# Supplementary material for: Overexpression of Igf2-derived Mir483 inhibits Igf1 expression and leads to developmental growth restriction and metabolic dysfunction in mice
Source: Cell Rep. Author manuscript; Available in PMC 2025 Jan 12. (PMC7617298; doi:10.1016/j.celrep.2024.114750)
Supplement: Supplementary Material [file EMS202134-supplement-Supplementary_Material.zip]

Archive with 7 entries (7 files):
- 1-s2.0-S221112472401101X-mmc5.xlsx
- 1-s2.0-S221112472401101X-mmc1.pdf
- 1-s2.0-S221112472401101X-mmc2.xlsx
- 1-s2.0-S221112472401101X-mmc3.xlsx
- 1-s2.0-S221112472401101X-mmc4.xlsx
- 1-s2.0-S221112472401101X-mmc6.xlsx
- 1-s2.0-S221112472401101X-mmc7.pdf
