# Supplementary material for: Overexpression of Igf2-derived Mir483 inhibits Igf1 expression and leads to developmental growth restriction and metabolic dysfunction in mice
Source: Cell Rep. Author manuscript; Available in PMC 2025 Jan 12. (PMC7617298; doi:10.1016/j.celrep.2024.114750)
Supplement: Supplementary Material [file EMS202134-supplement-Supplementary_Material.zip › 1-s2.0-S221112472401101X-mmc5.xlsx]

## Sheet: TMT-MS_E10.5_Mir483-5C
Protein	Fold change	Log2 fold change	126127128/129130131 Significance B	Minus Log10 P value				Down >1.5 fold (ensembl corrected)	Up > 1.5 fold (Ensembl corrected)
Crocc	0.479383	-1.06075	2.23688e-16	15.6504	-2.08602			Crocc	St14
Anxa2	0.521525	-0.939193	5.58886e-19	18.2527	-1.91745			Anxa2	Sel1l
Mtx2	0.523019	-0.935064	7.85447e-19	18.1049	-1.91198			Mtx2	Tcf25
Sfrs18;Pnisr	0.561387	-0.832933	3.25266e-11	10.4878	-1.7813			Igf2	Zfp330
Igf2	0.572719	-0.804102	2.1493e-14	13.6677	-1.74606			Zfp422	Olfr1386
Znf22	0.583553	-0.777066	1.2576e-11	10.9005	-1.71364			Hist3h2ba	Lnpk1
Hist3h2ba;Hist3h2bb;Hist2h2be	0.585619	-0.771967	1.67791e-11	10.7752	-1.7076			Anxa6	Pfn3
Anxa6	0.590628	-0.759679	4.03941e-13	12.3937	-1.69311			Hist2h3b	Ssfa2
Hist2h3b;Hist1h3a;Hist1h3b;Gm10257	0.598594	-0.740349	1.04341e-10	9.98155	-1.67058			Hbb-b1	Ank2
Hbb-b1	0.600023	-0.736911	1.27636e-10	9.89403	-1.6666			Serpinb9b	Sulf2
Serpinb9b	0.605994	-0.722623	8.297e-09	8.08108	-1.65018			H4c17	Hax1
Gm11275;Hist1h4a	0.634108	-0.6572	1.05581e-08	7.97641	-1.57702			Cadm3	Cwc25
Cadm3	0.66183	-0.595468	2.30549e-07	6.63724	-1.51096			Hmgn1	Strip2
Hmgn1	0.662615	-0.593758	2.50064e-07	6.60195	-1.50917			Pnisr	Dennd4b
Gm13646;Hist1h2bk;Hist1h2bf;Hist1h2bb;Hist1h2bp;Hist1h2ba	0.669661	-0.578497	5.11326e-07	6.2913				H2bu1-ps	Ptbp1
Cbx1	0.688509	-0.538454	3.98642e-10	9.39942				Hist2h2be	Pax6
Col1a2	0.692379	-0.530366	7.91704e-06	5.10144				Hist1h3a	B4galnt4
Erv3	0.700603	-0.513331	9.67066e-06	5.01454				Hist1h3b	Nid2
Hist1h1e	0.701732	-0.511009	9.77027e-06	5.01009				Gm10257	Cdv3
H2afx	0.703402	-0.507579	3.37558e-09	8.47165				Hist1h4a	Gzme
H2afy	0.712696	-0.488642	1.18264e-08	7.92715					Ralgapa1
Hist1h2af;Hist3h2a;Hist1h2ad;Hist1h2ab;Hist1h2ah;Hist2h2aa1;Hist1h2al;Hist2h2ac;Hist1h2aa;H2afj	0.718079	-0.477786	3.67659e-05	4.43456					Arfip1
Nova2	0.721696	-0.470537	4.15376e-06	5.38156					Ahi1
Gga1	0.722775	-0.468381	4.57751e-05	4.33937					Gzmc
	0.726636	-0.460696	7.23643e-05	4.14048					Gzmg
Dld	0.734125	-0.445903	1.71081e-07	6.7668					Smoc2
Srek1ip1	0.734454	-0.445257	9.73582e-05	4.01163					Gzmf
Hist1h1d	0.737372	-0.439535	0.000152506	3.81671					Olfr1385
Gar1	0.739091	-0.436175	1.58497e-05	4.79998
Htra1	0.741838	-0.430824	4.16877e-07	6.37999
Nol6	0.742396	-0.42974	0.000158804	3.79914
Hist1h1a	0.751247	-0.412642	0.000388273	3.41086
Hist1h1c	0.753646	-0.408041	0.00045312	3.34379
Gm4540	0.756346	-0.402881	0.000562704	3.24972
Meox1	0.759596	-0.396696	0.000448182	3.34855
Hmga2	0.764558	-0.387301	0.000891472	3.04989
Hist1h1b	0.764605	-0.387214	0.000893962	3.04868
Fam193a	0.765272	-0.385956	0.000596893	3.2241
Wdr46	0.765895	-0.384781	0.000606665	3.21705
H2afv;H2afz	0.767932	-0.38095	0.00108977	2.96266
H3f3a;H3f3c;Gm6132	0.770734	-0.375695	0.000188405	3.72491
Sh3bp1	0.771217	-0.374792	0.000804506	3.09447
Tpd52l2	0.772576	-0.372251	0.000554515	3.25609
Ftsj3	0.773372	-0.370766	0.00022523	3.64737
Snrnp35;1700128F08Rik	0.774903	-0.367912	0.000249544	3.60285
Hmgn2;Gm16494	0.779274	-0.359798	0.00208208	2.6815
H1f0	0.783079	-0.35277	2.72182e-05	4.56514
Rbmxl1	0.785125	-0.349006	0.00286047	2.54356
D8Ertd738e	0.786036	-0.347332	0.000512634	3.29019
Irf2bp1	0.788037	-0.343665	0.00128882	2.88981
Ahnak	0.789195	-0.341547	0.00354486	2.4504
Myh8	0.790295	-0.339537	0.00193174	2.71405
Rrs1	0.791051	-0.338157	0.000601859	3.22051
Tra2a	0.796126	-0.328932	0.00273551	2.56296
Cbx5	0.799236	-0.323307	0.00588814	2.23002
Gmfb	0.799683	-0.3225	0.00116867	2.93231
Srsf7	0.799749	-0.322382	0.00603785	2.21912
Akt1s1	0.801217	-0.319735	0.00308946	2.51012
Capns1	0.801333	-0.319526	0.00442844	2.35375
Otud7b	0.803864	-0.314977	0.00490813	2.30908
Ssrp1	0.805503	-0.312039	0.000181172	3.74191
Hmga1	0.810267	-0.303531	0.00993234	2.00295
Arg1	0.811256	-0.301771	0.00192243	2.71615
Ewsr1	0.81244	-0.299667	0.000310077	3.50853
Znf48	0.812544	-0.299481	0.00489869	2.30992
Dcaf4	0.813719	-0.297398	0.00513088	2.28981
Psap	0.814853	-0.295388	0.0122172	1.91303
Cpne3	0.815435	-0.294357	0.00280422	2.55219
Supt16h	0.817993	-0.28984	0.01403	1.85294
H2afy2	0.818205	-0.289466	0.00047653	3.32191
Sar1b	0.818749	-0.288507	0.00623774	2.20497
Fgg	0.820892	-0.284736	0.00372904	2.4284
Atrx	0.821812	-0.28312	0.00390915	2.40792
Prpf38b	0.821864	-0.283029	0.00828045	2.08195
Casc3	0.822126	-0.282569	0.00992212	2.0034
Hnrnpab	0.822437	-0.282023	0.0169854	1.76992
Rasa1	0.822659	-0.281634	0.00854834	2.06812
Prorsd1	0.823571	-0.280036	0.0178191	1.74911
Ndufv3	0.824437	-0.27852	0.010796	1.96674
Tra2b	0.827887	-0.272494	0.000948347	3.02303
Cbx3	0.828974	-0.270601	0.0222835	1.65202
Gm8181;C330007P06Rik	0.830593	-0.267786	0.0134519	1.87122
Gm7665;S100a11	0.831776	-0.265734	0.00990228	2.00426
Rsf1	0.831864	-0.265581	0.00993827	2.00269
Mdk	0.832766	-0.264017	0.00132082	2.87916
C1qbp	0.834144	-0.261631	0.00144772	2.83931
Agpat4	0.83429	-0.261378	0.0110633	1.95612
Rpl36a	0.83449	-0.261033	0.0277741	1.55636
Fbl	0.837723	-0.255454	0.00183029	2.73748
Txn1;Txn	0.83773	-0.255443	0.0314933	1.50178
Pdcd7	0.838813	-0.253579	0.0129614	1.88735
Efhd2	0.840262	-0.251089	0.00819399	2.0865
Hmga1	0.840707	-0.250325	0.00836261	2.07766
Phf16	0.84121	-0.249463	0.0193351	1.71365
Abcd4	0.846122	-0.241062	0.0166126	1.77956
Sec24b	0.846198	-0.240932	0.0175114	1.75668
Gnpda1	0.84692	-0.239703	0.0211779	1.67412
Tsc2	0.847009	-0.239551	0.0233725	1.6313
Nedd8	0.847618	-0.238514	0.0132686	1.87717
Ezr	0.848728	-0.236626	0.0036411	2.43877
Ppp6c	0.849695	-0.234983	0.0124747	1.90397
Ccna2	0.852328	-0.230519	0.0255056	1.59336
Rps19;Rps19-ps1;Rps19-ps4	0.852494	-0.230239	0.054008	1.26754
Nhp2	0.853097	-0.229218	0.0144321	1.84067
Gm7935;Sf3b4	0.853285	-0.2289	0.0169246	1.77148
9130019O22Rik;E430018J23Rik;Zfp764;Zfp747	0.853575	-0.22841	0.0211921	1.67383
Top2a	0.853644	-0.228293	0.0561999	1.25026
Cs	0.854111	-0.227505	0.057109	1.2433
Ostc	0.854885	-0.226198	0.0277938	1.55605
Xrcc1	0.855293	-0.22551	0.0244941	1.61094
Ccdc86	0.857968	-0.221005	0.0329153	1.4826
Dnmt3a	0.858079	-0.220817	0.0177683	1.75035
Top2b	0.859235	-0.218874	0.00671115	2.1732
Des	0.859859	-0.217828	0.0191089	1.71876
Rpl18	0.860262	-0.217152	0.0702244	1.15351
Rpl29;Gm17669;Gm10709;Gm5561;Gm3550;Rpl29-ps2;Rpl29-ps5;Gm5218;Gm4889	0.860394	-0.216931	0.0705292	1.15163
Arl8b	0.860452	-0.216834	0.0293968	1.5317
Letm1	0.861322	-0.215375	0.0302994	1.51857
Ndufa10	0.862021	-0.214204	0.0242198	1.61583
Egfr	0.862612	-0.213216	0.0281121	1.55111
Snw1	0.862731	-0.213018	0.00814727	2.08899
Arf4	0.862874	-0.212777	0.00821169	2.08557
Nalcn	0.864425	-0.210188	0.0297033	1.52719
Ptpn6	0.864561	-0.20996	0.0298261	1.5254
Gsto1	0.865618	-0.208197	0.0279097	1.55424
Tbl3	0.866272	-0.207108	0.0286284	1.5432
Zfp612;Zbtb39;Zfp383;Zfp420;Znf32;Zfp637	0.866773	-0.206274	0.0427099	1.36947
Rps20	0.866801	-0.206227	0.086646	1.06225
Acad8	0.867835	-0.204507	0.0328977	1.48283
Hnrnpd	0.867869	-0.204451	0.0378433	1.42201
Rps7;Gm9493	0.868272	-0.203782	0.090717	1.04231
Utp14a	0.868331	-0.203683	0.0446653	1.35003
Ensa	0.868386	-0.203592	0.0384986	1.41456
Dhx16	0.868694	-0.20308	0.0432687	1.36383
No66	0.868895	-0.202746	0.0453913	1.34303
Cdk5rap2	0.868946	-0.202662	0.0339962	1.46857
Med10	0.8699	-0.201079	0.0467064	1.33062
Baz1b	0.869966	-0.200969	0.0955878	1.0196
Phip;Brwd3	0.870054	-0.200824	0.046911	1.32873
Rpl28	0.870099	-0.200748	0.0959793	1.01782
Sncg	0.87025	-0.200499	0.047172	1.32632
Lepre1	0.87037	-0.200299	0.045548	1.34153
Plch1	0.870441	-0.200182	0.0335804	1.47391
Igfbp5	0.870446	-0.200173	0.0474348	1.3239
Sumo1	0.870865	-0.199479	0.034122	1.46697
Utp11l	0.871709	-0.198081	0.0491529	1.30845
Brk1	0.871744	-0.198024	0.0368974	1.433
Tppp3	0.87184	-0.197864	0.0476251	1.32216
Rbpj;Rbpsuh-rs3	0.872077	-0.197473	0.0434549	1.36196
Tpm1	0.872329	-0.197055	0.0360459	1.44314
Spcs1	0.873069	-0.195833	0.0319818	1.4951
Chmp7	0.873742	-0.19472	0.0390904	1.40793
Rpl26;Rpl26-ps2	0.874393	-0.193646	0.109256	0.961553
Kdm6a	0.874501	-0.193468	0.0337312	1.47197
	0.874531	-0.193418	0.0531719	1.27432
Mrps22	0.874693	-0.193151	0.0518722	1.28506
Srsf9	0.874889	-0.192828	0.0396231	1.40205
Ubr2	0.875011	-0.192628	0.0155288	1.80886
Pask	0.875195	-0.192324	0.0407499	1.38987
Rpl32;Gm4987	0.875416	-0.191959	0.112614	0.948406
Mecr	0.875418	-0.191955	0.0410101	1.38711
Mrto4	0.876429	-0.19029	0.0419121	1.37766
Tsc22d1	0.876493	-0.190186	0.0167237	1.77667
Dnajb12	0.876541	-0.190106	0.0501263	1.29993
Mak16	0.876626	-0.189966	0.0424398	1.37223
Yars	0.876762	-0.189743	0.0169489	1.77086
Prdx1;Gm7204	0.876823	-0.189643	0.117357	0.93049
Ppp1cc	0.877493	-0.18854	0.119669	0.92202
Fus	0.877584	-0.188392	0.119983	0.920879
Prodh	0.878101	-0.187542	0.0442397	1.35419
Sms	0.878241	-0.187312	0.0386747	1.41257
Mrpl28	0.878403	-0.187045	0.0591047	1.22838
Anxa5	0.878514	-0.186862	0.0184793	1.73331
Paf	0.878653	-0.186635	0.0535553	1.2712
Tf	0.878768	-0.186446	0.0394166	1.40432
Plekho1	0.878832	-0.186341	0.0451543	1.3453
Nop16	0.879069	-0.185952	0.0460842	1.33645
Pcna	0.879577	-0.185119	0.127071	0.895954
Rpl7l1	0.879583	-0.185109	0.0598506	1.22293
Myl6;Gm8894	0.879949	-0.184508	0.128428	0.891341
Ceacam9	0.880175	-0.184138	0.0468743	1.32907
Tpm1	0.880223	-0.184058	0.129436	0.887946
Tcf20	0.880372	-0.183815	0.0623156	1.2054
Prl7a1	0.880429	-0.183722	0.0565826	1.24732
Ints6	0.880471	-0.183653	0.0472607	1.3255
Trim24	0.880791	-0.183129	0.0630153	1.20055
Hnrnpa0	0.88106	-0.182687	0.132544	0.877641
Clpp	0.881517	-0.18194	0.0585039	1.23282
Rps13	0.881523	-0.18193	0.134285	0.871974
Serf1;Serf2	0.88163	-0.181755	0.0587056	1.23132
Pafah1b2	0.882002	-0.181146	0.0442288	1.35429
Snrpc	0.882054	-0.181061	0.0512022	1.29071
Sacs	0.882439	-0.180432	0.049892	1.30197
Atp5l	0.882812	-0.179822	0.0525713	1.27925
Edf1	0.882889	-0.179696	0.0228212	1.64166
Hmgb2	0.883021	-0.17948	0.140041	0.853744
Aspscr1	0.883059	-0.179419	0.0660899	1.17987
Csrp1	0.883201	-0.179186	0.0231618	1.63523
Sfr1	0.883268	-0.179077	0.0534101	1.27238
Coro1a	0.883315	-0.179	0.0511011	1.29157
Rpl4	0.883403	-0.178856	0.141535	0.849135
Gemin4	0.883715	-0.178348	0.0625413	1.20383
Ccnk	0.883765	-0.178265	0.0681682	1.16642
Setdb1	0.883902	-0.178042	0.0676774	1.16956
Zfp644	0.884412	-0.177209	0.069332	1.15907
Rsl1d1	0.884472	-0.177111	0.0245923	1.6092
Chd1	0.884475	-0.177106	0.0639888	1.1939
Gpx7	0.884746	-0.176665	0.0692959	1.15929
Hprt;Hprt1	0.884943	-0.176344	0.0565809	1.24733
Nefm	0.88553	-0.175387	0.057727	1.23862
Eed	0.885699	-0.175111	0.0716909	1.14454
Agk	0.886328	-0.174088	0.0724113	1.14019
Kif3b	0.886478	-0.173844	0.027	1.56864
Ranbp1	0.886484	-0.173833	0.154026	0.812405
Mrps11	0.886535	-0.17375	0.0728285	1.1377
Rpl31;Gm16382;Gm9858	0.886573	-0.173688	0.154399	0.811355
Sqstm1	0.887024	-0.172956	0.0690318	1.16095
Med23	0.88757	-0.172068	0.0701518	1.15396
Asun	0.887748	-0.171778	0.0753007	1.1232
Nat10	0.88777	-0.171743	0.0622715	1.20571
Slc2a1	0.888289	-0.170899	0.0293422	1.53251
Rpl13;Rpl13-ps3;Gm10071	0.888399	-0.17072	0.162178	0.790008
Palm3	0.88853	-0.170507	0.0769299	1.1139
Ebna1bp2	0.888574	-0.170436	0.0554758	1.2559
Gm10119;Rps3a;Gm9000	0.888627	-0.17035	0.163169	0.787362
Rab34	0.888714	-0.170209	0.0773169	1.11173
Rnf114	0.889761	-0.168511	0.0665462	1.17688
Epb4.1l1;Epb41l1	0.890001	-0.168122	0.0611084	1.2139
Rap2b	0.890286	-0.16766	0.0587522	1.23098
Cwc15	0.890432	-0.167423	0.0590383	1.22887
Col1a1	0.891274	-0.166058	0.0781309	1.10718
Yaf2	0.891433	-0.165801	0.0634407	1.19763
Commd3	0.891435	-0.165799	0.0610369	1.21441
Crym	0.891563	-0.165591	0.0612961	1.21257
Phf5a	0.891947	-0.16497	0.0715029	1.14568
S100a10	0.892125	-0.164683	0.0844149	1.07358
Rbm19	0.892149	-0.164643	0.0848242	1.07148
Noc2l	0.892329	-0.164353	0.0805251	1.09407
Fkbp3	0.892443	-0.164168	0.180392	0.743783
Anxa7	0.892546	-0.164001	0.0810261	1.09137
Rps16	0.892835	-0.163534	0.182231	0.739377
Rpl30;Gm10343	0.892991	-0.163282	0.182966	0.73763
Eif2s1	0.893037	-0.163208	0.183183	0.737115
Aven	0.893348	-0.162707	0.0875699	1.05765
Arl6ip4	0.893732	-0.162086	0.0673282	1.1718
Mrpl10	0.894136	-0.161434	0.0887334	1.05191
Hnrnpl	0.894232	-0.161279	0.18889	0.723792
Rnaset2	0.894544	-0.160776	0.0896282	1.04756
Rps24	0.894804	-0.160357	0.0392116	1.40659
Pfdn2	0.895058	-0.159948	0.0790497	1.1021
Msl2	0.895432	-0.159345	0.0703203	1.15292
Srek1	0.895686	-0.158935	0.07011	1.15422
Ppp2r5d	0.895758	-0.158819	0.0408641	1.38866
Gm4294;Gm10020;Rpl15-ps2;Rpl15;Gm5292	0.895833	-0.158698	0.196727	0.706135
Ankmy2	0.895845	-0.158679	0.0925322	1.03371
Mrps10	0.896052	-0.158345	0.0894383	1.04848
Tmod2	0.896398	-0.157789	0.094867	1.02288
Ilf2	0.896398	-0.157788	0.199546	0.699957
Rbm4b	0.896529	-0.157578	0.0720278	1.1425
Papss1	0.897076	-0.156698	0.0732961	1.13492
Fgb	0.897079	-0.156693	0.0733019	1.13488
Blvra	0.897144	-0.156589	0.0967197	1.01448
Fam176b	0.897419	-0.156147	0.0739475	1.13108
Dgcr14	0.897512	-0.155997	0.0741218	1.13005
Dis3	0.897895	-0.155381	0.0447716	1.349
Rpl6;Gm5428;Gm6807	0.898747	-0.154012	0.21156	0.674567
Thoc1	0.899008	-0.153595	0.0970351	1.01307
	0.899532	-0.152754	0.102836	0.987857
Smtnl2	0.90005	-0.151923	0.0789717	1.10253
Tmpo	0.900092	-0.151856	0.0999413	1.00026
Polr1c	0.900359	-0.151428	0.0812709	1.09007
Cecr2	0.900655	-0.150953	0.103888	0.983435
Rps4x	0.900718	-0.150853	0.222007	0.653634
Lgals1	0.900771	-0.150768	0.222292	0.653076
Tex10	0.900809	-0.150707	0.106222	0.973784
Dusp9	0.901101	-0.15024	0.0954685	1.02014
Cox5a	0.901248	-0.150005	0.0515143	1.28807
Ca3	0.901406	-0.14975	0.105751	0.975715
Rab5b	0.90157	-0.149488	0.10616	0.974038
Polr2d	0.901775	-0.149161	0.10884	0.963213
P4ha2	0.901824	-0.149081	0.0850409	1.07037
Ccdc6	0.901874	-0.149003	0.0977441	1.00991
Phldb1	0.901961	-0.148863	0.107143	0.970034
Dhx9	0.902034	-0.148746	0.229177	0.63983
Gm10126;Rps29	0.902119	-0.14861	0.0533951	1.2725
Orc3	0.902233	-0.148429	0.107829	0.967263
Uqcrh	0.902437	-0.148102	0.0540953	1.26684
Med18	0.903003	-0.147198	0.109794	0.959423
Cox7c;Gm3386	0.903156	-0.146952	0.0557064	1.2541
Sart1	0.903231	-0.146833	0.0558761	1.25277
Taf5l	0.903349	-0.146645	0.0856372	1.06734
Cdk4	0.903449	-0.146485	0.102509	0.989237
Hp1bp3	0.903692	-0.146097	0.0569304	1.24466
Lap3	0.90373	-0.146036	0.0901448	1.04506
Rpl12;Gm16519;Rpl12-ps1	0.903868	-0.145815	0.239421	0.620837
P4hb	0.904007	-0.145595	0.240206	0.619416
Fam92a1;Fam92a	0.904151	-0.145364	0.0873207	1.05888
Ran;1700009N14Rik	0.90461	-0.144631	0.24365	0.613234
Gm20498;Synj2bp	0.904631	-0.144599	0.11686	0.932333
Alyref;Alyref2;Refbp2	0.904657	-0.144557	0.0591926	1.22773
Magt1;Tusc3	0.90529	-0.143549	0.114796	0.940075
Kctd5	0.905473	-0.143257	0.116273	0.934521
Cox4i1	0.905929	-0.142531	0.251281	0.599841
Pdlim1	0.90602	-0.142385	0.0965834	1.0151
Naa10	0.906092	-0.142271	0.110896	0.955084
Sptan1	0.906601	-0.14146	0.0982731	1.00757
Irf2bp2	0.906661	-0.141365	0.0984483	1.00679
Pes1	0.906902	-0.140982	0.113567	0.944746
Wbp2	0.907091	-0.14068	0.12067	0.918402
Racgap1	0.907528	-0.139986	0.121877	0.914079
Cpsf6	0.90762	-0.13984	0.0665854	1.17662
	0.907638	-0.139811	0.122022	0.913563
Spg21	0.90773	-0.139665	0.126049	0.89946
Cfi	0.908063	-0.139136	0.0958947	1.01821
Brd4	0.908136	-0.13902	0.0679464	1.16783
Hba-a1;Hba;Hba-a2	0.90815	-0.138997	0.264493	0.577586
Wipi2	0.908355	-0.138671	0.127966	0.892906
Sf1	0.908575	-0.138323	0.119237	0.92359
Btf3	0.908691	-0.138138	0.267774	0.572232
Rpgrip1l	0.908698	-0.138128	0.097344	1.01169
Cast	0.909198	-0.137333	0.130583	0.884113
Tsen54	0.909247	-0.137256	0.0986118	1.00607
1700037H04Rik	0.90937	-0.137061	0.13112	0.882332
Ube2i	0.909376	-0.137052	0.0713038	1.14689
Ahcyl1	0.909729	-0.13649	0.123272	0.909136
Ddx49	0.909799	-0.13638	0.132472	0.877877
Ncl	0.91014	-0.13584	0.276694	0.558
Hsd17b4	0.910181	-0.135774	0.0735545	1.13339
Mtmr2	0.910232	-0.135694	0.133845	0.873399
Myl2	0.910235	-0.135689	0.125071	0.902844
Ctr9	0.910255	-0.135658	0.12514	0.902605
Timm23	0.910257	-0.135654	0.130473	0.88448
Pcif1	0.910408	-0.135415	0.10133	0.994263
Ndufa5	0.910479	-0.135303	0.130264	0.885177
Rps14	0.910642	-0.135044	0.279828	0.553109
Rad17	0.910858	-0.134702	0.102399	0.989704
Stau1	0.91101	-0.134461	0.13298	0.876214
Ggct	0.911263	-0.13406	0.132563	0.877578
Ccdc9	0.911291	-0.134016	0.132644	0.877311
Pnn	0.911419	-0.133814	0.129355	0.888217
Filip1	0.911523	-0.13365	0.103994	0.982993
Stip1	0.911784	-0.133236	0.287044	0.542051
Plcb3	0.911995	-0.132902	0.139547	0.855279
Pcolce	0.912588	-0.131965	0.141501	0.84924
Raly;C130057N11Rik	0.912658	-0.131853	0.0808288	1.09243
Cdc123	0.912735	-0.131733	0.138852	0.857447
Palm	0.912798	-0.131633	0.139071	0.856762
Atl2	0.912811	-0.131612	0.142243	0.846971
Bcl7c	0.912888	-0.131491	0.137416	0.861963
Chm	0.913155	-0.131069	0.138226	0.859409
Fga	0.913468	-0.130574	0.13703	0.863184
Gsg2	0.913474	-0.130564	0.108782	0.963445
Pabpc1	0.91352	-0.130492	0.298226	0.525455
Srrm1	0.913621	-0.130332	0.0838047	1.07673
Wars	0.913836	-0.129992	0.300294	0.522454
Slc2a3	0.913981	-0.129764	0.139003	0.856977
Nptn	0.913982	-0.129762	0.143217	0.844005
Pspc1	0.913989	-0.129751	0.0849626	1.07077
Nup153	0.914077	-0.129612	0.143553	0.842987
Psmc3	0.914112	-0.129557	0.302101	0.519847
Prkce	0.914168	-0.129469	0.110522	0.95655
Fdps	0.914312	-0.129242	0.303416	0.517961
Top1	0.914531	-0.128896	0.304863	0.515895
Hmg20a	0.91456	-0.12885	0.14815	0.829298
Mrps30	0.91461	-0.128772	0.148321	0.828798
Setd1a	0.914731	-0.12858	0.145885	0.83599
Rpl35;Gm10269	0.91503	-0.128109	0.308174	0.511204
Fbxw8	0.915089	-0.128016	0.14997	0.823995
Rnaseh2a	0.915302	-0.127681	0.144175	0.84111
Ndufaf2	0.915339	-0.127622	0.126455	0.898066
Rpl13a;Rpl13a-ps1	0.915448	-0.127449	0.310963	0.507291
Foxc1	0.915541	-0.127303	0.114031	0.942979
Ncapd3	0.915624	-0.127172	0.15183	0.818641
Banf1	0.915633	-0.127158	0.0902961	1.04433
Celf1	0.915864	-0.126795	0.128319	0.891709
Dtymk	0.916002	-0.126577	0.128815	0.890034
Aldh2	0.916205	-0.126257	0.092212	1.03521
Tsen2	0.91632	-0.126077	0.116055	0.935337
Rpl17-ps3;Gm10268;Rpl17;Gm10362	0.916344	-0.126039	0.316988	0.498957
Gm4963;Rps25	0.916392	-0.125964	0.317311	0.498516
Ppie	0.916393	-0.125962	0.154527	0.810996
Gtpbp4	0.917087	-0.12487	0.151387	0.819912
Gnl3	0.917098	-0.124851	0.151434	0.819776
Hnrnph3	0.917117	-0.124823	0.151509	0.819561
Scaf1	0.91735	-0.124456	0.157934	0.801525
Klhl9	0.917372	-0.124421	0.158013	0.801307
Zc3h18	0.917385	-0.124401	0.152616	0.816399
Carhsp1	0.917402	-0.124374	0.155691	0.807738
Pip5k1a	0.917695	-0.123913	0.119695	0.921923
Snrpn;Snrpb	0.917709	-0.123891	0.0973978	1.01145
Rpl34;Gm10154;Gm6404;Gm2178	0.917747	-0.123832	0.326569	0.486025
Ntpcr	0.917951	-0.12351	0.120384	0.919432
Slc9a3r1	0.918048	-0.123358	0.155376	0.808615
Lamb1	0.918413	-0.122785	0.156909	0.804351
Gusb	0.918451	-0.122725	0.137813	0.860711
Snrpa;Gm5145	0.91854	-0.122586	0.100356	0.998459
Myh14	0.918756	-0.122246	0.138965	0.857093
Znf593	0.918789	-0.122194	0.333798	0.476516
Smc5	0.919038	-0.121804	0.16407	0.784971
Alx4	0.919129	-0.12166	0.123582	0.908046
1810009A15Rik	0.91922	-0.121518	0.140731	0.851611
Srsf1	0.91932	-0.121361	0.337515	0.471707
Ado	0.919482	-0.121107	0.141734	0.848526
Gnb2l1	0.919882	-0.12048	0.341473	0.466644
Rcn3	0.920028	-0.12025	0.163831	0.785605
Npm1;Gm5611	0.920178	-0.120016	0.343571	0.463984
Paf1	0.920238	-0.119921	0.144663	0.839643
Pcdhgc3	0.920422	-0.119633	0.161606	0.791544
Eps15	0.920493	-0.119521	0.16185	0.790888
Ppp1r10	0.920503	-0.119506	0.167652	0.77559
Rpl10a;Rpl10a-ps2	0.92053	-0.119463	0.34608	0.460823
Rpl8	0.920576	-0.119392	0.346402	0.460419
Wdr19	0.920744	-0.119128	0.168609	0.773121
Rps27a	0.920994	-0.118736	0.349395	0.456683
Sf3a2	0.921037	-0.118668	0.147806	0.830309
Cdc40	0.92105	-0.118649	0.169828	0.76999
Mettl3	0.921108	-0.118557	0.171825	0.764914
Rbms3;Rbms1	0.921414	-0.118078	0.149305	0.825926
Mrps5	0.92142	-0.11807	0.149326	0.825865
Hdac6	0.921549	-0.117868	0.173507	0.760682
Erh	0.921561	-0.117848	0.353475	0.451641
Ndufs8	0.921719	-0.117601	0.150525	0.822392
Hint1	0.922038	-0.117102	0.113577	0.944711
Hnrnpa3;Gm6793;Gm8991;Gm7551	0.922089	-0.117022	0.3573	0.446967
Nop2	0.922233	-0.116796	0.1526	0.816446
Sh3bp5l	0.922381	-0.116565	0.16836	0.773762
Nop56	0.922488	-0.116398	0.115367	0.937919
Hadhb	0.922607	-0.116211	0.154122	0.812135
Rnf219	0.922638	-0.116163	0.177718	0.750268
Rpl18a	0.922754	-0.115982	0.362149	0.441113
Rbm22	0.922818	-0.115882	0.176292	0.753768
Eif2b3	0.922927	-0.115712	0.15543	0.808466
Exoc7	0.923023	-0.115561	0.170614	0.767985
Aldh4a1	0.923034	-0.115545	0.170652	0.767888
Hnrnpc	0.923111	-0.115425	0.364761	0.437991
Swi5	0.923198	-0.115287	0.178565	0.748204
Nop58	0.923458	-0.114881	0.179245	0.746553
Rps5	0.923746	-0.114433	0.369446	0.432449
Copg;Copg1	0.923878	-0.114225	0.12104	0.917071
Ddx18	0.924144	-0.11381	0.182446	0.738866
Capn6	0.924218	-0.113696	0.182818	0.737981
Ppan	0.924247	-0.113649	0.182943	0.737684
Sf3b5	0.924401	-0.113409	0.183654	0.735999
Arl6ip1	0.924497	-0.11326	0.183995	0.735194
Chmp4b	0.924927	-0.112588	0.125455	0.901511
Las1l	0.925263	-0.112064	0.165245	0.781871
Ddx41	0.925635	-0.111484	0.189665	0.722013
Thsd7a	0.925702	-0.11138	0.142573	0.845964
Rpl23	0.925721	-0.111351	0.384235	0.415403
Rsl24d1;Gm20509	0.925731	-0.111335	0.180356	0.743869
Gm5451;Rpl9;Rpl9-ps6	0.925945	-0.111001	0.385935	0.413486
Myh11	0.926067	-0.110811	0.168723	0.772827
Alkbh5	0.926245	-0.110534	0.192162	0.716332
Rpl23a-ps3;Rpl23a;Gm8290;Gm10335;Gm8112;Gm8264;Gm3940;Gm10923	0.926302	-0.110446	0.388644	0.410448
Surf6	0.926447	-0.110219	0.144851	0.83908
Ccnd1	0.926456	-0.110206	0.183029	0.737479
Nup62	0.926583	-0.110008	0.194146	0.711871
Rpap3	0.926951	-0.109435	0.195957	0.70784
Rbbp4	0.92728	-0.108924	0.396131	0.402161
Snd1	0.927433	-0.108684	0.397317	0.400863
Tpt1	0.927554	-0.108496	0.398251	0.399843
Sfn	0.927945	-0.107889	0.401271	0.396562
	0.928098	-0.107652	0.199884	0.699223
Usp8	0.928248	-0.107418	0.189752	0.721814
U2af2	0.928294	-0.107346	0.140444	0.852497
Psma6	0.928633	-0.10682	0.406623	0.390808
Dcx	0.928634	-0.106817	0.20216	0.694305
Dkc1	0.92927	-0.10583	0.207632	0.682705
Pcbp2;Pcbp3	0.929277	-0.105819	0.145058	0.838457
Rhoc	0.929283	-0.10581	0.204935	0.688384
Rbfox2	0.929338	-0.105725	0.205246	0.687726
Rnps1	0.929452	-0.105548	0.208566	0.680758
Nudt12	0.929539	-0.105413	0.15458	0.810847
Nid1	0.929674	-0.105204	0.195218	0.70948
Rbm45	0.929681	-0.105192	0.206649	0.684766
Calr	0.929694	-0.105172	0.414952	0.382002
Hsp90aa1	0.930141	-0.104478	0.418493	0.378312
Phf14	0.930222	-0.104353	0.19735	0.704762
Sod1	0.930287	-0.104252	0.419652	0.377111
Msmo1;Sc4mol	0.930399	-0.104078	0.18835	0.725034
Mob1b;Mob1a	0.93051	-0.103906	0.214064	0.669457
Sdhb	0.930549	-0.103846	0.151192	0.820473
Minpp1	0.93061	-0.103752	0.211093	0.675527
Ik	0.930634	-0.103713	0.151612	0.819268
Rpl24	0.930687	-0.103632	0.422831	0.373833
Rrp12	0.930689	-0.103629	0.215001	0.667559
Fam107b	0.930759	-0.10352	0.211788	0.674098
Hspa8	0.930865	-0.103356	0.424253	0.372375
Rbm39	0.931091	-0.103005	0.153866	0.812858
Atp13a1	0.931174	-0.102877	0.213169	0.671276
Snrpd3	0.931317	-0.102656	0.154987	0.809705
Sfrp1	0.931356	-0.102596	0.201804	0.695069
Rpl37	0.931393	-0.102538	0.155366	0.808644
Atox1	0.931404	-0.102521	0.218782	0.659989
Tuba1b	0.93159	-0.102232	0.430066	0.366465
Znf609;Zfp609	0.931767	-0.101959	0.216512	0.664518
Pfdn5	0.931893	-0.101763	0.221397	0.654829
Hoxc6;Hoxd9;Hoxa5;Hoxb5;Hoxc9;Hoxb9;Hoxb8;Hoxc8;Hoxa6;Hoxa7;Hoxb6;Hoxc5;Hoxb7	0.932004	-0.101592	0.217632	0.662277
Mcm6	0.932263	-0.101191	0.435495	0.361017
Son	0.932268	-0.101184	0.159779	0.796479
0610037L13Rik	0.9324	-0.100979	0.19793	0.703488
Eif2s3x;Eif2s3y	0.932827	-0.100319	0.440071	0.356477
Mlf1ip	0.932972	-0.100094	0.165918	0.780106
Sh3pxd2b	0.933086	-0.0999178	0.201291	0.696175
Kiaa0196	0.933089	-0.0999134	0.22173	0.654176
U2af1	0.933192	-0.0997549	0.164539	0.783731
Polr1d	0.93326	-0.0996488	0.223639	0.650453
Prpf8	0.933275	-0.0996252	0.443732	0.35288
Mybbp1a	0.933368	-0.0994823	0.444488	0.35214
Snx1	0.933459	-0.0993417	0.229897	0.638467
Mcm5	0.93349	-0.0992929	0.445491	0.351161
Nolc1	0.933713	-0.098949	0.16727	0.776583
Csnk2a2	0.933833	-0.0987635	0.204994	0.688259
Myl4	0.934002	-0.0985028	0.232895	0.632839
Prim2	0.934045	-0.0984355	0.206055	0.686016
Znf143;Znf76;Zfp143;Zfp523	0.934102	-0.0983475	0.212878	0.671869
Ddx21	0.934241	-0.0981333	0.451662	0.345187
Rplp2;Rplp2-ps1	0.934374	-0.0979281	0.452759	0.344133
Drg2	0.934406	-0.0978791	0.235142	0.628669
Eftud2	0.934429	-0.097843	0.453214	0.343696
Zc3hc1	0.934457	-0.0977996	0.208124	0.681677
Vangl2	0.934511	-0.0977163	0.171185	0.766535
Ythdf1	0.934579	-0.0976118	0.208738	0.680399
Caap1	0.934646	-0.0975086	0.215115	0.667329
Rps15a;Rps15a-ps2	0.934653	-0.0974967	0.45507	0.341922
Nefl	0.934723	-0.0973892	0.230771	0.636819
Sf3b2	0.935011	-0.096945	0.458035	0.339101
Brd9	0.935105	-0.0967993	0.173249	0.76133
Pabpc4;Gm10110	0.935177	-0.096688	0.175112	0.756684
Alb	0.935186	-0.0966741	0.459495	0.337719
Pmpca	0.935226	-0.0966138	0.212022	0.673619
Mnf1;2900010M23Rik	0.935359	-0.0964079	0.218077	0.661391
Gnl2	0.935441	-0.0962821	0.213122	0.671373
Gm8841;Rps2;Gm6139;Rps2-ps6;Rps2-ps5;Gm6576;Gm4968	0.936068	-0.0953149	0.46686	0.330814
Ctcf	0.936185	-0.095134	0.238049	0.623333
Cr1l	0.936206	-0.0951019	0.177118	0.751736
Hdlbp	0.936254	-0.0950282	0.181042	0.742221
Ska3	0.936381	-0.0948328	0.222365	0.652933
Gm4891	0.936406	-0.0947934	0.246486	0.608208
Wdr36	0.936437	-0.0947457	0.239319	0.621024
Incenp	0.936478	-0.0946826	0.237435	0.624455
Ddost	0.93659	-0.0945112	0.182919	0.737742
Utp18	0.936627	-0.0944539	0.240276	0.61929
Khdrbs1	0.936657	-0.094407	0.471815	0.326228
Rpl11;Gm10288;Gm10036;Gm5093;Gm6905	0.93666	-0.0944025	0.47184	0.326205
Snrpd2;Gm5449;Gm10120;Gm5848	0.936881	-0.0940627	0.473702	0.324495
Dlat	0.936946	-0.0939615	0.249608	0.602741
Phax	0.937227	-0.0935301	0.251238	0.599914
Fh	0.937314	-0.0933963	0.187016	0.728122
Tbc1d15	0.937331	-0.0933692	0.222956	0.65178
Poll	0.937333	-0.0933666	0.241507	0.61707
Rpl3;Gm5879	0.937342	-0.0933519	0.47761	0.320927
Cryz	0.937382	-0.0932909	0.244117	0.612402
Nhp2l1	0.937387	-0.093283	0.187436	0.727147
Zc3h4	0.937446	-0.0931919	0.244446	0.611817
Asph	0.937929	-0.0924496	0.255354	0.592857
Kif20a	0.937987	-0.0923605	0.244653	0.611449
Smarcad1	0.938147	-0.0921145	0.25664	0.590676
Asap2	0.93827	-0.0919249	0.230441	0.63744
Aldh18a1	0.938313	-0.0918589	0.192776	0.714947
Aldh1a1	0.938578	-0.0914518	0.231774	0.634935
Arnt	0.938805	-0.0911027	0.248627	0.604452
Zbtb33	0.938945	-0.0908871	0.233373	0.63195
Nenf	0.939082	-0.0906776	0.252904	0.597044
Hspa5	0.939194	-0.0905056	0.493436	0.306769
Nup88	0.939272	-0.0903856	0.233362	0.63197
Ints3	0.939374	-0.0902279	0.254439	0.594417
Mllt1	0.939384	-0.0902137	0.254487	0.594334
Cd3eap	0.939391	-0.0902016	0.235324	0.628334
Eif3f	0.939477	-0.0900699	0.199641	0.699749
Atp5o;Gm5436	0.939686	-0.0897488	0.49769	0.303041
Meis2;Meis1;Meis3	0.9397	-0.0897285	0.25615	0.591506
Ccdc56	0.939712	-0.0897096	0.256215	0.591395
G3bp1	0.939845	-0.0895056	0.499062	0.301845
Eif3m	0.939888	-0.0894395	0.202103	0.694427
Mlh1	0.939943	-0.0893554	0.254221	0.594788
Ist1;2400003C14Rik	0.939951	-0.0893433	0.257475	0.589264
Tor1aip1	0.940088	-0.0891319	0.238392	0.622709
Snrnp70	0.940229	-0.0889162	0.502394	0.298955
Col3a1	0.940522	-0.0884669	0.260509	0.584178
Nsd1	0.940583	-0.0883735	0.240571	0.618756
Supt7l	0.940629	-0.0883024	0.193266	0.713844
Eif2b2	0.940747	-0.0881207	0.272311	0.564935
Tcf4	0.940769	-0.0880874	0.193794	0.712659
Dctn5	0.941014	-0.0877114	0.259564	0.585755
	0.941103	-0.087575	0.510019	0.292413
A1bg	0.941142	-0.087515	0.510362	0.292122
Ankrd11	0.941203	-0.0874219	0.243354	0.613762
Tmsb4x	0.941216	-0.0874026	0.511004	0.291576
Exosc8	0.941684	-0.0866847	0.262941	0.580142
Afg3l2	0.941711	-0.0866444	0.266895	0.573659
Smyd3	0.94178	-0.0865373	0.245949	0.609155
Ccdc58	0.941941	-0.0862919	0.268143	0.571634
Mll2	0.941959	-0.0862642	0.246754	0.607735
Acy1	0.942037	-0.0861448	0.268665	0.570789
Psat1	0.942073	-0.0860891	0.518538	0.28522
Rps27l	0.94213	-0.0860018	0.519041	0.284799
Exosc2	0.942636	-0.0852274	0.267785	0.572214
Rps8;Rps8-ps1;Gm11353;Gm5121	0.94265	-0.0852066	0.523631	0.280974
	0.942656	-0.0851965	0.272045	0.565359
Dnmt1	0.94284	-0.0849144	0.525323	0.279573
Tubb5	0.943195	-0.0843713	0.528476	0.276974
Gyg;Gyg1	0.94322	-0.0843343	0.275144	0.560439
R3hcc1	0.943256	-0.0842783	0.252665	0.597455
Cpsf4	0.94345	-0.0839821	0.276417	0.558435
Add3	0.943504	-0.0839001	0.257157	0.589801
Ddx27	0.943634	-0.0837004	0.257916	0.588522
Lamc1	0.943709	-0.083586	0.258351	0.587789
Tpm2	0.943778	-0.0834811	0.291323	0.535625
Mapre2	0.94406	-0.0830491	0.2604	0.584358
Snrnp40	0.944102	-0.0829847	0.260647	0.583947
Cmpk1	0.944203	-0.0828306	0.294059	0.531566
Atic	0.944217	-0.0828096	0.537595	0.269545
Mtx1	0.944256	-0.0827504	0.257279	0.589596
Ugp2	0.944276	-0.0827202	0.261662	0.58226
Smchd1	0.944363	-0.0825858	0.295092	0.530042
Hnrnpk	0.944475	-0.0824154	0.539909	0.267679
Bcas2	0.944639	-0.0821645	0.296877	0.527423
Nrbp1	0.944649	-0.0821492	0.263861	0.578626
Metap1	0.944956	-0.0816811	0.265673	0.575653
Lasp1	0.945121	-0.081429	0.235324	0.628335
Fancd2	0.945325	-0.0811182	0.211476	0.674739
Elavl1	0.945328	-0.0811136	0.547587	0.261547
Tomm5	0.945423	-0.0809676	0.301987	0.520011
Dock1	0.945765	-0.0804469	0.284103	0.546524
Nmd3	0.945911	-0.0802239	0.290249	0.53723
Xpnpep3	0.945978	-0.0801214	0.214097	0.669389
Ptk2	0.945978	-0.080121	0.271775	0.565791
Myh3	0.946039	-0.0800278	0.290983	0.536133
Map2k7	0.946074	-0.0799746	0.285751	0.544012
Rfc5	0.946097	-0.0799401	0.272488	0.564652
Smarcal1	0.946315	-0.0796073	0.215458	0.666637
Copa	0.946359	-0.0795403	0.556937	0.254194
Fau	0.946372	-0.0795207	0.557054	0.254103
Chaf1a	0.946404	-0.0794722	0.287511	0.541346
Ndufs3	0.946512	-0.0793072	0.309173	0.509799
Cdkn2aipnl	0.946513	-0.0793056	0.293698	0.532099
Mov10	0.946636	-0.079118	0.288756	0.539469
Wipf2	0.946835	-0.0788144	0.269433	0.569549
Frg1	0.946887	-0.0787364	0.27727	0.557097
Mybpc3	0.946914	-0.078694	0.29601	0.528693
Kdm2a	0.947007	-0.0785533	0.296544	0.527911
Ccdc50	0.947024	-0.0785274	0.278106	0.55579
Arl6ip5	0.947024	-0.0785274	0.296642	0.527767
Nexn	0.947048	-0.0784904	0.27045	0.567912
Ldb1	0.947075	-0.0784494	0.296939	0.527333
Gnao1	0.947224	-0.0782228	0.29192	0.534736
Gphn	0.947268	-0.078156	0.292157	0.534384
Eef2	0.947272	-0.078149	0.56527	0.247744
Ppib	0.947279	-0.0781386	0.565333	0.247696
Rplp0;Gm8730	0.947323	-0.0780721	0.565732	0.247389
Taf7	0.947336	-0.0780524	0.271831	0.565702
Idi1	0.947431	-0.0779075	0.251089	0.600173
Actn1	0.947469	-0.0778494	0.567072	0.246361
Pdcd11	0.947553	-0.0777216	0.316139	0.500122
Copb2	0.947623	-0.0776149	0.568485	0.245281
Cab39	0.947727	-0.0774573	0.317311	0.498516
Rpa3	0.947918	-0.0771657	0.254502	0.594309
Cdc42	0.948047	-0.076969	0.255412	0.592759
Cherp	0.948287	-0.0766044	0.321109	0.493347
Polr2g	0.948423	-0.0763976	0.298442	0.52514
Nvl	0.948442	-0.0763684	0.286843	0.542356
Lum	0.948716	-0.0759522	0.288548	0.539782
Ube2z	0.948788	-0.0758418	0.289001	0.5391
Tax1bp3	0.949117	-0.0753422	0.308899	0.510183
Dmap1	0.949147	-0.075297	0.309076	0.509935
Strn	0.949295	-0.0750715	0.303241	0.518212
Tnpo1	0.949345	-0.0749953	0.584378	0.233306
Eif4a3;Gm8994	0.949425	-0.0748743	0.265247	0.576349
Phf23	0.949513	-0.0747403	0.311253	0.506886
Dynlt1	0.949821	-0.0742726	0.295499	0.529444
Rpl10;Rpl10l	0.949829	-0.0742607	0.588871	0.22998
Zfp295	0.949878	-0.0741852	0.230195	0.637905
Nom1	0.949907	-0.0741416	0.230316	0.637676
2900064A13Rik;ORF3	0.949932	-0.0741039	0.306775	0.51318
Pcm1	0.949982	-0.0740273	0.296524	0.527941
Smad4	0.949989	-0.0740178	0.296563	0.527883
Pds5b	0.950094	-0.0738585	0.27011	0.56846
Azi1	0.950174	-0.0737371	0.231444	0.635554
Prpf4	0.950191	-0.0737099	0.297852	0.525999
Rps6-ps1;Rps6;Rps6-ps2	0.950277	-0.07358	0.593049	0.22691
Rrm2	0.95036	-0.0734547	0.272059	0.565336
Hdac8	0.950385	-0.0734156	0.286736	0.542518
Myo1b	0.950398	-0.0733957	0.272345	0.56488
Snrnp200	0.950493	-0.0732518	0.595068	0.225433
Rcl	0.950524	-0.0732046	0.317311	0.498516
Bad	0.950531	-0.0731938	0.232965	0.63271
Sash1	0.950652	-0.0730107	0.233479	0.631752
Cct2	0.950694	-0.0729476	0.596943	0.224067
Esyt2	0.950759	-0.0728478	0.311403	0.506677
Pdgfra	0.950877	-0.0726696	0.289185	0.538825
Kat2a	0.95101	-0.0724674	0.235009	0.628915
Hnrnpa2b1	0.951311	-0.0720115	0.602727	0.219879
Lancl1	0.951371	-0.0719194	0.291661	0.535122
2007-09-01	0.951391	-0.0718895	0.603483	0.219335
Cxxc1	0.951488	-0.0717432	0.315511	0.500986
Rpl7;Gm5045	0.951488	-0.071742	0.604397	0.218678
Srgap2	0.95163	-0.0715278	0.324012	0.489439
Thoc5	0.951775	-0.0713079	0.324898	0.488253
Fhod1	0.951805	-0.0712622	0.317311	0.498516
Api5	0.95185	-0.0711934	0.283155	0.547975
Gm6531;Cks1b	0.95198	-0.0709975	0.309373	0.509517
Mta3	0.952002	-0.0709639	0.31843	0.496986
Nucks1	0.952326	-0.0704733	0.349286	0.456818
Atl1	0.952333	-0.0704621	0.24072	0.618488
Nutf2	0.952422	-0.0703267	0.349979	0.455958
Mepce	0.952442	-0.0702972	0.320941	0.493574
Chek1	0.952702	-0.0699029	0.322433	0.49156
Psmd11	0.952722	-0.0698724	0.61604	0.210391
Snx3	0.952726	-0.0698668	0.352156	0.453265
Tcf12	0.953097	-0.0693052	0.316708	0.499341
Ublcp1	0.953188	-0.0691673	0.317311	0.498516
Prdm2	0.953299	-0.0689993	0.244946	0.610929
Ssr4	0.95334	-0.0689378	0.356582	0.447841
Haus4	0.953664	-0.0684467	0.303311	0.518112
Rangap1	0.953723	-0.0683584	0.625539	0.203745
Snap29	0.953788	-0.0682589	0.30395	0.517199
Diap1;Diaph1	0.954024	-0.0679032	0.338812	0.470041
0610010K14Rik;Bap18	0.954111	-0.0677705	0.330577	0.480727
Tubb4b	0.954179	-0.0676677	0.629894	0.200732
Rpl14	0.95422	-0.0676055	0.630287	0.200462
Lamtor1	0.954226	-0.0675978	0.306205	0.513988
Vwa5a	0.954513	-0.0671632	0.307694	0.511881
Osbp	0.954558	-0.0670946	0.32646	0.48617
Igf2bp1	0.954608	-0.0670194	0.633993	0.197915
Lclat1	0.954618	-0.0670053	0.308236	0.511117
Lig3	0.954714	-0.0668596	0.343152	0.464513
Lias	0.954766	-0.0667808	0.251456	0.599539
Ccdc102a	0.954784	-0.066754	0.367121	0.43519
Sf3a3	0.954837	-0.0666734	0.306243	0.513934
Slc12a2	0.954864	-0.0666327	0.334976	0.474986
Grcc10	0.95487	-0.066623	0.328565	0.483378
Myh9	0.954987	-0.0664466	0.637624	0.195435
Rplp1	0.955089	-0.0662932	0.638598	0.194772
Ybx1	0.955163	-0.0661812	0.63931	0.194289
Ugdh	0.95539	-0.0658388	0.338068	0.470995
Eif2b4	0.95546	-0.0657332	0.332562	0.478127
Ece1	0.955578	-0.0655549	0.348628	0.457637
Gbf1	0.955584	-0.0655448	0.339218	0.469521
Chchd4	0.955662	-0.065427	0.333944	0.476326
Ywhaq	0.955674	-0.0654094	0.644222	0.190965
Cebpz	0.955714	-0.0653492	0.374003	0.427125
Sumo3	0.955864	-0.0651229	0.375119	0.425831
Arfgap2	0.955912	-0.0650504	0.375477	0.425416
H1fx	0.956034	-0.0648659	0.315815	0.500567
Magoh;Magoh-rs1;Magohb	0.956048	-0.0648446	0.376495	0.424241
Naca	0.956053	-0.0648375	0.647871	0.188511
Actr1b	0.956171	-0.0646589	0.377414	0.423182
Rbbp5	0.956185	-0.0646387	0.352507	0.452833
Nup50	0.956219	-0.0645869	0.317311	0.498516
Ddb1	0.956288	-0.0644831	0.650137	0.186995
Lifr	0.956332	-0.0644162	0.353453	0.451669
Tssc4	0.95635	-0.0643887	0.317311	0.498516
Vbp1	0.956372	-0.0643566	0.318548	0.496826
Ncor2	0.956542	-0.0640997	0.344906	0.4623
Gtf2b	0.956668	-0.0639105	0.340846	0.467442
Zc3h11a	0.956708	-0.0638493	0.341126	0.467085
Wdr1	0.956733	-0.0638111	0.654443	0.184128
Kdm3b	0.956793	-0.0637211	0.341714	0.466337
Pop1	0.9569	-0.0635595	0.35711	0.447198
Uqcrc2	0.956922	-0.0635263	0.656271	0.182917
Pfdn1	0.957006	-0.0634008	0.343185	0.464471
Orc2	0.957026	-0.0633699	0.347801	0.45867
Trim33	0.95718	-0.0631383	0.344395	0.462943
Rad23b	0.957321	-0.0629256	0.326307	0.486373
Polr1a	0.95734	-0.0628968	0.359955	0.443751
Strap	0.957357	-0.0628714	0.660482	0.180139
Aacs	0.957386	-0.0628271	0.345831	0.461135
Zwint	0.957517	-0.0626305	0.327923	0.484229
Maged2	0.957574	-0.0625436	0.3284	0.483597
Lsg1	0.957707	-0.0623441	0.264833	0.577029
Pofut2	0.95771	-0.0623395	0.324538	0.488734
Eef1b	0.957853	-0.0621242	0.665301	0.176982
Prkd3	0.95794	-0.0619923	0.265914	0.575259
Atp5i;Atp5k	0.958057	-0.0618165	0.391658	0.407092
Ergic3	0.958067	-0.0618008	0.354078	0.450902
Atp5b	0.958195	-0.061609	0.668631	0.174813
Atp5j	0.958534	-0.0610984	0.336393	0.473154
Haus6	0.958685	-0.0608717	0.368738	0.433282
2011-09-01	0.958926	-0.0605093	0.675762	0.170206
Lman2	0.958939	-0.0604891	0.398421	0.399658
Rprd1b	0.958987	-0.0604174	0.398788	0.399258
Ssna1	0.959041	-0.0603356	0.371086	0.430526
Pcbp1	0.959128	-0.0602045	0.677744	0.168934
Lmna	0.959236	-0.0600425	0.361196	0.442257
Zfr	0.959273	-0.0599872	0.359121	0.44476
Cenpv	0.959278	-0.0599798	0.332994	0.477564
Pgm2	0.959287	-0.0599649	0.372714	0.428625
Polr2h	0.95933	-0.0599011	0.401439	0.396381
Ccdc167;1110021J02Rik	0.959347	-0.059876	0.361875	0.441442
Ppia;Gm9234;Gm5160	0.959382	-0.0598227	0.680229	0.167345
Gsk3b	0.95943	-0.0597506	0.402213	0.395544
Dbi	0.959483	-0.0596706	0.344412	0.462922
Acadvl	0.959695	-0.0593516	0.364017	0.438878
Fabp5	0.959922	-0.0590104	0.685528	0.163975
Rrp15	0.959994	-0.0589024	0.377406	0.423191
Casp6	0.960011	-0.0588773	0.3644	0.438421
Pde5a	0.960022	-0.0588605	0.366031	0.436482
Dynll2	0.960131	-0.0586963	0.349952	0.455991
Apoo	0.96018	-0.0586225	0.378648	0.421764
Rab8b	0.960221	-0.0585612	0.276619	0.558118
Rps10	0.960231	-0.0585472	0.688557	0.16206
Acyp2	0.960297	-0.0584473	0.33856	0.470364
Nuf2	0.960383	-0.058318	0.380002	0.420214
Nkap;Nkapl	0.960424	-0.0582568	0.277583	0.556607
Pinx1	0.960468	-0.0581911	0.368787	0.433224
Sssca1	0.960472	-0.0581848	0.380595	0.419537
Ppox	0.960593	-0.0580025	0.369566	0.432308
Hnrnpa1	0.960752	-0.0577645	0.693685	0.158837
Pak2	0.961108	-0.0572303	0.358397	0.445636
Vat1l	0.961221	-0.0570595	0.343652	0.463881
Hsdl1	0.961579	-0.0565233	0.345633	0.461385
Ca2	0.961726	-0.0563017	0.70331	0.152853
Sun2	0.961803	-0.0561869	0.346879	0.459822
Rexo2	0.961813	-0.0561723	0.346933	0.459754
Hnrnpu	0.961872	-0.056083	0.704752	0.151963
Gm10247;Gm10029;Rpl35a;Gm10237	0.96189	-0.0560557	0.704932	0.151852
Atp1b3	0.961904	-0.0560355	0.365372	0.437265
Cct7	0.961927	-0.0560011	0.705293	0.151631
Polr3d	0.962056	-0.0558065	0.348292	0.458057
Fabp4	0.962275	-0.0554782	0.380089	0.420115
Rdbp	0.96247	-0.0551863	0.382305	0.41759
Sdhaf2	0.962581	-0.0550207	0.382016	0.417919
Tsn	0.962626	-0.054953	0.371764	0.429732
Wdr90	0.962751	-0.0547653	0.352177	0.453239
Ubxn7	0.962753	-0.0547628	0.384393	0.415225
Pdcl3	0.962764	-0.0547466	0.396105	0.402189
Psmd2	0.962801	-0.0546901	0.713967	0.146322
Ptgfrn	0.962849	-0.0546191	0.352725	0.452564
Rpl27;Rpl27-ps1;Gm4825	0.962864	-0.0545954	0.714595	0.14594
Flna	0.962877	-0.0545772	0.714716	0.145866
Impdh2	0.962884	-0.0545662	0.714789	0.145822
Sccpdh	0.962924	-0.0545066	0.384188	0.415456
Fnbp1	0.962943	-0.0544778	0.353255	0.451912
Akap13	0.963047	-0.0543215	0.353842	0.451191
Timm50	0.963077	-0.0542772	0.43099	0.365532
Actn4	0.963155	-0.0541601	0.717484	0.144188
Fnta	0.963177	-0.054127	0.39894	0.399092
Tmtc3	0.963311	-0.053926	0.38665	0.412682
Cant1	0.963373	-0.0538333	0.355678	0.448943
Cct4	0.963391	-0.0538072	0.719829	0.142771
Polr3b	0.96365	-0.0534187	0.388809	0.410263
Eif2c2	0.963833	-0.0531442	0.392438	0.406229
Ppig	0.963853	-0.053115	0.403597	0.394052
Sec23b	0.963942	-0.0529819	0.437972	0.358554
Ncam1	0.96395	-0.0529701	0.438035	0.358491
Ivd	0.964056	-0.0528111	0.438897	0.357638
Heatr3	0.964078	-0.052778	0.394273	0.404203
Hsp90ab1	0.964079	-0.0527762	0.726697	0.138647
Tacc2	0.964247	-0.0525246	0.386356	0.413013
Telo2	0.964276	-0.0524815	0.392818	0.405809
Ggps1	0.964335	-0.0523938	0.361128	0.442338
Xpo4	0.964376	-0.0523331	0.407217	0.390174
Tln2	0.964439	-0.0522377	0.388102	0.411054
Ncapg	0.964565	-0.0520499	0.389248	0.409773
Rpl7a;Gm16477;Gm5619;Rpl7a-ps10;Rpl7a-ps5;Rpl7a-ps3;Gm17415;Gm5459;Rpl7a-ps8;Gm4978	0.964572	-0.0520395	0.731617	0.135716
Paip2b	0.964624	-0.0519616	0.395052	0.403346
	0.96469	-0.0518624	0.444057	0.352561
Ide	0.964745	-0.0517806	0.444503	0.352125
Aldh1a2	0.964824	-0.051662	0.399894	0.398055
Kras	0.964856	-0.0516144	0.396548	0.401704
Map6;Mtap6	0.964901	-0.0515465	0.364361	0.438468
Qser1	0.964927	-0.0515079	0.397008	0.401201
Ndufb10	0.96496	-0.0514587	0.446263	0.350409
Cltc	0.964965	-0.0514513	0.735554	0.133386
Sec22b	0.964969	-0.0514458	0.446334	0.35034
Ndufa2	0.965134	-0.0511985	0.402243	0.395511
Dlst	0.965148	-0.0511784	0.394593	0.403851
Kdelc1	0.965294	-0.0509601	0.448997	0.347757
Prkrip1	0.965361	-0.0508597	0.301707	0.520415
Bola2	0.965392	-0.0508125	0.404206	0.393397
Elp3	0.9654	-0.0508007	0.396923	0.401294
Scpep1	0.965423	-0.0507673	0.404436	0.39315
Gm3436;Rrp7a	0.965427	-0.0507607	0.414555	0.382418
Nono	0.965545	-0.0505842	0.741369	0.129966
Rsbn1	0.965562	-0.0505591	0.36815	0.433975
Mif	0.965594	-0.0505106	0.741863	0.129676
Psmc6	0.965776	-0.0502389	0.400404	0.397502
Prl8a2	0.965891	-0.0500677	0.453913	0.343027
Pdhb	0.965893	-0.0500652	0.453927	0.343014
Ube2v2	0.965933	-0.0500052	0.418109	0.378711
Mgst3	0.965982	-0.0499323	0.370569	0.431131
Sh3gl1	0.966043	-0.0498412	0.402879	0.394825
Slbp	0.966107	-0.049745	0.371293	0.430283
Sh3glb1	0.966227	-0.0495659	0.420183	0.376561
Gpx4	0.966315	-0.0494351	0.411255	0.385888
Nmt1	0.966317	-0.049431	0.457439	0.339667
Sec31a	0.966352	-0.0493796	0.405764	0.391727
Exosc3	0.966414	-0.049287	0.421503	0.375199
Eif3i	0.966448	-0.0492359	0.750441	0.124683
Hnrpdl	0.966634	-0.0489582	0.408408	0.388906
Gfpt1	0.966695	-0.0488671	0.460574	0.3367
Smu1	0.96679	-0.048726	0.461361	0.335959
Sec62	0.966899	-0.048563	0.46227	0.335104
Dscc1;DSCC1	0.966945	-0.0484937	0.410151	0.387056
Sec31b	0.967022	-0.0483793	0.416708	0.380168
Mapre1	0.967102	-0.0482607	0.757025	0.12089
Kdm5c	0.96716	-0.048174	0.426796	0.36978
Apmap	0.967173	-0.0481537	0.411649	0.385473
Smap;1110004F10Rik	0.967264	-0.0480178	0.414345	0.382638
G3bp2	0.967285	-0.0479866	0.414543	0.38243
Kif21b	0.967288	-0.0479827	0.311455	0.506604
Cdc16	0.967356	-0.0478807	0.466088	0.331532
Ing3	0.967367	-0.0478646	0.31186	0.506041
Ccdc23	0.967443	-0.047752	0.379058	0.421295
Mrpl48	0.967532	-0.047618	0.379583	0.420693
Hspe1	0.967599	-0.0475187	0.762046	0.118019
Cobra1	0.967653	-0.047439	0.430312	0.366216
Uqcrq	0.967711	-0.0473523	0.422053	0.374633
Kpna2	0.967712	-0.0473508	0.763183	0.117371
Gng12	0.967714	-0.0473479	0.422076	0.37461
Kat8	0.96776	-0.047279	0.41552	0.381408
FAM120A	0.967812	-0.0472013	0.431453	0.365067
Rps15	0.967965	-0.0469731	0.421001	0.375717
Flnb	0.967982	-0.0469481	0.765913	0.11582
Tsc22d3;Tsc22d2;Tsc22d4	0.967991	-0.0469351	0.432732	0.363781
Rnf20	0.968224	-0.0465867	0.434411	0.362099
Pex19	0.968404	-0.0463187	0.474894	0.323403
Acin1	0.968428	-0.0462832	0.317311	0.498516
Pdcd6	0.968447	-0.0462544	0.436015	0.360499
Dynlrb1	0.968455	-0.0462433	0.42787	0.368689
Prpf40a	0.968481	-0.046205	0.425934	0.370658
Rps11;Gm9808	0.968646	-0.0459586	0.772635	0.112026
Ssbp1	0.968695	-0.0458849	0.477356	0.321158
Coil	0.968721	-0.0458465	0.386574	0.412768
Tmx3	0.968741	-0.0458175	0.422034	0.374652
Timm8b	0.969106	-0.0452742	0.424471	0.372152
Kpnb1	0.969123	-0.0452477	0.777474	0.109314
Pola2	0.969183	-0.0451592	0.441325	0.355241
8030462N17Rik	0.969251	-0.0450574	0.389713	0.409255
Ap1g1	0.969293	-0.0449952	0.482426	0.316569
Fkbp8	0.969335	-0.0449327	0.442428	0.354157
Ppp4c	0.969335	-0.0449325	0.434804	0.361707
Arpc4	0.969384	-0.0448598	0.434654	0.361857
Ralgps2;Ralgps1	0.969432	-0.0447885	0.32252	0.491444
Ube3a	0.969453	-0.0447566	0.435327	0.361184
Pdia5	0.969634	-0.0444883	0.391986	0.40673
Hs1bp3	0.96965	-0.0444643	0.392082	0.406623
Wdr77	0.96969	-0.0444045	0.437616	0.358907
Psmg4	0.969731	-0.0443429	0.445307	0.35134
Chchd3	0.969747	-0.0443199	0.486294	0.313101
Arih1	0.969923	-0.0440585	0.487796	0.311762
Creld2	0.969923	-0.0440572	0.43947	0.35707
Ppp6r1	0.969926	-0.0440539	0.429974	0.366557
Stam2	0.970319	-0.0434691	0.442622	0.353967
Cacna2d2	0.970322	-0.0434641	0.327182	0.485211
Hectd3	0.97034	-0.0434377	0.327275	0.485087
Ubtf	0.970369	-0.0433945	0.444269	0.352354
Gars	0.970373	-0.0433893	0.444303	0.352321
Cnn2	0.970573	-0.0430911	0.493376	0.306822
Gtf2e2	0.970622	-0.0430183	0.493797	0.306451
Stoml2	0.970623	-0.0430174	0.493802	0.306447
Lzic	0.970683	-0.0429285	0.452256	0.344616
Atp4b	0.970742	-0.0428395	0.398618	0.399443
Apom	0.970816	-0.0427301	0.435991	0.360523
Edc4	0.971079	-0.0423395	0.497734	0.303003
Gpatch4	0.971107	-0.042298	0.400811	0.397061
Heph	0.971145	-0.0422408	0.438227	0.358301
Gm20390;Nme2	0.971346	-0.0419433	0.80008	0.0968664
Srsf3;Gm12355	0.971348	-0.0419393	0.800108	0.0968514
Hnrpll	0.971361	-0.0419205	0.454063	0.342884
Naa15	0.971429	-0.0418202	0.800926	0.0964076
Tiam1	0.971443	-0.0417983	0.333107	0.477417
Tcp1	0.971485	-0.0417365	0.801501	0.0960958
Arid1a	0.971513	-0.0416946	0.455574	0.341441
Cat	0.971521	-0.0416827	0.455654	0.341365
Uso1	0.971536	-0.0416601	0.501691	0.299564
Gltp	0.971551	-0.0416389	0.458644	0.338525
Eif3l	0.971579	-0.0415972	0.802459	0.0955773
Epha4	0.971738	-0.0413609	0.442265	0.354318
Cdh11	0.97175	-0.0413423	0.46012	0.337129
Pgls	0.97176	-0.0413285	0.503629	0.297889
Myh6	0.971898	-0.0411229	0.459412	0.337797
Mtch2	0.972066	-0.0408736	0.506293	0.295598
Mab21l2	0.972197	-0.0406798	0.445404	0.351246
Pxdn	0.972206	-0.0406663	0.50751	0.294556
Mgea5	0.972383	-0.0404034	0.509054	0.293236
Rps21	0.972453	-0.0402989	0.811394	0.0907681
Dcun1d1;Tes3-ps;Dcun1d2	0.972516	-0.0402054	0.465804	0.331797
Ruvbl2	0.97261	-0.0400673	0.812991	0.0899141
Pih1d1	0.97262	-0.0400512	0.466578	0.331076
Tomm34	0.972722	-0.0399005	0.512017	0.290715
Rpn1	0.972766	-0.0398351	0.814593	0.0890595
Ubxn1	0.97286	-0.039696	0.513224	0.289693
Cers5;Lass5	0.972945	-0.03957	0.34114	0.467067
Ap2b1	0.973118	-0.0393132	0.818195	0.087143
Tuba1a;Tuba3a	0.973212	-0.0391746	0.819153	0.0866352
Ccdc72	0.973242	-0.0391291	0.472938	0.325195
Glo1	0.97334	-0.0389838	0.51744	0.28614
Mrpl49	0.973375	-0.0389327	0.343461	0.464123
Peg3	0.973408	-0.0388828	0.472464	0.325631
Vps41	0.973424	-0.0388602	0.343725	0.463788
Itgb1	0.973474	-0.0387859	0.475288	0.323043
Hirip3	0.973501	-0.0387452	0.518857	0.284953
Nop14	0.973747	-0.0383817	0.475002	0.323305
Rpf2	0.973817	-0.0382773	0.470997	0.326981
Bud31	0.973843	-0.0382393	0.521866	0.282441
Gnl1	0.973878	-0.0381867	0.475991	0.322401
Nkrf	0.973965	-0.0380576	0.476647	0.321803
AU019823	0.973977	-0.038041	0.346724	0.460016
Cdh2	0.974013	-0.0379876	0.523367	0.281193
Mettl6	0.974117	-0.0378331	0.347488	0.45906
BC005624	0.974122	-0.0378254	0.477827	0.320729
Fbxl18	0.974124	-0.0378227	0.347526	0.459013
Cd151	0.974233	-0.0376614	0.459471	0.337741
Naa25	0.974314	-0.0375407	0.475103	0.323212
Igfbp2	0.974349	-0.0374893	0.475391	0.322949
Mark3;Mark1	0.974384	-0.037437	0.420817	0.375907
Stag2	0.974461	-0.0373242	0.476314	0.322107
Dnpep	0.97448	-0.0372953	0.527507	0.277772
Emd	0.974645	-0.0370507	0.487268	0.312232
Poldip3	0.974654	-0.0370373	0.529053	0.276501
Rcl1	0.974827	-0.0367815	0.423559	0.373086
Noc4l	0.974845	-0.0367548	0.463745	0.333721
Gen1	0.97486	-0.0367334	0.351545	0.454018
Kng1	0.974971	-0.0365689	0.490624	0.309252
Capn1	0.975003	-0.0365218	0.424648	0.371971
Psmb6	0.975096	-0.0363834	0.491918	0.308107
Limd2	0.975108	-0.0363658	0.485284	0.314004
Pdia3	0.975117	-0.0363532	0.838698	0.0763945
Ehd1	0.975285	-0.036104	0.493873	0.306385
Dpysl5	0.975403	-0.0359302	0.49509	0.305316
Tsfm	0.975493	-0.0357962	0.484905	0.314343
Igf2r	0.97575	-0.035416	0.845213	0.0730336
	0.975805	-0.0353354	0.470479	0.32746
Usp39	0.975812	-0.0353253	0.49934	0.301603
Isyna1	0.975825	-0.0353059	0.539493	0.268014
Psmc5	0.976023	-0.0350128	0.848019	0.0715942
Wdr12	0.97609	-0.0349145	0.4899	0.309892
2003-09-01	0.9761	-0.0348997	0.431488	0.365031
Zfp706;Znf706	0.976233	-0.0347033	0.491101	0.308829
Zcchc3	0.976348	-0.034533	0.47431	0.323938
Rrp1b	0.976379	-0.0344863	0.474533	0.323733
Ighmbp2	0.976454	-0.0343767	0.433707	0.362803
Bcap31	0.976565	-0.0342124	0.54614	0.262696
Trappc12;Ttc15	0.976578	-0.0341928	0.434489	0.362021
Tagln	0.976731	-0.033967	0.508955	0.293321
Qsox2	0.976735	-0.0339608	0.361908	0.441402
Ckap4	0.976871	-0.0337601	0.856751	0.0671455
Mapk1	0.976968	-0.0336171	0.511447	0.291199
Ube2o	0.977034	-0.0335196	0.550371	0.259344
Tmed7	0.977072	-0.0334638	0.498178	0.302615
Hspb1	0.977076	-0.0334569	0.550755	0.259042
Cct8	0.977117	-0.0333971	0.859284	0.0658635
Atad2	0.977318	-0.0331005	0.481192	0.317682
Mrfap1	0.977435	-0.032928	0.503093	0.298352
Usp14	0.977631	-0.0326387	0.51845	0.285293
Mki67ip	0.977644	-0.0326187	0.503035	0.298402
Git2	0.977733	-0.0324874	0.367491	0.434753
Dut	0.977785	-0.0324105	0.52009	0.283921
Ppil4	0.977821	-0.0323574	0.484783	0.314453
Slc4a2;Slc4a3	0.977873	-0.0322812	0.368277	0.433825
Pcmt1	0.977949	-0.0321683	0.505634	0.296164
Fn1	0.978228	-0.0317574	0.5248	0.280006
Pwp2	0.978321	-0.0316206	0.488358	0.311262
Clptm1	0.978391	-0.0315171	0.509403	0.292938
Aaas	0.978411	-0.031487	0.489007	0.310685
Rras2	0.978468	-0.0314027	0.510067	0.292373
Fam63a	0.978474	-0.0313943	0.371668	0.429844
Lin28b	0.978538	-0.0313001	0.446893	0.349796
Imp4	0.978689	-0.0310781	0.447854	0.348864
Mcm4	0.97885	-0.0308407	0.877164	0.0569192
Rps3	0.978859	-0.0308266	0.877263	0.0568701
Nxf1	0.978885	-0.030789	0.531823	0.274233
Erlin1	0.97906	-0.0305307	0.493671	0.306562
Vim	0.97906	-0.0305307	0.879336	0.0558449
Cyb5r4	0.979063	-0.0305262	0.375006	0.425961
Prmt5	0.979082	-0.0304984	0.533939	0.272508
Khsrp	0.979129	-0.0304296	0.880046	0.0554947
Ctsb	0.97917	-0.0303684	0.534888	0.271737
Psmg2	0.979242	-0.0302627	0.516706	0.286756
Ddx17	0.97944	-0.0299703	0.883267	0.053908
Ptgr2	0.979476	-0.0299176	0.377358	0.423247
Rpl24	0.979517	-0.0298571	0.377592	0.422977
Igf2bp2	0.979565	-0.0297873	0.539137	0.268301
Aif1l	0.979883	-0.0293179	0.522242	0.282128
Rps27;Gm17241	0.979985	-0.0291686	0.888894	0.05115
Otud4	0.980045	-0.0290803	0.523429	0.281143
Kank4	0.980052	-0.0290701	0.380647	0.419478
Ube2c	0.980252	-0.0287757	0.546575	0.26235
Prpf4b	0.980277	-0.0287381	0.525257	0.279628
Gm10320;Sec61b	0.980362	-0.0286136	0.547771	0.261401
Ndufs2	0.980363	-0.0286118	0.580804	0.235971
Glrx3	0.980485	-0.0284324	0.894066	0.0486302
Hip1	0.980517	-0.0283852	0.527737	0.277583
A2mp	0.98054	-0.0283519	0.549705	0.25987
Pde6d	0.980576	-0.0282985	0.504651	0.297009
Grb2	0.980579	-0.0282941	0.5828	0.23448
Itsn1	0.980604	-0.0282573	0.528492	0.276961
Scyl2	0.980609	-0.0282502	0.50489	0.296803
Ipo11	0.980831	-0.027923	0.552883	0.257367
Dhx8	0.980883	-0.0278473	0.506886	0.29509
Safb	0.980884	-0.0278449	0.898197	0.0466284
Etf1	0.980924	-0.0277867	0.898606	0.0464305
Ak2	0.980951	-0.0277476	0.554185	0.256345
Suclg1	0.980965	-0.0277263	0.586377	0.231823
Epb4.1l3;Epb41l3	0.981039	-0.0276179	0.531266	0.274688
Pus7	0.98106	-0.0275863	0.531436	0.274549
	0.98117	-0.0274252	0.387081	0.412198
Abcb6	0.981178	-0.0274135	0.387127	0.412146
Mphosph10	0.981815	-0.0264768	0.537423	0.269684
Pogz	0.98194	-0.0262933	0.540167	0.267472
Ppif	0.98199	-0.0262197	0.538816	0.26856
Vat1	0.982114	-0.0260374	0.597075	0.223971
Bzw1	0.982221	-0.025881	0.912025	0.0399932
Fam136a;Gm6396;Fam136b-ps	0.982241	-0.0258509	0.542814	0.265349
Eci1	0.982259	-0.0258242	0.542974	0.265221
Lsm12	0.982288	-0.025782	0.543227	0.265019
Metap2	0.982303	-0.0257602	0.569042	0.244856
Espl1	0.982329	-0.0257224	0.393811	0.404712
	0.982381	-0.0256455	0.471713	0.326322
1700052N19Rik	0.982395	-0.0256242	0.471808	0.326234
Ssr1	0.982618	-0.0252977	0.546133	0.262701
Psmd1	0.982659	-0.0252379	0.916559	0.0378395
Akr7a2	0.982716	-0.0251531	0.547003	0.26201
Kpna3	0.982896	-0.0248894	0.604398	0.218677
Txndc9	0.982968	-0.0247843	0.546621	0.262314
Pfkm	0.983104	-0.0245843	0.547713	0.261447
Atp6v1e1	0.98313	-0.0245452	0.606601	0.217097
Adk	0.983183	-0.0244674	0.578807	0.237466
Rhob	0.983236	-0.0243905	0.524179	0.28052
Rps9	0.983278	-0.0243281	0.922979	0.0348084
Ap2s1	0.98331	-0.0242824	0.549363	0.260141
Pbx3	0.983356	-0.0242146	0.549734	0.259847
Mapk12	0.983384	-0.0241738	0.478296	0.320304
Dnajc9	0.98342	-0.0241209	0.581438	0.235497
Trmt5	0.983475	-0.0240394	0.550693	0.25909
Cacybp	0.983497	-0.0240078	0.92524	0.0337457
Vcp	0.983504	-0.0239974	0.925313	0.0337115
Fbn1	0.983566	-0.0239069	0.401064	0.396786
Csda	0.983577	-0.0238905	0.610802	0.2141
Fut11	0.983594	-0.023865	0.401233	0.396604
Nfkb1	0.98362	-0.0238274	0.479852	0.318893
Cox6b1	0.983669	-0.0237554	0.584219	0.233424
Lta4h	0.983738	-0.0236539	0.584993	0.23285
Rpl39	0.983912	-0.0233992	0.586935	0.23141
Rcsd1	0.98395	-0.0233427	0.52948	0.276151
Col18a1	0.984023	-0.0232359	0.588182	0.230488
Morf4l1	0.984107	-0.0231136	0.615804	0.210558
Mcl1	0.984132	-0.0230761	0.483238	0.315839
Map4;Mtap4	0.984212	-0.0229583	0.932652	0.0302803
Cstf1	0.984242	-0.0229153	0.556867	0.254249
Mrpl37	0.984243	-0.0229133	0.53166	0.274366
Kif1b	0.984321	-0.0227987	0.405531	0.391976
Phpt1	0.984381	-0.022711	0.592199	0.227532
Podxl	0.984432	-0.022636	0.562244	0.250075
Zc3h7b	0.984473	-0.0225766	0.533373	0.272969
Pafah1b3	0.984579	-0.0224215	0.59442	0.225906
Tmpo	0.984716	-0.0222208	0.937865	0.0278597
Osbpl11	0.984805	-0.0220904	0.561419	0.250713
Exosc9	0.98481	-0.0220826	0.487734	0.311817
Ppa1	0.98482	-0.0220679	0.938946	0.0273592
Fis1	0.984831	-0.0220518	0.565811	0.247329
Pygm;Pygl	0.984841	-0.0220365	0.487944	0.31163
Otg1;A630007B06Rik	0.984861	-0.0220086	0.48807	0.311518
Golga2	0.984975	-0.0218416	0.562796	0.249649
Kif13b	0.985138	-0.0216027	0.538342	0.268942
Pum1	0.985173	-0.0215505	0.62592	0.203481
Sdad1	0.985216	-0.0214882	0.538928	0.268469
Gcsh	0.985247	-0.0214424	0.569543	0.244474
Hnrnpf	0.985373	-0.0212581	0.944674	0.0247181
Smarca4	0.985398	-0.0212215	0.603667	0.219203
Twf2	0.985406	-0.0212103	0.566296	0.246957
Lrrc59	0.985408	-0.0212067	0.945037	0.0245511
Chd1l	0.985457	-0.0211348	0.412293	0.384795
Apeh	0.985518	-0.0210454	0.571981	0.242619
Bod1l	0.985523	-0.0210391	0.572019	0.24259
	0.985524	-0.0210371	0.572032	0.24258
Cald1	0.985534	-0.0210228	0.605204	0.218098
Pds5a	0.985592	-0.0209374	0.629908	0.200723
Crkl	0.985655	-0.0208459	0.630504	0.200312
Kctd12	0.985657	-0.0208428	0.568338	0.245394
Tbce	0.985683	-0.0208048	0.606892	0.216888
Ints10	0.985711	-0.0207635	0.49374	0.306502
Nell2	0.985766	-0.0206829	0.494108	0.306178
Gclm	0.985819	-0.0206053	0.543456	0.264836
Lyar	0.985932	-0.0204393	0.609728	0.214864
Rai1	0.985938	-0.0204307	0.495261	0.305166
Smarca5	0.986076	-0.0202287	0.951958	0.0213821
Psmc4	0.986086	-0.0202144	0.611476	0.213621
Aimp1	0.986141	-0.0201335	0.612105	0.213174
Gnai3	0.98619	-0.0200625	0.578036	0.238045
Tubg2;Tubg1	0.986197	-0.0200523	0.572742	0.242041
Prkcsh	0.986217	-0.020023	0.612966	0.212564
Rbbp6	0.986227	-0.020008	0.578373	0.237792
Kars	0.98626	-0.01996	0.95386	0.0205154
Nav2	0.986261	-0.019959	0.417111	0.379748
Csnk2a1	0.986423	-0.019721	0.615318	0.2109
Tubal3	0.986499	-0.0196111	0.638571	0.194791
Tubb2a	0.986561	-0.01952	0.575718	0.239791
Ndufa13	0.986564	-0.0195151	0.581422	0.235508
Stk4	0.986569	-0.0195084	0.581463	0.235478
Eprs	0.986575	-0.0194989	0.957125	0.0190314
Hmox1	0.986602	-0.0194604	0.419164	0.377616
Faf1	0.986603	-0.0194582	0.581775	0.235245
Plxna1	0.986742	-0.0192554	0.42001	0.37674
Syncrip	0.98676	-0.0192291	0.959035	0.0181653
Actr3	0.986837	-0.0191163	0.620042	0.207579
Cdk11b	0.986939	-0.0189669	0.642796	0.191927
Coro1c	0.986973	-0.0189179	0.621595	0.206492
Smc2	0.987049	-0.0188058	0.962034	0.0168098
St13	0.987084	-0.0187554	0.962391	0.0166486
Tial1	0.987095	-0.0187386	0.644297	0.190914
Bysl	0.987129	-0.0186899	0.644617	0.190698
Ptbp1	0.987183	-0.0186113	0.963412	0.0161881
Bcat1	0.987195	-0.0185934	0.645252	0.190271
Snrpa1	0.987263	-0.0184931	0.624926	0.204171
Rrm1	0.987274	-0.018477	0.964363	0.0157594
Arpc5	0.987289	-0.0184559	0.646157	0.189662
Cct6a	0.987308	-0.0184274	0.964714	0.0156012
Macf1	0.987313	-0.0184211	0.625492	0.203779
Ppa2	0.987371	-0.0183357	0.504895	0.296799
Farsb	0.987451	-0.018219	0.62708	0.202677
Eif4g1	0.987489	-0.018163	0.966588	0.0147587
Eif5b	0.987496	-0.0181526	0.627602	0.202316
Eif5a2	0.987555	-0.0180677	0.506134	0.295734
Myl9	0.987576	-0.0180356	0.506283	0.295607
Smc6	0.987612	-0.0179835	0.557012	0.254136
Psmc1	0.987612	-0.0179831	0.967862	0.0141865
Cul1	0.987728	-0.0178145	0.630264	0.200477
Hnrnph1	0.987736	-0.0178032	0.969137	0.0136149
Ogdh	0.987913	-0.0175438	0.632398	0.199009
Eef1g	0.987961	-0.0174745	0.971466	0.0125722
Ykt6	0.988037	-0.0173625	0.653371	0.18484
Actg1;Actb	0.988038	-0.0173618	0.972265	0.0122155
Arhgap1	0.988095	-0.0172786	0.653926	0.184471
Prrc2a	0.988099	-0.017273	0.653963	0.184447
Prune	0.988612	-0.0165235	0.600087	0.221785
Ube2m	0.988627	-0.0165023	0.640639	0.193386
Abcb8	0.988645	-0.0164749	0.431582	0.364937
Ngdn	0.988699	-0.0163967	0.565295	0.247725
Gnpat	0.988734	-0.016346	0.565561	0.247521
Utp15	0.988769	-0.0162952	0.601523	0.220747
Slc25a13	0.988828	-0.0162088	0.661019	0.179786
Fdft1	0.988991	-0.015971	0.595737	0.224945
Zc3h13	0.989014	-0.0159365	0.567709	0.245874
Tubb6	0.989098	-0.0158147	0.663639	0.178068
Ccdc132	0.989223	-0.0156323	0.435125	0.361386
Golga5	0.989272	-0.0155609	0.517805	0.285833
Fn3krp	0.989447	-0.0153063	0.4365	0.360016
Pyroxd1	0.98946	-0.0152868	0.436583	0.359933
Lbr	0.989551	-0.0151545	0.65137	0.186172
Me2	0.989697	-0.0149413	0.669461	0.174275
Sarnp	0.989707	-0.0149263	0.653194	0.184958
Zfp57	0.98974	-0.0148785	0.438309	0.35822
Tex30;1700029F09Rik	0.989847	-0.0147232	0.574095	0.241016
Sf3a1	0.989985	-0.0145215	0.992402	0.00331254
Mki67	0.989988	-0.0145167	0.992435	0.00329774
Pea15;Pea15a	0.990088	-0.0143711	0.673273	0.171809
Ppp2r2a	0.990182	-0.0142339	0.674192	0.171217
Eftud1	0.990234	-0.0141584	0.615033	0.211101
Serbp1	0.990265	-0.014114	0.995291	0.00204983
Usp15	0.990265	-0.0141136	0.615318	0.210901
Gm10073	0.990295	-0.0140699	0.524813	0.279996
Psmb4	0.990334	-0.014013	0.675671	0.170265
Fubp3	0.990344	-0.0139982	0.67577	0.170201
Pqbp1	0.990361	-0.0139736	0.675935	0.170095
Wac	0.990418	-0.0138902	0.578499	0.237697
Fam195b	0.990438	-0.0138621	0.525793	0.279185
Rfc2	0.990466	-0.0138208	0.676959	0.169437
Dnaja1	0.990471	-0.013814	0.997418	0.0011227
Pgam1	0.990506	-0.0137619	0.997788	0.00096178
Mrps15	0.990667	-0.0135285	0.527369	0.277886
Trip13	0.990689	-0.0134956	0.609886	0.214751
Gnaq	0.990704	-0.0134735	0.619392	0.208034
Zfpl1	0.990716	-0.0134569	0.527707	0.277607
Msn	0.990721	-0.01345	1	0
Champ1	0.990797	-0.013338	0.620256	0.207429
Fam208b	0.990859	-0.0132477	0.445242	0.351404
Mtap	0.99095	-0.0131165	0.667733	0.175397
Pou2f1	0.990963	-0.0130972	0.582707	0.23455
Ddx39a	0.991002	-0.0130406	0.668345	0.174999
Tpp2	0.991142	-0.0128361	0.669997	0.173927
Gm10774;Polr2l	0.991186	-0.0127722	0.614049	0.211797
Vapa	0.991275	-0.0126424	0.671563	0.172914
Dnajc3	0.991506	-0.0123065	0.626849	0.202837
Sephs1	0.991523	-0.0122818	0.687311	0.162847
Ubfd1	0.991535	-0.0122644	0.687428	0.162773
D6Wsu163e	0.991549	-0.0122445	0.449538	0.347234
Hcfc1	0.991636	-0.0121168	0.675819	0.17017
Ddrgk1	0.991683	-0.012049	0.58829	0.230409
1200014J11Rik	0.991733	-0.0119759	0.618646	0.208558
Chd3	0.991769	-0.0119244	0.588956	0.229917
Vps45	0.991852	-0.0118027	0.451437	0.345403
Bcl7b	0.991948	-0.0116641	0.590347	0.228893
Arid3a	0.991966	-0.0116373	0.620605	0.207185
Cdk12	0.99202	-0.011559	0.590909	0.22848
Tmem11	0.99203	-0.0115439	0.621146	0.206807
Ilkap	0.992069	-0.011488	0.692673	0.159472
Lsm3	0.992099	-0.011444	0.632385	0.199018
Prps1l3;Prps1;Prps1l1	0.99215	-0.0113694	0.681888	0.166287
Cog4	0.992334	-0.0111025	0.538901	0.268491
Srp68	0.992428	-0.0109653	0.685178	0.164196
Cox5b	0.992445	-0.0109405	0.68538	0.164069
Mcm3	0.992449	-0.0109349	0.977377	0.00993789
Med8	0.992534	-0.0108113	0.594914	0.225546
Sec23ip	0.992616	-0.0106918	0.698067	0.156103
Prdx2	0.992653	-0.0106389	0.974715	0.0111222
Usp48	0.992661	-0.0106273	0.626465	0.203103
Fam98b	0.992693	-0.010581	0.698819	0.155635
Cttn	0.992702	-0.0105679	0.974077	0.0114068
Rpl5	0.992755	-0.0104897	0.973374	0.0117204
Mllt4	0.99279	-0.0104388	0.699784	0.155036
Bre	0.992798	-0.0104274	0.596976	0.224043
Txnrd1	0.992869	-0.0103244	0.690409	0.160894
Prkar1a	0.992881	-0.0103072	0.69055	0.160805
Nudc	0.992983	-0.0101589	0.9704	0.0130492
Pold3	0.993036	-0.0100817	0.702211	0.153533
Pik3cb	0.993064	-0.0100418	0.459053	0.338138
Cgn	0.993077	-0.0100228	0.459135	0.33806
Smarcd1	0.993205	-0.00983665	0.703878	0.152503
Psmd9	0.993229	-0.00980129	0.642986	0.191799
Mipep	0.993337	-0.00964498	0.54589	0.262895
Tceb1	0.99334	-0.00964054	0.696006	0.157387
Polr1b	0.993342	-0.00963746	0.601228	0.220961
Supt5h	0.993487	-0.00942629	0.697763	0.156292
Slc4a1ap	0.993593	-0.00927353	0.603192	0.219544
Glipr2	0.993604	-0.00925679	0.634454	0.1976
Stub1	0.993613	-0.00924465	0.646595	0.189368
Lsm4	0.993618	-0.00923748	0.707959	0.149992
1810030N24Rik	0.993645	-0.00919766	0.462728	0.334674
Tars	0.993664	-0.00916929	0.961505	0.0170484
Eif3j	0.993789	-0.00898796	0.701363	0.154057
Osgep	0.99382	-0.00894335	0.54927	0.260214
Xpot	0.993895	-0.00883413	0.649262	0.18758
Ppp1cb	0.993998	-0.0086849	0.711731	0.147684
Ighg2c	0.993999	-0.00868353	0.650241	0.186926
Rbp4	0.99408	-0.0085666	0.712539	0.147191
Lrpprc	0.994166	-0.00844196	0.954971	0.0200099
AW551984	0.994181	-0.00842024	0.466128	0.331495
Tarbp2	0.994184	-0.00841528	0.46615	0.331474
BC055324	0.994241	-0.0083327	0.55222	0.257888
Ric8a	0.994272	-0.00828773	0.552438	0.257717
Rnf214	0.994306	-0.00823865	0.640417	0.193537
Kif23	0.994374	-0.00813929	0.553156	0.257152
Tbcb	0.994633	-0.00776318	0.711457	0.147851
Dnajc13	0.994638	-0.00775702	0.643246	0.191623
Galk1	0.994654	-0.00773393	0.711699	0.147704
Enah	0.994696	-0.007672	0.718663	0.143475
Ndc80	0.994705	-0.007659	0.656921	0.182487
Mrps9	0.994737	-0.00761298	0.644093	0.191051
Plcg2	0.994807	-0.0075117	0.470119	0.327792
Pdcd6ip	0.994857	-0.00743933	0.720258	0.142512
Ssu72	0.994971	-0.00727301	0.646094	0.189704
Adsl	0.995014	-0.00721072	0.716027	0.145071
Ecm29;AI314180	0.995118	-0.00706081	0.722856	0.140948
Rrp1	0.995216	-0.00691824	0.661767	0.179295
Carm1	0.995233	-0.00689377	0.718653	0.143481
Arrb1	0.995244	-0.00687819	0.616188	0.210287
Tmem115	0.995257	-0.00685851	0.473	0.325139
Polr2c	0.995334	-0.00674759	0.662886	0.178561
Cd2ap	0.995348	-0.00672721	0.617011	0.209707
Tmx2	0.995513	-0.00648754	0.650727	0.186601
Bclaf1	0.995604	-0.00635553	0.723121	0.140789
Dlgap5	0.995606	-0.0063533	0.665473	0.17687
Psmd4	0.995627	-0.006323	0.723391	0.140627
Scube3	0.995661	-0.00627283	0.475591	0.322766
Psma1	0.995667	-0.00626512	0.935434	0.0289868
Esf1	0.995758	-0.00613223	0.666925	0.175923
Mta2	0.995969	-0.00582788	0.72751	0.138161
Cdh3	0.996042	-0.00572151	0.564923	0.248011
Scrib	0.996072	-0.00567851	0.66991	0.173984
Ddx51	0.996122	-0.00560519	0.478555	0.320069
Tnnt2;Tnnt1	0.996245	-0.00542718	0.624119	0.204732
Ppwd1	0.996287	-0.00536704	0.734522	0.133995
Lsm6	0.996326	-0.00531015	0.672337	0.172413
Dek	0.996357	-0.00526509	0.926471	0.033168
App	0.996378	-0.00523459	0.672835	0.172091
Usp5	0.996391	-0.00521642	0.732607	0.135129
Pbrm1	0.996405	-0.00519517	0.735709	0.133294
Aprt	0.996429	-0.00516159	0.735941	0.133157
Srm	0.996622	-0.00488154	0.735404	0.133474
Mlec	0.996669	-0.00481367	0.735971	0.133139
Men1	0.996716	-0.0047451	0.569709	0.244347
Exosc1	0.996792	-0.00463556	0.482876	0.316164
Iars	0.996936	-0.0044276	0.918972	0.0366975
Prpf3	0.996942	-0.0044192	0.741077	0.130136
Nup155	0.997296	-0.00390628	0.744633	0.128058
Ogfod1	0.997418	-0.00373012	0.486931	0.312533
Atp5c1	0.997469	-0.0036567	0.912076	0.0399689
Eif5a	0.997481	-0.00363835	0.911912	0.0400471
Npc2	0.997538	-0.00355566	0.747066	0.126641
Mdh2	0.997599	-0.00346867	0.910395	0.0407701
Rnf113a1	0.997599	-0.00346747	0.576	0.239577
Rad50	0.997674	-0.00336024	0.685241	0.164157
Myl7	0.997703	-0.00331734	0.685526	0.163976
Arfgap3	0.997743	-0.00325934	0.636051	0.196508
Idh3b	0.997863	-0.00308637	0.750327	0.124749
Kif20b	0.997917	-0.00300879	0.671407	0.173014
Ccnb2	0.997921	-0.00300296	0.490201	0.309626
Arglu1	0.997986	-0.00290908	0.75156	0.124036
Csde1	0.998035	-0.00283802	0.90476	0.0434668
Trim28	0.99804	-0.00283029	0.904691	0.0434999
Heatr1	0.99807	-0.00278738	0.689049	0.16175
Zc3h14	0.998111	-0.00272713	0.638994	0.194503
Iqgap1	0.998135	-0.00269331	0.753763	0.122765
Uhrf1	0.998174	-0.00263615	0.754244	0.122488
Rab7a;Rab7	0.998219	-0.00257108	0.754793	0.122172
Bri3bp	0.998227	-0.0025601	0.639919	0.193875
Heatr5b	0.99824	-0.00254207	0.580578	0.23614
Eif3c	0.998304	-0.0024485	0.901281	0.0451396
Apoa2	0.998321	-0.00242412	0.581162	0.235703
Sall1;Sall3	0.998472	-0.0022064	0.582242	0.234896
Psmc2	0.998673	-0.0019153	0.896523	0.0474385
Eif4a1	0.998811	-0.00171708	0.894755	0.0482958
Tbc1d13	0.998848	-0.00166297	0.644898	0.190509
Pard3	0.998875	-0.00162449	0.496431	0.304141
Ubr1	0.998914	-0.0015678	0.645427	0.190153
Cpd	0.99901	-0.00142967	0.586102	0.232027
Rpn2	0.999033	-0.00139565	0.764717	0.116499
Rbm34	0.999045	-0.00137813	0.586359	0.231837
Arid2	0.999098	-0.00130201	0.586738	0.231556
Tomm40	0.99915	-0.00122743	0.766141	0.115692
Cdc5l;Gm9049	0.999166	-0.00120355	0.766343	0.115577
Sdc2	0.999215	-0.00113361	0.49866	0.302196
Zmat2	0.999271	-0.00105267	0.764509	0.116617
Tnpo2	0.999344	-0.000946626	0.588509	0.230247
Actr2	0.999346	-0.00094422	0.768539	0.114334
Hnrnpr	0.999381	-0.000893173	0.768971	0.11409
Arhgdia	0.999434	-0.000817202	0.886736	0.0522058
Gm6104;Hmgb3	0.999437	-0.000813077	0.886699	0.0522238
Rad21	0.999459	-0.000780418	0.702454	0.153382
Sirpa	0.999521	-0.000691033	0.500674	0.300445
Tyms	0.999531	-0.000676765	0.76714	0.115126
Cct3	0.999544	-0.000658715	0.885324	0.0528975
Cand2	0.999625	-0.0005413	0.771955	0.112408
Tes	0.999666	-0.000482159	0.686586	0.163305
Eef1e1	0.999667	-0.000480268	0.768516	0.114347
Samm50	0.999729	-0.000391723	0.769136	0.113997
Ada	0.999922	-0.000112988	0.77109	0.112895
Eif3e	1	0	0.776551	0.10983
Srp9	1.00009	0.000129939	0.708566	0.14962
Gm10094;Sap18	1.0001	0.000148601	0.772924	0.111863
Dbn1	1.00027	0.000384518	0.876044	0.0574738
Luc7l3	1.00033	0.000479825	0.780632	0.107554
Klhl7	1.0004	0.000570923	0.50644	0.295472
Sltm	1.00044	0.000630798	0.711936	0.147559
Capn2	1.00044	0.000631572	0.776315	0.109962
Mthfd1l	1.0005	0.000727584	0.77699	0.109585
Vars	1.00051	0.000729821	0.872977	0.0589974
Trim27	1.00053	0.000761052	0.507312	0.294725
Ddi2	1.00061	0.000878497	0.713605	0.146542
Dnajb11	1.00061	0.000878755	0.713607	0.146541
	1.00064	0.000929177	0.659371	0.18087
Rer1	1.0007	0.00101548	0.695643	0.157613
Myh7	1.00079	0.0011357	0.869373	0.0607939
Rbm15	1.00081	0.00116393	0.71553	0.145372
Fasn	1.00087	0.00125292	0.868333	0.0613139
Ppih	1.00093	0.001342	0.599972	0.221869
Sipa1l2	1.00116	0.00167488	0.511513	0.291143
Hspd1	1.00119	0.00170863	0.864291	0.0633402
Ruvbl1	1.00122	0.00175314	0.863896	0.0635385
Cbx2	1.00123	0.00176691	0.719603	0.142907
Mien1	1.00125	0.00179541	0.700377	0.154668
Cst3	1.00137	0.00197838	0.721033	0.142045
Phb	1.00143	0.00205804	0.861194	0.064899
Jag1	1.00166	0.00238875	0.858265	0.0663787
Gm7964	1.0017	0.00245197	0.857705	0.066662
Rab6a	1.00172	0.00248281	0.797731	0.0981437
Brd3	1.00179	0.00257318	0.789989	0.102379
Grpel1	1.00179	0.00258446	0.798601	0.0976701
Smpd4	1.0018	0.00259084	0.72518	0.139554
Plcd1	1.00185	0.00266492	0.516085	0.287279
Dda1	1.00196	0.00282052	0.516806	0.286673
Upf1	1.00196	0.00283181	0.80072	0.0965193
Slc25a5	1.00209	0.00301801	0.852697	0.0692053
Iws1	1.00212	0.00306092	0.608648	0.215634
Birc6	1.00217	0.00312969	0.728836	0.13737
Uqcrfs1	1.00231	0.00332533	0.804952	0.0942298
Sugt1	1.00235	0.00338041	0.805425	0.0939748
Grhpr	1.00246	0.00354401	0.6741	0.171275
Sfpq	1.00247	0.00356625	0.847852	0.07168
Arcn1	1.00248	0.00357522	0.807098	0.0930739
Rnmtl1	1.00249	0.00359487	0.611355	0.213707
Kif5b	1.00251	0.0036122	0.807415	0.092903
Qrich1	1.00251	0.00361444	0.797349	0.0983513
Degs1	1.00252	0.0036322	0.611544	0.213572
Ubl5;Gm2001;Gm6803	1.00283	0.00407331	0.735252	0.133564
Zfp385a	1.00285	0.00411082	0.7145	0.145998
Rcor1	1.00296	0.00426614	0.715451	0.14542
Slc25a3	1.00299	0.00430141	0.841364	0.075016
Pdia4	1.00302	0.00435351	0.840905	0.0752532
Rnh1	1.00304	0.0043843	0.802803	0.0953911
Timm9	1.00306	0.00440198	0.737491	0.132243
Suz12	1.00322	0.00464084	0.680317	0.167289
Ctnna1	1.00326	0.00469493	0.837896	0.07681
Acat3;Acat2	1.00337	0.00485946	0.818145	0.0871696
Sra1	1.00338	0.00486541	0.719124	0.143196
Nmral1	1.00343	0.0049429	0.818864	0.0867881
Nras	1.00346	0.00497828	0.719817	0.142778
Caprin1	1.00349	0.00501918	0.83504	0.0782926
Spna2	1.00358	0.00515354	0.833858	0.0789081
Cryzl1	1.00362	0.00521611	0.683586	0.165207
Slc1a2	1.00374	0.00538501	0.528755	0.276746
Ube2d3;Ube2d2;Ube2d2b;Ube2d1	1.00375	0.00539295	0.822745	0.0847347
Rars	1.00377	0.00542178	0.831498	0.080139
Acot7	1.00381	0.0054879	0.744905	0.127899
Rpl21-ps7;Gm5528;Rpl21-ps10;Rpl21-ps13;Gm16416;Gm8054	1.00383	0.00550905	0.83073	0.08054
Uchl3;Uchl4	1.00392	0.00563871	0.824866	0.0836165
Gga2	1.00394	0.00567419	0.74618	0.127157
Trip11	1.00395	0.00569215	0.724202	0.14014
Pdlim7	1.00399	0.00574852	0.746688	0.126861
Prkci	1.00401	0.00577926	0.724738	0.139819
Nol8	1.00403	0.00579678	0.686892	0.163111
Leng8	1.00408	0.00586767	0.687296	0.162856
Raver1	1.00409	0.00588321	0.813448	0.0896702
Celsr2	1.00416	0.00599226	0.623571	0.205114
Gapdh;Gm2606;Gm4609;Gm10481;Gm3839;Gm10291;Gm10293;Gm10358;Gm10327;Gm3222;Gm3200;Gm10566;Gm6316;Gm5507;Gm7293;Gm10290;Gm5069;Gm8055	1.00417	0.00600168	0.826401	0.0828091
Arf5	1.00427	0.00614036	0.8292	0.0813408
Tardbp	1.00427	0.00614692	0.825126	0.0834799
Cyc1	1.00427	0.00614952	0.829279	0.0812993
Nucb2	1.00428	0.00616307	0.532408	0.273756
Afp	1.00439	0.00631499	0.823651	0.084257
Dera	1.0044	0.00633831	0.689981	0.161163
Dr1	1.00447	0.00644092	0.728812	0.137384
Thrap3	1.00448	0.00644679	0.822494	0.0848672
Dnajb6	1.00454	0.00653352	0.818077	0.0872056
Ap1m1	1.00457	0.00657835	0.818397	0.0870361
Rbm10	1.00461	0.00663865	0.818826	0.0868082
Yeats4	1.00465	0.00669938	0.692043	0.159867
Nipsnap1	1.0047	0.0067653	0.627533	0.202364
Uba1	1.00474	0.00681558	0.81926	0.0865781
Ppp2r3a;Sema5a	1.00482	0.00693179	0.536029	0.270812
Amot	1.00485	0.0069762	0.628615	0.201615
Actr8	1.0049	0.00704931	0.628991	0.201356
Pdxdc1	1.00499	0.00718809	0.822744	0.0847355
Txndc17	1.005	0.00719786	0.756628	0.121118
Eef1a1	1.00503	0.00724418	0.815506	0.0885729
Smek2	1.00504	0.00725066	0.733808	0.134417
Gtf3c3	1.00507	0.00729016	0.757262	0.120754
Psma4	1.00511	0.00735351	0.839701	0.0758752
Rab8a	1.00512	0.00736077	0.823976	0.0840857
Nudt21	1.00512	0.00737106	0.839853	0.0757965
Igf2bp3	1.00513	0.00737529	0.814358	0.0891845
Tor1aip2	1.00516	0.00742127	0.696172	0.157283
Trip12	1.00516	0.00742248	0.824416	0.0838536
Cd2bp2	1.00521	0.0074899	0.758636	0.119967
Pkp4	1.00521	0.00749388	0.538685	0.268665
Slc38a4	1.00525	0.00754912	0.63156	0.199585
Srrt	1.00532	0.00766072	0.811861	0.0905182
Kif15	1.00541	0.00778331	0.843429	0.0739516
Por	1.00541	0.00778945	0.827036	0.0824757
Rcbtb1	1.00542	0.00779904	0.54013	0.267502
Timm13	1.00543	0.00780683	0.760816	0.11872
Rilpl1	1.00543	0.00780916	0.698395	0.155899
Ilf3	1.00548	0.00788525	0.809898	0.0915694
Tfpi	1.00553	0.00795113	0.63363	0.198164
Ndufb4	1.00555	0.00798459	0.76204	0.118022
Palld	1.00562	0.00808291	0.738955	0.131382
Rae1	1.00569	0.0081879	0.829883	0.0809833
Rad54l2	1.00574	0.00825699	0.542301	0.265759
Mvd	1.00577	0.008296	0.764186	0.116801
Skiv2l2	1.00588	0.00845428	0.849255	0.0709621
Tpr	1.00595	0.00855851	0.80402	0.0947333
Znhit2	1.00596	0.00857062	0.543791	0.264568
Polr2b	1.00599	0.00861258	0.832919	0.079397
Znf771	1.00613	0.00881182	0.638072	0.19513
Nckap1	1.00619	0.00889825	0.70465	0.152027
Umps	1.00623	0.0089615	0.853664	0.0687129
Polr2i	1.00634	0.00912132	0.745393	0.127615
Casd1	1.0065	0.00934279	0.640819	0.193265
Mios	1.0065	0.00934686	0.547487	0.261626
Numa1	1.00656	0.0094322	0.796408	0.0988646
Tagln3	1.00662	0.00952594	0.772678	0.112002
Ppp5c	1.00663	0.0095404	0.839563	0.0759469
Helb	1.00664	0.00954862	0.54845	0.260863
Tbc1d2b	1.00666	0.00957546	0.548578	0.260762
Atxn10	1.0067	0.00963103	0.794678	0.0998089
Chmp5	1.00673	0.00967665	0.748843	0.125609
Rab1b	1.00673	0.00968115	0.840571	0.0754254
Uqcrc1	1.00688	0.0098853	0.861707	0.0646403
Ahsa1	1.00689	0.00990426	0.792303	0.101109
Ly75	1.00698	0.0100362	0.55078	0.259022
Mad1l1	1.00698	0.010037	0.711211	0.148002
Sf3b1	1.00702	0.0100864	0.79072	0.101977
Ezh2	1.00705	0.0101327	0.711763	0.147664
Ddah1	1.00715	0.0102857	0.752633	0.123417
Gtf2f2	1.00719	0.0103305	0.778248	0.108882
Gns	1.0072	0.010347	0.713001	0.14691
Nrp1	1.00721	0.0103704	0.753161	0.123112
Eif2b1	1.00724	0.0104082	0.753396	0.122977
Ttk	1.00725	0.010426	0.552646	0.257553
Csrp2	1.00729	0.0104746	0.866846	0.0620583
Acin1	1.0075	0.0107761	0.869476	0.0607423
Psma3	1.00761	0.010942	0.870925	0.0600194
Igbp1	1.00762	0.0109558	0.849718	0.0707249
Vps52	1.00775	0.0111329	0.556038	0.254896
Snrpb2	1.00778	0.0111736	0.851284	0.0699256
Mrpl1	1.0078	0.0112146	0.784381	0.105473
Tcof1	1.00782	0.011237	0.873502	0.0587362
Ddx5	1.00794	0.0114107	0.779242	0.108328
Ikbkap	1.00799	0.011482	0.853501	0.0687961
Spg20	1.00802	0.0115234	0.853799	0.0686445
Klc1	1.00806	0.0115876	0.85426	0.0684099
Hars	1.00806	0.0115886	0.876574	0.0572115
Hexim1	1.00814	0.0116943	0.761421	0.118375
Utp20	1.00816	0.0117263	0.761621	0.118261
Rcbtb2	1.00821	0.0118005	0.762085	0.117997
Ipo9	1.00831	0.0119452	0.879692	0.0556695
Clspn	1.00844	0.0121219	0.655274	0.183577
Pdlim4	1.0085	0.0122151	0.655761	0.183254
Parp1	1.00857	0.0123122	0.771456	0.112689
Isy1	1.0086	0.0123602	0.724663	0.139864
Parn	1.00864	0.0124067	0.792673	0.100906
Decr1	1.00866	0.0124346	0.656909	0.182495
Ddx39b	1.00868	0.0124626	0.770159	0.11342
Msh2	1.00868	0.0124643	0.884234	0.0534326
Mcm7	1.00868	0.0124731	0.770068	0.113471
	1.0087	0.0124921	0.766412	0.115537
Nucb1	1.00872	0.0125283	0.884795	0.0531575
Ehd4	1.00874	0.0125586	0.725816	0.139174
Slk	1.0088	0.0126371	0.861815	0.064586
Nr2c2	1.0089	0.0127777	0.56397	0.248744
Rsrc2	1.0089	0.0127812	0.795282	0.0994787
Dcaf5	1.00898	0.0129001	0.659345	0.180887
Usp9x	1.00899	0.0129056	0.888099	0.0515387
Ganab	1.00899	0.0129175	0.76624	0.115635
Sptbn1	1.00901	0.0129463	0.765992	0.115776
Pigs	1.00913	0.0131075	0.770269	0.113358
Vps18	1.00923	0.0132504	0.566259	0.246985
Crnkl1	1.00924	0.013267	0.866356	0.0623038
Txlna	1.00926	0.0132911	0.891477	0.04989
Xab2	1.00926	0.013297	0.79888	0.0975183
Bcam	1.00927	0.013317	0.730228	0.136542
Gfpt2	1.00941	0.0135056	0.731327	0.135889
Matr3	1.00941	0.0135186	0.761072	0.118574
Phb2	1.00945	0.0135723	0.760611	0.118838
Slc16a1	1.00945	0.0135738	0.800813	0.0964686
2700060E02Rik	1.00946	0.0135802	0.894011	0.0486569
Rpl36-ps3;Rpl36;Gm5745;Gm5614	1.00951	0.0136498	0.894622	0.0483604
Tubb2b	1.00955	0.0137141	0.759393	0.119534
Rab23	1.00956	0.0137208	0.66365	0.178061
Ddx1	1.00957	0.0137401	0.75917	0.119661
Snf8	1.00959	0.0137692	0.663904	0.177895
Zfp281	1.00959	0.0137727	0.663922	0.177883
Rab3gap1	1.00964	0.0138436	0.733297	0.13472
Ssbp3	1.00969	0.0139096	0.56946	0.244537
Zfml;Znf638	1.00969	0.0139189	0.871059	0.0599523
Tfdp1	1.00977	0.0140329	0.897982	0.0467322
Rbp1	1.00978	0.0140378	0.898026	0.0467112
Etfb	1.00979	0.01405	0.872006	0.0594806
Ddx6	1.00981	0.0140876	0.756188	0.12137
Stt3a	1.00992	0.0142427	0.873397	0.0587884
Mapk8	1.00996	0.0143021	0.777772	0.109148
Utp6	1.01003	0.0144028	0.778405	0.108795
Dync1h1	1.01006	0.0144421	0.753152	0.123117
Dars	1.01007	0.0144486	0.753096	0.12315
Kiaa0664	1.01007	0.0144539	0.874923	0.0580304
Ociad1	1.01016	0.0145798	0.779518	0.108174
Gm6736;Akr1b1;Akr1b3	1.0102	0.0146392	0.751464	0.124092
Nt5c	1.01023	0.0146901	0.780212	0.107787
	1.01035	0.0148569	0.669627	0.174167
Camsap1	1.01036	0.0148643	0.78131	0.107177
Fscn1	1.0104	0.0149265	0.749008	0.125513
Ror2	1.01041	0.0149432	0.670082	0.173872
Nupl1	1.01043	0.0149748	0.782006	0.10679
Rps12;Rps12-ps2;Gm10063	1.01046	0.0150153	0.748248	0.125954
Fen1	1.01048	0.0150444	0.906865	0.0424575
Rbm10	1.01051	0.0150895	0.670853	0.173372
Tufm;Gm9755	1.01056	0.0151544	0.747061	0.126644
Itpa	1.01056	0.015161	0.811918	0.0904877
Gtf2i	1.0106	0.0152177	0.74652	0.126959
Myl12b;Myl12a	1.01066	0.0152927	0.74588	0.127331
Morf4l2	1.01073	0.0153938	0.813551	0.0896155
Uqcr10	1.01074	0.015415	0.881871	0.054595
Gm5908;Rpl27a;Gm5453;Rpl27a-ps1	1.01076	0.0154455	0.744576	0.128091
Unc45a	1.0108	0.0155038	0.785339	0.104943
Dhx57	1.01093	0.0156865	0.578129	0.237975
Msh6	1.01096	0.0157221	0.912823	0.0396136
Ccm2	1.01102	0.0158046	0.578707	0.237541
Nae1	1.01102	0.0158145	0.884762	0.0531736
Tpm1	1.01103	0.015819	0.744848	0.127933
Zfp868	1.01121	0.0160757	0.580036	0.236545
Ddx47	1.01122	0.0160945	0.818468	0.0869984
Cse1l	1.01124	0.0161252	0.738784	0.131482
Golgb1	1.01125	0.0161378	0.818772	0.0868371
Gpi;Gm1840	1.01129	0.0161964	0.738178	0.131839
D17Wsu104e	1.01134	0.0162732	0.819723	0.0863329
Nek9	1.01135	0.0162845	0.677167	0.169304
Hsph1	1.01136	0.0162936	0.737352	0.132325
Sdhc	1.01148	0.0164692	0.791434	0.101585
Pacsin2	1.01151	0.0165175	0.889853	0.0506819
Anp32a	1.01162	0.0166603	0.734235	0.134165
Prmt7	1.01167	0.0167331	0.793102	0.100671
Csnk2b	1.0117	0.0167869	0.891805	0.0497302
Git2	1.01176	0.0168652	0.583914	0.233651
Get4	1.01177	0.0168849	0.824023	0.0840607
Srp14	1.01179	0.0169044	0.794185	0.100078
Slc8a1	1.01179	0.0169166	0.584166	0.233464
Gm6900;Eif1;Eif1b	1.01182	0.0169551	0.923674	0.0344812
Ddx52	1.01184	0.0169869	0.794708	0.0997925
Snx6	1.01184	0.0169882	0.893264	0.0490202
Larp4	1.01185	0.0169935	0.794749	0.0997699
Spag7	1.01186	0.0170063	0.893395	0.0489564
Col4a3bp	1.01189	0.0170579	0.795157	0.0995471
Ahcy	1.01193	0.0171105	0.730415	0.13643
Tpx2	1.01196	0.0171464	0.825863	0.0830918
Arl3	1.01201	0.0172205	0.894948	0.0482023
Otub1	1.01201	0.0172223	0.926028	0.0333759
Hk1	1.01203	0.0172494	0.826588	0.0827109
Asl	1.01204	0.0172636	0.826688	0.0826582
Pdgfrb	1.01226	0.0175847	0.929221	0.0318809
Flrt3	1.01231	0.0176489	0.684404	0.164687
Hnrnpul1	1.01233	0.0176828	0.898301	0.046578
Parg	1.01238	0.0177571	0.756236	0.121343
Rpsa-ps10;Rpsa	1.0124	0.0177743	0.724795	0.139785
Elp4	1.01243	0.0178183	0.799972	0.096925
Csnk1d;Csnk1e	1.01244	0.0178329	0.830698	0.0805569
Gimap4	1.01247	0.0178782	0.756949	0.120933
Dicer1	1.01262	0.0180998	0.901327	0.0451176
Phldb2	1.01265	0.0181418	0.758502	0.120043
Sympk	1.01274	0.0182582	0.902477	0.0445639
Ankle2	1.01279	0.0183332	0.803237	0.0951561
Smc3	1.01284	0.0184088	0.719436	0.143008
Parva	1.01286	0.0184293	0.760198	0.119073
Eif2d	1.01293	0.018528	0.59212	0.22759
Mapk14	1.01294	0.0185435	0.835709	0.0779449
Atp5e	1.01296	0.018572	0.904755	0.0434688
Bend3	1.01301	0.0186454	0.761473	0.118345
Ilk	1.01303	0.0186737	0.836628	0.0774675
Stk24	1.0132	0.0189224	0.838384	0.0765572
Abcb7	1.0132	0.0189226	0.691187	0.160404
Zmym2	1.01324	0.0189713	0.838729	0.0763784
Slc12a7	1.01341	0.0192191	0.764862	0.116417
Ift46	1.01342	0.0192278	0.692816	0.159382
Vtn	1.01348	0.019318	0.809492	0.0917875
Mina	1.0136	0.0194853	0.766436	0.115524
Rps26	1.01362	0.0195239	0.710054	0.148709
Vapb	1.01364	0.0195518	0.946572	0.0238464
Crmp1	1.01366	0.0195795	0.946817	0.0237341
Eml3	1.01371	0.0196418	0.597646	0.223556
Mat2a	1.01371	0.019646	0.709029	0.149336
Phf10	1.01375	0.0196968	0.695321	0.157814
Thumpd1	1.01388	0.0198917	0.845235	0.0730225
Bop1	1.01397	0.020011	0.915214	0.0384774
Gm20425	1.01399	0.0200472	0.705665	0.151401
Akt1	1.01405	0.0201354	0.846959	0.0721374
Adnp	1.01409	0.020192	0.916531	0.037853
Ap2a1	1.01416	0.0202811	0.847991	0.0716089
Dctn3	1.01441	0.0206413	0.850541	0.0703048
Myl3	1.01442	0.0206584	0.956344	0.0193859
Timm8a1	1.01449	0.0207513	0.773933	0.111297
Cnot10	1.01455	0.0208411	0.819189	0.0866158
Acly	1.0146	0.0209176	0.698387	0.155904
Myef2	1.01464	0.0209644	0.959048	0.0181598
Mrpl12	1.0147	0.0210575	0.85349	0.0688014
Aamp	1.01476	0.0211316	0.821042	0.0856348
Tmf1	1.01491	0.0213586	0.606209	0.217377
Clint1	1.01518	0.0217364	0.965871	0.015081
Znf622	1.01519	0.0217563	0.7799	0.107961
Cops4	1.01521	0.0217824	0.966277	0.0148982
Ell	1.01523	0.0218099	0.706652	0.150794
Napa	1.01529	0.0218855	0.967189	0.0144888
Rab5c	1.01533	0.0219452	0.929294	0.0318468
Plaa	1.01536	0.0219922	0.968132	0.0140655
Actr10	1.01537	0.0220078	0.826636	0.0826859
Clip1	1.01553	0.0222282	0.970218	0.0131308
Acbd6	1.01553	0.0222303	0.708915	0.149406
N6amt2	1.01555	0.0222636	0.709094	0.149296
Dync2li1	1.01561	0.0223406	0.709509	0.149042
Luc7l2	1.01564	0.0223835	0.971591	0.0125163
Cdc42bpb	1.01579	0.0226057	0.864478	0.0632458
Tnpo3	1.01581	0.0226348	0.93432	0.0295042
Nln	1.01583	0.0226525	0.785232	0.105002
Ppp2r5a	1.01586	0.0227072	0.865199	0.0628839
Itgav	1.01602	0.0229355	0.786919	0.10407
Kpna4	1.01605	0.0229702	0.976779	0.0102036
Anp32b	1.01606	0.0229893	0.681177	0.16674
Pitrm1	1.01616	0.0231274	0.978169	0.00958592
2310003C23Rik	1.01628	0.0233023	0.86943	0.0607651
Cpsf1	1.01641	0.0234792	0.87069	0.0601367
Setd2	1.01641	0.0234803	0.836056	0.0777644
Urb1	1.01643	0.0235088	0.790337	0.102188
Oxr1	1.01653	0.0236519	0.617734	0.209199
Parvb	1.01658	0.0237283	0.837646	0.0769395
Med1	1.01663	0.0237888	0.792008	0.10127
Dnttip2	1.01663	0.023797	0.872951	0.0590102
Cdk2	1.01669	0.0238732	0.873494	0.0587402
Svil	1.01677	0.0239886	0.793201	0.100617
Topbp1	1.01687	0.0241411	0.840292	0.0755698
Ctc1;1500010J02Rik	1.01707	0.0244209	0.795784	0.0992049
Dpf2	1.01707	0.0244223	0.842096	0.0746383
Zfp207	1.01712	0.0244851	0.947817	0.0232753
Ina	1.01712	0.0244917	0.877899	0.0565555
Cdc42ep4	1.01713	0.0245044	0.796283	0.0989328
Wdr26	1.01734	0.0247984	0.84451	0.0733955
Mrc2	1.01735	0.0248091	0.950183	0.022193
Ndufa11	1.01739	0.0248793	0.845029	0.0731283
Dnajc8	1.01742	0.0249129	0.993964	0.00262932
Ckap5	1.01749	0.025019	0.994903	0.00221926
Hddc2	1.01758	0.0251379	0.800072	0.0968707
Senp3	1.01759	0.0251513	0.800152	0.0968272
Lnpep	1.01777	0.0254176	0.726148	0.138975
Sucla2	1.01779	0.0254347	0.998581	0.000616897
Acaca	1.01784	0.0255178	0.999316	0.000297077
Shmt1	1.01787	0.0255563	0.999656	0.000149358
Tjp1	1.0179	0.0255951	1	0
Heatr6	1.01791	0.0256038	0.627617	0.202305
N4bp2l2	1.01795	0.0256656	0.627931	0.202088
Kat7;Myst2	1.01796	0.0256827	0.850191	0.0704834
Cdc73	1.01798	0.0257158	0.956803	0.0191773
Plec	1.01803	0.0257757	0.887056	0.0520488
Ift81	1.01803	0.0257774	0.728102	0.137808
Prcp	1.01811	0.0258924	0.804592	0.0944245
Ldhb	1.01821	0.0260407	0.996226	0.00164228
AI314976	1.01822	0.0260481	0.805525	0.093921
Ttc5	1.01823	0.0260637	0.852641	0.0692336
Psmb2	1.01823	0.0260642	0.996027	0.00172894
Hmgn3	1.01828	0.0261317	0.630301	0.200452
Gm15800	1.01831	0.0261839	0.630567	0.200269
Ccnt1	1.01834	0.0262208	0.730513	0.136372
Drg1	1.01836	0.0262536	0.994423	0.00242901
Rbm28	1.01839	0.0262849	0.854064	0.0685097
Noc3l	1.0185	0.0264461	0.855101	0.0679823
Gm10108;Cycs;Gm10121	1.01853	0.0264874	0.652495	0.185423
Bnip1	1.0186	0.0265838	0.892827	0.0492327
Gpn3	1.01861	0.0265949	0.732549	0.135163
Oat	1.01874	0.02679	0.98988	0.00441766
Tsen15	1.01878	0.0268422	0.81029	0.0913595
Psmd8	1.01878	0.0268452	0.989412	0.00462279
Psmd3	1.01879	0.0268592	0.649476	0.187437
Rcc1	1.01883	0.0269157	0.988815	0.00488505
Dhx29	1.01886	0.026954	0.965849	0.0150907
Tpm1	1.01887	0.026976	0.96601	0.0150185
Gm20459;Akap2	1.01891	0.0270211	0.895953	0.047715
Serpina1a;Serpina1c	1.01894	0.0270727	0.987485	0.00546949
Pdap1	1.01897	0.0271085	0.647455	0.188791
Sgta	1.01902	0.0271804	0.986573	0.00587078
Slc25a10	1.01906	0.0272423	0.812694	0.090073
Bicd2	1.01908	0.0272651	0.860376	0.0653115
Snrpf	1.01914	0.0273452	0.968708	0.0138069
Dna2	1.01915	0.0273695	0.861049	0.0649721
Asrgl1	1.0192	0.0274442	0.813907	0.0894252
Echs1	1.01921	0.0274479	0.969459	0.0134705
Nemf	1.01926	0.0275244	0.899552	0.0459737
Nomo1	1.01929	0.0275592	0.8998	0.0458539
Tfip11	1.01929	0.0275633	0.862298	0.0643425
Xpc	1.01938	0.0276861	0.638234	0.19502
Rprd2	1.01939	0.0277119	0.863256	0.0638603
Ndufs6	1.0194	0.0277233	0.971472	0.0125696
Hspa4	1.01941	0.0277303	0.642423	0.192179
Golga4	1.01946	0.0277984	0.863814	0.0635797
Ube2k	1.01946	0.0278035	0.981296	0.00819978
Raph1	1.0195	0.0278602	0.73945	0.131091
Ccdc88a	1.0196	0.0280062	0.865155	0.0629062
Rnaseh2b	1.01967	0.028097	0.974204	0.0113502
Mcm2	1.01969	0.0281286	0.63921	0.194357
Kif2c	1.01976	0.0282228	0.866552	0.0622053
Dnajc11	1.01996	0.0285171	0.820364	0.0859935
Nup98	1.01997	0.0285234	0.820401	0.0859737
Zw10	1.02024	0.0289135	0.909495	0.0411996
Arhgef12	1.02033	0.0290409	0.645183	0.190317
Nampt	1.02044	0.0291843	0.982154	0.00782037
Inpp1	1.02051	0.0292965	0.646498	0.189433
Gipc1	1.02052	0.0292987	0.912256	0.0398833
Sh3bgrl	1.02059	0.029398	0.967797	0.0142156
Cap1	1.02066	0.0295031	0.628173	0.201921
Tmem85	1.02071	0.0295675	0.875237	0.0578744
Fads2	1.02072	0.0295933	0.985145	0.0064999
Sec24c	1.02082	0.0297334	0.986169	0.00604846
Gclc	1.02089	0.0298296	0.916061	0.0380755
Exog	1.02094	0.0298945	0.877351	0.0568265
Wdr70	1.02098	0.0299495	0.829002	0.0814443
Clta	1.02101	0.0299969	0.962729	0.0164959
Sf3b14	1.02123	0.0303085	0.83117	0.08031
Lancl2	1.02125	0.0303294	0.880165	0.0554358
Csrp3	1.02135	0.0304818	0.920739	0.0358633
Wdr3	1.02144	0.0306108	0.921665	0.0354269
Pald	1.02151	0.0307025	0.833551	0.0790676
Map2k4	1.02162	0.0308641	0.755916	0.121527
Cct5	1.02166	0.0309217	0.616866	0.209809
Sec16a	1.02177	0.0310775	0.885008	0.0530529
Polr2e	1.02183	0.0311559	0.836294	0.0776412
Bpnt1	1.02184	0.0311735	0.88563	0.0527478
Ywhah	1.02195	0.031325	0.613669	0.212066
Ndufv1	1.02195	0.031326	0.926798	0.0330148
Map1b	1.02196	0.0313428	0.613528	0.212166
Kif4	1.022	0.031391	0.998294	0.000741621
Gcn1l1	1.02206	0.0314797	0.950188	0.0221904
Mrps18b	1.02208	0.0315145	0.887839	0.0516659
Pa2g4	1.02209	0.0315179	0.612142	0.213148
Ptpn1	1.02214	0.0315969	0.928743	0.0321043
Aco1	1.02216	0.0316243	1	0
Cdkn1c	1.02217	0.0316327	0.888605	0.0512913
Patz1	1.02227	0.0317745	0.659297	0.180919
1500003O03Rik;Chp	1.02231	0.0318347	0.76126	0.118467
Isoc2a	1.02232	0.0318473	0.659675	0.18067
Rtn3	1.02235	0.0318903	0.997918	0.000905232
Mthfr	1.02236	0.0318971	0.659933	0.1805
Apol10b	1.02244	0.0320224	0.945601	0.0242921
Cux1	1.0225	0.0320949	0.841979	0.0746987
Tmem30a	1.02258	0.0322173	0.76337	0.117265
Adh5	1.02258	0.032219	0.606606	0.217093
Rps23;Gm8618	1.0226	0.0322393	0.606446	0.217208
Mea1	1.0226	0.0322451	0.933399	0.0299325
Rbm3	1.02268	0.0323509	0.942826	0.0255685
Npepps	1.02269	0.032366	0.942698	0.0256274
Zc3h15	1.02274	0.0324433	0.942045	0.0259284
Ahsa2	1.02275	0.0324503	0.844133	0.073589
Ppp1r7	1.02276	0.0324712	0.941809	0.026037
Trmt112	1.0229	0.0326713	0.991805	0.00357381
Eef1d	1.02294	0.0327149	0.895622	0.047875
Dnaja2	1.02301	0.0328249	0.938821	0.0274171
Aco2	1.02304	0.0328678	0.601504	0.220761
Ccdc53	1.02314	0.0329984	0.665656	0.17675
Nup85	1.02319	0.0330778	0.939384	0.0271566
Zc4h2	1.02324	0.0331429	0.768482	0.114366
Ogt	1.02332	0.033258	0.935165	0.0291119
Khdrbs3	1.02347	0.0334673	0.850303	0.0704263
Ccdc47	1.02349	0.0334901	0.668217	0.175082
Smc4	1.02354	0.0335642	0.93258	0.0303138
Tspan6	1.02354	0.0335732	0.942947	0.0255127
Zmym4	1.0236	0.0336582	0.943558	0.0252314
Cyp51a1	1.02364	0.0337072	0.931373	0.0308764
Skp1a;Skp1	1.02367	0.0337439	0.931063	0.0310208
Golga7;GOLGA7B	1.02382	0.0339562	0.670649	0.173505
Hadh	1.02391	0.0340859	0.980733	0.00844926
Emg1	1.02404	0.0342762	0.905761	0.0429862
Prdx6	1.02405	0.034293	0.590364	0.22888
Ercc2	1.0241	0.0343564	0.67274	0.172153
Nipsnap3b	1.02413	0.0343969	0.855951	0.0675512
Hrc	1.0242	0.0345034	0.776013	0.110131
Prl2c2	1.02421	0.034506	0.949657	0.0224332
Tti2	1.02422	0.0345261	0.776139	0.11006
Atp6v0d1	1.02428	0.0346032	0.950357	0.0221133
Camk2g	1.02437	0.0347313	0.674701	0.170889
Pkn1	1.0244	0.0347758	0.674934	0.170739
Tnrc6b	1.0244	0.0347765	0.777527	0.109284
Kiaa0020	1.02443	0.0348193	0.951912	0.0214033
Peli1	1.02448	0.0348899	0.675531	0.170354
Psmb5	1.02448	0.034892	0.585711	0.232316
Mtmr12	1.02455	0.0349839	0.778678	0.108642
Cad	1.02457	0.0350185	0.584731	0.233044
Pebp1	1.02457	0.0350199	0.58472	0.233052
Gmps	1.02461	0.0350719	0.584317	0.233351
Lin7c	1.02466	0.0351444	0.954252	0.020337
Fads1	1.02467	0.035157	0.67693	0.169456
Idh1	1.02479	0.0353272	0.582341	0.234823
Tln1	1.0248	0.0353406	0.582237	0.2349
Clasp1	1.02482	0.0353744	0.917315	0.0374814
Cox7a2	1.02487	0.0354389	0.916772	0.0377388
Timm10	1.02489	0.0354659	0.862455	0.0642634
Dync1li2	1.025	0.0356251	0.968691	0.0138148
Arhgdib	1.02501	0.0356328	0.957768	0.0187397
Rnf40	1.02502	0.0356587	0.914752	0.0386966
Mrpl16	1.02509	0.0357487	0.864177	0.0633972
Fkbp4	1.02514	0.0358253	0.578495	0.2377
Pnp;Pnp2	1.02548	0.0362952	0.96345	0.0161708
Inpp5k	1.0255	0.0363286	0.68308	0.165529
Tle3	1.02551	0.036343	0.867799	0.061581
Vcl	1.02558	0.0364425	0.573746	0.241281
Vsnl1	1.02561	0.0364823	0.787005	0.104022
Maf1	1.02565	0.0365407	0.684195	0.16482
Pacsin3	1.02573	0.0366469	0.787922	0.103517
Cstf2	1.02573	0.0366475	0.906597	0.0425855
Akirin2	1.02579	0.0367321	0.788397	0.103255
ptplad1	1.02583	0.0367938	0.870547	0.0602076
Tpm4	1.02585	0.0368249	0.570813	0.243506
Mdc1	1.0259	0.0368838	0.958848	0.01825
Prcc	1.02595	0.0369642	0.923252	0.0346799
Clec16a	1.02598	0.0369982	0.967602	0.0143032
Adprh	1.026	0.0370369	0.903323	0.0441571
Pola1	1.02603	0.0370661	0.968091	0.0140839
Akap8	1.02609	0.0371503	0.956765	0.0191947
Eif3a	1.02616	0.0372517	0.567547	0.245998
Timm44	1.02624	0.0373642	0.970239	0.0131212
Htatsf1	1.02635	0.0375233	0.899234	0.0461274
Lamp1	1.02638	0.0375616	0.927145	0.0328524
Gart	1.02646	0.0376786	0.56429	0.248497
Cenpe	1.02669	0.0380028	0.930021	0.0315074
Luc7l	1.02672	0.038048	0.561479	0.250667
Calu	1.02676	0.0380983	0.561096	0.250962
Herc2	1.02684	0.0382059	0.879167	0.0559284
Abcf2	1.02694	0.038352	0.892275	0.0495013
Gm3150;Gng5	1.02697	0.0383921	0.947062	0.0236215
Ivns1abp	1.02704	0.0384925	0.97837	0.00949701
Znf260	1.02704	0.0384991	0.798252	0.0978598
Elac2	1.02707	0.0385295	0.978636	0.00937862
Rpl22	1.02707	0.0385385	0.89071	0.0502638
Nsf	1.02708	0.0385471	0.945852	0.0241769
Etfdh	1.02715	0.0386453	0.881853	0.0546039
Zfp62	1.0272	0.0387156	0.934669	0.0293424
Dbnl	1.02721	0.0387287	0.944434	0.0248286
Qtrt1	1.02731	0.038872	0.800337	0.0967274
Rabep2	1.02734	0.0389071	0.696688	0.156961
Mp68	1.02745	0.0390646	0.884416	0.0533432
Eif3g	1.02755	0.0392074	0.552701	0.25751
Ttl	1.02759	0.0392585	0.802498	0.0955558
Ywhaz	1.02761	0.0392952	0.552038	0.258031
Mettl16	1.02772	0.0394439	0.93942	0.0271402
Arf6	1.02776	0.0395079	0.98569	0.00625984
Acaa1a;Acaa1b	1.02783	0.0396053	0.986392	0.00595059
Cfl1;Gm6180	1.02787	0.0396573	0.549312	0.260181
Mtx1	1.02787	0.03966	0.940831	0.0264884
Serpinc1	1.02791	0.039719	0.936704	0.0283978
Pin4	1.02796	0.0397875	0.880239	0.0553992
Znhit6	1.02803	0.0398823	0.942282	0.0258191
P4ha1	1.02811	0.0399942	0.878509	0.0562539
Cope	1.02813	0.040029	0.989446	0.00460779
[truncated: 2,035 more rows]

## Sheet: DAVID analysis
Proteins down
Category	GO term	Term	Count	%	PValue	Genes	List Total	Pop Hits	Pop Total	Fold Enrichment	Bonferroni	Benjamini	FDR
GOTERM_CC_DIRECT	GO:0000786	GO:0000786~nucleosome	6	33.3333	1.89585e-08	HIST2H3B, HIST1H4A, HIST1H3A, HIST3H2BA, HIST1H3B, HIST2H2BE	17	108	19662	64.2549	1.11855e-06	1.11855e-06	1.0048e-06
GOTERM_CC_DIRECT	GO:0000788	GO:0000788~nuclear nucleosome	5	27.7778	3.89187e-08	HIST2H3B, HIST1H3A, HIST3H2BA, HIST1H3B, HIST2H2BE	17	44	19662	131.43	2.2962e-06	1.1481e-06	1.03135e-06
GOTERM_BP_DIRECT	GO:0006334	GO:0006334~nucleosome assembly	6	33.3333	1.63869e-08	HIST2H3B, HIST1H4A, HIST1H3A, HIST3H2BA, HIST1H3B, HIST2H2BE	16	104	18082	65.1995	1.68785e-06	1.68785e-06	1.58953e-06
GOTERM_BP_DIRECT	GO:0051290	GO:0051290~protein heterotetramerization	5	27.7778	5.35444e-08	HIST2H3B, HIST1H4A, HIST1H3A, ANXA2, HIST1H3B	16	47	18082	120.226	5.51506e-06	2.75754e-06	2.5969e-06
GOTERM_BP_DIRECT	GO:0032776	GO:0032776~DNA methylation on cytosine	4	22.2222	2.2579e-06	HIST2H3B, HIST1H4A, HIST1H3A, HIST1H3B	16	32	18082	141.266	0.000232537	5.11385e-05	4.81596e-05
GOTERM_BP_DIRECT	GO:0006335	GO:0006335~DNA replication-dependent nucleosome assembly	4	22.2222	2.48245e-06	HIST2H3B, HIST1H4A, HIST1H3A, HIST1H3B	16	33	18082	136.985	0.00025566	5.11385e-05	4.81596e-05
GOTERM_BP_DIRECT	GO:0045815	GO:0045815~positive regulation of gene expression, epigenetic	4	22.2222	2.48245e-06	HIST2H3B, HIST1H4A, HIST1H3A, HIST1H3B	16	33	18082	136.985	0.00025566	5.11385e-05	4.81596e-05
GOTERM_CC_DIRECT	GO:0000228	GO:0000228~nuclear chromosome	4	22.2222	1.01029e-05	HIST2H3B, HIST1H4A, HIST1H3A, HIST1H3B	17	53	19662	87.2897	0.000595897	0.000198691	0.000178485
GOTERM_BP_DIRECT	GO:0000183	GO:0000183~chromatin silencing at rDNA	4	22.2222	1.18067e-05	HIST2H3B, HIST1H4A, HIST1H3A, HIST1H3B	16	55	18082	82.1909	0.00121536	0.000202681	0.000190875
GOTERM_MF_DIRECT	GO:0031492	GO:0031492~nucleosomal DNA binding	4	22.2222	5.37512e-06	HIST2H3B, HIST1H3A, HIST1H3B, HMGN1	16	41	17446	106.378	0.000236478	0.000236505	0.00022038
GOTERM_MF_DIRECT	GO:0031492	GO:0031492~nucleosomal DNA binding	4	22.2222	5.37512e-06	HIST2H3B, HIST1H3A, HIST1H3B, HMGN1	16	41	17446	106.378	0.000236478	0.000236505	0.00022038
GOTERM_BP_DIRECT	GO:0060968	GO:0060968~regulation of gene silencing	3	16.6667	4.98373e-05	HIST2H3B, HIST1H3A, HIST1H3B	16	13	18082	260.798	0.00512022	0.000733321	0.000690603
GOTERM_CC_DIRECT	GO:0005913	GO:0005913~cell-cell adherens junction	5	27.7778	0.000102271	HIST2H3B, CADM3, HIST1H3A, ANXA2, HIST1H3B	17	316	19662	18.3004	0.00601614	0.00125813	0.00113019
GOTERM_CC_DIRECT	GO:0043234	GO:0043234~protein complex	6	33.3333	0.000106621	HIST2H3B, HIST1H4A, HIST1H3A, ANXA2, ANXA6, HIST1H3B	17	628	19662	11.0502	0.00627126	0.00125813	0.00113019
GOTERM_CC_DIRECT	GO:0000784	GO:0000784~nuclear chromosome, telomeric region	4	22.2222	0.000138589	HIST2H3B, HIST1H4A, HIST1H3A, HIST1H3B	17	127	19662	36.428	0.00814397	0.00136279	0.0012242
GOTERM_MF_DIRECT	GO:0042393	GO:0042393~histone binding	4	22.2222	0.000149812	HIST2H3B, HIST1H4A, HIST1H3A, HIST1H3B	16	124	17446	35.1734	0.00657053	0.00329586	0.00307114
GOTERM_CC_DIRECT	GO:0005654	GO:0005654~nucleoplasm	8	44.4444	0.000453931	PNISR, HIST2H3B, HIST1H4A, HIST1H3A, ZFP422, HIST3H2BA, HIST1H3B, HIST2H2BE	17	1935	19662	4.78176	0.0264324	0.00382599	0.00343691
GOTERM_CC_DIRECT	GO:0070062	GO:0070062~extracellular exosome	9	50	0.000537544	HIST2H3B, HIST1H4A, HIST1H3A, ANXA2, CROCC, IGF2, ANXA6, HIST3H2BA, HIST1H3B	17	2674	19662	3.89278	0.0312257	0.00396438	0.00356123
GOTERM_MF_DIRECT	GO:0098641	GO:0098641~cadherin binding involved in cell-cell adhesion	4	22.2222	0.00159652	HIST2H3B, HIST1H3A, ANXA2, HIST1H3B	16	279	17446	15.6326	0.0678885	0.0234156	0.0218191
GOTERM_CC_DIRECT	GO:0000785	GO:0000785~chromatin	3	16.6667	0.00460989	HIST2H3B, HIST1H3B, HMGN1	17	126	19662	27.5378	0.238612	0.0302204	0.0271472
GOTERM_MF_DIRECT	GO:0003677	GO:0003677~DNA binding	7	38.8889	0.00300236	HIST2H3B, HIST1H4A, ZFP422, HIST3H2BA, HIST1H3B, HIST2H2BE, HMGN1	16	1847	17446	4.13244	0.123924	0.0302284	0.0281674
GOTERM_BP_DIRECT	GO:0098792	GO:0098792~xenophagy	3	16.6667	0.00321475	HIST2H3B, HIST1H3A, HIST1H3B	16	103	18082	32.9163	0.282263	0.0413898	0.0389788
GOTERM_CC_DIRECT	GO:0005634	GO:0005634~nucleus	11	61.1111	0.00831842	PNISR, HIST2H3B, HIST1H4A, HIST1H3A, ZFP422, ANXA2, ANXA6, HIST3H2BA, HIST1H3B, HIST2H2BE, HMGN1	17	6019	19662	2.11372	0.389111	0.0490787	0.0440876
GOTERM_BP_DIRECT	GO:0002230	GO:0002230~positive regulation of defense response to virus by host	3	16.6667	0.00447617	HIST2H3B, HIST1H3A, HIST1H3B	16	122	18082	27.79	0.370028	0.0512273	0.0482431
GOTERM_BP_DIRECT	GO:0098609	GO:0098609~cell-cell adhesion	3	16.6667	0.0104345	HIST2H3B, HIST1H3A, HIST1H3B	16	189	18082	17.9385	0.66054	0.107475	0.101215
GOTERM_MF_DIRECT	GO:0003682	GO:0003682~chromatin binding	3	16.6667	0.0594317	HIST2H3B, HIST1H3B, HMGN1	16	466	17446	7.01958	0.93252	0.326874	0.304588
GOTERM_CC_DIRECT	GO:0016020	GO:0016020~membrane	8	44.4444	0.330005	HIST2H3B, CADM3, HIST1H4A, HIST1H3A, ANXA2, MTX2, ANXA6, HIST1H3B	17	6998	19662	1.32219	1	1	0.913793
Proteins up
Category	GO term	Term	Count	%	PValue	Genes	List Total	Pop Hits	Pop Total	Fold Enrichment	Bonferroni	Benjamini	FDR
GOTERM_BP_DIRECT	GO:0019835	GO:0019835~cytolysis	4	14.2857	3.53345e-06	GZMC, GZME, GZMG, GZMF	23	25	18082	125.788	0.000773528	0.000773826	0.000773826
GOTERM_MF_DIRECT	GO:0008236	GO:0008236~serine-type peptidase activity	5	17.8571	6.74476e-05	ST14, GZMC, GZME, GZMG, GZMF	25	163	17446	21.4061	0.00457609	0.00458644	0.00458644
GOTERM_MF_DIRECT	GO:0004252	GO:0004252~serine-type endopeptidase activity	5	17.8571	0.000186098	ST14, GZMC, GZME, GZMG, GZMF	25	212	17446	16.4585	0.0125761	0.00632734	0.00632734
GOTERM_BP_DIRECT	GO:0016485	GO:0016485~protein processing	4	14.2857	0.000149843	GZMC, GZME, GZMG, GZMF	23	86	18082	36.5662	0.0322854	0.0164078	0.0164078
GOTERM_MF_DIRECT	GO:0008233	GO:0008233~peptidase activity	5	17.8571	0.00502138	ST14, GZMC, GZME, GZMG, GZMF	25	516	17446	6.76202	0.289875	0.113818	0.113818
GOTERM_BP_DIRECT	GO:0006955	GO:0006955~immune response	4	14.2857	0.00419526	GZMC, GZME, GZMG, GZMF	23	272	18082	11.5614	0.601757	0.2681	0.2681
GOTERM_BP_DIRECT	GO:0006508	GO:0006508~proteolysis	5	17.8571	0.0048968	ST14, GZMC, GZME, GZMG, GZMF	23	582	18082	6.75407	0.658714	0.2681	0.2681
GOTERM_BP_DIRECT	GO:0050708	GO:0050708~regulation of protein secretion	2	7.14286	0.0181025	AHI1, ARFIP1	23	15	18082	104.823	0.981699	0.701127	0.701127
GOTERM_BP_DIRECT	GO:0033365	GO:0033365~protein localization to organelle	2	7.14286	0.0216853	AHI1, PAX6	23	18	18082	87.3527	0.991781	0.701127	0.701127
GOTERM_BP_DIRECT	GO:0042462	GO:0042462~eye photoreceptor cell development	2	7.14286	0.0264429	AHI1, PAX6	23	22	18082	71.4704	0.997174	0.701127	0.701127
GOTERM_BP_DIRECT	GO:0030902	GO:0030902~hindbrain development	2	7.14286	0.0288134	AHI1, PAX6	23	24	18082	65.5145	0.998343	0.701127	0.701127
GOTERM_BP_DIRECT	GO:0030833	GO:0030833~regulation of actin filament polymerization	2	7.14286	0.0288134	HAX1, PFN3	23	24	18082	65.5145	0.998343	0.701127	0.701127
GOTERM_MF_DIRECT	GO:0016787	GO:0016787~hydrolase activity	6	21.4286	0.0541505	ST14, GZMC, GZME, GZMG, GZMF, SULF2	25	1533	17446	2.73127	0.977307	0.920559	0.920559
GOTERM_BP_DIRECT	GO:0034613	GO:0034613~cellular protein localization	2	7.14286	0.0648594	AHI1, ANK2	23	55	18082	28.5881	1	1	1
GOTERM_BP_DIRECT	GO:0009611	GO:0009611~response to wounding	2	7.14286	0.0682791	PAX6, SULF2	23	58	18082	27.1094	1	1	1
GOTERM_BP_DIRECT	GO:0010628	GO:0010628~positive regulation of gene expression	3	10.7143	0.0839801	AHI1, PAX6, ANK2	23	399	18082	5.91108	1	1	1
GOTERM_BP_DIRECT	GO:0060041	GO:0060041~retina development in camera-type eye	2	7.14286	0.0974208	AHI1, PAX6	23	84	18082	18.7184	1	1	1
GOTERM_BP_DIRECT	GO:0030216	GO:0030216~keratinocyte differentiation	2	7.14286	0.0985241	ST14, PAX6	23	85	18082	18.4982	1	1	1
GOTERM_CC_DIRECT	GO:0043231	GO:0043231~intracellular membrane-bounded organelle	5	17.8571	0.0184157	HAX1, GZMC, GZME, GZMG, GZMF	28	751	19662	4.67519	0.742538	1	1
GOTERM_CC_DIRECT	GO:0005737	GO:0005737~cytoplasm	15	53.5714	0.0395038	CDV3, RALGAPA1, GZMC, PAX6, ANK2, GZME, GZMG, GZMF, SSFA2, PTBP1, AHI1, STRIP2, HAX1, ARFIP1, PFN3	28	6631	19662	1.58848	0.947255	1	1

## Sheet: ReVIGO filtering
Proteins down
	Biological process
TermID	Name	-Log10 (P value)
GO:0006334	Nucleosome assembly (HIST2H3B, HIST1H4A, HIST1H3A)	7.7855
GO:0051290	Protein heterotetramerization (HIST2H3B, HIST1H4A, ANXA2)	7.27129
GO:0032776	DNA methylation on cytosine (HIST2H3B, HIST1H4A, HIST1H3A)	5.6463
GO:0045815	Positive regulation of gene expression, epigenetic (HIST2H3B, HIST1H4A, HIST1H3A)	5.60512
GO:0060968	Regulation of gene silencing (HIST2H3B, HIST1H3A, HIST1H3B)	4.30245
GO:0098792	Xenophagy (HIST2H3B, HIST1H3A, HIST1H3B)	2.49285
GO:0002230	Positive regulation of defense response to virus by host (HIST2H3B, HIST1H3A, HIST1H3B)	2.34909
Proteins up
	Biological process
TermID	Name	-Log10 (P value)
GO:0019835	Cytolysis (GZMC, GZME, GZMG)	5.4518
GO:0016485	Protein processing (GZME, GZMG, GZMF)	3.82436
