# Supplementary material for: Overexpression of Igf2-derived Mir483 inhibits Igf1 expression and leads to developmental growth restriction and metabolic dysfunction in mice
Source: Cell Rep. Author manuscript; Available in PMC 2025 Jan 12. (PMC7617298; doi:10.1016/j.celrep.2024.114750)
Supplement: Supplementary Material [file EMS202134-supplement-Supplementary_Material.zip › 1-s2.0-S221112472401101X-mmc2.xlsx]

## Sheet: E18.5_miR483Pat-KO_liver
Ensembl ID	Gene.name	Gene.description	logFC	logCPM	F	PValue	FDR	-LOG10(FDR)
ENSMUSG00000032081	Apoc3	apolipoprotein C-III [Source:MGI Symbol;Acc:MGI:88055]	-1.5264	5.24018	148.024	1.55246e-09	2.11879e-05	4.67391
ENSMUSG00000023067	Cdkn1a	cyclin-dependent kinase inhibitor 1A (P21) [Source:MGI Symbol;Acc:MGI:104556]	-0.79485	5.24778	89.6871	5.48474e-08	0.000374279	3.4268
ENSMUSG00000037686	Aspg	asparaginase [Source:MGI Symbol;Acc:MGI:2144822]	-1.60238	3.02163	80.272	1.17106e-07	0.000532754	3.27347
ENSMUSG00000079012	Serpina3m	serine (or cysteine) peptidase inhibitor, clade A, member 3M [Source:MGI Symbol;Acc:MGI:98378]	-1.96069	5.0464	61.3833	6.9368e-07	0.00157789	2.80192
ENSMUSG00000046879	Irgm1	immunity-related GTPase family M member 1 [Source:MGI Symbol;Acc:MGI:107567]	-0.783704	6.27642	61.6064	6.77578e-07	0.00157789	2.80192
ENSMUSG00000020884	Asgr1	asialoglycoprotein receptor 1 [Source:MGI Symbol;Acc:MGI:88081]	-0.61666	6.76428	64.0372	5.26898e-07	0.00157789	2.80192
ENSMUSG00000052131	Akr1b7	aldo-keto reductase family 1, member B7 [Source:MGI Symbol;Acc:MGI:101918]	-1.44809	6.45573	56.4006	1.19422e-06	0.00162988	2.78785
ENSMUSG00000041827	Oasl1	2'-5' oligoadenylate synthetase-like 1 [Source:MGI Symbol;Acc:MGI:2180849]	-1.38636	2.11909	57.3335	1.07569e-06	0.00162988	2.78785
ENSMUSG00000025498	Irf7	interferon regulatory factor 7 [Source:MGI Symbol;Acc:MGI:1859212]	-1.04826	5.82136	59.1179	8.83995e-07	0.00162988	2.78785
ENSMUSG00000078349	AW011738	expressed sequence AW011738 [Source:MGI Symbol;Acc:MGI:2140540]	-0.883537	3.65626	57.1473	1.09825e-06	0.00162988	2.78785
ENSMUSG00000029605	Oas1b	2'-5' oligoadenylate synthetase 1B [Source:MGI Symbol;Acc:MGI:97430]	-1.14703	3.20122	54.8089	1.43201e-06	0.00176678	2.75282
ENSMUSG00000027951	Adar	adenosine deaminase, RNA-specific [Source:MGI Symbol;Acc:MGI:1889575]	-0.642735	6.38031	54.107	1.55344e-06	0.00176678	2.75282
ENSMUSG00000070327	Rnf213	ring finger protein 213 [Source:MGI Symbol;Acc:MGI:1289196]	-0.994586	7.95923	51.1804	2.20132e-06	0.00231105	2.63619
ENSMUSG00000038507	Parp12	poly (ADP-ribose) polymerase family, member 12 [Source:MGI Symbol;Acc:MGI:2143990]	-0.667479	5.07873	48.432	3.09813e-06	0.00274576	2.56134
ENSMUSG00000033880	Lgals3bp	lectin, galactoside-binding, soluble, 3 binding protein [Source:MGI Symbol;Acc:MGI:99554]	-0.603996	6.31944	48.1316	3.21894e-06	0.00274576	2.56134
ENSMUSG00000060317	Acnat2	acyl-coenzyme A amino acid N-acyltransferase 2 [Source:MGI Symbol;Acc:MGI:2444345]	-1.07718	3.13536	46.9541	3.74633e-06	0.00284055	2.5466
ENSMUSG00000068086	Cyp2d9	cytochrome P450, family 2, subfamily d, polypeptide 9 [Source:MGI Symbol;Acc:MGI:88606]	-0.794409	5.20811	46.1552	4.15941e-06	0.00298777	2.52465
ENSMUSG00000049580	Tsku	tsukushi, small leucine rich proteoglycan [Source:MGI Symbol;Acc:MGI:2443855]	-1.26556	4.90923	45.1213	4.77215e-06	0.0031847	2.49693
ENSMUSG00000063268	Parp10	poly (ADP-ribose) polymerase family, member 10 [Source:MGI Symbol;Acc:MGI:3712326]	-0.625752	5.16789	44.9241	4.90026e-06	0.0031847	2.49693
ENSMUSG00000030966	Trim21	tripartite motif-containing 21 [Source:MGI Symbol;Acc:MGI:106657]	-0.647342	4.02334	43.9136	5.62023e-06	0.0032218	2.4919
ENSMUSG00000074151	Nlrc5	NLR family, CARD domain containing 5 [Source:MGI Symbol;Acc:MGI:3612191]	-1.12592	2.33229	42.6425	6.70071e-06	0.00322924	2.4909
ENSMUSG00000028268	Gbp3	guanylate binding protein 3 [Source:MGI Symbol;Acc:MGI:1926263]	-0.845213	3.09895	40.8943	8.58966e-06	0.00366349	2.4361
ENSMUSG00000089960	Ugt1a1	UDP glucuronosyltransferase 1 family, polypeptide A1 [Source:MGI Symbol;Acc:MGI:98898]	-1.5472	5.28927	38.8898	1.15319e-05	0.00403277	2.3944
ENSMUSG00000032080	Apoa4	apolipoprotein A-IV [Source:MGI Symbol;Acc:MGI:88051]	-1.31147	2.27814	38.5614	1.21148e-05	0.00403277	2.3944
ENSMUSG00000002588	Pon1	paraoxonase 1 [Source:MGI Symbol;Acc:MGI:103295]	-1.00842	6.66244	38.6926	1.1878e-05	0.00403277	2.3944
ENSMUSG00000040483	Xaf1	XIAP associated factor 1 [Source:MGI Symbol;Acc:MGI:3772572]	-0.725486	3.54509	38.6255	1.19985e-05	0.00403277	2.3944
ENSMUSG00000021876	Rnase4	ribonuclease, RNase A family 4 [Source:MGI Symbol;Acc:MGI:1926217]	-0.717221	4.0529	39.9958	9.7889e-06	0.00403277	2.3944
ENSMUSG00000027048	Abcb11	ATP-binding cassette, sub-family B (MDR/TAP), member 11 [Source:MGI Symbol;Acc:MGI:1351619]	-0.712819	7.88802	39.606	1.0367e-05	0.00403277	2.3944
ENSMUSG00000026170	Cyp27a1	cytochrome P450, family 27, subfamily a, polypeptide 1 [Source:MGI Symbol;Acc:MGI:88594]	-0.656388	5.62401	39.1659	1.10662e-05	0.00403277	2.3944
ENSMUSG00000000142	Axin2	axin 2 [Source:MGI Symbol;Acc:MGI:1270862]	-1.41498	1.01971	37.8461	1.35027e-05	0.00410829	2.38634
ENSMUSG00000066677	Ifi208	interferon activated gene 208 [Source:MGI Symbol;Acc:MGI:2442822]	-1.05672	2.03456	36.692	1.61363e-05	0.00426643	2.36994
ENSMUSG00000029561	Oasl2	2'-5' oligoadenylate synthetase-like 2 [Source:MGI Symbol;Acc:MGI:1344390]	-0.985213	4.34899	36.9286	1.55524e-05	0.00426643	2.36994
ENSMUSG00000092008	Cyp2c69	cytochrome P450, family 2, subfamily c, polypeptide 69 [Source:MGI Symbol;Acc:MGI:3721049]	-0.926621	6.69758	36.8799	1.56706e-05	0.00426643	2.36994
ENSMUSG00000052974	Cyp2f2	cytochrome P450, family 2, subfamily f, polypeptide 2 [Source:MGI Symbol;Acc:MGI:88608]	-0.807969	5.32718	35.9508	1.81311e-05	0.00426643	2.36994
ENSMUSG00000032204	Aqp9	aquaporin 9 [Source:MGI Symbol;Acc:MGI:1891066]	-0.697528	5.95784	36.1957	1.74429e-05	0.00426643	2.36994
ENSMUSG00000025991	Cps1	carbamoyl-phosphate synthetase 1 [Source:MGI Symbol;Acc:MGI:891996]	-0.649292	10.9825	36.3796	1.69451e-05	0.00426643	2.36994
ENSMUSG00000051483	Cbr1	carbonyl reductase 1 [Source:MGI Symbol;Acc:MGI:88284]	-0.606789	5.27295	36.8251	1.58048e-05	0.00426643	2.36994
ENSMUSG00000028088	Fmo5	flavin containing monooxygenase 5 [Source:MGI Symbol;Acc:MGI:1310004]	-0.588641	7.10103	36.6386	1.62713e-05	0.00426643	2.36994
ENSMUSG00000030109	Slc6a12	solute carrier family 6 (neurotransmitter transporter, betaine/GABA), member 12 [Source:MGI Symbol;Acc:MGI:95628]	-0.649062	4.38615	35.5293	1.93883e-05	0.0044102	2.35554
ENSMUSG00000005677	Nr1i3	nuclear receptor subfamily 1, group I, member 3 [Source:MGI Symbol;Acc:MGI:1346307]	-0.869258	4.8343	34.2111	2.40005e-05	0.00490219	2.30961
ENSMUSG00000020638	Cmpk2	cytidine monophosphate (UMP-CMP) kinase 2, mitochondrial [Source:MGI Symbol;Acc:MGI:99830]	-0.868356	5.27703	34.1482	2.42496e-05	0.00490219	2.30961
ENSMUSG00000030107	Usp18	ubiquitin specific peptidase 18 [Source:MGI Symbol;Acc:MGI:1344364]	-0.826877	4.76213	34.0157	2.47839e-05	0.00490219	2.30961
ENSMUSG00000017830	Dhx58	DEXH (Asp-Glu-X-His) box polypeptide 58 [Source:MGI Symbol;Acc:MGI:1931560]	-0.899148	3.54367	33.112	2.88028e-05	0.00548835	2.26056
ENSMUSG00000068245	Phf11d	PHD finger protein 11D [Source:MGI Symbol;Acc:MGI:1277133]	-0.795529	2.50398	33.0333	2.91861e-05	0.00548835	2.26056
ENSMUSG00000036813	Entpd8	ectonucleoside triphosphate diphosphohydrolase 8 [Source:MGI Symbol;Acc:MGI:1919340]	-0.612987	5.43438	32.9181	2.97581e-05	0.00548835	2.26056
ENSMUSG00000028715	Cyp4a14	cytochrome P450, family 4, subfamily a, polypeptide 14 [Source:MGI Symbol;Acc:MGI:1096550]	-1.14656	5.29296	31.6013	3.72702e-05	0.00589803	2.22929
ENSMUSG00000034450	Gulo	gulonolactone (L-) oxidase [Source:MGI Symbol;Acc:MGI:1353434]	-0.716344	5.42494	31.9793	3.49152e-05	0.00589803	2.22929
ENSMUSG00000000204	Slfn4	schlafen 4 [Source:MGI Symbol;Acc:MGI:1329010]	-0.615428	4.94022	31.9479	3.51046e-05	0.00589803	2.22929
ENSMUSG00000037849	Ifi206	interferon activated gene 206 [Source:MGI Symbol;Acc:MGI:3646410]	-1.06804	1.85742	31.3052	3.92402e-05	0.00601741	2.22059
ENSMUSG00000039323	Igfbp2	insulin-like growth factor binding protein 2 [Source:MGI Symbol;Acc:MGI:96437]	-0.972534	7.71394	31.1082	4.06151e-05	0.00615906	2.21049
ENSMUSG00000007207	Stx1a	syntaxin 1A (brain) [Source:MGI Symbol;Acc:MGI:109355]	-0.780595	2.68918	29.797	5.12812e-05	0.00714169	2.1462
ENSMUSG00000046718	Bst2	bone marrow stromal cell antigen 2 [Source:MGI Symbol;Acc:MGI:1916800]	-0.660882	4.93417	29.814	5.11244e-05	0.00714169	2.1462
ENSMUSG00000035692	Isg15	ISG15 ubiquitin-like modifier [Source:MGI Symbol;Acc:MGI:1855694]	-1.37027	6.12137	29.1699	5.74733e-05	0.00773177	2.11172
ENSMUSG00000028919	Arhgef19	Rho guanine nucleotide exchange factor (GEF) 19 [Source:MGI Symbol;Acc:MGI:1925912]	-0.619164	3.42942	28.8773	6.06465e-05	0.00773555	2.11151
ENSMUSG00000019935	Slc17a8	solute carrier family 17 (sodium-dependent inorganic phosphate cotransporter), member 8 [Source:MGI Symbol;Acc:MGI:3039629]	-1.01127	2.6179	28.3621	6.67254e-05	0.00825584	2.08324
ENSMUSG00000052776	Oas1a	2'-5' oligoadenylate synthetase 1A [Source:MGI Symbol;Acc:MGI:2180860]	-0.834388	2.94403	26.8922	8.82023e-05	0.00960367	2.01756
ENSMUSG00000058806	Col13a1	collagen, type XIII, alpha 1 [Source:MGI Symbol;Acc:MGI:1277201]	-0.659737	2.63258	26.7839	9.00696e-05	0.00960367	2.01756
ENSMUSG00000025492	Ifitm3	interferon induced transmembrane protein 3 [Source:MGI Symbol;Acc:MGI:1913391]	-0.600652	5.96895	26.4215	9.66503e-05	0.00986721	2.00581
ENSMUSG00000030382	Slc27a5	solute carrier family 27 (fatty acid transporter), member 5 [Source:MGI Symbol;Acc:MGI:1347100]	-0.590429	6.28538	26.268	9.95986e-05	0.00992205	2.0034
ENSMUSG00000022877	Hrg	histidine-rich glycoprotein [Source:MGI Symbol;Acc:MGI:2146636]	-0.58969	7.56652	25.5233	0.000115425	0.0107396	1.96901
ENSMUSG00000028150	Rorc	RAR-related orphan receptor gamma [Source:MGI Symbol;Acc:MGI:104856]	-0.617809	3.96898	25.1951	0.000123284	0.010913	1.96206
ENSMUSG00000058163	Gm5431	predicted gene 5431 [Source:MGI Symbol;Acc:MGI:3645205]	-0.911791	1.81411	24.7612	0.000134615	0.011178	1.95163
ENSMUSG00000025479	Cyp2e1	cytochrome P450, family 2, subfamily e, polypeptide 1 [Source:MGI Symbol;Acc:MGI:88607]	-1.44541	6.63296	24.5535	0.000140452	0.0113054	1.94671
ENSMUSG00000078921	Tgtp2	T cell specific GTPase 2 [Source:MGI Symbol;Acc:MGI:3710083]	-1.41238	0.869897	24.5152	0.000141557	0.0113054	1.94671
ENSMUSG00000066072	Cyp4a10	cytochrome P450, family 4, subfamily a, polypeptide 10 [Source:MGI Symbol;Acc:MGI:88611]	-0.959853	4.93595	22.8972	0.00019868	0.0139911	1.85415
ENSMUSG00000024029	Tff3	trefoil factor 3, intestinal [Source:MGI Symbol;Acc:MGI:104638]	-0.593641	6.82078	22.8926	0.000198877	0.0139911	1.85415
ENSMUSG00000075602	Ly6a	lymphocyte antigen 6 complex, locus A [Source:MGI Symbol;Acc:MGI:107527]	-1.14849	1.44291	22.8075	0.000202536	0.0141141	1.85035
ENSMUSG00000029630	Cyp3a25	cytochrome P450, family 3, subfamily a, polypeptide 25 [Source:MGI Symbol;Acc:MGI:1930638]	-1.40465	4.76741	22.6198	0.000210883	0.0142118	1.84735
ENSMUSG00000032661	Oas3	2'-5' oligoadenylate synthetase 3 [Source:MGI Symbol;Acc:MGI:2180850]	-1.29769	3.72971	22.7152	0.000206594	0.0142118	1.84735
ENSMUSG00000051716	Apon	apolipoprotein N [Source:MGI Symbol;Acc:MGI:88931]	-0.835405	3.41886	22.5408	0.000214509	0.0142118	1.84735
ENSMUSG00000074254	Cyp2a4	cytochrome P450, family 2, subfamily a, polypeptide 4 [Source:MGI Symbol;Acc:MGI:88596]	-0.744018	3.75821	22.6104	0.000211312	0.0142118	1.84735
ENSMUSG00000058672	Tubb2a	tubulin, beta 2A class IIA [Source:MGI Symbol;Acc:MGI:107861]	-0.676818	6.71508	22.5766	0.00021286	0.0142118	1.84735
ENSMUSG00000053835	H2-T24	histocompatibility 2, T region locus 24 [Source:MGI Symbol;Acc:MGI:95958]	-0.598544	6.19322	22.3122	0.000225412	0.0143758	1.84237
ENSMUSG00000069922	Ces3a	carboxylesterase 3A [Source:MGI Symbol;Acc:MGI:102773]	-0.916088	4.78394	21.9373	0.000244667	0.0148401	1.82856
ENSMUSG00000042248	Cyp2c37	cytochrome P450, family 2. subfamily c, polypeptide 37 [Source:MGI Symbol;Acc:MGI:1306806]	-1.158	3.61156	21.2611	0.000284273	0.0165096	1.78226
ENSMUSG00000041798	Gck	glucokinase [Source:MGI Symbol;Acc:MGI:1270854]	-1.44864	4.41437	21.1679	0.000290282	0.0167871	1.77502
ENSMUSG00000030946	Lhpp	phospholysine phosphohistidine inorganic pyrophosphate phosphatase [Source:MGI Symbol;Acc:MGI:1923679]	-0.686335	4.02261	21.0402	0.000298738	0.017131	1.76622
ENSMUSG00000031886	Ces2e	carboxylesterase 2E [Source:MGI Symbol;Acc:MGI:2443170]	-0.729345	3.76331	20.5671	0.000332603	0.01808	1.7428
ENSMUSG00000058207	Serpina3k	serine (or cysteine) peptidase inhibitor, clade A, member 3K [Source:MGI Symbol;Acc:MGI:98377]	-1.69317	7.39274	20.4428	0.000342201	0.0182016	1.73989
ENSMUSG00000045932	Ifit2	interferon-induced protein with tetratricopeptide repeats 2 [Source:MGI Symbol;Acc:MGI:99449]	-0.623194	4.64662	20.3445	0.00035002	0.0183734	1.73581
ENSMUSG00000074896	Ifit3	interferon-induced protein with tetratricopeptide repeats 3 [Source:MGI Symbol;Acc:MGI:1101055]	-0.783376	4.18715	20.3136	0.000352517	0.0184335	1.73439
ENSMUSG00000042289	Hsd3b7	hydroxy-delta-5-steroid dehydrogenase, 3 beta- and steroid delta-isomerase 7 [Source:MGI Symbol;Acc:MGI:2141879]	-0.768212	2.18168	20.2225	0.000359998	0.0186408	1.72954
ENSMUSG00000062488	Ifit3b	interferon-induced protein with tetratricopeptide repeats 3B [Source:MGI Symbol;Acc:MGI:3698419]	-0.983339	2.25226	20.0819	0.000371897	0.0189039	1.72345
ENSMUSG00000039457	Ppl	periplakin [Source:MGI Symbol;Acc:MGI:1194898]	-0.640906	2.69789	19.3121	0.000445458	0.020534	1.68753
ENSMUSG00000059908	Mug1	murinoglobulin 1 [Source:MGI Symbol;Acc:MGI:99837]	-1.84214	0.890435	18.7305	0.000511984	0.0219079	1.6594
ENSMUSG00000075551	Cyp3a41a	cytochrome P450, family 3, subfamily a, polypeptide 41A [Source:MGI Symbol;Acc:MGI:1858451]	-1.51113	1.50974	18.6394	0.000523381	0.0220466	1.65666
ENSMUSG00000004098	Col5a3	collagen, type V, alpha 3 [Source:MGI Symbol;Acc:MGI:1858212]	-0.631344	3.37338	18.0244	0.000608278	0.0242742	1.61486
ENSMUSG00000022613	Miox	myo-inositol oxygenase [Source:MGI Symbol;Acc:MGI:1891725]	-0.778119	2.14925	17.8371	0.000637141	0.0251817	1.59892
ENSMUSG00000010651	Acaa1b	acetyl-Coenzyme A acyltransferase 1B [Source:MGI Symbol;Acc:MGI:3605455]	-0.73811	4.92379	17.8292	0.000638398	0.0251817	1.59892
ENSMUSG00000028331	Trmo	tRNA methyltransferase O [Source:MGI Symbol;Acc:MGI:1922003]	-0.667882	3.76069	17.7952	0.000643807	0.0252177	1.59829
ENSMUSG00000020607	Lratd1	LRAT domain containing 1 [Source:MGI Symbol;Acc:MGI:2145011]	-0.911443	1.09105	17.7628	0.000649031	0.0253046	1.5968
ENSMUSG00000015942	Gtf2ird2	GTF2I repeat domain containing 2 [Source:MGI Symbol;Acc:MGI:2149780]	-0.597869	3.00211	17.7517	0.000650818	0.0253046	1.5968
ENSMUSG00000023886	Smoc2	SPARC related modular calcium binding 2 [Source:MGI Symbol;Acc:MGI:1929881]	-0.616315	4.57191	17.7288	0.000654548	0.0253067	1.59676
ENSMUSG00000040584	Abcb1a	ATP-binding cassette, sub-family B (MDR/TAP), member 1A [Source:MGI Symbol;Acc:MGI:97570]	-0.685399	2.02564	17.3163	0.000725877	0.026002	1.58499
ENSMUSG00000072115	Ang	angiogenin, ribonuclease, RNase A family, 5 [Source:MGI Symbol;Acc:MGI:88022]	-0.895668	1.33494	17.074	0.000771855	0.0269419	1.56957
ENSMUSG00000034168	Irf2bpl	interferon regulatory factor 2 binding protein-like [Source:MGI Symbol;Acc:MGI:2442463]	-0.605353	3.21002	16.9549	0.000795659	0.0275401	1.56003
ENSMUSG00000110384	Gm45301	predicted gene 45301 [Source:MGI Symbol;Acc:MGI:5791137]	-1.70042	0.0808016	16.9106	0.000804717	0.0275949	1.55917
ENSMUSG00000032735	Ablim3	actin binding LIM protein family, member 3 [Source:MGI Symbol;Acc:MGI:2442582]	-0.775356	2.46685	16.5222	0.000889346	0.0288995	1.53911
ENSMUSG00000066760	Psg16	pregnancy specific glycoprotein 16 [Source:MGI Symbol;Acc:MGI:1347249]	-2.94938	1.8547	16.159	0.000977656	0.0303884	1.51729
ENSMUSG00000034459	Ifit1	interferon-induced protein with tetratricopeptide repeats 1 [Source:MGI Symbol;Acc:MGI:99450]	-0.931374	3.93726	16.1139	0.000989299	0.0304784	1.51601
ENSMUSG00000018604	Tbx3	T-box 3 [Source:MGI Symbol;Acc:MGI:98495]	-0.741762	2.45704	15.8893	0.00104968	0.030875	1.51039
ENSMUSG00000000686	Abhd15	abhydrolase domain containing 15 [Source:MGI Symbol;Acc:MGI:1914727]	-0.776574	2.03775	15.2511	0.0012452	0.0337863	1.47126
ENSMUSG00000054072	Iigp1	interferon inducible GTPase 1 [Source:MGI Symbol;Acc:MGI:1926259]	-0.58775	6.50276	15.2033	0.00126141	0.0340865	1.46742
ENSMUSG00000038370	Pcp4l1	Purkinje cell protein 4-like 1 [Source:MGI Symbol;Acc:MGI:1913675]	-0.633202	2.88503	15.1685	0.00127339	0.0342785	1.46498
ENSMUSG00000004113	Cacna1b	calcium channel, voltage-dependent, N type, alpha 1B subunit [Source:MGI Symbol;Acc:MGI:88296]	-1.23718	0.37198	14.8567	0.00138646	0.0359058	1.44484
ENSMUSG00000079017	Ifi27l2a	interferon, alpha-inducible protein 27 like 2A [Source:MGI Symbol;Acc:MGI:1924183]	-0.863065	1.95771	14.8778	0.00137845	0.0359058	1.44484
ENSMUSG00000027514	Zbp1	Z-DNA binding protein 1 [Source:MGI Symbol;Acc:MGI:1927449]	-0.794236	2.17218	14.8638	0.00138377	0.0359058	1.44484
ENSMUSG00000105837	Gm35986	predicted gene, 35986 [Source:MGI Symbol;Acc:MGI:5595145]	-0.864083	1.03807	14.7944	0.00141039	0.0363453	1.43955
ENSMUSG00000101397	Mug-ps1	murinoglobulin, pseudogene 1 [Source:MGI Symbol;Acc:MGI:99838]	-2.65738	0.186532	14.7779	0.00141682	0.0364156	1.43871
ENSMUSG00000040505	Abcg5	ATP binding cassette subfamily G member 5 [Source:MGI Symbol;Acc:MGI:1351659]	-0.873781	1.56646	14.3495	0.00159554	0.0388856	1.41021
ENSMUSG00000035283	Adrb1	adrenergic receptor, beta 1 [Source:MGI Symbol;Acc:MGI:87937]	-0.954856	0.368112	14.1481	0.00168825	0.0402115	1.39565
ENSMUSG00000074811	Hps6	HPS6, biogenesis of lysosomal organelles complex 2 subunit 3 [Source:MGI Symbol;Acc:MGI:2181763]	-0.686624	1.75611	13.8399	0.00184214	0.041681	1.38006
ENSMUSG00000000386	Mx1	MX dynamin-like GTPase 1 [Source:MGI Symbol;Acc:MGI:97243]	-0.688209	3.15123	13.8045	0.00186083	0.0417021	1.37984			1.5	0.584963
ENSMUSG00000071041	Impdh2-ps	inosine monophosphate dehydrogenase 2, pseudogene [Source:MGI Symbol;Acc:MGI:3705743]	-0.928822	0.47571	13.7816	0.00187303	0.041789	1.37894
ENSMUSG00000105504	Gbp5	guanylate binding protein 5 [Source:MGI Symbol;Acc:MGI:2429943]	-0.674493	1.62821	13.3535	0.00211845	0.0442089	1.35449
ENSMUSG00000030806	Stx1b	syntaxin 1B [Source:MGI Symbol;Acc:MGI:1930705]	-0.607789	1.8087	13.2441	0.00218684	0.0449997	1.34679
ENSMUSG00000115388	Eppk1	epiplakin 1 [Source:MGI Symbol;Acc:MGI:2386306]	-1.02923	1.54181	13.1297	0.0022611	0.0455826	1.3412
ENSMUSG00000002831	Plin4	perilipin 4 [Source:MGI Symbol;Acc:MGI:1929709]	-0.632509	3.13411	12.9408	0.00238998	0.0472731	1.32539
ENSMUSG00000029168	Dpysl5	dihydropyrimidinase-like 5 [Source:MGI Symbol;Acc:MGI:1929772]	-0.901677	0.360455	12.848	0.00245631	0.0475513	1.32284
ENSMUSG00000040690	Col16a1	collagen, type XVI, alpha 1 [Source:MGI Symbol;Acc:MGI:1095396]	-0.740402	3.51644	12.8502	0.00245472	0.0475513	1.32284
ENSMUSG00000090306	Adh6-ps1	alcohol dehydrogenase 6 (class V), pseudogene 1 [Source:MGI Symbol;Acc:MGI:1918999]	-1.06358	0.606165	12.6627	0.00259514	0.0488531	1.31111
ENSMUSG00000024254	Abcg8	ATP binding cassette subfamily G member 8 [Source:MGI Symbol;Acc:MGI:1914720]	-0.649123	2.4079	12.4782	0.00274229	0.0500485	1.30061
ENSMUSG00000037638	Zbtb42	zinc finger and BTB domain containing 42 [Source:MGI Symbol;Acc:MGI:3644133]	-0.822218	1.60294	12.3101	0.00288451	0.0515285	1.28795
ENSMUSG00000082292	Gm12250	predicted gene 12250 [Source:MGI Symbol;Acc:MGI:3649299]	-0.614383	1.69178	12.2943	0.00289836	0.0516905	1.28659
ENSMUSG00000033987	Dnah17	dynein, axonemal, heavy chain 17 [Source:MGI Symbol;Acc:MGI:1917176]	-0.831807	5.85605	12.1696	0.0030099	0.0527101	1.27811
ENSMUSG00000037010	Apln	apelin [Source:MGI Symbol;Acc:MGI:1353624]	-1.21514	0.359727	12.0967	0.00307732	0.0530514	1.2753
ENSMUSG00000048126	Col6a3	collagen, type VI, alpha 3 [Source:MGI Symbol;Acc:MGI:88461]	-0.710039	5.28086	11.994	0.00317529	0.0533876	1.27256
ENSMUSG00000073491	Ifi213	interferon activated gene 213 [Source:MGI Symbol;Acc:MGI:3695276]	-0.68225	2.17676	11.9679	0.00320075	0.0534031	1.27243
ENSMUSG00000028047	Thbs3	thrombospondin 3 [Source:MGI Symbol;Acc:MGI:98739]	-0.71783	1.56319	11.8531	0.00331549	0.054488	1.2637
ENSMUSG00000017167	Cntnap1	contactin associated protein-like 1 [Source:MGI Symbol;Acc:MGI:1858201]	-0.82929	1.13808	11.7687	0.00340282	0.0551564	1.2584
ENSMUSG00000061462	Obscn	obscurin, cytoskeletal calmodulin and titin-interacting RhoGEF [Source:MGI Symbol;Acc:MGI:2681862]	-0.597049	2.64741	11.633	0.00354879	0.0566479	1.24682
ENSMUSG00000087006	Gm13889	predicted gene 13889 [Source:MGI Symbol;Acc:MGI:3652053]	-0.784382	1.13612	11.3169	0.00391699	0.0596641	1.22429
ENSMUSG00000025396	Hsd17b6	hydroxysteroid (17-beta) dehydrogenase 6 [Source:MGI Symbol;Acc:MGI:1351670]	-0.949049	3.34844	11.1519	0.00412622	0.0612116	1.21317
ENSMUSG00000079429	Mroh2a	maestro heat-like repeat family member 2A [Source:MGI Symbol;Acc:MGI:3705228]	-0.735376	4.40367	11.0569	0.00425255	0.0624073	1.20476
ENSMUSG00000054417	Cyp3a44	cytochrome P450, family 3, subfamily a, polypeptide 44 [Source:MGI Symbol;Acc:MGI:2449818]	-1.18533	1.51406	11.0116	0.00431418	0.062964	1.20091
ENSMUSG00000035285	Nat14	N-acetyltransferase 14 [Source:MGI Symbol;Acc:MGI:3039561]	-1.02879	0.3169	10.9439	0.00440832	0.0633154	1.19849
ENSMUSG00000036040	Adamtsl2	ADAMTS-like 2 [Source:MGI Symbol;Acc:MGI:1925044]	-0.742079	2.03202	10.8654	0.00452046	0.0641408	1.19287
ENSMUSG00000105703	Gm43305	predicted gene 43305 [Source:MGI Symbol;Acc:MGI:5663442]	-1.59613	1.34541	10.8296	0.00457272	0.0643657	1.19135
ENSMUSG00000017868	Sgk2	serum/glucocorticoid regulated kinase 2 [Source:MGI Symbol;Acc:MGI:1351318]	-0.717338	2.59876	10.6946	0.0047757	0.0659152	1.18101
ENSMUSG00000112433	Gm30122	predicted gene, 30122 [Source:MGI Symbol;Acc:MGI:5589281]	-0.820488	0.6043	10.6693	0.00481489	0.0661102	1.17973
ENSMUSG00000032079	Apoa5	apolipoprotein A-V [Source:MGI Symbol;Acc:MGI:1913363]	-0.977143	4.58185	10.5987	0.00492626	0.0670325	1.17371
ENSMUSG00000049971	Glt1d1	glycosyltransferase 1 domain containing 1 [Source:MGI Symbol;Acc:MGI:2442755]	-0.7074	2.84813	10.5643	0.0049815	0.067582	1.17017
ENSMUSG00000046743	Fat4	FAT atypical cadherin 4 [Source:MGI Symbol;Acc:MGI:3045256]	-0.598671	2.9028	10.4897	0.00510382	0.0684591	1.16457
ENSMUSG00000063446	Plppr1	phospholipid phosphatase related 1 [Source:MGI Symbol;Acc:MGI:2445015]	-0.605277	2.06045	10.3895	0.00527338	0.0698748	1.15568
ENSMUSG00000026175	Vil1	villin 1 [Source:MGI Symbol;Acc:MGI:98930]	-0.622177	1.92181	10.3791	0.0052914	0.0699777	1.15504
ENSMUSG00000116341	Cyp2d36-ps	cytochrome P450, family 2, subfamily d, polypeptide 36, pseudogene [Source:MGI Symbol;Acc:MGI:3721931]	-0.958177	0.793691	10.3638	0.00531802	0.0701937	1.1537
ENSMUSG00000000120	Ngfr	nerve growth factor receptor (TNFR superfamily, member 16) [Source:MGI Symbol;Acc:MGI:97323]	-0.660828	2.45639	10.2882	0.00545149	0.07113	1.14795
ENSMUSG00000031849	Comp	cartilage oligomeric matrix protein [Source:MGI Symbol;Acc:MGI:88469]	-0.799027	3.28896	10.2756	0.00547419	0.0712219	1.14739
ENSMUSG00000113399	Gm48199	predicted gene, 48199 [Source:MGI Symbol;Acc:MGI:6097585]	-1.0227	0.409448	10.144	0.00571684	0.0724672	1.13986
ENSMUSG00000032363	Adamts7	a disintegrin-like and metallopeptidase (reprolysin type) with thrombospondin type 1 motif, 7 [Source:MGI Symbol;Acc:MGI:1347346]	-0.632184	2.21198	10.0506	0.00589653	0.073831	1.13176
ENSMUSG00000097099	Gm9917	predicted gene 9917 [Source:MGI Symbol;Acc:MGI:3704343]	-0.739474	1.42635	10.0466	0.00590432	0.0738608	1.13159
ENSMUSG00000003051	Elf3	E74-like factor 3 [Source:MGI Symbol;Acc:MGI:1101781]	-0.799689	0.507542	9.75231	0.00651484	0.0782011	1.10679
ENSMUSG00000063564	Col23a1	collagen, type XXIII, alpha 1 [Source:MGI Symbol;Acc:MGI:2653243]	-0.888579	0.308278	9.58083	0.00690344	0.0806663	1.09331
ENSMUSG00000066861	Oas1g	2'-5' oligoadenylate synthetase 1G [Source:MGI Symbol;Acc:MGI:97429]	-0.72519	1.5011	9.55233	0.00697054	0.0809464	1.0918
ENSMUSG00000021265	Slc25a29	solute carrier family 25 (mitochondrial carrier, palmitoylcarnitine transporter), member 29 [Source:MGI Symbol;Acc:MGI:2444911]	-0.597925	1.54919	9.55099	0.0069737	0.0809464	1.0918
ENSMUSG00000037035	Inhbb	inhibin beta-B [Source:MGI Symbol;Acc:MGI:96571]	-0.821014	1.43558	9.45622	0.00720235	0.0819147	1.08664
ENSMUSG00000112426	Gm47200	predicted gene, 47200 [Source:MGI Symbol;Acc:MGI:6095997]	-0.844381	0.204177	9.40062	0.00734046	0.0826166	1.08293
ENSMUSG00000026536	Ifi211	interferon activated gene 211 [Source:MGI Symbol;Acc:MGI:3041120]	-0.752518	1.89635	9.34614	0.00747868	0.0833459	1.07912
ENSMUSG00000097310	A930038B10Rik	RIKEN cDNA A930038B10 gene [Source:MGI Symbol;Acc:MGI:2443813]	-0.618091	1.13217	9.23675	0.00776528	0.0846147	1.07255
ENSMUSG00000098708	Gm27252	predicted gene 27252 [Source:MGI Symbol;Acc:MGI:5521095]	-0.814698	0.621412	9.16386	0.00796318	0.0859142	1.06593
ENSMUSG00000028037	Ifi44	interferon-induced protein 44 [Source:MGI Symbol;Acc:MGI:2443016]	-0.709914	2.48969	9.14882	0.00800472	0.0861192	1.0649
ENSMUSG00000016356	Col20a1	collagen, type XX, alpha 1 [Source:MGI Symbol;Acc:MGI:1920618]	-0.698337	1.97367	9.14785	0.00800742	0.0861192	1.0649
ENSMUSG00000026417	Pigr	polymeric immunoglobulin receptor [Source:MGI Symbol;Acc:MGI:103080]	-0.592388	1.76167	9.143	0.00802087	0.0861849	1.06457
ENSMUSG00000040734	Ppp1r13l	protein phosphatase 1, regulatory subunit 13 like [Source:MGI Symbol;Acc:MGI:3525053]	-0.693798	1.06282	9.05259	0.00827644	0.0871581	1.05969
ENSMUSG00000057969	Sema3b	sema domain, immunoglobulin domain (Ig), short basic domain, secreted, (semaphorin) 3B [Source:MGI Symbol;Acc:MGI:107561]	-0.735123	1.28272	8.95658	0.00855803	0.0888213	1.05148
ENSMUSG00000031274	Col4a5	collagen, type IV, alpha 5 [Source:MGI Symbol;Acc:MGI:88456]	-0.606685	2.27564	8.86495	0.00883698	0.0900725	1.04541
ENSMUSG00000030236	Slco1b2	solute carrier organic anion transporter family, member 1b2 [Source:MGI Symbol;Acc:MGI:1351899]	-0.611145	6.5644	8.77179	0.00913123	0.0916156	1.03803
ENSMUSG00000086533	Mypopos	Myb-related transcription factor, partner of profilin, opposite strand [Source:MGI Symbol;Acc:MGI:3826523]	-0.672208	0.868512	8.35036	0.0106095	0.10007	0.999697
ENSMUSG00000087381	Gm16008	predicted gene 16008 [Source:MGI Symbol;Acc:MGI:3802048]	-0.590842	1.38078	8.33499	0.0106683	0.100231	0.998996
ENSMUSG00000041653	Pnpla3	patatin-like phospholipase domain containing 3 [Source:MGI Symbol;Acc:MGI:2151796]	-0.698504	3.45109	8.32874	0.0106924	0.100364	0.998421
ENSMUSG00000037386	Rims2	regulating synaptic membrane exocytosis 2 [Source:MGI Symbol;Acc:MGI:2152972]	-0.946208	0.724013	8.28166	0.0108755	0.101109	0.995209
ENSMUSG00000103421	Golt1a	golgi transport 1A [Source:MGI Symbol;Acc:MGI:1915588]	-0.729619	0.571119	8.24998	0.0110006	0.101832	0.992117
ENSMUSG00000020641	Rsad2	radical S-adenosyl methionine domain containing 2 [Source:MGI Symbol;Acc:MGI:1929628]	-0.68501	8.15696	8.2442	0.0110236	0.101922	0.991732
ENSMUSG00000026272	Agxt	alanine-glyoxylate aminotransferase [Source:MGI Symbol;Acc:MGI:1329033]	-0.627237	5.63697	8.122	0.0115234	0.10409	0.982591
ENSMUSG00000029675	Eln	elastin [Source:MGI Symbol;Acc:MGI:95317]	-0.822432	5.66073	8.05723	0.0117987	0.105454	0.976936
ENSMUSG00000085977	Gm5970	predicted gene 5970 [Source:MGI Symbol;Acc:MGI:3646761]	-0.593532	1.54959	7.9427	0.012304	0.107991	0.966614
ENSMUSG00000027950	Chrnb2	cholinergic receptor, nicotinic, beta polypeptide 2 (neuronal) [Source:MGI Symbol;Acc:MGI:87891]	-0.813566	0.317727	7.82981	0.0128265	0.110267	0.957553
ENSMUSG00000034780	B3galt1	UDP-Gal:betaGlcNAc beta 1,3-galactosyltransferase, polypeptide 1 [Source:MGI Symbol;Acc:MGI:1349403]	-0.889976	0.403323	7.68381	0.01354	0.113301	0.945766
ENSMUSG00000038522	Mfsd4b1	major facilitator superfamily domain containing 4B1 [Source:MGI Symbol;Acc:MGI:2143575]	-0.629714	1.63191	7.67826	0.013568	0.113327	0.945666
ENSMUSG00000051906	Cd209f	CD209f antigen [Source:MGI Symbol;Acc:MGI:1916392]	-0.655552	1.92308	7.60216	0.0139587	0.115181	0.938621
ENSMUSG00000020241	Col6a2	collagen, type VI, alpha 2 [Source:MGI Symbol;Acc:MGI:88460]	-0.598743	5.06548	7.3781	0.0151859	0.119871	0.921285
ENSMUSG00000025153	Fasn	fatty acid synthase [Source:MGI Symbol;Acc:MGI:95485]	-0.648251	8.46228	7.28096	0.0157559	0.12218	0.913001
ENSMUSG00000116718	Gm49668	predicted gene, 49668 [Source:MGI Symbol;Acc:MGI:6215110]	-1.05353	0.896628	7.14906	0.0165694	0.125633	0.900898
ENSMUSG00000051435	Fhad1	forkhead-associated (FHA) phosphopeptide binding domain 1 [Source:MGI Symbol;Acc:MGI:1920323]	-0.780348	1.0904	7.13852	0.0166364	0.125865	0.900095
ENSMUSG00000031841	Cdh13	cadherin 13 [Source:MGI Symbol;Acc:MGI:99551]	-0.756093	0.562035	6.98866	0.0176241	0.129528	0.887636
ENSMUSG00000035640	Cbarp	calcium channel, voltage-dependent, beta subunit associated regulatory protein [Source:MGI Symbol;Acc:MGI:1354170]	-0.763249	0.968905	6.82003	0.0188166	0.134808	0.870285
ENSMUSG00000019899	Lama2	laminin, alpha 2 [Source:MGI Symbol;Acc:MGI:99912]	-0.655999	2.45324	6.76326	0.0192386	0.135768	0.867203
ENSMUSG00000033327	Tnxb	tenascin XB [Source:MGI Symbol;Acc:MGI:1932137]	-0.626527	3.25665	6.67834	0.0198904	0.137799	0.860754
ENSMUSG00000067225	Cyp2c54	cytochrome P450, family 2, subfamily c, polypeptide 54 [Source:MGI Symbol;Acc:MGI:3642960]	-1.20641	0.379851	6.65966	0.020037	0.138161	0.859613
ENSMUSG00000024598	Fbn2	fibrillin 2 [Source:MGI Symbol;Acc:MGI:95490]	-0.643172	3.62869	6.65594	0.0200664	0.138161	0.859613
ENSMUSG00000041323	Ak7	adenylate kinase 7 [Source:MGI Symbol;Acc:MGI:1926051]	-0.613573	0.710926	6.57095	0.0207511	0.140621	0.85195
ENSMUSG00000031558	Slit2	slit guidance ligand 2 [Source:MGI Symbol;Acc:MGI:1315205]	-0.594966	1.59271	6.54373	0.0209759	0.141129	0.850385
ENSMUSG00000017969	Ptgis	prostaglandin I2 (prostacyclin) synthase [Source:MGI Symbol;Acc:MGI:1097156]	-0.804737	0.707375	6.50699	0.0212839	0.142393	0.84651
ENSMUSG00000091649	Phf11b	PHD finger protein 11B [Source:MGI Symbol;Acc:MGI:3645789]	-0.66437	1.06853	6.45055	0.0217671	0.143863	0.842051
ENSMUSG00000059970	Hspa2	heat shock protein 2 [Source:MGI Symbol;Acc:MGI:96243]	-0.598526	1.28377	6.43396	0.0219116	0.144608	0.839808
ENSMUSG00000001166	Oas1c	2'-5' oligoadenylate synthetase 1C [Source:MGI Symbol;Acc:MGI:2149633]	-0.630627	0.728852	6.39367	0.0222669	0.145965	0.835752
ENSMUSG00000022129	Dct	dopachrome tautomerase [Source:MGI Symbol;Acc:MGI:102563]	-0.850322	1.30148	6.26042	0.0234901	0.150443	0.822629
ENSMUSG00000074170	Plekhf1	pleckstrin homology domain containing, family F (with FYVE domain) member 1 [Source:MGI Symbol;Acc:MGI:1919537]	-0.667483	0.278336	6.17714	0.0242938	0.153005	0.815295
ENSMUSG00000035686	Thrsp	thyroid hormone responsive [Source:MGI Symbol;Acc:MGI:109126]	-1.16864	1.6265	6.15123	0.0245502	0.153698	0.813333
ENSMUSG00000041482	Piezo2	piezo-type mechanosensitive ion channel component 2 [Source:MGI Symbol;Acc:MGI:1918781]	-0.6506	2.02098	6.04623	0.0256216	0.158089	0.801097
ENSMUSG00000052373	Mpp3	membrane protein, palmitoylated 3 (MAGUK p55 subfamily member 3) [Source:MGI Symbol;Acc:MGI:1328354]	-0.68341	0.770757	5.99912	0.0261197	0.159643	0.796851
ENSMUSG00000019278	Dpep1	dipeptidase 1 [Source:MGI Symbol;Acc:MGI:94917]	-0.675029	0.54775	5.87778	0.0274549	0.163066	0.787636
ENSMUSG00000002020	Ltbp2	latent transforming growth factor beta binding protein 2 [Source:MGI Symbol;Acc:MGI:99502]	-0.780187	2.10918	5.82737	0.0280324	0.16491	0.782754
ENSMUSG00000043051	Disc1	disrupted in schizophrenia 1 [Source:MGI Symbol;Acc:MGI:2447658]	-0.648149	0.90594	5.75661	0.028867	0.167792	0.775228
ENSMUSG00000042010	Acacb	acetyl-Coenzyme A carboxylase beta [Source:MGI Symbol;Acc:MGI:2140940]	-0.727783	6.13547	5.74284	0.0290326	0.168111	0.774404
ENSMUSG00000097203	4732419C18Rik	RIKEN cDNA 4732419C18 gene [Source:MGI Symbol;Acc:MGI:3045379]	-0.802967	0.454216	5.69074	0.0296696	0.169536	0.770737
ENSMUSG00000100157	2310034O05Rik	RIKEN cDNA 2310034O05 gene [Source:MGI Symbol;Acc:MGI:1916821]	-0.616277	1.17905	5.28403	0.0352349	0.183798	0.735658
ENSMUSG00000040938	Slc16a11	solute carrier family 16 (monocarboxylic acid transporters), member 11 [Source:MGI Symbol;Acc:MGI:2663709]	-0.662614	0.836545	5.21551	0.0362867	0.187288	0.727491
ENSMUSG00000042854	Trp53rkb	transformation related protein 53 regulating kinase B [Source:MGI Symbol;Acc:MGI:1914050]	-0.628002	0.667963	5.20911	0.0363868	0.18754	0.726905
ENSMUSG00000078798	Sult2a1	sulfotransferase family 2A, dehydroepiandrosterone (DHEA)-preferring, member 1 [Source:MGI Symbol;Acc:MGI:98430]	-1.1408	0.156917	5.20523	0.0364477	0.187642	0.726671
ENSMUSG00000074218	Cox7a1	cytochrome c oxidase subunit 7A1 [Source:MGI Symbol;Acc:MGI:1316714]	-0.611262	1.1981	5.11979	0.0378175	0.190948	0.719085
ENSMUSG00000033350	Chst2	carbohydrate sulfotransferase 2 [Source:MGI Symbol;Acc:MGI:1891160]	-0.598028	0.999585	5.07783	0.0385118	0.192884	0.714703
ENSMUSG00000041481	Serpina3g	serine (or cysteine) peptidase inhibitor, clade A, member 3G [Source:MGI Symbol;Acc:MGI:105046]	-0.634461	0.707939	4.98847	0.0400405	0.196927	0.705695
ENSMUSG00000054000	Tusc1	tumor suppressor candidate 1 [Source:MGI Symbol;Acc:MGI:2684283]	-0.6304	0.784198	4.982	0.0401539	0.197154	0.705195
ENSMUSG00000105509	C130013H08Rik	RIKEN cDNA C130013H08 gene [Source:MGI Symbol;Acc:MGI:3697343]	-0.608399	0.491167	4.84434	0.0426568	0.20285	0.692825
ENSMUSG00000019326	Aoc3	amine oxidase, copper containing 3 [Source:MGI Symbol;Acc:MGI:1306797]	-0.630322	0.726071	4.68746	0.0457324	0.210935	0.675852
ENSMUSG00000020902	Ntn1	netrin 1 [Source:MGI Symbol;Acc:MGI:105088]	-0.598715	2.33514	4.61696	0.0471978	0.214182	0.669217
ENSMUSG00000027318	Adam33	a disintegrin and metallopeptidase domain 33 [Source:MGI Symbol;Acc:MGI:1341813]	-0.628017	0.94957	4.56806	0.0482464	0.216245	0.665053
ENSMUSG00000035279	Ssc5d	scavenger receptor cysteine rich family, 5 domains [Source:MGI Symbol;Acc:MGI:3606211]	-0.727669	0.238985	4.5528	0.0485792	0.216953	0.663634
ENSMUSG00000028637	Ccdc30	coiled-coil domain containing 30 [Source:MGI Symbol;Acc:MGI:1920582]	-0.641206	0.291362	4.53414	0.0489898	0.218144	0.661256
ENSMUSG00000058297	Spock2	sparc/osteonectin, cwcv and kazal-like domains proteoglycan 2 [Source:MGI Symbol;Acc:MGI:1891351]	-0.644505	0.210798	4.51432	0.0494301	0.219372	0.658819
ENSMUSG00000032911	Cspg4	chondroitin sulfate proteoglycan 4 [Source:MGI Symbol;Acc:MGI:2153093]	-0.770714	0.23855	4.46931	0.0504478	0.221979	0.653688
ENSMUSG00000021214	Akr1c18	aldo-keto reductase family 1, member C18 [Source:MGI Symbol;Acc:MGI:2145420]	-0.732666	0.78217	4.38481	0.0524243	0.22642	0.645085
ENSMUSG00000066438	Plekhd1	pleckstrin homology domain containing, family D (with coiled-coil domains) member 1 [Source:MGI Symbol;Acc:MGI:3036228]	-0.988375	1.99217	4.1428	0.0586053	0.239546	0.62061
ENSMUSG00000039252	Lgi2	leucine-rich repeat LGI family, member 2 [Source:MGI Symbol;Acc:MGI:2180196]	-0.616863	2.3062	3.97168	0.0634917	0.249794	0.602418
ENSMUSG00000079055	Slc8a3	solute carrier family 8 (sodium/calcium exchanger), member 3 [Source:MGI Symbol;Acc:MGI:107976]	-0.602277	0.152283	3.94916	0.0641699	0.251251	0.599891
ENSMUSG00000027070	Lrp2	low density lipoprotein receptor-related protein 2 [Source:MGI Symbol;Acc:MGI:95794]	-0.588191	1.56263	3.88236	0.0662312	0.25549	0.592626
ENSMUSG00000111390	Gm48796	predicted gene, 48796 [Source:MGI Symbol;Acc:MGI:6098500]	-0.702625	0.905081	3.78194	0.0694785	0.261728	0.582149
ENSMUSG00000033949	Trim36	tripartite motif-containing 36 [Source:MGI Symbol;Acc:MGI:106264]	-0.700198	0.262848	3.72882	0.0712716	0.265729	0.575561
ENSMUSG00000034463	Scara3	scavenger receptor class A, member 3 [Source:MGI Symbol;Acc:MGI:2444418]	-0.726892	1.07366	3.7026	0.0721767	0.267872	0.572072
ENSMUSG00000001864	Aif1l	allograft inflammatory factor 1-like [Source:MGI Symbol;Acc:MGI:1919598]	-0.596892	0.386023	3.67416	0.0731736	0.269455	0.569513
ENSMUSG00000110679	Rpl10-ps5	ribosomal protein L10, pseudogene 5 [Source:MGI Symbol;Acc:MGI:3781583]	-0.622661	0.817516	3.61635	0.0752509	0.272987	0.563857
ENSMUSG00000084939	Gm830	predicted gene 830 [Source:MGI Symbol;Acc:MGI:2685676]	-0.642441	1.02882	3.25074	0.0901265	0.300304	0.522439
ENSMUSG00000028838	Extl1	exostosin-like glycosyltransferase 1 [Source:MGI Symbol;Acc:MGI:1888742]	-0.589995	1.17626	3.20736	0.0921132	0.304103	0.516979
ENSMUSG00000079173	Zan	zonadhesin [Source:MGI Symbol;Acc:MGI:106656]	-0.631372	0.271527	2.81741	0.112535	0.337259	0.472036
ENSMUSG00000031574	Star	steroidogenic acute regulatory protein [Source:MGI Symbol;Acc:MGI:102760]	-0.615793	0.251407	2.79372	0.113942	0.338797	0.470061
ENSMUSG00000107516	Gm30784	predicted gene, 30784 [Source:MGI Symbol;Acc:MGI:5589943]	-0.593337	0.716164	2.12328	0.164291	0.410161	0.387045
ENSMUSG00000031957	Ctrb1	chymotrypsinogen B1 [Source:MGI Symbol;Acc:MGI:88559]	-1.24855	2.76062	1.65697	0.216199	0.474082	0.324147
ENSMUSG00000022899	Slc15a2	solute carrier family 15 (H+/peptide transporter), member 2 [Source:MGI Symbol;Acc:MGI:1890457]	-0.874186	2.7067	1.60963	0.222569	0.480484	0.318321
ENSMUSG00000024225	Clps	colipase, pancreatic [Source:MGI Symbol;Acc:MGI:88421]	-0.756458	0.826851	0.927103	0.349847	0.601501	0.220764
ENSMUSG00000027254	Map1a	microtubule-associated protein 1 A [Source:MGI Symbol;Acc:MGI:1306776]	-0.582861	0.376184	2.96292	0.104337	0.325111	0.487968
ENSMUSG00000030353	Tead4	TEA domain family member 4 [Source:MGI Symbol;Acc:MGI:106907]	-0.582206	1.00674	6.45411	0.0217363	0.143863	0.842051
ENSMUSG00000043639	Rbm20	RNA binding motif protein 20 [Source:MGI Symbol;Acc:MGI:1920963]	-0.58146	1.09852	8.30228	0.0107948	0.101006	0.995651
ENSMUSG00000091478	Gm10039	predicted pseudogene 10039 [Source:MGI Symbol;Acc:MGI:3704382]	-0.580524	0.850882	4.46128	0.0506318	0.22248	0.652709
ENSMUSG00000111942	Gm5182	predicted gene 5182 [Source:MGI Symbol;Acc:MGI:3649174]	-0.580073	0.543419	2.57465	0.128009	0.361488	0.441906
ENSMUSG00000042961	Egflam	EGF-like, fibronectin type III and laminin G domains [Source:MGI Symbol;Acc:MGI:2146149]	-0.578903	1.31541	6.23655	0.0237173	0.150636	0.82207
ENSMUSG00000036198	Arhgap36	Rho GTPase activating protein 36 [Source:MGI Symbol;Acc:MGI:1922654]	-0.578042	0.339922	4.2376	0.056088	0.234214	0.630386
ENSMUSG00000040488	Ltbp4	latent transforming growth factor beta binding protein 4 [Source:MGI Symbol;Acc:MGI:1321395]	-0.577536	5.3145	12.9026	0.00241706	0.0474851	1.32344
ENSMUSG00000015134	Aldh1a3	aldehyde dehydrogenase family 1, subfamily A3 [Source:MGI Symbol;Acc:MGI:1861722]	-0.5759	0.6462	3.00317	0.102197	0.321452	0.492884
ENSMUSG00000027322	Siglec1	sialic acid binding Ig-like lectin 1, sialoadhesin [Source:MGI Symbol;Acc:MGI:99668]	-0.573834	5.49081	19.4734	0.00042878	0.0203194	1.69209
ENSMUSG00000063415	Cyp26b1	cytochrome P450, family 26, subfamily b, polypeptide 1 [Source:MGI Symbol;Acc:MGI:2176159]	-0.57347	0.515517	1.20275	0.288896	0.548406	0.260898
ENSMUSG00000037541	Shank2	SH3 and multiple ankyrin repeat domains 2 [Source:MGI Symbol;Acc:MGI:2671987]	-0.572409	4.57278	15.5684	0.00114326	0.0327057	1.48538
ENSMUSG00000111521	Gm48529	predicted gene, 48529 [Source:MGI Symbol;Acc:MGI:6098068]	-0.572212	1.06642	6.80915	0.0188967	0.135113	0.869304
ENSMUSG00000029797	Sspo	SCO-spondin [Source:MGI Symbol;Acc:MGI:2674311]	-0.572092	0.331593	2.88851	0.108436	0.331206	0.479901
ENSMUSG00000074639	Rdh16f2	RDH16 family member 2 [Source:MGI Symbol;Acc:MGI:3583955]	-0.570371	1.8089	5.76718	0.0287406	0.167491	0.776008
ENSMUSG00000037852	Cpe	carboxypeptidase E [Source:MGI Symbol;Acc:MGI:101932]	-0.569609	2.49977	5.04803	0.0390141	0.194065	0.712052
ENSMUSG00000026890	Lhx6	LIM homeobox protein 6 [Source:MGI Symbol;Acc:MGI:1306803]	-0.568909	2.55309	5.98677	0.0262522	0.159951	0.796013
ENSMUSG00000095315	Gm10130	predicted gene 10130 [Source:MGI Symbol;Acc:MGI:3642547]	-0.568586	0.817563	7.15116	0.016556	0.125633	0.900898
ENSMUSG00000032690	Oas2	2'-5' oligoadenylate synthetase 2 [Source:MGI Symbol;Acc:MGI:2180852]	-0.567883	4.29738	17.1509	0.000756908	0.026556	1.57584
ENSMUSG00000025004	Cyp2c40	cytochrome P450, family 2, subfamily c, polypeptide 40 [Source:MGI Symbol;Acc:MGI:1306815]	-0.567308	6.43357	9.80619	0.0063979	0.0778241	1.10889
ENSMUSG00000060519	Tor3a	torsin family 3, member A [Source:MGI Symbol;Acc:MGI:1353652]	-0.566499	3.97602	28.1753	6.90969e-05	0.00834543	2.07855
ENSMUSG00000040033	Stat2	signal transducer and activator of transcription 2 [Source:MGI Symbol;Acc:MGI:103039]	-0.565725	6.24254	41.9832	7.35195e-06	0.00334465	2.47565
ENSMUSG00000041120	Nbl1	NBL1, DAN family BMP antagonist [Source:MGI Symbol;Acc:MGI:104591]	-0.56438	1.45022	4.51738	0.0493618	0.219229	0.659103
ENSMUSG00000074277	Phldb3	pleckstrin homology like domain, family B, member 3 [Source:MGI Symbol;Acc:MGI:3642959]	-0.564228	2.1361	6.00248	0.0260839	0.159643	0.796851
ENSMUSG00000078651	Aoc2	amine oxidase, copper containing 2 (retina-specific) [Source:MGI Symbol;Acc:MGI:2668431]	-0.563165	3.83698	16.7401	0.000840682	0.0279627	1.55342
ENSMUSG00000064337	mt-Rnr1	mitochondrially encoded 12S rRNA [Source:MGI Symbol;Acc:MGI:102493]	-0.562846	8.71358	7.31631	0.0155457	0.121256	0.916296
ENSMUSG00000029298	Gbp9	guanylate-binding protein 9 [Source:MGI Symbol;Acc:MGI:3605620]	-0.560092	3.9899	23.0006	0.000194336	0.0139595	1.85513
ENSMUSG00000022906	Parp9	poly (ADP-ribose) polymerase family, member 9 [Source:MGI Symbol;Acc:MGI:1933117]	-0.559592	5.66634	24.52	0.00014142	0.0113054	1.94671
ENSMUSG00000037095	Lrg1	leucine-rich alpha-2-glycoprotein 1 [Source:MGI Symbol;Acc:MGI:1924155]	-0.55952	4.02563	9.32903	0.0075227	0.0834714	1.07846
ENSMUSG00000107215	Gm43197	predicted gene 43197 [Source:MGI Symbol;Acc:MGI:5663334]	-0.557972	0.519167	4.15582	0.058252	0.238827	0.621917
ENSMUSG00000030739	Myh14	myosin, heavy polypeptide 14 [Source:MGI Symbol;Acc:MGI:1919210]	-0.557794	2.76334	13.1456	0.00225063	0.0454816	1.34216
ENSMUSG00000032595	Cdhr4	cadherin-related family member 4 [Source:MGI Symbol;Acc:MGI:1916648]	-0.557377	0.400431	3.38765	0.0841804	0.290638	0.536647
ENSMUSG00000040213	Kyat3	kynurenine aminotransferase 3 [Source:MGI Symbol;Acc:MGI:2677849]	-0.555077	5.69939	49.8252	2.60061e-06	0.00253522	2.59598
ENSMUSG00000024421	Lama3	laminin, alpha 3 [Source:MGI Symbol;Acc:MGI:99909]	-0.554232	1.82137	11.2189	0.00403976	0.0604133	1.21887
ENSMUSG00000024140	Epas1	endothelial PAS domain protein 1 [Source:MGI Symbol;Acc:MGI:109169]	-0.554227	6.26389	37.8253	1.35458e-05	0.00410829	2.38634
ENSMUSG00000026104	Stat1	signal transducer and activator of transcription 1 [Source:MGI Symbol;Acc:MGI:103063]	-0.553904	4.50162	27.5301	7.80482e-05	0.00895128	2.04811
ENSMUSG00000044916	1700029I15Rik	RIKEN cDNA 1700029I15 gene [Source:MGI Symbol;Acc:MGI:1916742]	-0.55376	0.582816	3.0009	0.102316	0.321502	0.492816
ENSMUSG00000037321	Tap1	transporter 1, ATP-binding cassette, sub-family B (MDR/TAP) [Source:MGI Symbol;Acc:MGI:98483]	-0.552559	4.17834	24.8766	0.00013149	0.0111465	1.95286
ENSMUSG00000050973	Gdpgp1	GDP-D-glucose phosphorylase 1 [Source:MGI Symbol;Acc:MGI:2443429]	-0.55167	2.00124	7.62245	0.0138533	0.114588	0.94086
ENSMUSG00000006395	Hyi	hydroxypyruvate isomerase (putative) [Source:MGI Symbol;Acc:MGI:1915430]	-0.551365	3.48177	12.3345	0.00286338	0.0513527	1.28944
ENSMUSG00000028664	Ephb2	Eph receptor B2 [Source:MGI Symbol;Acc:MGI:99611]	-0.550703	1.28616	3.31712	0.0871832	0.296258	0.52833
ENSMUSG00000001119	Col6a1	collagen, type VI, alpha 1 [Source:MGI Symbol;Acc:MGI:88459]	-0.550068	5.39213	7.79564	0.0129895	0.110849	0.955269
ENSMUSG00000034422	Parp14	poly (ADP-ribose) polymerase family, member 14 [Source:MGI Symbol;Acc:MGI:1919489]	-0.549619	5.78113	39.2615	1.09099e-05	0.00403277	2.3944
ENSMUSG00000057596	Trim30d	tripartite motif-containing 30D [Source:MGI Symbol;Acc:MGI:3035181]	-0.549409	3.28526	13.4054	0.00208686	0.0438852	1.35768
ENSMUSG00000015405	Ace2	angiotensin I converting enzyme (peptidyl-dipeptidase A) 2 [Source:MGI Symbol;Acc:MGI:1917258]	-0.548256	0.586033	2.37183	0.142952	0.383238	0.416532
ENSMUSG00000022594	Lynx1	Ly6/neurotoxin 1 [Source:MGI Symbol;Acc:MGI:1345180]	-0.547601	0.523839	1.99978	0.176356	0.425323	0.371281
ENSMUSG00000035226	Rims4	regulating synaptic membrane exocytosis 4 [Source:MGI Symbol;Acc:MGI:2674366]	-0.544458	3.14307	5.75214	0.0289207	0.167961	0.774791
ENSMUSG00000001506	Col1a1	collagen, type I, alpha 1 [Source:MGI Symbol;Acc:MGI:88467]	-0.543494	6.82114	4.40624	0.0519146	0.225569	0.646721
ENSMUSG00000017740	Slc12a5	solute carrier family 12, member 5 [Source:MGI Symbol;Acc:MGI:1862037]	-0.54347	1.56107	8.21514	0.0111402	0.102385	0.989764
ENSMUSG00000002992	Apoc2	apolipoprotein C-II [Source:MGI Symbol;Acc:MGI:88054]	-0.542989	1.64797	9.39358	0.00735814	0.0826166	1.08293
ENSMUSG00000027412	Lpin3	lipin 3 [Source:MGI Symbol;Acc:MGI:1891342]	-0.542223	1.96079	11.8137	0.00335591	0.0547864	1.26133
ENSMUSG00000033355	Rtp4	receptor transporter protein 4 [Source:MGI Symbol;Acc:MGI:1915025]	-0.542002	3.79721	18.2324	0.000577936	0.0232675	1.63325
ENSMUSG00000002325	Irf9	interferon regulatory factor 9 [Source:MGI Symbol;Acc:MGI:107587]	-0.540631	6.16403	25.4786	0.000116461	0.0107396	1.96901
ENSMUSG00000027611	Procr	protein C receptor, endothelial [Source:MGI Symbol;Acc:MGI:104596]	-0.540282	0.53252	4.91991	0.0412611	0.199763	0.699486
ENSMUSG00000026222	Sp100	nuclear antigen Sp100 [Source:MGI Symbol;Acc:MGI:109561]	-0.539965	4.81278	25.038	0.000127257	0.011079	1.9555
ENSMUSG00000059901	Adamts14	a disintegrin-like and metallopeptidase (reprolysin type) with thrombospondin type 1 motif, 14 [Source:MGI Symbol;Acc:MGI:2179942]	-0.539831	2.67793	12.1614	0.00301742	0.0527101	1.27811
ENSMUSG00000035735	Dagla	diacylglycerol lipase, alpha [Source:MGI Symbol;Acc:MGI:2677061]	-0.538728	1.40581	6.78338	0.0190879	0.13533	0.868604
ENSMUSG00000027204	Fbn1	fibrillin 1 [Source:MGI Symbol;Acc:MGI:95489]	-0.53668	5.11638	11.0926	0.00420461	0.0619035	1.20829
ENSMUSG00000086040	Wipf3	WAS/WASL interacting protein family, member 3 [Source:MGI Symbol;Acc:MGI:3044681]	-0.535992	1.40702	4.86696	0.0422333	0.202175	0.694274
ENSMUSG00000005958	Ephb3	Eph receptor B3 [Source:MGI Symbol;Acc:MGI:104770]	-0.534363	0.670141	4.82162	0.043087	0.204056	0.69025
ENSMUSG00000017697	Ada	adenosine deaminase [Source:MGI Symbol;Acc:MGI:87916]	-0.533651	1.71194	7.67027	0.0136084	0.113456	0.945171
ENSMUSG00000027580	Helz2	helicase with zinc finger 2, transcriptional coactivator [Source:MGI Symbol;Acc:MGI:2385169]	-0.533613	7.50055	43.8534	5.66675e-06	0.0032218	2.4919
ENSMUSG00000015437	Gzmb	granzyme B [Source:MGI Symbol;Acc:MGI:109267]	-0.533033	1.46831	4.63455	0.0468272	0.213175	0.671264
ENSMUSG00000106889	Gm7463	predicted gene 7463 [Source:MGI Symbol;Acc:MGI:3645336]	-0.532182	3.89762	22.6104	0.000211309	0.0142118	1.84735
ENSMUSG00000030088	Aldh1l1	aldehyde dehydrogenase 1 family, member L1 [Source:MGI Symbol;Acc:MGI:1340024]	-0.53211	7.4553	32.5718	3.15535e-05	0.00559276	2.25237
ENSMUSG00000045775	Slc16a5	solute carrier family 16 (monocarboxylic acid transporters), member 5 [Source:MGI Symbol;Acc:MGI:2443515]	-0.530189	0.847826	2.42806	0.138606	0.376661	0.42405
ENSMUSG00000036545	Adamts2	a disintegrin-like and metallopeptidase (reprolysin type) with thrombospondin type 1 motif, 2 [Source:MGI Symbol;Acc:MGI:1347356]	-0.529605	4.25712	10.0011	0.00599445	0.0743748	1.12857
ENSMUSG00000070644	Etnk2	ethanolamine kinase 2 [Source:MGI Symbol;Acc:MGI:2443760]	-0.529239	6.0282	29.9156	5.01968e-05	0.00714169	2.1462
ENSMUSG00000052520	Cyp2j5	cytochrome P450, family 2, subfamily j, polypeptide 5 [Source:MGI Symbol;Acc:MGI:1270149]	-0.529219	4.52893	3.82183	0.0681665	0.258658	0.587273
ENSMUSG00000059146	Ntrk3	neurotrophic tyrosine kinase, receptor, type 3 [Source:MGI Symbol;Acc:MGI:97385]	-0.529191	0.625903	2.4806	0.134689	0.370837	0.430817
ENSMUSG00000031853	Map3k21	mitogen-activated protein kinase kinase kinase 21 [Source:MGI Symbol;Acc:MGI:2385307]	-0.528203	2.44656	11.2176	0.00404142	0.0604133	1.21887
ENSMUSG00000049401	Ogfr	opioid growth factor receptor [Source:MGI Symbol;Acc:MGI:1919325]	-0.52813	5.98841	42.4731	6.86166e-06	0.00322924	2.4909
ENSMUSG00000038146	Notch3	notch 3 [Source:MGI Symbol;Acc:MGI:99460]	-0.527665	2.94665	8.4623	0.0101919	0.0979339	1.00907
ENSMUSG00000059089	Fcgr4	Fc receptor, IgG, low affinity IV [Source:MGI Symbol;Acc:MGI:2179523]	-0.527629	3.48547	20.2367	0.000358819	0.0186408	1.72954
ENSMUSG00000023259	Slc26a6	solute carrier family 26, member 6 [Source:MGI Symbol;Acc:MGI:2159728]	-0.526353	1.69671	9.38479	0.00738032	0.0826984	1.0825
ENSMUSG00000035929	H2-Q4	histocompatibility 2, Q region locus 4 [Source:MGI Symbol;Acc:MGI:95933]	-0.525797	4.29585	28.3319	6.71028e-05	0.00825584	2.08324
ENSMUSG00000006411	Nectin4	nectin cell adhesion molecule 4 [Source:MGI Symbol;Acc:MGI:1918990]	-0.525419	0.267176	3.59604	0.075997	0.274321	0.561741
ENSMUSG00000040836	Gpr161	G protein-coupled receptor 161 [Source:MGI Symbol;Acc:MGI:2685054]	-0.52423	0.341467	4.69793	0.0455193	0.2106	0.676542
ENSMUSG00000037169	Mycn	v-myc avian myelocytomatosis viral related oncogene, neuroblastoma derived [Source:MGI Symbol;Acc:MGI:97357]	-0.52394	1.69566	8.43174	0.010304	0.0984483	1.00679
ENSMUSG00000053964	Lgals4	lectin, galactose binding, soluble 4 [Source:MGI Symbol;Acc:MGI:107536]	-0.523449	4.14328	22.9246	0.00019752	0.0139911	1.85415
ENSMUSG00000032246	Calml4	calmodulin-like 4 [Source:MGI Symbol;Acc:MGI:1922850]	-0.523298	0.984614	5.05893	0.0388295	0.193672	0.712934
ENSMUSG00000075271	Ttc30a1	tetratricopeptide repeat domain 30A1 [Source:MGI Symbol;Acc:MGI:1926052]	-0.52205	0.600486	3.88106	0.0662723	0.255504	0.592602
ENSMUSG00000020785	Camkk1	calcium/calmodulin-dependent protein kinase kinase 1, alpha [Source:MGI Symbol;Acc:MGI:1891766]	-0.521886	1.58289	7.31871	0.0155315	0.121256	0.916296
ENSMUSG00000064080	Fbln2	fibulin 2 [Source:MGI Symbol;Acc:MGI:95488]	-0.521867	3.43468	5.67851	0.0298214	0.17008	0.769346
ENSMUSG00000018168	Ikzf3	IKAROS family zinc finger 3 [Source:MGI Symbol;Acc:MGI:1342542]	-0.521589	2.44092	10.7574	0.00467995	0.0652421	1.18547
ENSMUSG00000026043	Col3a1	collagen, type III, alpha 1 [Source:MGI Symbol;Acc:MGI:88453]	-0.520246	7.52031	7.11189	0.0168072	0.126522	0.897833
ENSMUSG00000033467	Crlf2	cytokine receptor-like factor 2 [Source:MGI Symbol;Acc:MGI:1889506]	-0.519801	1.61621	5.82882	0.0280156	0.16491	0.782754
ENSMUSG00000026896	Ifih1	interferon induced with helicase C domain 1 [Source:MGI Symbol;Acc:MGI:1918836]	-0.518719	5.013	24.4671	0.000142961	0.0113438	1.94524
ENSMUSG00000088609	Gm24187	predicted gene, 24187 [Source:MGI Symbol;Acc:MGI:5453964]	-0.517544	4.4241	4.37939	0.0525542	0.226638	0.644668
ENSMUSG00000100078	Gm6170	predicted gene 6170 [Source:MGI Symbol;Acc:MGI:3643368]	-0.517451	0.254251	3.51843	0.07893	0.280165	0.552585
ENSMUSG00000118138	Gm50322	predicted gene, 50322 [Source:MGI Symbol;Acc:MGI:6303183]	-0.516997	1.6118	5.47528	0.0324804	0.177246	0.751424
ENSMUSG00000067889	Sptbn2	spectrin beta, non-erythrocytic 2 [Source:MGI Symbol;Acc:MGI:1313261]	-0.516151	2.85978	8.00643	0.0120199	0.106317	0.973398
ENSMUSG00000064215	Ifi27	interferon, alpha-inducible protein 27 [Source:MGI Symbol;Acc:MGI:1277180]	-0.516071	4.11071	12.8553	0.00245105	0.0475513	1.32284
ENSMUSG00000011305	Plin5	perilipin 5 [Source:MGI Symbol;Acc:MGI:1914218]	-0.515396	5.19698	31.6119	3.72017e-05	0.00589803	2.22929
ENSMUSG00000032997	Chpf	chondroitin polymerizing factor [Source:MGI Symbol;Acc:MGI:106576]	-0.514284	2.59703	10.2197	0.00557578	0.0719367	1.14305
ENSMUSG00000096780	Tmem181b-ps	transmembrane protein 181B, pseudogene [Source:MGI Symbol;Acc:MGI:3779544]	-0.513525	0.847418	4.8677	0.0422196	0.202175	0.694274
ENSMUSG00000020431	Adcy1	adenylate cyclase 1 [Source:MGI Symbol;Acc:MGI:99677]	-0.513373	2.6796	9.44206	0.00723724	0.0821746	1.08526
ENSMUSG00000048534	Jaml	junction adhesion molecule like [Source:MGI Symbol;Acc:MGI:2685484]	-0.513109	0.509193	4.63483	0.0468214	0.213175	0.671264
ENSMUSG00000023044	Csad	cysteine sulfinic acid decarboxylase [Source:MGI Symbol;Acc:MGI:2180098]	-0.512825	8.05619	32.1051	3.4169e-05	0.00589803	2.22929
ENSMUSG00000026678	Rgs5	regulator of G-protein signaling 5 [Source:MGI Symbol;Acc:MGI:1098434]	-0.512578	1.16822	1.65645	0.216269	0.474158	0.324077
ENSMUSG00000054716	Zfp771	zinc finger protein 771 [Source:MGI Symbol;Acc:MGI:2442050]	-0.511649	1.29697	4.42135	0.0515588	0.224529	0.648728
ENSMUSG00000057751	Megf6	multiple EGF-like-domains 6 [Source:MGI Symbol;Acc:MGI:1919351]	-0.510352	3.06838	3.84081	0.0675527	0.257459	0.589292
ENSMUSG00000070720	Tmem200b	transmembrane protein 200B [Source:MGI Symbol;Acc:MGI:3646343]	-0.510352	0.457975	3.24531	0.0903723	0.300735	0.521816
ENSMUSG00000032648	Pygm	muscle glycogen phosphorylase [Source:MGI Symbol;Acc:MGI:97830]	-0.50993	2.16923	10.1628	0.00568151	0.0723332	1.14066
ENSMUSG00000101389	Ms4a4a	membrane-spanning 4-domains, subfamily A, member 4A [Source:MGI Symbol;Acc:MGI:3643932]	-0.509299	0.241077	2.69859	0.119809	0.348051	0.458357
ENSMUSG00000044433	Camsap3	calmodulin regulated spectrin-associated protein family, member 3 [Source:MGI Symbol;Acc:MGI:1916947]	-0.509002	4.16984	29.5546	5.35814e-05	0.00731279	2.13592
ENSMUSG00000030218	Mgp	matrix Gla protein [Source:MGI Symbol;Acc:MGI:96976]	-0.508129	0.258489	1.65331	0.216683	0.474684	0.323596
ENSMUSG00000002227	Mov10	Mov10 RISC complex RNA helicase [Source:MGI Symbol;Acc:MGI:97054]	-0.507634	5.65545	43.9053	5.62666e-06	0.0032218	2.4919
ENSMUSG00000113737	BB123696	expressed sequence BB123696 [Source:MGI Symbol;Acc:MGI:2145475]	-0.507259	1.15007	2.34578	0.145022	0.385716	0.413732
ENSMUSG00000044595	Dnd1	DND microRNA-mediated repression inhibitor 1 [Source:MGI Symbol;Acc:MGI:2447763]	-0.50707	0.741012	3.37465	0.0847247	0.291559	0.535274
ENSMUSG00000020407	Upp1	uridine phosphorylase 1 [Source:MGI Symbol;Acc:MGI:1097668]	-0.506765	0.781696	4.84806	0.0425868	0.202716	0.693112
ENSMUSG00000028701	Lurap1	leucine rich adaptor protein 1 [Source:MGI Symbol;Acc:MGI:1915325]	-0.506542	0.265268	3.15108	0.094769	0.30938	0.509508
ENSMUSG00000083097	Gm14494	predicted gene 14494 [Source:MGI Symbol;Acc:MGI:3704210]	-0.505986	0.212418	2.79953	0.113595	0.338429	0.470533
ENSMUSG00000078300	Gm2606	predicted pseudogene 2606 [Source:MGI Symbol;Acc:MGI:3780774]	-0.505273	0.462681	2.71131	0.119003	0.347042	0.459617
ENSMUSG00000100094	1810008I18Rik	RIKEN cDNA 1810008I18 gene [Source:MGI Symbol;Acc:MGI:1920875]	-0.505097	5.15455	5.38971	0.0336808	0.180145	0.744378
ENSMUSG00000027474	Ccm2l	cerebral cavernous malformation 2-like [Source:MGI Symbol;Acc:MGI:2385159]	-0.505033	2.37543	11.9438	0.00322449	0.0536681	1.27028
ENSMUSG00000006403	Adamts4	a disintegrin-like and metallopeptidase (reprolysin type) with thrombospondin type 1 motif, 4 [Source:MGI Symbol;Acc:MGI:1339949]	-0.504358	1.56279	4.19548	0.0571906	0.236612	0.625963
ENSMUSG00000056174	Col8a2	collagen, type VIII, alpha 2 [Source:MGI Symbol;Acc:MGI:88464]	-0.504279	1.13914	4.60957	0.0473546	0.214431	0.668713
ENSMUSG00000056144	Trim34a	tripartite motif-containing 34A [Source:MGI Symbol;Acc:MGI:2137359]	-0.503314	3.04872	6.38746	0.0223222	0.146139	0.835235
ENSMUSG00000020123	Avpr1a	arginine vasopressin receptor 1A [Source:MGI Symbol;Acc:MGI:1859216]	-0.502579	3.41653	9.46295	0.00718584	0.081873	1.08686
ENSMUSG00000030246	Ldhb	lactate dehydrogenase B [Source:MGI Symbol;Acc:MGI:96763]	-0.501745	2.64918	15.1526	0.0012789	0.034359	1.46396
ENSMUSG00000023963	Cyp39a1	cytochrome P450, family 39, subfamily a, polypeptide 1 [Source:MGI Symbol;Acc:MGI:1927096]	-0.501614	6.55166	17.346	0.000720461	0.026002	1.58499
ENSMUSG00000062624	Cyp2c67	cytochrome P450, family 2, subfamily c, polypeptide 67 [Source:MGI Symbol;Acc:MGI:3612288]	-0.500371	2.58877	5.68327	0.0297622	0.169814	0.770027
ENSMUSG00000049555	Tmie	transmembrane inner ear [Source:MGI Symbol;Acc:MGI:2159400]	-0.500043	3.38482	10.6832	0.00479338	0.0660808	1.17992
ENSMUSG00000029661	Col1a2	collagen, type I, alpha 2 [Source:MGI Symbol;Acc:MGI:88468]	-0.499859	6.87251	4.92069	0.0412469	0.199763	0.699486
ENSMUSG00000070473	Cldn3	claudin 3 [Source:MGI Symbol;Acc:MGI:1329044]	-0.499581	1.38149	6.67929	0.019883	0.137799	0.860754
ENSMUSG00000045333	Zfp423	zinc finger protein 423 [Source:MGI Symbol;Acc:MGI:1891217]	-0.499543	0.409565	2.99445	0.102656	0.321935	0.492232
ENSMUSG00000043398	Gpr135	G protein-coupled receptor 135 [Source:MGI Symbol;Acc:MGI:2676315]	-0.499444	0.655811	3.49639	0.079787	0.28218	0.549473
ENSMUSG00000055027	Smyd1	SET and MYND domain containing 1 [Source:MGI Symbol;Acc:MGI:104790]	-0.497668	0.093912	2.57283	0.128134	0.361735	0.44161
ENSMUSG00000020258	Glyctk	glycerate kinase [Source:MGI Symbol;Acc:MGI:2444085]	-0.497655	7.00644	35.2691	2.02136e-05	0.00444484	2.35214
ENSMUSG00000035370	Gm49322	predicted gene, 49322 [Source:MGI Symbol;Acc:MGI:6121503]	-0.496988	0.307993	3.84246	0.0674998	0.257401	0.58939
ENSMUSG00000048332	Lhfp	lipoma HMGIC fusion partner [Source:MGI Symbol;Acc:MGI:1920048]	-0.49669	3.00499	8.27576	0.0108986	0.101179	0.994909
ENSMUSG00000110317	Gm45250	predicted gene 45250 [Source:MGI Symbol;Acc:MGI:5791086]	-0.496225	1.83708	7.22285	0.0161085	0.123917	0.906869
ENSMUSG00000038539	Atf5	activating transcription factor 5 [Source:MGI Symbol;Acc:MGI:2141857]	-0.495779	8.29221	43.0124	6.36398e-06	0.00322924	2.4909
ENSMUSG00000063929	Cyp4a32	cytochrome P450, family 4, subfamily a, polypeptide 32 [Source:MGI Symbol;Acc:MGI:3717148]	-0.495627	2.01798	8.94255	0.00860008	0.0889637	1.05079
ENSMUSG00000066071	Cyp4a12a	cytochrome P450, family 4, subfamily a, polypeptide 12a [Source:MGI Symbol;Acc:MGI:88612]	-0.49476	2.53893	2.70407	0.119461	0.347486	0.459063
ENSMUSG00000046338	Gpat2	glycerol-3-phosphate acyltransferase 2, mitochondrial [Source:MGI Symbol;Acc:MGI:2684962]	-0.493625	0.798783	2.83692	0.111392	0.335609	0.474166
ENSMUSG00000037025	Foxa2	forkhead box A2 [Source:MGI Symbol;Acc:MGI:1347476]	-0.49362	3.93222	19.4024	0.00043604	0.0203804	1.69079
ENSMUSG00000054404	Slfn5	schlafen 5 [Source:MGI Symbol;Acc:MGI:1329004]	-0.493594	5.26501	26.151	0.000101915	0.0100067	1.99971
ENSMUSG00000049422	Chchd10	coiled-coil-helix-coiled-coil-helix domain containing 10 [Source:MGI Symbol;Acc:MGI:2143558]	-0.490835	5.99131	22.5623	0.000213517	0.0142118	1.84735
ENSMUSG00000006930	Hap1	huntingtin-associated protein 1 [Source:MGI Symbol;Acc:MGI:1261831]	-0.49068	1.62118	5.13322	0.0375982	0.190365	0.720412
ENSMUSG00000079363	Gbp4	guanylate binding protein 4 [Source:MGI Symbol;Acc:MGI:97072]	-0.490025	2.44363	7.75685	0.0131775	0.111706	0.951923
ENSMUSG00000097174	Gm4890	predicted gene 4890 [Source:MGI Symbol;Acc:MGI:3779445]	-0.490021	0.538607	3.82112	0.0681897	0.258658	0.587273
ENSMUSG00000091549	Gm6548	predicted gene 6548 [Source:MGI Symbol;Acc:MGI:3644071]	-0.489805	4.08857	21.2689	0.000283774	0.0165096	1.78226
ENSMUSG00000097006	9530082P21Rik	RIKEN cDNA 9530082P21 gene [Source:MGI Symbol;Acc:MGI:3603340]	-0.489728	1.22777	5.40184	0.0335076	0.179761	0.745304
ENSMUSG00000074576	Mocs3	molybdenum cofactor synthesis 3 [Source:MGI Symbol;Acc:MGI:1916622]	-0.489609	1.44037	7.09848	0.016894	0.126988	0.896238
ENSMUSG00000100201	Gm29093	predicted gene 29093 [Source:MGI Symbol;Acc:MGI:5579799]	-0.489445	0.486989	3.35629	0.0855004	0.293193	0.532846
ENSMUSG00000115219	Eef1akmt4	EEF1A lysine methyltransferase 4 [Source:MGI Symbol;Acc:MGI:5903914]	-0.488818	1.2572	3.87657	0.0664137	0.255833	0.592044
ENSMUSG00000032194	Kank2	KN motif and ankyrin repeat domains 2 [Source:MGI Symbol;Acc:MGI:2384568]	-0.488289	5.71115	28.0559	7.0662e-05	0.0084596	2.07265
ENSMUSG00000021364	Elovl2	elongation of very long chain fatty acids (FEN1/Elo2, SUR4/Elo3, yeast)-like 2 [Source:MGI Symbol;Acc:MGI:1858960]	-0.488164	7.79485	12.6349	0.00261676	0.0491246	1.3087
ENSMUSG00000100801	Gm15459	predicted gene 15459 [Source:MGI Symbol;Acc:MGI:3705702]	-0.487197	2.41441	8.80184	0.00903511	0.09119	1.04005
ENSMUSG00000052957	Gas1	growth arrest specific 1 [Source:MGI Symbol;Acc:MGI:95655]	-0.486891	1.96208	8.27437	0.0109041	0.101179	0.994909
ENSMUSG00000027408	Cpxm1	carboxypeptidase X 1 (M14 family) [Source:MGI Symbol;Acc:MGI:1934569]	-0.486605	1.48527	3.61355	0.0753532	0.27308	0.56371
ENSMUSG00000098404	Mrip-ps	Mom radiation induced polyposis, pseudogene [Source:MGI Symbol;Acc:MGI:3645947]	-0.486544	0.573948	1.64294	0.218063	0.475733	0.322636
ENSMUSG00000078922	Tgtp1	T cell specific GTPase 1 [Source:MGI Symbol;Acc:MGI:98734]	-0.48579	2.53226	11.4267	0.00378444	0.0586266	1.23191
ENSMUSG00000008193	Spib	Spi-B transcription factor (Spi-1/PU.1 related) [Source:MGI Symbol;Acc:MGI:892986]	-0.485337	3.82024	11.6636	0.00351529	0.0563106	1.24941
ENSMUSG00000082676	Gm11843	predicted gene 11843 [Source:MGI Symbol;Acc:MGI:3651166]	-0.484792	0.967165	4.43672	0.0511995	0.224072	0.649612
ENSMUSG00000112545	1300014J16Rik	RIKEN cDNA 1300014J16 gene [Source:MGI Symbol;Acc:MGI:1921410]	-0.484709	0.831402	3.91792	0.0651243	0.252966	0.596938
ENSMUSG00000027869	Hsd3b6	hydroxy-delta-5-steroid dehydrogenase, 3 beta- and steroid delta-isomerase 6 [Source:MGI Symbol;Acc:MGI:109598]	-0.483662	4.64834	10.4898	0.00510354	0.0684591	1.16457
ENSMUSG00000078763	Slfn1	schlafen 1 [Source:MGI Symbol;Acc:MGI:1313259]	-0.483636	2.87681	9.03595	0.00832447	0.0874361	1.05831
ENSMUSG00000024620	Pdgfrb	platelet derived growth factor receptor, beta polypeptide [Source:MGI Symbol;Acc:MGI:97531]	-0.483144	4.25026	12.3514	0.00284884	0.0512265	1.29051
ENSMUSG00000054200	Ffar4	free fatty acid receptor 4 [Source:MGI Symbol;Acc:MGI:2147577]	-0.482557	1.92953	3.24119	0.0905594	0.301111	0.521273
ENSMUSG00000021884	Hacl1	2-hydroxyacyl-CoA lyase 1 [Source:MGI Symbol;Acc:MGI:1929657]	-0.482212	2.67755	7.95774	0.0122363	0.107465	0.968732
ENSMUSG00000024079	Eif2ak2	eukaryotic translation initiation factor 2-alpha kinase 2 [Source:MGI Symbol;Acc:MGI:1353449]	-0.48168	5.93528	22.154	0.000233318	0.0145403	1.83743
ENSMUSG00000080935	Got2-ps1	glutamatic-oxaloacetic transaminase 2, mitochondrial, pseudogene 1 [Source:MGI Symbol;Acc:MGI:104721]	-0.48148	1.59426	5.20062	0.0365202	0.18781	0.726282
ENSMUSG00000003352	Cacnb3	calcium channel, voltage-dependent, beta 3 subunit [Source:MGI Symbol;Acc:MGI:103307]	-0.481082	1.19459	4.60165	0.0475233	0.21491	0.667744
ENSMUSG00000021091	Serpina3n	serine (or cysteine) peptidase inhibitor, clade A, member 3N [Source:MGI Symbol;Acc:MGI:105045]	-0.479952	7.51123	17.2299	0.000741905	0.0262045	1.58162
ENSMUSG00000034855	Cxcl10	chemokine (C-X-C motif) ligand 10 [Source:MGI Symbol;Acc:MGI:1352450]	-0.479836	1.72616	3.76154	0.0701607	0.263281	0.57958
ENSMUSG00000044636	Csrnp2	cysteine-serine-rich nuclear protein 2 [Source:MGI Symbol;Acc:MGI:2386852]	-0.47948	1.872	5.07942	0.0384853	0.192862	0.714754
ENSMUSG00000028636	Ppcs	phosphopantothenoylcysteine synthetase [Source:MGI Symbol;Acc:MGI:1915237]	-0.478726	2.84971	12.9624	0.00237482	0.0470414	1.32752
ENSMUSG00000032010	Usp2	ubiquitin specific peptidase 2 [Source:MGI Symbol;Acc:MGI:1858178]	-0.478152	1.15862	6.27202	0.0233806	0.149953	0.824046
ENSMUSG00000115124	Gm49201	predicted gene, 49201 [Source:MGI Symbol;Acc:MGI:6118649]	-0.478095	0.496117	2.88644	0.108553	0.331227	0.479874
ENSMUSG00000027488	Snta1	syntrophin, acidic 1 [Source:MGI Symbol;Acc:MGI:101772]	-0.477902	2.60742	13.5908	0.00197818	0.0426511	1.37007
ENSMUSG00000036537	Rnf113a1	ring finger protein 113A1 [Source:MGI Symbol;Acc:MGI:1917192]	-0.476724	0.462113	4.32304	0.0539266	0.230253	0.637795
ENSMUSG00000001435	Col18a1	collagen, type XVIII, alpha 1 [Source:MGI Symbol;Acc:MGI:88451]	-0.476129	9.68125	37.8806	1.3432e-05	0.00410829	2.38634
ENSMUSG00000034684	Sema3f	sema domain, immunoglobulin domain (Ig), short basic domain, secreted, (semaphorin) 3F [Source:MGI Symbol;Acc:MGI:1096347]	-0.475597	2.79327	5.77887	0.0286014	0.167122	0.776965
ENSMUSG00000022853	Ehhadh	enoyl-Coenzyme A, hydratase/3-hydroxyacyl Coenzyme A dehydrogenase [Source:MGI Symbol;Acc:MGI:1277964]	-0.474089	6.34458	19.2777	0.000449116	0.020534	1.68753
ENSMUSG00000042821	Snai1	snail family zinc finger 1 [Source:MGI Symbol;Acc:MGI:98330]	-0.474038	0.220906	2.25893	0.152194	0.395542	0.402808
ENSMUSG00000023032	Slc4a8	solute carrier family 4 (anion exchanger), member 8 [Source:MGI Symbol;Acc:MGI:1928745]	-0.473738	1.13813	4.11958	0.059242	0.240668	0.618581
ENSMUSG00000006800	Sulf2	sulfatase 2 [Source:MGI Symbol;Acc:MGI:1919293]	-0.473648	1.72755	2.58085	0.127583	0.360807	0.442725
ENSMUSG00000025083	Afap1l2	actin filament associated protein 1-like 2 [Source:MGI Symbol;Acc:MGI:2147658]	-0.473409	1.84202	8.09282	0.0116465	0.104573	0.980579
ENSMUSG00000067158	Col4a4	collagen, type IV, alpha 4 [Source:MGI Symbol;Acc:MGI:104687]	-0.472924	1.1662	2.99426	0.102666	0.321935	0.492232
ENSMUSG00000033006	Sox10	SRY (sex determining region Y)-box 10 [Source:MGI Symbol;Acc:MGI:98358]	-0.472083	0.39405	3.92517	0.0649014	0.252799	0.597225
ENSMUSG00000031722	Hp	haptoglobin [Source:MGI Symbol;Acc:MGI:96211]	-0.471681	10.239	14.5889	0.00149272	0.0376574	1.42415
ENSMUSG00000072772	Grcc10	gene rich cluster, C10 gene [Source:MGI Symbol;Acc:MGI:1315201]	-0.471382	0.661809	2.72454	0.118173	0.345505	0.461545
ENSMUSG00000020758	Itgb4	integrin beta 4 [Source:MGI Symbol;Acc:MGI:96613]	-0.471154	0.730377	2.69332	0.120144	0.348295	0.458052
ENSMUSG00000097766	5730420D15Rik	RIKEN cDNA 5730420D15 gene [Source:MGI Symbol;Acc:MGI:1917773]	-0.470843	0.154978	2.18607	0.158549	0.403182	0.394499
ENSMUSG00000014453	Blk	B lymphoid kinase [Source:MGI Symbol;Acc:MGI:88169]	-0.470546	2.20571	5.64301	0.0302672	0.171093	0.766768
ENSMUSG00000033594	Spata2l	spermatogenesis associated 2-like [Source:MGI Symbol;Acc:MGI:1926029]	-0.470143	1.97573	5.92966	0.0268746	0.161412	0.792064
ENSMUSG00000056966	Gjc3	gap junction protein, gamma 3 [Source:MGI Symbol;Acc:MGI:2153041]	-0.469531	0.529229	2.05863	0.170474	0.417857	0.378972
ENSMUSG00000086965	Rtl10	retrotransposon Gag like 10 [Source:MGI Symbol;Acc:MGI:3833934]	-0.468957	0.507829	2.56538	0.12865	0.362506	0.440685
ENSMUSG00000044017	Adgrd1	adhesion G protein-coupled receptor D1 [Source:MGI Symbol;Acc:MGI:3041203]	-0.468834	1.48723	2.21936	0.155606	0.400305	0.397609
ENSMUSG00000032528	Vipr1	vasoactive intestinal peptide receptor 1 [Source:MGI Symbol;Acc:MGI:109272]	-0.468573	2.78404	7.99491	0.0120707	0.106628	0.972128
ENSMUSG00000027570	Col9a3	collagen, type IX, alpha 3 [Source:MGI Symbol;Acc:MGI:894686]	-0.467327	0.508239	3.2361	0.090791	0.301561	0.520624
ENSMUSG00000038028	Tigar	Trp53 induced glycolysis regulatory phosphatase [Source:MGI Symbol;Acc:MGI:2442752]	-0.466969	2.01616	6.25341	0.0235566	0.150583	0.822224
ENSMUSG00000029032	Arhgef16	Rho guanine nucleotide exchange factor (GEF) 16 [Source:MGI Symbol;Acc:MGI:2446219]	-0.466967	3.36658	13.3861	0.00209853	0.0439275	1.35726
ENSMUSG00000035513	Ntng2	netrin G2 [Source:MGI Symbol;Acc:MGI:2159341]	-0.466336	1.42286	4.59344	0.0476988	0.215347	0.666862
ENSMUSG00000031155	Pim2	proviral integration site 2 [Source:MGI Symbol;Acc:MGI:97587]	-0.466127	2.05223	6.99334	0.0175922	0.129363	0.888188
ENSMUSG00000063011	Msln	mesothelin [Source:MGI Symbol;Acc:MGI:1888992]	-0.465966	3.18566	7.64062	0.0137597	0.114149	0.942529
ENSMUSG00000032348	Gsta4	glutathione S-transferase, alpha 4 [Source:MGI Symbol;Acc:MGI:1309515]	-0.465611	3.75019	12.9663	0.0023721	0.0470414	1.32752
ENSMUSG00000037003	Tns2	tensin 2 [Source:MGI Symbol;Acc:MGI:2387586]	-0.464916	4.68989	28.9309	6.00503e-05	0.00773177	2.11172
ENSMUSG00000043099	Hic1	hypermethylated in cancer 1 [Source:MGI Symbol;Acc:MGI:1338010]	-0.464648	1.78429	2.8539	0.110408	0.334114	0.476105
ENSMUSG00000006445	Epha2	Eph receptor A2 [Source:MGI Symbol;Acc:MGI:95278]	-0.464551	2.7631	7.40172	0.0150509	0.11948	0.922704
ENSMUSG00000020308	Tpgs1	tubulin polyglutamylase complex subunit 1 [Source:MGI Symbol;Acc:MGI:106618]	-0.463991	2.26365	4.88611	0.0418787	0.200853	0.697123
ENSMUSG00000033022	Cdo1	cysteine dioxygenase 1, cytosolic [Source:MGI Symbol;Acc:MGI:105925]	-0.463856	7.29233	24.7759	0.000134211	0.011178	1.95163
ENSMUSG00000022421	Nptxr	neuronal pentraxin receptor [Source:MGI Symbol;Acc:MGI:1920590]	-0.463435	0.322729	3.03616	0.100482	0.318184	0.497322
ENSMUSG00000023341	Mx2	MX dynamin-like GTPase 2 [Source:MGI Symbol;Acc:MGI:97244]	-0.461903	2.68896	7.8979	0.0125084	0.109153	0.961966
ENSMUSG00000024843	Chka	choline kinase alpha [Source:MGI Symbol;Acc:MGI:107760]	-0.460819	5.83185	19.9677	0.000381894	0.0191772	1.71722
ENSMUSG00000064109	Hcst	hematopoietic cell signal transducer [Source:MGI Symbol;Acc:MGI:1344360]	-0.460733	0.737655	3.06215	0.0991544	0.316312	0.499885
ENSMUSG00000017764	Zswim1	zinc finger SWIM-type containing 1 [Source:MGI Symbol;Acc:MGI:1919221]	-0.460148	1.91095	4.47701	0.0502718	0.221468	0.654688
ENSMUSG00000020777	Acox1	acyl-Coenzyme A oxidase 1, palmitoyl [Source:MGI Symbol;Acc:MGI:1330812]	-0.460015	9.02977	16.5118	0.000891732	0.0289082	1.53898
ENSMUSG00000079445	B3gnt7	UDP-GlcNAc:betaGal beta-1,3-N-acetylglucosaminyltransferase 7 [Source:MGI Symbol;Acc:MGI:2384394]	-0.45901	0.418433	2.6287	0.124352	0.356264	0.448228
ENSMUSG00000034881	Tbxa2r	thromboxane A2 receptor [Source:MGI Symbol;Acc:MGI:98496]	-0.458969	1.67038	6.98431	0.0176538	0.129607	0.887373
ENSMUSG00000038260	Trpm4	transient receptor potential cation channel, subfamily M, member 4 [Source:MGI Symbol;Acc:MGI:1915917]	-0.458311	2.54682	10.6696	0.00481438	0.0661102	1.17973
ENSMUSG00000037921	Ddx60	DEAD (Asp-Glu-Ala-Asp) box polypeptide 60 [Source:MGI Symbol;Acc:MGI:2384570]	-0.458257	3.11756	12.7117	0.00255757	0.0485477	1.31383
ENSMUSG00000069893	9930111J21Rik1	RIKEN cDNA 9930111J21 gene 1 [Source:MGI Symbol;Acc:MGI:3041173]	-0.458245	1.23083	3.19196	0.0928309	0.30588	0.514448
ENSMUSG00000022014	Epsti1	epithelial stromal interaction 1 (breast) [Source:MGI Symbol;Acc:MGI:1915168]	-0.457793	2.58057	7.86144	0.0126776	0.109786	0.959451
ENSMUSG00000006638	Abhd1	abhydrolase domain containing 1 [Source:MGI Symbol;Acc:MGI:1931013]	-0.45738	1.62621	7.20834	0.0161979	0.124141	0.906086
ENSMUSG00000049521	Cdc42ep1	CDC42 effector protein (Rho GTPase binding) 1 [Source:MGI Symbol;Acc:MGI:1929763]	-0.456554	4.4878	24.9651	0.00012915	0.0110814	1.9554
ENSMUSG00000022040	Ephx2	epoxide hydrolase 2, cytoplasmic [Source:MGI Symbol;Acc:MGI:99500]	-0.456541	6.08953	36.051	1.78457e-05	0.00426643	2.36994
ENSMUSG00000039883	Lrrc17	leucine rich repeat containing 17 [Source:MGI Symbol;Acc:MGI:1921761]	-0.456509	0.666629	1.13947	0.3015	0.56049	0.251432
ENSMUSG00000074284	Gm10658	predicted gene 10658 [Source:MGI Symbol;Acc:MGI:3642856]	-0.456453	1.59589	5.23824	0.0359338	0.18619	0.730044
ENSMUSG00000024900	Cpt1a	carnitine palmitoyltransferase 1a, liver [Source:MGI Symbol;Acc:MGI:1098296]	-0.456258	6.8089	25.8594	0.000107957	0.010376	1.98397
ENSMUSG00000014542	Clec4f	C-type lectin domain family 4, member f [Source:MGI Symbol;Acc:MGI:1859834]	-0.456244	6.57179	13.8874	0.00181744	0.0412035	1.38507
ENSMUSG00000074071	Fam169b	family with sequence similarity 169, member B [Source:MGI Symbol;Acc:MGI:3644026]	-0.455764	2.28517	4.15506	0.0582723	0.238827	0.621917
ENSMUSG00000002393	Nr2f6	nuclear receptor subfamily 2, group F, member 6 [Source:MGI Symbol;Acc:MGI:1352453]	-0.455224	4.54129	33.2942	2.79368e-05	0.00544687	2.26385
ENSMUSG00000022371	Col14a1	collagen, type XIV, alpha 1 [Source:MGI Symbol;Acc:MGI:1341272]	-0.455185	7.16785	10.2082	0.00559692	0.0719367	1.14305
ENSMUSG00000024732	Ccdc86	coiled-coil domain containing 86 [Source:MGI Symbol;Acc:MGI:1277220]	-0.455089	3.53405	22.1817	0.000231914	0.0145403	1.83743
ENSMUSG00000052563	D930048N14Rik	RIKEN cDNA D930048N14 gene [Source:MGI Symbol;Acc:MGI:2144709]	-0.454449	1.33231	5.30894	0.0348612	0.183065	0.737395
ENSMUSG00000020810	Cygb	cytoglobin [Source:MGI Symbol;Acc:MGI:2149481]	-0.454116	1.49995	2.85693	0.110234	0.333836	0.476466
ENSMUSG00000055833	1700034H15Rik	RIKEN cDNA 1700034H15 gene [Source:MGI Symbol;Acc:MGI:1921515]	-0.453997	0.773708	3.03728	0.100424	0.318149	0.497369
ENSMUSG00000041930	Fam222a	family with sequence similarity 222, member A [Source:MGI Symbol;Acc:MGI:3605543]	-0.4539	1.70467	5.11766	0.0378524	0.191054	0.718845
ENSMUSG00000043648	Pld6	phospholipase D family, member 6 [Source:MGI Symbol;Acc:MGI:2687283]	-0.453823	0.476292	2.53613	0.130695	0.366155	0.436335
ENSMUSG00000041598	Cdc42ep4	CDC42 effector protein (Rho GTPase binding) 4 [Source:MGI Symbol;Acc:MGI:1929760]	-0.453823	5.07787	37.6232	1.39712e-05	0.00414519	2.38246
ENSMUSG00000026185	Igfbp5	insulin-like growth factor binding protein 5 [Source:MGI Symbol;Acc:MGI:96440]	-0.453788	5.05232	4.1916	0.0572932	0.236676	0.625846
ENSMUSG00000040703	Cyp2s1	cytochrome P450, family 2, subfamily s, polypeptide 1 [Source:MGI Symbol;Acc:MGI:1921384]	-0.453772	1.2377	2.28642	0.149878	0.392465	0.406199
ENSMUSG00000021411	Pxdc1	PX domain containing 1 [Source:MGI Symbol;Acc:MGI:1914145]	-0.453446	5.27857	10.9905	0.00434327	0.062964	1.20091
ENSMUSG00000020010	Vnn3	vanin 3 [Source:MGI Symbol;Acc:MGI:1347055]	-0.453348	6.94477	31.6162	3.71742e-05	0.00589803	2.22929
ENSMUSG00000026090	2010300C02Rik	RIKEN cDNA 2010300C02 gene [Source:MGI Symbol;Acc:MGI:1919347]	-0.453171	0.619228	3.40767	0.0833504	0.289187	0.538821
ENSMUSG00000012519	Mlkl	mixed lineage kinase domain-like [Source:MGI Symbol;Acc:MGI:1921818]	-0.45314	2.68575	10.5591	0.00498988	0.0676285	1.16987
ENSMUSG00000023046	Igfbp6	insulin-like growth factor binding protein 6 [Source:MGI Symbol;Acc:MGI:96441]	-0.452335	1.0207	2.38686	0.141774	0.381644	0.418341
ENSMUSG00000033453	Adamts15	a disintegrin-like and metallopeptidase (reprolysin type) with thrombospondin type 1 motif, 15 [Source:MGI Symbol;Acc:MGI:2449569]	-0.45157	1.99785	4.84151	0.0427101	0.202962	0.692585
ENSMUSG00000042589	Cux2	cut-like homeobox 2 [Source:MGI Symbol;Acc:MGI:107321]	-0.45126	5.86134	25.0058	0.00012809	0.011079	1.9555
ENSMUSG00000005124	Ccn4	cellular communication network factor 4 [Source:MGI Symbol;Acc:MGI:1197008]	-0.450654	1.03209	2.56433	0.128722	0.362526	0.44066
ENSMUSG00000050640	Tmem150c	transmembrane protein 150C [Source:MGI Symbol;Acc:MGI:3041258]	-0.450572	1.33535	5.01872	0.0395153	0.195188	0.709547
ENSMUSG00000025466	Fuom	fucose mutarotase [Source:MGI Symbol;Acc:MGI:1916314]	-0.450289	3.68162	15.3614	0.00120863	0.0335059	1.47488
ENSMUSG00000024308	Tapbp	TAP binding protein [Source:MGI Symbol;Acc:MGI:1201689]	-0.45016	5.93816	30.2705	4.7103e-05	0.00683895	2.16501
ENSMUSG00000068758	Il3ra	interleukin 3 receptor, alpha chain [Source:MGI Symbol;Acc:MGI:96553]	-0.449668	2.23892	3.60895	0.0755219	0.273401	0.5632
ENSMUSG00000032454	Rbp2	retinol binding protein 2, cellular [Source:MGI Symbol;Acc:MGI:97877]	-0.449072	7.53881	34.6545	2.2324e-05	0.00476058	2.32234
ENSMUSG00000021943	Gdf10	growth differentiation factor 10 [Source:MGI Symbol;Acc:MGI:95684]	-0.449015	4.70539	8.35004	0.0106107	0.10007	0.999697
ENSMUSG00000073418	C4b	complement component 4B (Chido blood group) [Source:MGI Symbol;Acc:MGI:88228]	-0.448947	9.04901	16.0871	0.000996302	0.0305562	1.5149
ENSMUSG00000042251	Pm20d1	peptidase M20 domain containing 1 [Source:MGI Symbol;Acc:MGI:2442939]	-0.448821	4.70997	15.951	0.00103268	0.030795	1.51152
ENSMUSG00000066113	Adamtsl1	ADAMTS-like 1 [Source:MGI Symbol;Acc:MGI:1924989]	-0.448709	-0.0264477	1.20118	0.2892	0.548808	0.260579
ENSMUSG00000003585	Sec14l2	SEC14-like lipid binding 2 [Source:MGI Symbol;Acc:MGI:1915065]	-0.448253	6.51928	15.4655	0.00117526	0.0330812	1.48042
ENSMUSG00000046229	Scand1	SCAN domain-containing 1 [Source:MGI Symbol;Acc:MGI:1343132]	-0.448223	1.39712	1.44706	0.246381	0.505655	0.296146
ENSMUSG00000001065	Zfp276	zinc finger protein (C2H2 type) 276 [Source:MGI Symbol;Acc:MGI:1888495]	-0.447134	4.31501	28.9437	5.99093e-05	0.00773177	2.11172
ENSMUSG00000005373	Mlxipl	MLX interacting protein-like [Source:MGI Symbol;Acc:MGI:1927999]	-0.446785	5.56761	19.8126	0.000395956	0.019509	1.70976
ENSMUSG00000043719	Col6a6	collagen, type VI, alpha 6 [Source:MGI Symbol;Acc:MGI:2444259]	-0.446432	2.10662	2.13002	0.163662	0.409546	0.387697
ENSMUSG00000028364	Tnc	tenascin C [Source:MGI Symbol;Acc:MGI:101922]	-0.44624	4.77438	7.83057	0.0128229	0.110267	0.957553
ENSMUSG00000052921	Arhgef15	Rho guanine nucleotide exchange factor (GEF) 15 [Source:MGI Symbol;Acc:MGI:3045246]	-0.445108	3.58861	8.46098	0.0101967	0.0979339	1.00907
ENSMUSG00000042918	Mamstr	MEF2 activating motif and SAP domain containing transcriptional regulator [Source:MGI Symbol;Acc:MGI:1921740]	-0.444336	0.430453	2.13079	0.163591	0.409517	0.387728
ENSMUSG00000066705	Fxyd6	FXYD domain-containing ion transport regulator 6 [Source:MGI Symbol;Acc:MGI:1890226]	-0.444292	0.425659	1.54767	0.231276	0.489751	0.310025
ENSMUSG00000020538	Srebf1	sterol regulatory element binding transcription factor 1 [Source:MGI Symbol;Acc:MGI:107606]	-0.444156	7.39155	14.0193	0.00175074	0.0408036	1.3893
ENSMUSG00000021336	Slc17a4	solute carrier family 17 (sodium phosphate), member 4 [Source:MGI Symbol;Acc:MGI:2442850]	-0.444005	0.53623	2.28696	0.149832	0.392465	0.406199
ENSMUSG00000031227	Magee1	melanoma antigen, family E, 1 [Source:MGI Symbol;Acc:MGI:2148149]	-0.443576	1.87501	5.95335	0.0266144	0.160723	0.793923
ENSMUSG00000026405	C4bp	complement component 4 binding protein [Source:MGI Symbol;Acc:MGI:88229]	-0.443505	3.59117	8.69968	0.00936664	0.0930393	1.03133
ENSMUSG00000024863	Mbl2	mannose-binding lectin (protein C) 2 [Source:MGI Symbol;Acc:MGI:96924]	-0.443311	5.52633	5.95632	0.026582	0.160669	0.794068
ENSMUSG00000096727	Psmb9	proteasome (prosome, macropain) subunit, beta type 9 (large multifunctional peptidase 2) [Source:MGI Symbol;Acc:MGI:1346526]	-0.443174	3.01737	7.49714	0.0145192	0.117046	0.931644
ENSMUSG00000041936	Agrn	agrin [Source:MGI Symbol;Acc:MGI:87961]	-0.443108	6.45981	23.7832	0.000164724	0.0126301	1.89859
ENSMUSG00000049092	Gpr137c	G protein-coupled receptor 137C [Source:MGI Symbol;Acc:MGI:1917963]	-0.441531	0.501495	2.80969	0.112991	0.337636	0.471551
ENSMUSG00000031665	Sall1	spalt like transcription factor 1 [Source:MGI Symbol;Acc:MGI:1889585]	-0.441382	4.64366	17.3713	0.000715888	0.026002	1.58499
ENSMUSG00000037731	Themis2	thymocyte selection associated family member 2 [Source:MGI Symbol;Acc:MGI:2446213]	-0.441233	3.95541	19.6152	0.000414697	0.0199917	1.69915
ENSMUSG00000076258	Gm23935	predicted gene, 23935 [Source:MGI Symbol;Acc:MGI:5453712]	-0.44105	4.66159	2.39732	0.140961	0.380506	0.419639
ENSMUSG00000047492	Inhbe	inhibin beta-E [Source:MGI Symbol;Acc:MGI:109269]	-0.440872	5.09951	7.21866	0.0161343	0.123917	0.906869
ENSMUSG00000097426	Gm8941	predicted gene 8941 [Source:MGI Symbol;Acc:MGI:3779824]	-0.440832	0.786014	3.15772	0.094451	0.30865	0.510534
ENSMUSG00000092075	Serpina4-ps1	serine (or cysteine) peptidase inhibitor, clade A, member 4, pseudogene 1 [Source:MGI Symbol;Acc:MGI:2448363]	-0.440752	6.30919	4.02328	0.0619697	0.246941	0.607407
ENSMUSG00000027577	Chrna4	cholinergic receptor, nicotinic, alpha polypeptide 4 [Source:MGI Symbol;Acc:MGI:87888]	-0.440619	3.45239	1.06501	0.31732	0.573415	0.241531
ENSMUSG00000040562	Gstm2	glutathione S-transferase, mu 2 [Source:MGI Symbol;Acc:MGI:95861]	-0.440425	3.31649	8.07694	0.0117141	0.104906	0.9792
ENSMUSG00000031298	Adgrg2	adhesion G protein-coupled receptor G2 [Source:MGI Symbol;Acc:MGI:2446854]	-0.440024	3.03577	4.13341	0.0588618	0.239876	0.620013
ENSMUSG00000032834	Pwp2	PWP2 periodic tryptophan protein homolog (yeast) [Source:MGI Symbol;Acc:MGI:1341200]	-0.439914	4.41288	20.8332	0.000313057	0.0174392	1.75847
ENSMUSG00000034645	Zyg11a	zyg-11 family member A, cell cycle regulator [Source:MGI Symbol;Acc:MGI:2446208]	-0.439198	1.61136	4.78514	0.0437884	0.206148	0.685821
ENSMUSG00000057074	Ces1g	carboxylesterase 1G [Source:MGI Symbol;Acc:MGI:88378]	-0.438929	1.66394	2.60719	0.125792	0.358516	0.445492
ENSMUSG00000030921	Trim30a	tripartite motif-containing 30A [Source:MGI Symbol;Acc:MGI:98178]	-0.43889	4.66717	14.0439	0.00173858	0.0408036	1.3893
ENSMUSG00000027605	Acss2	acyl-CoA synthetase short-chain family member 2 [Source:MGI Symbol;Acc:MGI:1890410]	-0.438828	6.60737	5.39595	0.0335916	0.179858	0.745071
ENSMUSG00000024678	Ms4a4d	membrane-spanning 4-domains, subfamily A, member 4D [Source:MGI Symbol;Acc:MGI:1913857]	-0.438822	0.250399	1.7705	0.201847	0.456624	0.340441
ENSMUSG00000034570	Inpp5j	inositol polyphosphate 5-phosphatase J [Source:MGI Symbol;Acc:MGI:2158663]	-0.438745	1.98171	5.36042	0.0341035	0.180789	0.742827
ENSMUSG00000029822	Osbpl3	oxysterol binding protein-like 3 [Source:MGI Symbol;Acc:MGI:1918970]	-0.438409	1.83003	6.01696	0.0259299	0.15919	0.798085
ENSMUSG00000049804	Armcx4	armadillo repeat containing, X-linked 4 [Source:MGI Symbol;Acc:MGI:2147887]	-0.438336	5.0605	13.0723	0.00229941	0.0462185	1.33518
ENSMUSG00000044749	Abca6	ATP-binding cassette, sub-family A (ABC1), member 6 [Source:MGI Symbol;Acc:MGI:1923434]	-0.438056	7.1746	17.1647	0.000754265	0.0265315	1.57624
ENSMUSG00000011263	Exoc3l2	exocyst complex component 3-like 2 [Source:MGI Symbol;Acc:MGI:1921713]	-0.437882	2.85487	14.2471	0.00164192	0.0395917	1.4024
ENSMUSG00000056133	Unc93a2	unc-93 homolog A2 [Source:MGI Symbol;Acc:MGI:3712668]	-0.437184	1.76204	4.55066	0.0486261	0.217073	0.663395
ENSMUSG00000078695	Cisd3	CDGSH iron sulfur domain 3 [Source:MGI Symbol;Acc:MGI:101788]	-0.436687	3.5098	8.97178	0.00851274	0.0886094	1.05252
ENSMUSG00000049502	Dtx3l	deltex 3-like, E3 ubiquitin ligase [Source:MGI Symbol;Acc:MGI:2656973]	-0.436273	5.73857	18.6696	0.000519572	0.0220221	1.65714
ENSMUSG00000022562	Oplah	5-oxoprolinase (ATP-hydrolysing) [Source:MGI Symbol;Acc:MGI:1922725]	-0.436069	4.47402	14.6494	0.00146794	0.0372387	1.42901
ENSMUSG00000042178	Armc5	armadillo repeat containing 5 [Source:MGI Symbol;Acc:MGI:2384586]	-0.435959	3.6114	14.413	0.00156749	0.0384768	1.4148
ENSMUSG00000020532	Acaca	acetyl-Coenzyme A carboxylase alpha [Source:MGI Symbol;Acc:MGI:108451]	-0.435736	6.20715	13.1423	0.00225275	0.0454816	1.34216
ENSMUSG00000041471	Shld2	shieldin complex subunit 2 [Source:MGI Symbol;Acc:MGI:1922948]	-0.435625	5.12233	11.5429	0.00364959	0.0574505	1.24071
ENSMUSG00000074743	Thbd	thrombomodulin [Source:MGI Symbol;Acc:MGI:98736]	-0.435149	3.05195	4.62454	0.0470378	0.213706	0.670182
ENSMUSG00000078439	Smim24	small integral membrane protein 24 [Source:MGI Symbol;Acc:MGI:1919523]	-0.43508	0.941852	3.25246	0.0900487	0.300192	0.522601
ENSMUSG00000037239	Spred3	sprouty-related EVH1 domain containing 3 [Source:MGI Symbol;Acc:MGI:2142186]	-0.435069	0.970508	3.64487	0.0742175	0.271618	0.566041
ENSMUSG00000037761	Actr5	ARP5 actin-related protein 5 [Source:MGI Symbol;Acc:MGI:1924748]	-0.43476	3.17048	18.2573	0.000574423	0.0232633	1.63333
ENSMUSG00000027546	Atp9a	ATPase, class II, type 9A [Source:MGI Symbol;Acc:MGI:1330826]	-0.43463	4.35048	18.7729	0.000506766	0.0219079	1.6594
ENSMUSG00000032596	Uba7	ubiquitin-like modifier activating enzyme 7 [Source:MGI Symbol;Acc:MGI:1349462]	-0.434621	7.00373	9.88199	0.00623743	0.0765543	1.11603
ENSMUSG00000052763	Zfp212	Zinc finger protein 212 [Source:MGI Symbol;Acc:MGI:2682609]	-0.434066	3.61747	17.2278	0.000742311	0.0262045	1.58162
ENSMUSG00000068699	Flnc	filamin C, gamma [Source:MGI Symbol;Acc:MGI:95557]	-0.433699	1.96375	2.15649	0.161222	0.406724	0.390701
ENSMUSG00000000739	Sult5a1	sulfotransferase family 5A, member 1 [Source:MGI Symbol;Acc:MGI:1931463]	-0.433223	0.491844	2.50121	0.13319	0.369092	0.432866
ENSMUSG00000006369	Fbln1	fibulin 1 [Source:MGI Symbol;Acc:MGI:95487]	-0.433023	2.44579	2.16114	0.160799	0.406112	0.391354
ENSMUSG00000022546	Gpt	glutamic pyruvic transaminase, soluble [Source:MGI Symbol;Acc:MGI:95802]	-0.432976	2.66939	7.72454	0.0133365	0.112356	0.949405
ENSMUSG00000097383	1500026H17Rik	RIKEN cDNA 1500026H17 gene [Source:MGI Symbol;Acc:MGI:1916252]	-0.432706	0.175483	2.06781	0.169578	0.41671	0.380166
ENSMUSG00000096215	Smim22	small integral membrane protein 22 [Source:MGI Symbol;Acc:MGI:3643379]	-0.43255	0.985073	2.39178	0.141391	0.381255	0.418785
ENSMUSG00000001670	Tat	tyrosine aminotransferase [Source:MGI Symbol;Acc:MGI:98487]	-0.432431	3.80607	1.8474	0.19281	0.446541	0.350138
ENSMUSG00000028108	Ecm1	extracellular matrix protein 1 [Source:MGI Symbol;Acc:MGI:103060]	-0.432326	5.46801	13.2348	0.00219281	0.0449997	1.34679
ENSMUSG00000039304	Tnfsf10	tumor necrosis factor (ligand) superfamily, member 10 [Source:MGI Symbol;Acc:MGI:107414]	-0.4319	1.77227	4.45989	0.0506637	0.222498	0.652673
ENSMUSG00000108929	Cc2d2b	coiled-coil and C2 domain containing 2B [Source:MGI Symbol;Acc:MGI:3645359]	-0.431715	0.534709	1.46942	0.242915	0.50188	0.2994
ENSMUSG00000040249	Lrp1	low density lipoprotein receptor-related protein 1 [Source:MGI Symbol;Acc:MGI:96828]	-0.431634	8.52918	15.8686	0.00105544	0.0309111	1.50989
ENSMUSG00000056973	Ces1d	carboxylesterase 1D [Source:MGI Symbol;Acc:MGI:2148202]	-0.431032	6.72914	8.43695	0.0102848	0.0984338	1.00686
ENSMUSG00000031478	Nek3	NIMA (never in mitosis gene a)-related expressed kinase 3 [Source:MGI Symbol;Acc:MGI:1344371]	-0.430859	1.46048	5.1808	0.0368333	0.188631	0.724388
ENSMUSG00000025324	Atp10a	ATPase, class V, type 10A [Source:MGI Symbol;Acc:MGI:1330809]	-0.430643	2.08562	4.58508	0.0478785	0.215659	0.666233
ENSMUSG00000075028	Prdm11	PR domain containing 11 [Source:MGI Symbol;Acc:MGI:2685553]	-0.430456	3.07161	10.0018	0.0059929	0.0743748	1.12857
ENSMUSG00000055632	Hmcn2	hemicentin 2 [Source:MGI Symbol;Acc:MGI:2677838]	-0.430118	0.873768	2.48151	0.134622	0.370837	0.430817
ENSMUSG00000040296	Ddx58	DEAD (Asp-Glu-Ala-Asp) box polypeptide 58 [Source:MGI Symbol;Acc:MGI:2442858]	-0.42969	5.59628	32.8212	3.02485e-05	0.00550442	2.25929
ENSMUSG00000039501	Znfx1	zinc finger, NFX1-type containing 1 [Source:MGI Symbol;Acc:MGI:2138982]	-0.429223	6.18649	32.6794	3.09828e-05	0.00556386	2.25462
ENSMUSG00000027261	Hao1	hydroxyacid oxidase 1, liver [Source:MGI Symbol;Acc:MGI:96011]	-0.42918	6.47007	8.77029	0.00913605	0.0916156	1.03803
ENSMUSG00000019368	Sec14l4	SEC14-like lipid binding 4 [Source:MGI Symbol;Acc:MGI:2144095]	-0.42915	5.39215	20.1585	0.000365365	0.0187463	1.72709
ENSMUSG00000055148	Klf2	Kruppel-like factor 2 (lung) [Source:MGI Symbol;Acc:MGI:1342772]	-0.429144	2.45177	6.5461	0.0209562	0.141129	0.850385
ENSMUSG00000020593	Lpin1	lipin 1 [Source:MGI Symbol;Acc:MGI:1891340]	-0.427454	8.34652	12.2266	0.00295827	0.0524344	1.28038
ENSMUSG00000000359	Rem1	rad and gem related GTP binding protein 1 [Source:MGI Symbol;Acc:MGI:1097696]	-0.427102	0.379524	1.88684	0.188372	0.441342	0.355224
ENSMUSG00000025137	Pcyt2	phosphate cytidylyltransferase 2, ethanolamine [Source:MGI Symbol;Acc:MGI:1915921]	-0.426969	7.84101	22.6864	0.000207877	0.0142118	1.84735
ENSMUSG00000028862	Map3k6	mitogen-activated protein kinase kinase kinase 6 [Source:MGI Symbol;Acc:MGI:1855691]	-0.42693	4.26261	8.48382	0.0101137	0.0975509	1.01077
ENSMUSG00000018648	Dusp14	dual specificity phosphatase 14 [Source:MGI Symbol;Acc:MGI:1927168]	-0.42594	0.902397	3.66265	0.0735818	0.27009	0.568492
ENSMUSG00000066170	E230001N04Rik	RIKEN cDNA E230001N04 gene [Source:MGI Symbol;Acc:MGI:2443549]	-0.425786	0.867589	2.13079	0.163591	0.409517	0.387728
ENSMUSG00000034926	Dhcr24	24-dehydrocholesterol reductase [Source:MGI Symbol;Acc:MGI:1922004]	-0.424895	8.88065	26.8186	8.94662e-05	0.00960367	2.01756
ENSMUSG00000029597	Sds	serine dehydratase [Source:MGI Symbol;Acc:MGI:98270]	-0.424819	2.35534	7.09194	0.0169365	0.127075	0.895941
ENSMUSG00000037071	Scd1	stearoyl-Coenzyme A desaturase 1 [Source:MGI Symbol;Acc:MGI:98239]	-0.424537	8.5689	3.52077	0.0788397	0.280063	0.552743
ENSMUSG00000028978	Nos3	nitric oxide synthase 3, endothelial cell [Source:MGI Symbol;Acc:MGI:97362]	-0.42403	2.95071	10.2255	0.00556516	0.0719367	1.14305
ENSMUSG00000010660	Plcd1	phospholipase C, delta 1 [Source:MGI Symbol;Acc:MGI:97614]	-0.42401	1.35477	3.1884	0.0929982	0.306014	0.514259
ENSMUSG00000037053	Azgp1	alpha-2-glycoprotein 1, zinc [Source:MGI Symbol;Acc:MGI:103163]	-0.423944	9.06122	18.9426	0.000486497	0.0215575	1.6664
ENSMUSG00000113113	Gm2614	predicted gene 2614 [Source:MGI Symbol;Acc:MGI:3780782]	-0.423722	0.657873	2.20433	0.156926	0.401975	0.395801
ENSMUSG00000045664	Cdc42ep2	CDC42 effector protein (Rho GTPase binding) 2 [Source:MGI Symbol;Acc:MGI:1929744]	-0.423349	2.71399	9.60178	0.00685456	0.0804394	1.09453
ENSMUSG00000035270	Impg2	interphotoreceptor matrix proteoglycan 2 [Source:MGI Symbol;Acc:MGI:3044955]	-0.422991	0.549422	1.11726	0.306101	0.564913	0.248018
ENSMUSG00000114584	Gm47694	predicted gene, 47694 [Source:MGI Symbol;Acc:MGI:6096803]	-0.422782	1.30026	3.83493	0.0677424	0.257944	0.588475
ENSMUSG00000058809	Hspd1-ps3	heat shock protein 1 (chaperonin), pseudogene 3 [Source:MGI Symbol;Acc:MGI:3651246]	-0.422773	0.444679	1.69704	0.21099	0.467617	0.330109
ENSMUSG00000063146	Clip2	CAP-GLY domain containing linker protein 2 [Source:MGI Symbol;Acc:MGI:1313136]	-0.422552	3.12131	7.21991	0.0161266	0.123917	0.906869
ENSMUSG00000001930	Vwf	Von Willebrand factor [Source:MGI Symbol;Acc:MGI:98941]	-0.42239	5.78149	20.5474	0.000334102	0.01808	1.7428
ENSMUSG00000030287	Itpr2	inositol 1,4,5-triphosphate receptor 2 [Source:MGI Symbol;Acc:MGI:99418]	-0.422081	5.62654	26.1533	0.000101869	0.0100067	1.99971
ENSMUSG00000028850	Gpatch3	G patch domain containing 3 [Source:MGI Symbol;Acc:MGI:2442492]	-0.421621	2.07402	7.47376	0.0146475	0.117732	0.929104
ENSMUSG00000019082	Slc25a22	solute carrier family 25 (mitochondrial carrier, glutamate), member 22 [Source:MGI Symbol;Acc:MGI:1915517]	-0.421225	5.2539	25.4078	0.000118125	0.0108199	1.96578
ENSMUSG00000097471	5830432E09Rik	RIKEN cDNA 5830432E09 gene [Source:MGI Symbol;Acc:MGI:1915015]	-0.420655	0.214467	2.13406	0.163287	0.409374	0.38788
ENSMUSG00000000301	Pemt	phosphatidylethanolamine N-methyltransferase [Source:MGI Symbol;Acc:MGI:104535]	-0.420512	7.98531	31.5509	3.75973e-05	0.00589803	2.22929
ENSMUSG00000103183	Gm37090	predicted gene, 37090 [Source:MGI Symbol;Acc:MGI:5610318]	-0.419687	1.24519	4.44758	0.0509476	0.223226	0.651255
ENSMUSG00000096145	Vkorc1	vitamin K epoxide reductase complex, subunit 1 [Source:MGI Symbol;Acc:MGI:106442]	-0.419059	2.63708	5.97406	0.0263893	0.160311	0.795036
ENSMUSG00000055730	Ces2a	carboxylesterase 2A [Source:MGI Symbol;Acc:MGI:2142491]	-0.418684	6.75919	21.8544	0.000249172	0.0148502	1.82827
ENSMUSG00000031486	Adgra2	adhesion G protein-coupled receptor A2 [Source:MGI Symbol;Acc:MGI:1925810]	-0.418289	4.49671	9.06453	0.00824216	0.0869312	1.06082
ENSMUSG00000032012	Nectin1	nectin cell adhesion molecule 1 [Source:MGI Symbol;Acc:MGI:1926483]	-0.417842	4.4193	12.7585	0.00252229	0.0484166	1.31501
ENSMUSG00000002324	Rec8	REC8 meiotic recombination protein [Source:MGI Symbol;Acc:MGI:1929645]	-0.417478	2.13537	5.87763	0.0274565	0.163066	0.787636
ENSMUSG00000027068	Dhrs9	dehydrogenase/reductase (SDR family) member 9 [Source:MGI Symbol;Acc:MGI:2442798]	-0.416278	1.64556	2.94348	0.10539	0.326825	0.485684
ENSMUSG00000019866	Crybg1	crystallin beta-gamma domain containing 1 [Source:MGI Symbol;Acc:MGI:109544]	-0.415891	3.51492	16.7529	0.000837916	0.0279606	1.55345
ENSMUSG00000076609	Igkc	immunoglobulin kappa constant [Source:MGI Symbol;Acc:MGI:96495]	-0.415817	2.69647	4.04821	0.0612498	0.24526	0.610373
ENSMUSG00000034171	Faah	fatty acid amide hydrolase [Source:MGI Symbol;Acc:MGI:109609]	-0.415458	6.07083	25.8656	0.000107824	0.010376	1.98397
ENSMUSG00000024665	Fads2	fatty acid desaturase 2 [Source:MGI Symbol;Acc:MGI:1930079]	-0.414754	7.91452	6.35992	0.0225697	0.147031	0.83259
ENSMUSG00000020329	Polrmt	polymerase (RNA) mitochondrial (DNA directed) [Source:MGI Symbol;Acc:MGI:1915843]	-0.414749	4.11108	14.8732	0.00138021	0.0359058	1.44484
ENSMUSG00000024990	Rbp4	retinol binding protein 4, plasma [Source:MGI Symbol;Acc:MGI:97879]	-0.414325	10.2862	31.7653	3.62273e-05	0.00589803	2.22929
ENSMUSG00000033491	Prss35	protease, serine 35 [Source:MGI Symbol;Acc:MGI:2444800]	-0.414132	1.80168	1.69981	0.210635	0.467323	0.330383
ENSMUSG00000030530	Furin	furin (paired basic amino acid cleaving enzyme) [Source:MGI Symbol;Acc:MGI:97513]	-0.414045	7.33788	28.7401	6.22026e-05	0.00786057	2.10455
ENSMUSG00000032332	Col12a1	collagen, type XII, alpha 1 [Source:MGI Symbol;Acc:MGI:88448]	-0.412599	3.62509	7.78811	0.0130258	0.110971	0.954791
ENSMUSG00000015943	Bola1	bolA-like 1 (E. coli) [Source:MGI Symbol;Acc:MGI:1916418]	-0.412432	2.70969	6.86782	0.0184695	0.13323	0.875397
ENSMUSG00000027245	Hypk	huntingtin interacting protein K [Source:MGI Symbol;Acc:MGI:1914943]	-0.412398	1.18024	4.12073	0.0592103	0.24065	0.618614
ENSMUSG00000033883	Zfp267	zinc finger protein 267 [Source:MGI Symbol;Acc:MGI:1098769]	-0.412385	2.56542	6.26906	0.0234085	0.150061	0.823733
ENSMUSG00000040606	Kazn	kazrin, periplakin interacting protein [Source:MGI Symbol;Acc:MGI:1918779]	-0.412117	1.38292	4.21997	0.0565464	0.234859	0.629193
ENSMUSG00000022096	Hr	lysine demethylase and nuclear receptor corepressor [Source:MGI Symbol;Acc:MGI:96223]	-0.411673	0.603593	1.68742	0.212226	0.469498	0.328366
ENSMUSG00000035372	1810055G02Rik	RIKEN cDNA 1810055G02 gene [Source:MGI Symbol;Acc:MGI:1919306]	-0.411341	5.05907	26.0731	0.000103491	0.0100889	1.99616
ENSMUSG00000054203	Ifi205	interferon activated gene 205 [Source:MGI Symbol;Acc:MGI:101847]	-0.411268	0.533956	2.35174	0.144545	0.385078	0.414451
ENSMUSG00000043085	Tmem82	transmembrane protein 82 [Source:MGI Symbol;Acc:MGI:2384869]	-0.410952	3.09253	10.087	0.00582586	0.0734177	1.1342
ENSMUSG00000035275	Raver2	ribonucleoprotein, PTB-binding 2 [Source:MGI Symbol;Acc:MGI:2443623]	-0.410731	0.596837	1.34492	0.263067	0.52322	0.281315
ENSMUSG00000075590	Nrbp2	nuclear receptor binding protein 2 [Source:MGI Symbol;Acc:MGI:2385017]	-0.410587	5.63713	16.8662	0.000813914	0.0276326	1.55858
ENSMUSG00000002006	Pdzd4	PDZ domain containing 4 [Source:MGI Symbol;Acc:MGI:2443483]	-0.410537	0.30383	2.19047	0.158156	0.403084	0.394605
ENSMUSG00000074064	Mlycd	malonyl-CoA decarboxylase [Source:MGI Symbol;Acc:MGI:1928485]	-0.410534	4.6669	15.8735	0.00105407	0.0309111	1.50989
ENSMUSG00000020893	Per1	period circadian clock 1 [Source:MGI Symbol;Acc:MGI:1098283]	-0.410371	6.00229	23.5432	0.000173226	0.0129901	1.88639
ENSMUSG00000020847	Rph3al	rabphilin 3A-like (without C2 domains) [Source:MGI Symbol;Acc:MGI:1923492]	-0.410365	1.0403	2.34324	0.145226	0.385986	0.413428
ENSMUSG00000037206	Islr	immunoglobulin superfamily containing leucine-rich repeat [Source:MGI Symbol;Acc:MGI:1349645]	-0.409756	2.41495	2.25569	0.152469	0.395542	0.402808
ENSMUSG00000029490	Mfsd7a	major facilitator superfamily domain containing 7A [Source:MGI Symbol;Acc:MGI:2442629]	-0.409722	2.05828	4.05349	0.0610986	0.245103	0.610652
ENSMUSG00000057400	Ces1c	carboxylesterase 1C [Source:MGI Symbol;Acc:MGI:95420]	-0.40919	6.95631	9.27329	0.0076682	0.0841959	1.07471
ENSMUSG00000054757	Akr1c20	aldo-keto reductase family 1, member C20 [Source:MGI Symbol;Acc:MGI:2151104]	-0.409104	2.75887	5.33759	0.0344372	0.181607	0.740868
ENSMUSG00000034917	Tjp3	tight junction protein 3 [Source:MGI Symbol;Acc:MGI:1351650]	-0.408792	0.880434	1.78993	0.199514	0.45401	0.342935
ENSMUSG00000002799	Jag2	jagged 2 [Source:MGI Symbol;Acc:MGI:1098270]	-0.408773	0.444286	2.46275	0.136004	0.372654	0.428695
ENSMUSG00000068874	Selenbp1	selenium binding protein 1 [Source:MGI Symbol;Acc:MGI:96825]	-0.408642	7.50987	12.4978	0.00272618	0.0498751	1.30212
ENSMUSG00000024897	Apba1	amyloid beta (A4) precursor protein binding, family A, member 1 [Source:MGI Symbol;Acc:MGI:1860297]	-0.408566	0.598252	2.60465	0.125964	0.358637	0.445345
ENSMUSG00000029482	Aacs	acetoacetyl-CoA synthetase [Source:MGI Symbol;Acc:MGI:1926144]	-0.408108	5.07681	2.61242	0.12544	0.357978	0.446143
ENSMUSG00000046959	Slc26a1	solute carrier family 26 (sulfate transporter), member 1 [Source:MGI Symbol;Acc:MGI:2385894]	-0.407954	5.9598	23.2695	0.000183533	0.0134056	1.87271
ENSMUSG00000035208	Slfn8	schlafen 8 [Source:MGI Symbol;Acc:MGI:2672859]	-0.40757	2.69869	11.2331	0.00402172	0.0603794	1.21911
ENSMUSG00000041479	Syt15	synaptotagmin XV [Source:MGI Symbol;Acc:MGI:2442166]	-0.407231	0.690233	2.32667	0.146564	0.387957	0.411216
ENSMUSG00000012017	Scarf2	scavenger receptor class F, member 2 [Source:MGI Symbol;Acc:MGI:1858430]	-0.407121	2.75584	6.62464	0.0203155	0.138702	0.857916
ENSMUSG00000036278	Macrod1	mono-ADP ribosylhydrolase 1 [Source:MGI Symbol;Acc:MGI:2147583]	-0.407064	2.75258	10.3017	0.0054273	0.07095	1.14905
ENSMUSG00000017929	B4galt5	UDP-Gal:betaGlcNAc beta 1,4-galactosyltransferase, polypeptide 5 [Source:MGI Symbol;Acc:MGI:1927169]	-0.406904	4.26251	21.0767	0.000296295	0.0170626	1.76796
ENSMUSG00000009772	Nuak2	NUAK family, SNF1-like kinase, 2 [Source:MGI Symbol;Acc:MGI:1921387]	-0.406252	3.17193	10.672	0.00481076	0.0661102	1.17973
ENSMUSG00000027478	Dnmt3b	DNA methyltransferase 3B [Source:MGI Symbol;Acc:MGI:1261819]	-0.406215	3.78466	11.2636	0.00398324	0.060256	1.22
ENSMUSG00000039693	Msantd3	Myb/SANT-like DNA-binding domain containing 3 [Source:MGI Symbol;Acc:MGI:1913915]	-0.406062	1.19885	3.24212	0.0905169	0.301091	0.521303
ENSMUSG00000028833	Ncdn	neurochondrin [Source:MGI Symbol;Acc:MGI:1347351]	-0.405395	3.80863	13.6694	0.00193406	0.0424619	1.372
ENSMUSG00000060572	Mfap2	microfibrillar-associated protein 2 [Source:MGI Symbol;Acc:MGI:99559]	-0.405203	2.88872	2.18524	0.158624	0.403221	0.394457
ENSMUSG00000117406	Ntn3	netrin 3 [Source:MGI Symbol;Acc:MGI:1341188]	-0.405042	0.735845	2.18121	0.158984	0.403687	0.393955
ENSMUSG00000038354	Ankrd35	ankyrin repeat domain 35 [Source:MGI Symbol;Acc:MGI:2442590]	-0.404614	0.490367	2.39781	0.140923	0.380479	0.419669
ENSMUSG00000097855	A930007I19Rik	RIKEN cDNA A930007I19 gene [Source:MGI Symbol;Acc:MGI:1925029]	-0.404428	1.02417	2.69342	0.120138	0.348295	0.458052
ENSMUSG00000117485	Gm19696	predicted gene, 19696 [Source:MGI Symbol;Acc:MGI:5011881]	-0.404379	1.44759	3.66309	0.0735662	0.27009	0.568492
ENSMUSG00000063234	Gpr84	G protein-coupled receptor 84 [Source:MGI Symbol;Acc:MGI:1934129]	-0.4042	0.439889	2.35913	0.143956	0.384485	0.415121
ENSMUSG00000029309	Sparcl1	SPARC-like 1 [Source:MGI Symbol;Acc:MGI:108110]	-0.403977	4.3502	3.73	0.0712309	0.265729	0.575561
ENSMUSG00000036904	Fzd8	frizzled class receptor 8 [Source:MGI Symbol;Acc:MGI:108460]	-0.403838	2.1176	3.97768	0.0633127	0.249473	0.602977
ENSMUSG00000038244	Mical2	microtubule associated monooxygenase, calponin and LIM domain containing 2 [Source:MGI Symbol;Acc:MGI:2444947]	-0.403827	4.69005	17.5273	0.000688355	0.0257512	1.5892
ENSMUSG00000029001	Fbxo44	F-box protein 44 [Source:MGI Symbol;Acc:MGI:1354744]	-0.403821	0.64878	2.47058	0.135425	0.371612	0.42991
ENSMUSG00000067203	H2-K2	histocompatibility 2, K region locus 2 [Source:MGI Symbol;Acc:MGI:95906]	-0.403546	3.1626	3.87418	0.066489	0.255833	0.592044
ENSMUSG00000018428	Akap1	A kinase (PRKA) anchor protein 1 [Source:MGI Symbol;Acc:MGI:104729]	-0.403344	5.75407	27.571	7.74435e-05	0.00895128	2.04811
ENSMUSG00000032344	Cgas	cyclic GMP-AMP synthase [Source:MGI Symbol;Acc:MGI:2442261]	-0.403245	2.14029	4.04719	0.0612789	0.24526	0.610373
ENSMUSG00000042453	Reln	reelin [Source:MGI Symbol;Acc:MGI:103022]	-0.4029	7.87596	10.6359	0.00486714	0.0664267	1.17766
ENSMUSG00000032691	Nlrp3	NLR family, pyrin domain containing 3 [Source:MGI Symbol;Acc:MGI:2653833]	-0.402443	1.79599	5.46735	0.0325894	0.177557	0.750662
ENSMUSG00000054422	Fabp1	fatty acid binding protein 1, liver [Source:MGI Symbol;Acc:MGI:95479]	-0.401666	8.80498	14.517	0.00152278	0.0380639	1.41949
ENSMUSG00000111368	Gm47889	predicted gene, 47889 [Source:MGI Symbol;Acc:MGI:6097120]	-0.400915	0.272082	1.2949	0.271787	0.531813	0.274241
ENSMUSG00000031530	Dusp4	dual specificity phosphatase 4 [Source:MGI Symbol;Acc:MGI:2442191]	-0.400819	0.943636	2.10194	0.1663	0.412336	0.384748
ENSMUSG00000042978	Sbk1	SH3-binding kinase 1 [Source:MGI Symbol;Acc:MGI:2135937]	-0.400809	4.53138	15.6666	0.00111365	0.0319981	1.49488
ENSMUSG00000026922	Agpat2	1-acylglycerol-3-phosphate O-acyltransferase 2 (lysophosphatidic acid acyltransferase, beta) [Source:MGI Symbol;Acc:MGI:1914762]	-0.400359	6.38961	35.1762	2.05176e-05	0.00444484	2.35214
ENSMUSG00000001870	Ltbp1	latent transforming growth factor beta binding protein 1 [Source:MGI Symbol;Acc:MGI:109151]	-0.400192	3.56598	11.0227	0.004299	0.0628861	1.20145
ENSMUSG00000053338	Tarm1	T cell-interacting, activating receptor on myeloid cells 1 [Source:MGI Symbol;Acc:MGI:2442280]	-0.399878	0.18656	2.26445	0.151725	0.395331	0.40304
ENSMUSG00000022687	Boc	biregional cell adhesion molecule-related/down-regulated by oncogenes (Cdon) binding protein [Source:MGI Symbol;Acc:MGI:2151153]	-0.399825	0.81901	1.12836	0.303789	0.562532	0.249853
ENSMUSG00000044813	Shb	src homology 2 domain-containing transforming protein B [Source:MGI Symbol;Acc:MGI:98294]	-0.399787	3.28963	14.4625	0.00154604	0.0383248	1.41652
ENSMUSG00000025647	Shisa5	shisa family member 5 [Source:MGI Symbol;Acc:MGI:1915044]	-0.399396	4.93024	20.4969	0.000337987	0.0180896	1.74257
ENSMUSG00000070576	Mn1	meningioma 1 [Source:MGI Symbol;Acc:MGI:1261813]	-0.399341	2.18493	5.24885	0.0357706	0.185525	0.731598
ENSMUSG00000078452	Raet1d	retinoic acid early transcript delta [Source:MGI Symbol;Acc:MGI:1861032]	-0.39901	0.71414	1.83555	0.194168	0.448353	0.34838
ENSMUSG00000040158	Tax1bp3	Tax1 (human T cell leukemia virus type I) binding protein 3 [Source:MGI Symbol;Acc:MGI:1923531]	-0.398965	2.61324	10.4341	0.00519713	0.069268	1.15947
ENSMUSG00000025464	Paox	polyamine oxidase (exo-N4-amino) [Source:MGI Symbol;Acc:MGI:1916983]	-0.398732	4.81393	14.2553	0.00163814	0.0395706	1.40263
ENSMUSG00000048537	Phldb1	pleckstrin homology like domain, family B, member 1 [Source:MGI Symbol;Acc:MGI:2143230]	-0.398484	3.61155	10.3242	0.00538744	0.0706318	1.151
ENSMUSG00000020911	Krt19	keratin 19 [Source:MGI Symbol;Acc:MGI:96693]	-0.39832	2.25517	3.68049	0.0729505	0.269089	0.570105
ENSMUSG00000015354	Pcolce2	procollagen C-endopeptidase enhancer 2 [Source:MGI Symbol;Acc:MGI:1923727]	-0.397895	4.3733	4.5628	0.0483609	0.216474	0.664594
ENSMUSG00000045680	Tcf21	transcription factor 21 [Source:MGI Symbol;Acc:MGI:1202715]	-0.397645	2.60503	7.79778	0.0129793	0.110849	0.955269
ENSMUSG00000002307	Daxx	Fas death domain-associated protein [Source:MGI Symbol;Acc:MGI:1197015]	-0.397604	4.8603	17.4333	0.000704798	0.0259275	1.58624
ENSMUSG00000056666	Retsat	retinol saturase (all trans retinol 13,14 reductase) [Source:MGI Symbol;Acc:MGI:1914692]	-0.397222	5.25702	37.2643	1.47643e-05	0.00426643	2.36994
ENSMUSG00000026837	Col5a1	collagen, type V, alpha 1 [Source:MGI Symbol;Acc:MGI:88457]	-0.396729	6.56671	9.2533	0.00772114	0.0843817	1.07375
ENSMUSG00000053985	Zfp14	zinc finger protein 14 [Source:MGI Symbol;Acc:MGI:99160]	-0.395886	0.241608	1.73017	0.206803	0.463532	0.33392
ENSMUSG00000022468	Endou	endonuclease, polyU-specific [Source:MGI Symbol;Acc:MGI:97746]	-0.394445	0.297609	1.35434	0.261467	0.521817	0.282482
ENSMUSG00000020038	Cry1	cryptochrome 1 (photolyase-like) [Source:MGI Symbol;Acc:MGI:1270841]	-0.394302	3.92483	6.97708	0.0177032	0.129694	0.887079
ENSMUSG00000114493	Gm47071	predicted gene, 47071 [Source:MGI Symbol;Acc:MGI:6095789]	-0.394202	0.0959442	1.97927	0.178466	0.427991	0.368565
ENSMUSG00000108350	Gm44950	predicted gene 44950 [Source:MGI Symbol;Acc:MGI:5753526]	-0.394067	0.369258	2.11766	0.164817	0.410854	0.386312
ENSMUSG00000044345	Marveld1	MARVEL (membrane-associating) domain containing 1 [Source:MGI Symbol;Acc:MGI:2147570]	-0.393776	5.13925	20.5764	0.000331901	0.01808	1.7428
ENSMUSG00000057054	Inca1	inhibitor of CDK, cyclin A1 interacting protein 1 [Source:MGI Symbol;Acc:MGI:2144284]	-0.393604	1.61574	3.58808	0.0762917	0.274876	0.560864
ENSMUSG00000074030	Exoc8	exocyst complex component 8 [Source:MGI Symbol;Acc:MGI:2142527]	-0.392914	3.51397	12.0358	0.00313498	0.0530514	1.2753
ENSMUSG00000038576	Susd4	sushi domain containing 4 [Source:MGI Symbol;Acc:MGI:2138351]	-0.392904	1.49072	3.46926	0.0808572	0.284568	0.545813
ENSMUSG00000004952	Rasa4	RAS p21 protein activator 4 [Source:MGI Symbol;Acc:MGI:1858600]	-0.392436	2.95745	5.88243	0.0274023	0.162886	0.788116
ENSMUSG00000007783	Cpt1c	carnitine palmitoyltransferase 1c [Source:MGI Symbol;Acc:MGI:2446526]	-0.392241	1.64573	4.0814	0.0603063	0.243102	0.614212
ENSMUSG00000046862	Pramef8	PRAME family member 8 [Source:MGI Symbol;Acc:MGI:2140473]	-0.391856	2.97434	12.1089	0.00306597	0.0530514	1.2753
ENSMUSG00000040134	Rdh7	retinol dehydrogenase 7 [Source:MGI Symbol;Acc:MGI:1860517]	-0.391764	8.37718	22.6151	0.000211097	0.0142118	1.84735
ENSMUSG00000038208	Pgap3	post-GPI attachment to proteins 3 [Source:MGI Symbol;Acc:MGI:2444461]	-0.391366	2.26773	7.5043	0.0144802	0.116975	0.931906
ENSMUSG00000030108	Slc6a13	solute carrier family 6 (neurotransmitter transporter, GABA), member 13 [Source:MGI Symbol;Acc:MGI:95629]	-0.391135	6.44645	25.2257	0.000122527	0.010913	1.96206
ENSMUSG00000043903	Zfp469	zinc finger protein 469 [Source:MGI Symbol;Acc:MGI:2684868]	-0.391041	0.874236	1.47877	0.241485	0.500791	0.300343
ENSMUSG00000043263	Ifi209	interferon activated gene 209 [Source:MGI Symbol;Acc:MGI:2138243]	-0.391028	3.41791	5.06876	0.0386639	0.19334	0.713679
ENSMUSG00000032754	Slc8b1	solute carrier family 8 (sodium/lithium/calcium exchanger), member B1 [Source:MGI Symbol;Acc:MGI:2180781]	-0.390788	5.11557	15.9285	0.00103883	0.030795	1.51152
ENSMUSG00000021135	Slc10a1	solute carrier family 10 (sodium/bile acid cotransporter family), member 1 [Source:MGI Symbol;Acc:MGI:97379]	-0.39069	8.22697	25.1971	0.000123234	0.010913	1.96206
ENSMUSG00000037580	Gch1	GTP cyclohydrolase 1 [Source:MGI Symbol;Acc:MGI:95675]	-0.3903	3.44699	7.91686	0.0124214	0.108811	0.963326
ENSMUSG00000032174	Icam5	intercellular adhesion molecule 5, telencephalin [Source:MGI Symbol;Acc:MGI:109430]	-0.389954	0.232596	2.18611	0.158545	0.403182	0.394499
ENSMUSG00000038188	Scarf1	scavenger receptor class F, member 1 [Source:MGI Symbol;Acc:MGI:2449455]	-0.38986	3.6056	19.3285	0.000443735	0.020534	1.68753
ENSMUSG00000021340	Gpld1	glycosylphosphatidylinositol specific phospholipase D1 [Source:MGI Symbol;Acc:MGI:106604]	-0.389395	8.27193	28.9994	5.92988e-05	0.00773177	2.11172
ENSMUSG00000066235	Pomgnt2	protein O-linked mannose beta 1,4-N-acetylglucosaminyltransferase 2 [Source:MGI Symbol;Acc:MGI:2143424]	-0.389243	2.38265	6.29991	0.0231198	0.148715	0.827644
ENSMUSG00000024924	Vldlr	very low density lipoprotein receptor [Source:MGI Symbol;Acc:MGI:98935]	-0.389237	3.39991	6.37446	0.0224387	0.146506	0.834146
ENSMUSG00000006641	Slc5a6	solute carrier family 5 (sodium-dependent vitamin transporter), member 6 [Source:MGI Symbol;Acc:MGI:2660847]	-0.389145	2.89291	7.65461	0.0136881	0.113842	0.943697
ENSMUSG00000029126	Nsg1	neuron specific gene family member 1 [Source:MGI Symbol;Acc:MGI:109149]	-0.388556	0.504872	1.17884	0.293571	0.552643	0.257556
ENSMUSG00000040751	Lat2	linker for activation of T cells family, member 2 [Source:MGI Symbol;Acc:MGI:1926479]	-0.387895	1.07469	2.85972	0.110074	0.333694	0.476651
ENSMUSG00000042985	Upk3b	uroplakin 3B [Source:MGI Symbol;Acc:MGI:2140882]	-0.387805	3.5039	7.79447	0.0129952	0.110849	0.955269
ENSMUSG00000021539	Lect2	leukocyte cell-derived chemotaxin 2 [Source:MGI Symbol;Acc:MGI:1278342]	-0.387396	4.20039	4.48815	0.0500189	0.220711	0.656176
ENSMUSG00000018845	Unc45b	unc-45 myosin chaperone B [Source:MGI Symbol;Acc:MGI:2443377]	-0.387269	1.91188	4.07889	0.060377	0.243147	0.614131
ENSMUSG00000030681	Mvp	major vault protein [Source:MGI Symbol;Acc:MGI:1925638]	-0.387012	4.18107	13.7223	0.00190503	0.0420709	1.37602
ENSMUSG00000038781	Stap2	signal transducing adaptor family member 2 [Source:MGI Symbol;Acc:MGI:2147039]	-0.386889	3.85262	8.9945	0.00844554	0.0881229	1.05491
ENSMUSG00000004561	Mettl17	methyltransferase like 17 [Source:MGI Symbol;Acc:MGI:1098577]	-0.386876	3.52599	8.62856	0.00960563	0.0947922	1.02323
ENSMUSG00000031740	Mmp2	matrix metallopeptidase 2 [Source:MGI Symbol;Acc:MGI:97009]	-0.386434	3.79909	4.65912	0.046315	0.212045	0.673572
ENSMUSG00000025533	Asl	argininosuccinate lyase [Source:MGI Symbol;Acc:MGI:88084]	-0.385172	6.73419	25.3718	0.00011898	0.0108256	1.96555
ENSMUSG00000061451	Tmem151a	transmembrane protein 151A [Source:MGI Symbol;Acc:MGI:2147713]	-0.384969	0.44315	1.89005	0.188017	0.441187	0.355377
ENSMUSG00000067925	Rtl8a	retrotransposon Gag like 8A [Source:MGI Symbol;Acc:MGI:1913408]	-0.384735	0.908966	2.44633	0.137229	0.374359	0.426712
ENSMUSG00000036368	Rmdn2	regulator of microtubule dynamics 2 [Source:MGI Symbol;Acc:MGI:2147043]	-0.384403	3.24776	7.15512	0.0165309	0.12562	0.90094
ENSMUSG00000024580	Grpel2	GrpE-like 2, mitochondrial [Source:MGI Symbol;Acc:MGI:1334416]	-0.384222	4.43693	17.3274	0.000723843	0.026002	1.58499
ENSMUSG00000078817	Nlrp12	NLR family, pyrin domain containing 12 [Source:MGI Symbol;Acc:MGI:2676630]	-0.383513	4.3827	8.27012	0.0109209	0.101255	0.994582
ENSMUSG00000021670	Hmgcr	3-hydroxy-3-methylglutaryl-Coenzyme A reductase [Source:MGI Symbol;Acc:MGI:96159]	-0.383062	8.26874	4.56939	0.0482177	0.216187	0.66517
ENSMUSG00000050445	Cyp8b1	cytochrome P450, family 8, subfamily b, polypeptide 1 [Source:MGI Symbol;Acc:MGI:1338044]	-0.383016	5.8736	6.82104	0.0188092	0.134808	0.870285
ENSMUSG00000095762	Gm16378	predicted gene 16378 [Source:MGI Symbol;Acc:MGI:3646886]	-0.383006	1.16063	2.46801	0.135615	0.372035	0.429416
ENSMUSG00000026829	Gbgt1	globoside alpha-1,3-N-acetylgalactosaminyltransferase 1 [Source:MGI Symbol;Acc:MGI:2449143]	-0.382266	0.539165	2.9937	0.102695	0.321935	0.492232
ENSMUSG00000029708	Gcc1	golgi coiled coil 1 [Source:MGI Symbol;Acc:MGI:1921625]	-0.382135	4.1571	13.3192	0.00213966	0.0444476	1.35215
ENSMUSG00000026208	Des	desmin [Source:MGI Symbol;Acc:MGI:94885]	-0.382019	2.57153	4.50267	0.0496913	0.219905	0.657765
ENSMUSG00000020829	Slc46a1	solute carrier family 46, member 1 [Source:MGI Symbol;Acc:MGI:1098733]	-0.382007	3.78531	19.6018	0.000416005	0.0199917	1.69915
ENSMUSG00000072568	Lratd2	LRAT domain containing 1 [Source:MGI Symbol;Acc:MGI:3026924]	-0.38187	4.87776	7.64544	0.013735	0.114093	0.94274
ENSMUSG00000061758	Akr1b10	aldo-keto reductase family 1, member B10 (aldose reductase) [Source:MGI Symbol;Acc:MGI:1915111]	-0.381604	3.39274	9.87325	0.00625569	0.0767095	1.11515
ENSMUSG00000002797	Ggct	gamma-glutamyl cyclotransferase [Source:MGI Symbol;Acc:MGI:95700]	-0.381601	1.42584	3.11267	0.0966344	0.312344	0.505367
ENSMUSG00000090272	Mndal	myeloid nuclear differentiation antigen like [Source:MGI Symbol;Acc:MGI:3780953]	-0.380973	3.93577	9.33408	0.00750969	0.0834389	1.07863
ENSMUSG00000106037	Gm4332	predicted gene 4332 [Source:MGI Symbol;Acc:MGI:3782515]	-0.380901	2.2183	7.22669	0.0160849	0.123816	0.907222
ENSMUSG00000107402	4732416N19Rik	RIKEN cDNA 4732416N19 gene [Source:MGI Symbol;Acc:MGI:2444634]	-0.380416	0.7777	2.04517	0.171797	0.419969	0.376783
ENSMUSG00000097328	Tnfsf12	tumor necrosis factor (ligand) superfamily, member 12 [Source:MGI Symbol;Acc:MGI:1196259]	-0.380228	1.16373	3.80618	0.0686779	0.259966	0.585083
ENSMUSG00000035769	Xylb	xylulokinase homolog (H. influenzae) [Source:MGI Symbol;Acc:MGI:2142985]	-0.380082	3.9212	11.7004	0.00347536	0.0559997	1.25181
ENSMUSG00000003555	Cyp17a1	cytochrome P450, family 17, subfamily a, polypeptide 1 [Source:MGI Symbol;Acc:MGI:88586]	-0.379759	2.40778	3.81575	0.0683646	0.259034	0.586643
ENSMUSG00000025650	Col7a1	collagen, type VII, alpha 1 [Source:MGI Symbol;Acc:MGI:88462]	-0.379612	0.654358	1.74331	0.205171	0.461314	0.336003
ENSMUSG00000031382	Asb11	ankyrin repeat and SOCS box-containing 11 [Source:MGI Symbol;Acc:MGI:1916104]	-0.379378	0.401293	0.904198	0.355707	0.607444	0.216494
ENSMUSG00000004054	Map3k11	mitogen-activated protein kinase kinase kinase 11 [Source:MGI Symbol;Acc:MGI:1346880]	-0.379366	5.34334	18.7247	0.000512692	0.0219079	1.6594
ENSMUSG00000045776	Lrtm1	leucine-rich repeats and transmembrane domains 1 [Source:MGI Symbol;Acc:MGI:2442106]	-0.378867	2.75342	2.0523	0.171095	0.418853	0.377938
ENSMUSG00000022790	Igsf11	immunoglobulin superfamily, member 11 [Source:MGI Symbol;Acc:MGI:2388477]	-0.378801	0.837938	2.42779	0.138626	0.376661	0.42405
ENSMUSG00000076434	Wfdc3	WAP four-disulfide core domain 3 [Source:MGI Symbol;Acc:MGI:1923897]	-0.378499	0.738032	2.24994	0.152961	0.396056	0.402243
ENSMUSG00000019990	Pde7b	phosphodiesterase 7B [Source:MGI Symbol;Acc:MGI:1352752]	-0.378223	1.57528	3.47755	0.0805284	0.283773	0.547029
ENSMUSG00000038233	Gask1a	golgi associated kinase 1A [Source:MGI Symbol;Acc:MGI:3041196]	-0.378043	0.778312	2.94479	0.105318	0.326678	0.48588
ENSMUSG00000032536	Trak1	trafficking protein, kinesin binding 1 [Source:MGI Symbol;Acc:MGI:1914345]	-0.378035	5.3845	12.8903	0.00242585	0.0474851	1.32344
ENSMUSG00000030494	Rhpn2	rhophilin, Rho GTPase binding protein 2 [Source:MGI Symbol;Acc:MGI:1289234]	-0.377428	4.37265	11.86	0.00330847	0.054488	1.2637
ENSMUSG00000010358	Ifi35	interferon-induced protein 35 [Source:MGI Symbol;Acc:MGI:1917360]	-0.377412	5.15386	17.3221	0.000724823	0.026002	1.58499
ENSMUSG00000029864	Gstk1	glutathione S-transferase kappa 1 [Source:MGI Symbol;Acc:MGI:1923513]	-0.377344	2.91164	5.92523	0.0269237	0.161447	0.791969
ENSMUSG00000097493	9930014A18Rik	RIKEN cDNA 9930014A18 gene [Source:MGI Symbol;Acc:MGI:2444091]	-0.377273	0.251101	1.48048	0.241224	0.500591	0.300517
ENSMUSG00000022665	Ccdc80	coiled-coil domain containing 80 [Source:MGI Symbol;Acc:MGI:1915146]	-0.377262	5.30905	9.20924	0.00783932	0.0851113	1.07001
ENSMUSG00000039450	Dcxr	dicarbonyl L-xylulose reductase [Source:MGI Symbol;Acc:MGI:1915130]	-0.376867	4.04198	16.0077	0.00101735	0.0307583	1.51204
ENSMUSG00000026042	Col5a2	collagen, type V, alpha 2 [Source:MGI Symbol;Acc:MGI:88458]	-0.376803	5.7828	6.38709	0.0223256	0.146139	0.835235
ENSMUSG00000027230	Creb3l1	cAMP responsive element binding protein 3-like 1 [Source:MGI Symbol;Acc:MGI:1347062]	-0.376149	1.99712	2.82858	0.111879	0.336549	0.472952
ENSMUSG00000032334	Loxl1	lysyl oxidase-like 1 [Source:MGI Symbol;Acc:MGI:106096]	-0.376135	1.86327	1.53567	0.233013	0.4914	0.308565
ENSMUSG00000049929	Lpar4	lysophosphatidic acid receptor 4 [Source:MGI Symbol;Acc:MGI:1925384]	-0.376128	1.04293	1.39011	0.255506	0.514775	0.288383
ENSMUSG00000057530	Ece1	endothelin converting enzyme 1 [Source:MGI Symbol;Acc:MGI:1101357]	-0.375686	6.5404	31.5635	3.75155e-05	0.00589803	2.22929
ENSMUSG00000000275	Trim25	tripartite motif-containing 25 [Source:MGI Symbol;Acc:MGI:102749]	-0.375435	6.97309	36.1026	1.77009e-05	0.00426643	2.36994
ENSMUSG00000040813	Tex264	testis expressed gene 264 [Source:MGI Symbol;Acc:MGI:1096570]	-0.374006	3.82156	14.1302	0.00169677	0.0403441	1.39422
ENSMUSG00000026817	Ak1	adenylate kinase 1 [Source:MGI Symbol;Acc:MGI:87977]	-0.373887	0.173902	0.802493	0.383539	0.630819	0.200095
ENSMUSG00000060950	Trmt61a	tRNA methyltransferase 61A [Source:MGI Symbol;Acc:MGI:2443487]	-0.373247	3.02895	6.45121	0.0217614	0.143863	0.842051
ENSMUSG00000039238	Zfp750	zinc finger protein 750 [Source:MGI Symbol;Acc:MGI:2442210]	-0.37291	2.9202	9.4626	0.00718668	0.081873	1.08686
ENSMUSG00000036430	Tbcc	tubulin-specific chaperone C [Source:MGI Symbol;Acc:MGI:1919976]	-0.372361	2.53387	5.87045	0.027538	0.163266	0.787104
ENSMUSG00000087598	Zfp111	zinc finger protein 111 [Source:MGI Symbol;Acc:MGI:1929114]	-0.372299	2.693	5.04301	0.0390993	0.194242	0.711657
ENSMUSG00000013150	Gfod2	glucose-fructose oxidoreductase domain containing 2 [Source:MGI Symbol;Acc:MGI:1917825]	-0.372194	1.87624	5.21488	0.0362966	0.187288	0.727491
ENSMUSG00000022821	Hgd	homogentisate 1, 2-dioxygenase [Source:MGI Symbol;Acc:MGI:96078]	-0.371972	6.57559	13.8249	0.00185003	0.041681	1.38006
ENSMUSG00000022237	Ankrd33b	ankyrin repeat domain 33B [Source:MGI Symbol;Acc:MGI:1917904]	-0.371946	2.0275	3.08128	0.0981912	0.3146	0.502242
ENSMUSG00000050493	Fam167b	family with sequence similarity 167, member B [Source:MGI Symbol;Acc:MGI:2668032]	-0.371629	2.55719	8.81647	0.00898874	0.0909402	1.04124
ENSMUSG00000040552	C3ar1	complement component 3a receptor 1 [Source:MGI Symbol;Acc:MGI:1097680]	-0.371519	2.24988	7.32782	0.0154779	0.121247	0.916328
ENSMUSG00000057143	Trim12c	tripartite motif-containing 12C [Source:MGI Symbol;Acc:MGI:4821183]	-0.371263	4.02738	9.58904	0.00688425	0.0806184	1.09357
ENSMUSG00000003032	Klf4	Kruppel-like factor 4 (gut) [Source:MGI Symbol;Acc:MGI:1342287]	-0.370773	1.87841	5.05834	0.0388394	0.193672	0.712934
ENSMUSG00000051851	Rtl8c	retrotransposon Gag like 8C [Source:MGI Symbol;Acc:MGI:1920115]	-0.370468	0.376707	0.939397	0.34676	0.599136	0.222474
ENSMUSG00000026278	Bok	BCL2-related ovarian killer [Source:MGI Symbol;Acc:MGI:1858494]	-0.370405	1.49852	2.86497	0.109773	0.333152	0.477358
ENSMUSG00000023232	Serinc2	serine incorporator 2 [Source:MGI Symbol;Acc:MGI:1919132]	-0.370336	0.221094	1.1076	0.308135	0.566028	0.247162
ENSMUSG00000044034	Npb	neuropeptide B [Source:MGI Symbol;Acc:MGI:2387153]	-0.370141	0.338761	1.77439	0.201378	0.45594	0.341092
ENSMUSG00000004383	Large1	LARGE xylosyl- and glucuronyltransferase 1 [Source:MGI Symbol;Acc:MGI:1342270]	-0.37003	3.15935	7.30858	0.0155913	0.121406	0.915759
ENSMUSG00000038271	Iffo1	intermediate filament family orphan 1 [Source:MGI Symbol;Acc:MGI:2444516]	-0.369587	3.39712	9.98169	0.00603324	0.0746525	1.12696
ENSMUSG00000105161	Gm42595	predicted gene 42595 [Source:MGI Symbol;Acc:MGI:5662732]	-0.369149	0.290589	1.10474	0.308739	0.566168	0.247055
ENSMUSG00000085156	Snhg15	small nucleolar RNA host gene 15 [Source:MGI Symbol;Acc:MGI:3650059]	-0.369023	3.42658	6.30444	0.0230777	0.148715	0.827644
ENSMUSG00000039646	Vasn	vasorin [Source:MGI Symbol;Acc:MGI:2177651]	-0.368933	2.87076	7.60699	0.0139336	0.115112	0.938879
ENSMUSG00000015452	Ager	advanced glycosylation end product-specific receptor [Source:MGI Symbol;Acc:MGI:893592]	-0.368848	1.50323	3.09664	0.0974255	0.3136	0.503624
ENSMUSG00000032788	Pdxk	pyridoxal (pyridoxine, vitamin B6) kinase [Source:MGI Symbol;Acc:MGI:1351869]	-0.368417	5.40894	16.9589	0.000794832	0.0275401	1.56003
ENSMUSG00000026939	Tmem141	transmembrane protein 141 [Source:MGI Symbol;Acc:MGI:1098773]	-0.368378	3.08544	6.75433	0.019306	0.135959	0.866592
ENSMUSG00000062300	Nectin2	nectin cell adhesion molecule 2 [Source:MGI Symbol;Acc:MGI:97822]	-0.368372	5.22233	13.0598	0.00230786	0.0463201	1.33423
ENSMUSG00000014303	Glis2	GLIS family zinc finger 2 [Source:MGI Symbol;Acc:MGI:1932535]	-0.368152	3.06255	6.77682	0.0191368	0.135537	0.867943
ENSMUSG00000036596	Cpz	carboxypeptidase Z [Source:MGI Symbol;Acc:MGI:88487]	-0.36807	1.03894	2.03187	0.173118	0.421501	0.375202
ENSMUSG00000050390	C77080	expressed sequence C77080 [Source:MGI Symbol;Acc:MGI:2140651]	-0.367787	4.75157	16.6612	0.00085794	0.0282434	1.54908
ENSMUSG00000113328	Gm47260	predicted gene, 47260 [Source:MGI Symbol;Acc:MGI:6096093]	-0.367658	1.86274	4.53201	0.0490368	0.218211	0.661122
ENSMUSG00000030577	Cd22	CD22 antigen [Source:MGI Symbol;Acc:MGI:88322]	-0.367473	3.25928	5.61551	0.0306178	0.172035	0.764384
ENSMUSG00000047371	Zfp768	zinc finger protein 768 [Source:MGI Symbol;Acc:MGI:2384582]	-0.367421	3.67129	15.5036	0.00116329	0.032939	1.48229
ENSMUSG00000106383	E330034L11Rik	RIKEN cDNA E330034L11 gene [Source:MGI Symbol;Acc:MGI:3026962]	-0.367186	0.959095	2.59791	0.126419	0.35939	0.444433
ENSMUSG00000109274	Gm45133	predicted gene 45133 [Source:MGI Symbol;Acc:MGI:5753709]	-0.367113	0.175956	1.64066	0.218367	0.475931	0.322456
ENSMUSG00000078521	Aunip	aurora kinase A and ninein interacting protein [Source:MGI Symbol;Acc:MGI:1917135]	-0.366965	2.57047	3.6065	0.0756117	0.273509	0.563029
ENSMUSG00000026853	Crat	carnitine acetyltransferase [Source:MGI Symbol;Acc:MGI:109501]	-0.366905	5.96809	20.1725	0.000364177	0.0187463	1.72709
ENSMUSG00000071796	6820431F20Rik	RIKEN cDNA 6820431F20 gene [Source:MGI Symbol;Acc:MGI:3694236]	-0.366747	1.43988	1.96337	0.180122	0.430271	0.366258
ENSMUSG00000044548	Dact1	dishevelled-binding antagonist of beta-catenin 1 [Source:MGI Symbol;Acc:MGI:1891740]	-0.36582	0.880436	1.4072	0.252723	0.511593	0.291076
ENSMUSG00000024673	Ms4a1	membrane-spanning 4-domains, subfamily A, member 1 [Source:MGI Symbol;Acc:MGI:88321]	-0.365775	0.528783	1.66519	0.215117	0.47301	0.32513
ENSMUSG00000037617	Spag1	sperm associated antigen 1 [Source:MGI Symbol;Acc:MGI:1349387]	-0.36566	1.42834	2.2122	0.156233	0.401103	0.396744
ENSMUSG00000045441	Gprin3	GPRIN family member 3 [Source:MGI Symbol;Acc:MGI:1924785]	-0.365161	3.22966	5.45131	0.0328116	0.178119	0.74929
ENSMUSG00000028494	Plin2	perilipin 2 [Source:MGI Symbol;Acc:MGI:87920]	-0.365125	6.86537	25.1688	0.000123939	0.010913	1.96206
ENSMUSG00000006958	Chrd	chordin [Source:MGI Symbol;Acc:MGI:1313268]	-0.364983	1.88755	3.52302	0.078753	0.279898	0.552999
ENSMUSG00000052151	Plpp2	phospholipid phosphatase 2 [Source:MGI Symbol;Acc:MGI:1354945]	-0.364469	4.59736	14.2286	0.00165049	0.0397282	1.4009
ENSMUSG00000036986	Pml	promyelocytic leukemia [Source:MGI Symbol;Acc:MGI:104662]	-0.36428	6.27312	16.7042	0.000848505	0.0281077	1.55117
ENSMUSG00000020027	Socs2	suppressor of cytokine signaling 2 [Source:MGI Symbol;Acc:MGI:1201787]	-0.363824	4.63158	6.78506	0.0190753	0.13533	0.868604
ENSMUSG00000090555	Gm8893	predicted gene 8893 [Source:MGI Symbol;Acc:MGI:3779818]	-0.363676	4.49394	8.46332	0.0101881	0.0979339	1.00907
ENSMUSG00000042436	Mfap4	microfibrillar-associated protein 4 [Source:MGI Symbol;Acc:MGI:1342276]	-0.363267	2.97081	2.25533	0.152501	0.395542	0.402808
ENSMUSG00000004071	Cdip1	cell death inducing Trp53 target 1 [Source:MGI Symbol;Acc:MGI:1913876]	-0.363259	6.64976	20.3745	0.000347617	0.0183217	1.73703
ENSMUSG00000040432	Ltb4r2	leukotriene B4 receptor 2 [Source:MGI Symbol;Acc:MGI:1888501]	-0.363242	1.37726	1.53358	0.233318	0.491712	0.308289
ENSMUSG00000048895	Cdk5r1	cyclin-dependent kinase 5, regulatory subunit 1 (p35) [Source:MGI Symbol;Acc:MGI:101764]	-0.363235	1.03888	2.48409	0.134434	0.370583	0.431115
ENSMUSG00000025169	Ogfod3	2-oxoglutarate and iron-dependent oxygenase domain containing 3 [Source:MGI Symbol;Acc:MGI:1913429]	-0.362064	3.01718	7.76766	0.0131248	0.111328	0.953394
ENSMUSG00000024940	Ltbp3	latent transforming growth factor beta binding protein 3 [Source:MGI Symbol;Acc:MGI:1101355]	-0.361988	2.67541	2.32514	0.146688	0.388136	0.411016
ENSMUSG00000099858	Gm6652	predicted gene 6652 [Source:MGI Symbol;Acc:MGI:3647244]	-0.361969	2.28478	4.9431	0.0408436	0.198587	0.70205
ENSMUSG00000057706	Mex3b	mex3 RNA binding family member B [Source:MGI Symbol;Acc:MGI:1918252]	-0.361794	1.01538	2.82632	0.112011	0.336855	0.472556
ENSMUSG00000086010	Gm15318	predicted gene 15318 [Source:MGI Symbol;Acc:MGI:3705106]	-0.360887	1.41116	2.3602	0.143872	0.384485	0.415121
ENSMUSG00000079260	Tmppe	transmembrane protein with metallophosphoesterase domain [Source:MGI Symbol;Acc:MGI:5317335]	-0.35993	2.12868	4.27456	0.0551409	0.232201	0.634136
ENSMUSG00000024349	Sting1	stimulator of interferon response cGAMP interactor 1 [Source:MGI Symbol;Acc:MGI:1919762]	-0.35973	2.73606	6.10016	0.0250647	0.155989	0.806907
ENSMUSG00000030340	Scnn1a	sodium channel, nonvoltage-gated 1 alpha [Source:MGI Symbol;Acc:MGI:101782]	-0.359643	2.05746	3.65799	0.0737479	0.270349	0.568075
ENSMUSG00000056399	Prss34	protease, serine 34 [Source:MGI Symbol;Acc:MGI:2681414]	-0.359478	1.13167	1.79857	0.198488	0.45299	0.343912
ENSMUSG00000074754	Smim26	small integral membrane protein 26 [Source:MGI Symbol;Acc:MGI:2685407]	-0.359368	1.81809	4.72674	0.0449388	0.209152	0.679539
ENSMUSG00000042216	Sgsm1	small G protein signaling modulator 1 [Source:MGI Symbol;Acc:MGI:107320]	-0.359059	3.6214	2.20089	0.157231	0.402456	0.395281
ENSMUSG00000096959	4930509G22Rik	RIKEN cDNA 4930509G22 gene [Source:MGI Symbol;Acc:MGI:1914984]	-0.35867	0.141819	1.14196	0.300989	0.56023	0.251633
ENSMUSG00000039208	Metrnl	meteorin, glial cell differentiation regulator-like [Source:MGI Symbol;Acc:MGI:2384806]	-0.358462	2.23774	6.60492	0.0204742	0.139507	0.855404
ENSMUSG00000084128	Esrp2	epithelial splicing regulatory protein 2 [Source:MGI Symbol;Acc:MGI:1924661]	-0.358319	6.13656	25.3065	0.00012055	0.0108958	1.96274
ENSMUSG00000095325	Zfp870	zinc finger protein 870 [Source:MGI Symbol;Acc:MGI:3029586]	-0.357944	2.73834	9.09064	0.00816776	0.086548	1.06274
ENSMUSG00000027499	Pkia	protein kinase inhibitor, alpha [Source:MGI Symbol;Acc:MGI:104747]	-0.357423	1.23831	1.62748	0.220139	0.477656	0.320884
ENSMUSG00000046618	Olfml2a	olfactomedin-like 2A [Source:MGI Symbol;Acc:MGI:2444741]	-0.357354	0.211691	0.708167	0.41237	0.655902	0.183161
ENSMUSG00000039013	Siglecf	sialic acid binding Ig-like lectin F [Source:MGI Symbol;Acc:MGI:2681107]	-0.357338	1.30102	2.85057	0.1106	0.334315	0.475844
ENSMUSG00000061232	H2-K1	histocompatibility 2, K1, K region [Source:MGI Symbol;Acc:MGI:95904]	-0.356566	7.27267	26.3833	9.73744e-05	0.00986721	2.00581
ENSMUSG00000041445	Mmrn2	multimerin 2 [Source:MGI Symbol;Acc:MGI:2385618]	-0.35643	3.73839	7.73366	0.0132914	0.11212	0.950316
ENSMUSG00000063232	Serpina11	serine (or cysteine) peptidase inhibitor, clade A (alpha-1 antiproteinase, antitrypsin), member 11 [Source:MGI Symbol;Acc:MGI:2685741]	-0.356209	6.01584	19.9643	0.000382194	0.0191772	1.71722
ENSMUSG00000003420	Fcgrt	Fc receptor, IgG, alpha chain transporter [Source:MGI Symbol;Acc:MGI:103017]	-0.356197	6.23299	19.6409	0.000412197	0.0199492	1.70008
ENSMUSG00000040918	Slc19a2	solute carrier family 19 (thiamine transporter), member 2 [Source:MGI Symbol;Acc:MGI:1928761]	-0.355759	6.07768	9.27	0.00767688	0.0842235	1.07457
ENSMUSG00000030598	Fbxo17	F-box protein 17 [Source:MGI Symbol;Acc:MGI:1354707]	-0.355682	0.796574	2.38982	0.141544	0.381386	0.418635
ENSMUSG00000090231	Cfb	complement factor B [Source:MGI Symbol;Acc:MGI:105975]	-0.35546	3.27152	7.89301	0.0125309	0.109163	0.961924
ENSMUSG00000071637	Cebpd	CCAAT/enhancer binding protein (C/EBP), delta [Source:MGI Symbol;Acc:MGI:103573]	-0.355431	2.38639	4.2077	0.0568681	0.235692	0.627654
ENSMUSG00000029005	Draxin	dorsal inhibitory axon guidance protein [Source:MGI Symbol;Acc:MGI:1917683]	-0.355413	0.466294	1.23129	0.283444	0.54355	0.26476
ENSMUSG00000030427	Lilra6	leukocyte immunoglobulin-like receptor, subfamily A (with TM domain), member 6 [Source:MGI Symbol;Acc:MGI:1195969]	-0.355262	2.03094	3.50709	0.0793697	0.281104	0.551134
ENSMUSG00000032786	Alas1	aminolevulinic acid synthase 1 [Source:MGI Symbol;Acc:MGI:87989]	-0.354953	5.43497	16.872	0.0008127	0.0276326	1.55858
ENSMUSG00000044037	Als2cl	ALS2 C-terminal like [Source:MGI Symbol;Acc:MGI:2447532]	-0.354866	4.36793	13.9296	0.00179577	0.0410554	1.38663
ENSMUSG00000011256	Adam19	a disintegrin and metallopeptidase domain 19 (meltrin beta) [Source:MGI Symbol;Acc:MGI:105377]	-0.354857	4.02819	15.0086	0.00133001	0.0353151	1.45204
ENSMUSG00000073079	Srp54a	signal recognition particle 54A [Source:MGI Symbol;Acc:MGI:1346087]	-0.35483	1.0348	1.7747	0.20134	0.45593	0.341102
ENSMUSG00000005514	Por	P450 (cytochrome) oxidoreductase [Source:MGI Symbol;Acc:MGI:97744]	-0.35469	7.9558	11.3884	0.00383002	0.0589172	1.22976
ENSMUSG00000051184	Zfp524	zinc finger protein 524 [Source:MGI Symbol;Acc:MGI:1916740]	-0.354629	0.934305	2.2217	0.155402	0.400098	0.397833
ENSMUSG00000031149	Praf2	PRA1 domain family 2 [Source:MGI Symbol;Acc:MGI:1859607]	-0.354479	0.580314	1.18012	0.293319	0.552321	0.257808
ENSMUSG00000031503	Col4a2	collagen, type IV, alpha 2 [Source:MGI Symbol;Acc:MGI:88455]	-0.354249	6.55238	8.87892	0.00879378	0.0897008	1.0472
ENSMUSG00000075517	Cyp2d37-ps	cytochrome P450, family 2, subfamily d, polypeptide 37, pseudogene [Source:MGI Symbol;Acc:MGI:3721937]	-0.353804	6.25555	8.76259	0.00916087	0.0917971	1.03717
ENSMUSG00000038085	Cnbd2	cyclic nucleotide binding domain containing 2 [Source:MGI Symbol;Acc:MGI:1918123]	-0.353684	0.524398	1.79288	0.199164	0.453711	0.34322
ENSMUSG00000040170	Fmo2	flavin containing monooxygenase 2 [Source:MGI Symbol;Acc:MGI:1916776]	-0.353328	0.686966	1.77826	0.200911	0.455564	0.341451
ENSMUSG00000024955	Esrra	estrogen related receptor, alpha [Source:MGI Symbol;Acc:MGI:1346831]	-0.353139	4.20573	12.4163	0.00279375	0.0506362	1.29554
ENSMUSG00000078580	E430018J23Rik	RIKEN cDNA E430018J23 gene [Source:MGI Symbol;Acc:MGI:2141981]	-0.353036	2.02344	3.85863	0.0669822	0.256727	0.590529
ENSMUSG00000040963	Asgr2	asialoglycoprotein receptor 2 [Source:MGI Symbol;Acc:MGI:88082]	-0.353024	5.35734	25.7599	0.000110108	0.0105088	1.97845
ENSMUSG00000031189	Aff2	AF4/FMR2 family, member 2 [Source:MGI Symbol;Acc:MGI:1202294]	-0.353008	0.270959	1.86206	0.191145	0.44509	0.351552
ENSMUSG00000029859	Epha1	Eph receptor A1 [Source:MGI Symbol;Acc:MGI:107381]	-0.352621	5.28087	23.6356	0.000169897	0.0128108	1.89242
ENSMUSG00000097296	Gm26532	predicted gene, 26532 [Source:MGI Symbol;Acc:MGI:5477026]	-0.352055	0.395368	1.44287	0.247038	0.506243	0.295641
ENSMUSG00000039114	Nrn1	neuritin 1 [Source:MGI Symbol;Acc:MGI:1915654]	-0.352026	7.68858	17.687	0.000661404	0.0254106	1.59499
ENSMUSG00000055485	Soga1	suppressor of glucose, autophagy associated 1 [Source:MGI Symbol;Acc:MGI:2444575]	-0.351828	4.13923	14.4337	0.00155849	0.0383248	1.41652
ENSMUSG00000030034	Ino80b	INO80 complex subunit B [Source:MGI Symbol;Acc:MGI:1917270]	-0.351219	2.56867	2.75803	0.116101	0.34173	0.466317
ENSMUSG00000020099	Unc5b	unc-5 netrin receptor B [Source:MGI Symbol;Acc:MGI:894703]	-0.350728	2.85116	6.67462	0.0199195	0.13786	0.86056
ENSMUSG00000049686	Orai1	ORAI calcium release-activated calcium modulator 1 [Source:MGI Symbol;Acc:MGI:1925542]	-0.350443	3.15368	9.1112	0.00810973	0.086548	1.06274
ENSMUSG00000000282	Mnt	max binding protein [Source:MGI Symbol;Acc:MGI:109150]	-0.350385	4.06588	8.82988	0.00894646	0.0907397	1.0422
ENSMUSG00000025194	Abcc2	ATP-binding cassette, sub-family C (CFTR/MRP), member 2 [Source:MGI Symbol;Acc:MGI:1352447]	-0.350142	8.06011	10.8505	0.00454218	0.0641887	1.19254
ENSMUSG00000038656	Cyp3a16	cytochrome P450, family 3, subfamily a, polypeptide 16 [Source:MGI Symbol;Acc:MGI:106099]	-0.34988	7.42568	8.34338	0.0106362	0.10007	0.999697
ENSMUSG00000045975	C2cd2	C2 calcium-dependent domain containing 2 [Source:MGI Symbol;Acc:MGI:1891883]	-0.349651	4.10634	14.4373	0.0015569	0.0383248	1.41652
ENSMUSG00000054027	Nt5dc3	5'-nucleotidase domain containing 3 [Source:MGI Symbol;Acc:MGI:3513266]	-0.349439	2.85993	3.97876	0.0632804	0.249473	0.602977
ENSMUSG00000021565	Slc6a19	solute carrier family 6 (neurotransmitter transporter), member 19 [Source:MGI Symbol;Acc:MGI:1921588]	-0.349309	1.53864	2.70205	0.119589	0.347636	0.458875
ENSMUSG00000054662	Ano9	anoctamin 9 [Source:MGI Symbol;Acc:MGI:1918595]	-0.348654	3.36225	3.79753	0.0689622	0.260575	0.584068
ENSMUSG00000073424	Cyp4f15	cytochrome P450, family 4, subfamily f, polypeptide 15 [Source:MGI Symbol;Acc:MGI:2146921]	-0.348544	4.86213	10.9949	0.00433727	0.062964	1.20091
ENSMUSG00000063605	Ccdc102a	coiled-coil domain containing 102A [Source:MGI Symbol;Acc:MGI:2686927]	-0.348387	1.66041	3.48877	0.080086	0.282766	0.548573
ENSMUSG00000022871	Fetub	fetuin beta [Source:MGI Symbol;Acc:MGI:1890221]	-0.346891	7.95933	12.4773	0.00274298	0.0500485	1.30061
ENSMUSG00000032198	Dock6	dedicator of cytokinesis 6 [Source:MGI Symbol;Acc:MGI:1914789]	-0.346884	5.39204	13.7903	0.0018684	0.041789	1.37894
ENSMUSG00000021928	Ebpl	emopamil binding protein-like [Source:MGI Symbol;Acc:MGI:1915427]	-0.346704	3.77256	13.0032	0.00234652	0.0467524	1.3302
ENSMUSG00000051502	Ufsp1	UFM1-specific peptidase 1 [Source:MGI Symbol;Acc:MGI:1917490]	-0.346247	2.69906	3.62867	0.0748025	0.272519	0.564603
ENSMUSG00000019590	Cyb561	cytochrome b-561 [Source:MGI Symbol;Acc:MGI:103253]	-0.346028	0.350069	0.982697	0.33619	0.589758	0.229326
ENSMUSG00000046658	Zfp316	zinc finger protein 316 [Source:MGI Symbol;Acc:MGI:1860402]	-0.345841	2.03261	3.29293	0.0882426	0.297044	0.527179
ENSMUSG00000106943	Dancr	differentiation antagonizing non-protein coding RNA [Source:MGI Symbol;Acc:MGI:1917286]	-0.345721	1.68197	3.71409	0.0717783	0.266821	0.57378
ENSMUSG00000074406	Zfp628	zinc finger protein 628 [Source:MGI Symbol;Acc:MGI:2665174]	-0.345097	3.22904	7.18267	0.0163576	0.124561	0.904618
ENSMUSG00000035258	Abi3bp	ABI gene family, member 3 (NESH) binding protein [Source:MGI Symbol;Acc:MGI:2444583]	-0.34506	0.821596	1.77362	0.201471	0.455986	0.341048
ENSMUSG00000091867	Cyp2a22	cytochrome P450, family 2, subfamily a, polypeptide 22 [Source:MGI Symbol;Acc:MGI:3648316]	-0.344909	3.97903	8.30939	0.0107672	0.100928	0.99599
ENSMUSG00000034768	Asb16	ankyrin repeat and SOCS box-containing 16 [Source:MGI Symbol;Acc:MGI:2654437]	-0.344893	0.318185	1.49199	0.239482	0.498467	0.302364
ENSMUSG00000027602	Map1lc3a	microtubule-associated protein 1 light chain 3 alpha [Source:MGI Symbol;Acc:MGI:1915661]	-0.344264	3.25183	7.52524	0.0143668	0.116505	0.933656
ENSMUSG00000045665	Mfsd5	major facilitator superfamily domain containing 5 [Source:MGI Symbol;Acc:MGI:2145901]	-0.344204	3.63305	12.0364	0.00313443	0.0530514	1.2753
ENSMUSG00000048707	Tprn	taperin [Source:MGI Symbol;Acc:MGI:2139535]	-0.344033	2.48809	6.44538	0.021812	0.14409	0.841365
ENSMUSG00000020926	Adam11	a disintegrin and metallopeptidase domain 11 [Source:MGI Symbol;Acc:MGI:1098667]	-0.344032	0.29445	1.20785	0.287912	0.547579	0.261554
ENSMUSG00000005125	Ndrg1	N-myc downstream regulated gene 1 [Source:MGI Symbol;Acc:MGI:1341799]	-0.343777	8.75868	19.782	0.00039879	0.0195095	1.70975
ENSMUSG00000024736	Tmem132a	transmembrane protein 132A [Source:MGI Symbol;Acc:MGI:2147810]	-0.343689	2.59823	2.77389	0.115136	0.340862	0.467421
ENSMUSG00000084846	A730011C13Rik	RIKEN cDNA A730011C13 gene [Source:MGI Symbol;Acc:MGI:2442973]	-0.343354	0.789998	1.70847	0.209533	0.465977	0.331635
ENSMUSG00000035621	Midn	midnolin [Source:MGI Symbol;Acc:MGI:1890222]	-0.343111	5.24745	15.1063	0.00129509	0.0346576	1.4602
ENSMUSG00000026814	Eng	endoglin [Source:MGI Symbol;Acc:MGI:95392]	-0.342661	5.95471	18.8031	0.000503089	0.0219079	1.6594
ENSMUSG00000074213	Gm10642	predicted gene 10642 [Source:MGI Symbol;Acc:MGI:3704338]	-0.342422	0.716047	0.885381	0.360628	0.611714	0.213452
ENSMUSG00000024339	Tap2	transporter 2, ATP-binding cassette, sub-family B (MDR/TAP) [Source:MGI Symbol;Acc:MGI:98484]	-0.341848	3.86209	4.71752	0.0451237	0.209615	0.678578
ENSMUSG00000020519	Sap30l	SAP30-like [Source:MGI Symbol;Acc:MGI:1354709]	-0.341686	2.54676	6.02774	0.0258159	0.158781	0.799201
ENSMUSG00000109564	Muc16	mucin 16 [Source:MGI Symbol;Acc:MGI:1920982]	-0.341675	1.98815	1.72512	0.207434	0.46405	0.333435
ENSMUSG00000044551	9930012K11Rik	RIKEN cDNA 9930012K11 gene [Source:MGI Symbol;Acc:MGI:2145726]	-0.341638	0.799544	1.93834	0.18277	0.433994	0.362516
ENSMUSG00000056481	Cd248	CD248 antigen, endosialin [Source:MGI Symbol;Acc:MGI:1917695]	-0.341423	2.58182	4.66895	0.0461121	0.211827	0.674019
ENSMUSG00000006476	Nsmf	NMDA receptor synaptonuclear signaling and neuronal migration factor [Source:MGI Symbol;Acc:MGI:1861755]	-0.341345	4.91944	14.5198	0.00152159	0.0380639	1.41949
ENSMUSG00000028076	Cd1d1	CD1d1 antigen [Source:MGI Symbol;Acc:MGI:107674]	-0.34112	4.12623	5.218	0.0362479	0.187178	0.727746
ENSMUSG00000054580	Pla2r1	phospholipase A2 receptor 1 [Source:MGI Symbol;Acc:MGI:102468]	-0.340973	1.92312	4.18384	0.0574998	0.236886	0.62546
ENSMUSG00000035237	Lcat	lecithin cholesterol acyltransferase [Source:MGI Symbol;Acc:MGI:96755]	-0.3409	7.40115	29.8855	5.04701e-05	0.00714169	2.1462
ENSMUSG00000025402	Nab2	Ngfi-A binding protein 2 [Source:MGI Symbol;Acc:MGI:107563]	-0.340401	3.63884	9.0954	0.00815428	0.086548	1.06274
ENSMUSG00000002289	Angptl4	angiopoietin-like 4 [Source:MGI Symbol;Acc:MGI:1888999]	-0.340265	5.55098	5.25009	0.0357515	0.185525	0.731598
ENSMUSG00000002980	Bcam	basal cell adhesion molecule [Source:MGI Symbol;Acc:MGI:1929940]	-0.340151	4.24283	5.10971	0.037983	0.191598	0.71761
ENSMUSG00000063450	Syne2	spectrin repeat containing, nuclear envelope 2 [Source:MGI Symbol;Acc:MGI:2449316]	-0.340125	5.75898	15.9728	0.00102676	0.0307725	1.51184
ENSMUSG00000031833	Mast3	microtubule associated serine/threonine kinase 3 [Source:MGI Symbol;Acc:MGI:2683541]	-0.339982	6.06329	16.6384	0.000863015	0.0283135	1.54801
ENSMUSG00000023019	Gpd1	glycerol-3-phosphate dehydrogenase 1 (soluble) [Source:MGI Symbol;Acc:MGI:95679]	-0.339848	7.28883	22.3908	0.000221596	0.0143334	1.84365
ENSMUSG00000023039	Krt7	keratin 7 [Source:MGI Symbol;Acc:MGI:96704]	-0.339248	2.20189	3.58495	0.0764081	0.274926	0.560784
ENSMUSG00000039438	Ttc36	tetratricopeptide repeat domain 36 [Source:MGI Symbol;Acc:MGI:2384760]	-0.339104	6.52257	12.1806	0.00299988	0.0527101	1.27811
ENSMUSG00000041734	Kirrel	kirre like nephrin family adhesion molecule 1 [Source:MGI Symbol;Acc:MGI:1891396]	-0.338901	3.25595	7.45523	0.0147501	0.117997	0.928129
ENSMUSG00000028763	Hspg2	perlecan (heparan sulfate proteoglycan 2) [Source:MGI Symbol;Acc:MGI:96257]	-0.338872	7.07053	5.94083	0.0267516	0.16091	0.793416
ENSMUSG00000036995	Asap3	ArfGAP with SH3 domain, ankyrin repeat and PH domain 3 [Source:MGI Symbol;Acc:MGI:2684986]	-0.338651	4.72352	12.0785	0.00309447	0.0530514	1.2753
ENSMUSG00000084038	Gm11295	predicted gene 11295 [Source:MGI Symbol;Acc:MGI:3651595]	-0.338604	0.905494	1.29602	0.271587	0.531568	0.274441
ENSMUSG00000022175	Lrp10	low-density lipoprotein receptor-related protein 10 [Source:MGI Symbol;Acc:MGI:1929480]	-0.338308	5.40299	13.6993	0.0019176	0.04228	1.37386
ENSMUSG00000071648	Rom1	rod outer segment membrane protein 1 [Source:MGI Symbol;Acc:MGI:97998]	-0.338021	0.913924	1.78668	0.199902	0.454344	0.342616
ENSMUSG00000068299	Nat8f4	N-acetyltransferase 8 (GCN5-related) family member 4 [Source:MGI Symbol;Acc:MGI:1922791]	-0.337854	2.81206	4.5105	0.0495157	0.219484	0.658598
ENSMUSG00000043760	Pkhd1	polycystic kidney and hepatic disease 1 [Source:MGI Symbol;Acc:MGI:2155808]	-0.337124	2.54409	4.67196	0.0460499	0.211699	0.674281
ENSMUSG00000051306	Usp42	ubiquitin specific peptidase 42 [Source:MGI Symbol;Acc:MGI:1924050]	-0.337009	3.63904	9.80776	0.00639454	0.0778241	1.10889
ENSMUSG00000032643	Fhl3	four and a half LIM domains 3 [Source:MGI Symbol;Acc:MGI:1341092]	-0.33696	2.31718	4.32483	0.0538824	0.230253	0.637795
ENSMUSG00000064225	Paqr9	progestin and adipoQ receptor family member IX [Source:MGI Symbol;Acc:MGI:1922802]	-0.33663	8.3583	11.3804	0.00383964	0.0589172	1.22976
ENSMUSG00000000957	Mmp14	matrix metallopeptidase 14 (membrane-inserted) [Source:MGI Symbol;Acc:MGI:101900]	-0.336471	6.24591	20.575	0.000332005	0.01808	1.7428
ENSMUSG00000051048	P4ha3	procollagen-proline, 2-oxoglutarate 4-dioxygenase (proline 4-hydroxylase), alpha polypeptide III [Source:MGI Symbol;Acc:MGI:2444049]	-0.336192	1.5083	2.17458	0.159581	0.404449	0.393136
ENSMUSG00000024679	Ms4a6d	membrane-spanning 4-domains, subfamily A, member 6D [Source:MGI Symbol;Acc:MGI:1916024]	-0.336138	2.54923	4.05112	0.0611662	0.24524	0.610409
ENSMUSG00000015377	Dennd6b	DENN/MADD domain containing 6B [Source:MGI Symbol;Acc:MGI:1916690]	-0.336053	3.15576	6.25685	0.0235239	0.150518	0.822412
ENSMUSG00000021294	Kif26a	kinesin family member 26A [Source:MGI Symbol;Acc:MGI:2447072]	-0.33586	1.69447	2.41476	0.139619	0.378455	0.421986
ENSMUSG00000024485	Slc4a9	solute carrier family 4, sodium bicarbonate cotransporter, member 9 [Source:MGI Symbol;Acc:MGI:2443384]	-0.335582	2.67924	1.09705	0.310374	0.567995	0.245656
ENSMUSG00000015947	Fcgr1	Fc receptor, IgG, high affinity I [Source:MGI Symbol;Acc:MGI:95498]	-0.335497	3.85118	7.58725	0.0140368	0.115337	0.938033
ENSMUSG00000069874	Irgm2	immunity-related GTPase family M member 2 [Source:MGI Symbol;Acc:MGI:1926262]	-0.335467	5.69713	18.7169	0.000513667	0.0219079	1.6594
ENSMUSG00000055866	Per2	period circadian clock 2 [Source:MGI Symbol;Acc:MGI:1195265]	-0.33521	5.52395	17.793	0.00064416	0.0252177	1.59829
ENSMUSG00000044279	Crb3	crumbs family member 3 [Source:MGI Symbol;Acc:MGI:2670904]	-0.334863	3.48738	8.39829	0.0104283	0.0992389	1.00332
ENSMUSG00000029596	Sdsl	serine dehydratase-like [Source:MGI Symbol;Acc:MGI:2182607]	-0.334772	2.40918	4.32145	0.0539659	0.230253	0.637795
ENSMUSG00000024338	Psmb8	proteasome (prosome, macropain) subunit, beta type 8 (large multifunctional peptidase 7) [Source:MGI Symbol;Acc:MGI:1346527]	-0.33393	3.89272	8.77393	0.00912433	0.0916156	1.03803
ENSMUSG00000061353	Cxcl12	chemokine (C-X-C motif) ligand 12 [Source:MGI Symbol;Acc:MGI:103556]	-0.33388	7.02162	12.314	0.00288114	0.0515285	1.28795
ENSMUSG00000022217	Emc9	ER membrane protein complex subunit 9 [Source:MGI Symbol;Acc:MGI:1934682]	-0.333731	3.08347	5.04781	0.0390178	0.194065	0.712052
ENSMUSG00000030742	Lat	linker for activation of T cells [Source:MGI Symbol;Acc:MGI:1342293]	-0.333381	2.48393	2.37861	0.142419	0.382889	0.416927
ENSMUSG00000028603	Scp2	sterol carrier protein 2, liver [Source:MGI Symbol;Acc:MGI:98254]	-0.333352	7.91258	19.2536	0.000451693	0.020549	1.68721
ENSMUSG00000046782	Ttc6	tetratricopeptide repeat domain 6 [Source:MGI Symbol;Acc:MGI:2684915]	-0.33333	0.221616	1.3766	0.257737	0.51748	0.286106
ENSMUSG00000020051	Pah	phenylalanine hydroxylase [Source:MGI Symbol;Acc:MGI:97473]	-0.33328	7.19935	12.5746	0.00266429	0.0492714	1.30741
ENSMUSG00000022235	Cmbl	carboxymethylenebutenolidase-like (Pseudomonas) [Source:MGI Symbol;Acc:MGI:1916824]	-0.333068	4.93956	7.56331	0.0141632	0.115748	0.936487
ENSMUSG00000034708	Grn	granulin [Source:MGI Symbol;Acc:MGI:95832]	-0.332982	7.34556	13.2971	0.00215341	0.0445975	1.35069
ENSMUSG00000051041	Olfml1	olfactomedin-like 1 [Source:MGI Symbol;Acc:MGI:2679264]	-0.332765	1.4729	2.65137	0.122856	0.35337	0.451771
ENSMUSG00000035595	Fam174c	family with sequence similarity 174, member C [Source:MGI Symbol;Acc:MGI:1917020]	-0.332725	1.27797	2.55707	0.129227	0.363498	0.439498
ENSMUSG00000022199	Slc22a17	solute carrier family 22 (organic cation transporter), member 17 [Source:MGI Symbol;Acc:MGI:1926225]	-0.332465	1.99773	4.8614	0.0423369	0.202316	0.69397
ENSMUSG00000027931	Npr1	natriuretic peptide receptor 1 [Source:MGI Symbol;Acc:MGI:97371]	-0.332407	4.60813	11.8525	0.00331613	0.054488	1.2637
ENSMUSG00000105283	Gm33370	predicted gene, 33370 [Source:MGI Symbol;Acc:MGI:5592529]	-0.332338	1.25131	1.35252	0.261775	0.521896	0.282416
ENSMUSG00000001552	Jup	junction plakoglobin [Source:MGI Symbol;Acc:MGI:96650]	-0.332217	4.78695	14.9425	0.00135426	0.0357308	1.44696
ENSMUSG00000032718	Mansc1	MANSC domain containing 1 [Source:MGI Symbol;Acc:MGI:1914979]	-0.332212	1.84515	4.54255	0.0488042	0.217608	0.662326
ENSMUSG00000028540	Dph2	DPH2 homolog [Source:MGI Symbol;Acc:MGI:1914978]	-0.332114	2.73555	4.49924	0.0497685	0.220024	0.657531
ENSMUSG00000110661	Gm31805	predicted gene, 31805 [Source:MGI Symbol;Acc:MGI:5590964]	-0.331911	0.38509	1.34995	0.262211	0.522355	0.282034
ENSMUSG00000002032	Tmem25	transmembrane protein 25 [Source:MGI Symbol;Acc:MGI:1918937]	-0.331824	4.76727	11.454	0.00375225	0.0583266	1.23413
ENSMUSG00000030276	Ttll3	tubulin tyrosine ligase-like family, member 3 [Source:MGI Symbol;Acc:MGI:2141418]	-0.331643	2.0358	4.20994	0.0568092	0.235584	0.627854
ENSMUSG00000098678	Mroh6	maestro heat-like repeat family member 6 [Source:MGI Symbol;Acc:MGI:5011755]	-0.330812	0.547784	2.25583	0.152458	0.395542	0.402808
ENSMUSG00000034266	Batf	basic leucine zipper transcription factor, ATF-like [Source:MGI Symbol;Acc:MGI:1859147]	-0.330712	0.93762	2.25452	0.152569	0.395567	0.402779
ENSMUSG00000032500	Dclk3	doublecortin-like kinase 3 [Source:MGI Symbol;Acc:MGI:3039580]	-0.330668	0.370969	0.827395	0.376435	0.625081	0.204064
ENSMUSG00000003526	Prodh	proline dehydrogenase [Source:MGI Symbol;Acc:MGI:97770]	-0.330348	2.53932	4.89442	0.0417258	0.200639	0.697584
ENSMUSG00000045107	Saysd1	SAYSVFN motif domain containing 1 [Source:MGI Symbol;Acc:MGI:1914759]	-0.330321	2.51601	4.7125	0.0452247	0.209941	0.677902
ENSMUSG00000061718	Ppp1r1b	protein phosphatase 1, regulatory inhibitor subunit 1B [Source:MGI Symbol;Acc:MGI:94860]	-0.330149	1.4555	2.59501	0.126616	0.35956	0.444229
ENSMUSG00000029156	Sgcb	sarcoglycan, beta (dystrophin-associated glycoprotein) [Source:MGI Symbol;Acc:MGI:1346523]	-0.330089	2.57372	5.64281	0.0302698	0.171093	0.766768
ENSMUSG00000074793	Hspa12b	heat shock protein 12B [Source:MGI Symbol;Acc:MGI:1919880]	-0.329778	2.68234	3.89517	0.0658301	0.25459	0.594158
ENSMUSG00000118125	Gm50387	predicted gene, 50387 [Source:MGI Symbol;Acc:MGI:6303289]	-0.329695	0.384096	0.801461	0.383838	0.631158	0.199862
ENSMUSG00000026193	Fn1	fibronectin 1 [Source:MGI Symbol;Acc:MGI:95566]	-0.329631	12.6072	9.39666	0.0073504	0.0826166	1.08293
ENSMUSG00000021532	Fastkd3	FAST kinase domains 3 [Source:MGI Symbol;Acc:MGI:1916827]	-0.329586	2.94167	5.24835	0.0357782	0.185525	0.731598
ENSMUSG00000073411	H2-D1	histocompatibility 2, D region locus 1 [Source:MGI Symbol;Acc:MGI:95896]	-0.329568	6.7734	20.9372	0.000305769	0.0173159	1.76155
ENSMUSG00000063919	Srrm4	serine/arginine repetitive matrix 4 [Source:MGI Symbol;Acc:MGI:1916205]	-0.329482	2.88454	3.31026	0.0874821	0.296488	0.527994
ENSMUSG00000037740	Mrps26	mitochondrial ribosomal protein S26 [Source:MGI Symbol;Acc:MGI:1333830]	-0.329248	3.7615	12.381	0.00282357	0.0509737	1.29265
ENSMUSG00000034456	Uroc1	urocanase domain containing 1 [Source:MGI Symbol;Acc:MGI:2385332]	-0.328887	7.71644	19.2072	0.0004567	0.0206392	1.68531
ENSMUSG00000002985	Apoe	apolipoprotein E [Source:MGI Symbol;Acc:MGI:88057]	-0.328749	11.9577	15.2659	0.00124022	0.0337182	1.47214
ENSMUSG00000029445	Hpd	4-hydroxyphenylpyruvic acid dioxygenase [Source:MGI Symbol;Acc:MGI:96213]	-0.328727	8.70767	18.7506	0.000509499	0.0219079	1.6594
ENSMUSG00000020838	Slc6a4	solute carrier family 6 (neurotransmitter transporter, serotonin), member 4 [Source:MGI Symbol;Acc:MGI:96285]	-0.328584	2.67768	2.52723	0.131325	0.366811	0.435558
ENSMUSG00000050473	Slc35d3	solute carrier family 35, member D3 [Source:MGI Symbol;Acc:MGI:1923407]	-0.328375	1.59802	1.9785	0.178545	0.428107	0.368447
ENSMUSG00000024978	Gpam	glycerol-3-phosphate acyltransferase, mitochondrial [Source:MGI Symbol;Acc:MGI:109162]	-0.328213	8.33873	4.75916	0.0442959	0.207594	0.682785
ENSMUSG00000005580	Adcy9	adenylate cyclase 9 [Source:MGI Symbol;Acc:MGI:108450]	-0.327919	2.91041	3.98346	0.0631406	0.249213	0.603429
ENSMUSG00000037349	Nudt22	nudix (nucleoside diphosphate linked moiety X)-type motif 22 [Source:MGI Symbol;Acc:MGI:1915573]	-0.327803	2.47965	4.01006	0.0623555	0.24768	0.606109
ENSMUSG00000033191	Tie1	tyrosine kinase with immunoglobulin-like and EGF-like domains 1 [Source:MGI Symbol;Acc:MGI:99906]	-0.327636	5.14616	18.6083	0.000527336	0.0221056	1.6555
ENSMUSG00000030378	Sult2a8	sulfotransferase family 2A, dehydroepiandrosterone (DHEA)-preferring, member 8 [Source:MGI Symbol;Acc:MGI:1924221]	-0.327386	0.817499	1.54421	0.231775	0.490093	0.309722
ENSMUSG00000025602	Zfp202	zinc finger protein 202 [Source:MGI Symbol;Acc:MGI:1933401]	-0.327364	1.7923	2.18752	0.15842	0.403182	0.394499
ENSMUSG00000071645	Tut1	terminal uridylyl transferase 1, U6 snRNA-specific [Source:MGI Symbol;Acc:MGI:1917294]	-0.326923	4.3298	14.8607	0.00138495	0.0359058	1.44484
ENSMUSG00000026621	Mtarc1	mitochondrial amidoxime reducing component 1 [Source:MGI Symbol;Acc:MGI:1913362]	-0.326889	6.42142	20.2155	0.000360577	0.0186408	1.72954
ENSMUSG00000060716	Plekhh1	pleckstrin homology domain containing, family H (with MyTH4 domain) member 1 [Source:MGI Symbol;Acc:MGI:2144989]	-0.326402	1.60929	2.90068	0.107753	0.330103	0.48135
ENSMUSG00000087187	Gm13431	predicted gene 13431 [Source:MGI Symbol;Acc:MGI:3650776]	-0.326364	1.60425	3.22998	0.0910707	0.302123	0.519817
ENSMUSG00000051557	Pusl1	pseudouridylate synthase-like 1 [Source:MGI Symbol;Acc:MGI:3047787]	-0.326227	2.67375	6.49367	0.0213968	0.142659	0.845701
ENSMUSG00000066842	Hmcn1	hemicentin 1 [Source:MGI Symbol;Acc:MGI:2685047]	-0.325909	4.89198	7.7808	0.0130611	0.111008	0.954648
ENSMUSG00000057594	Arl16	ADP-ribosylation factor-like 16 [Source:MGI Symbol;Acc:MGI:1917567]	-0.325576	2.47014	4.74312	0.0446126	0.208447	0.681005
ENSMUSG00000085347	Hk1os	hexokinase 1, opposite strand [Source:MGI Symbol;Acc:MGI:1917412]	-0.325365	0.192018	0.875922	0.363139	0.614321	0.211604
ENSMUSG00000029551	Psmg3	proteasome (prosome, macropain) assembly chaperone 3 [Source:MGI Symbol;Acc:MGI:1913756]	-0.325231	2.31266	3.26083	0.0896716	0.299446	0.523681
ENSMUSG00000025127	Gcgr	glucagon receptor [Source:MGI Symbol;Acc:MGI:99572]	-0.325082	5.35025	12.6766	0.00258447	0.0487869	1.3117
ENSMUSG00000031791	Tmem38a	transmembrane protein 38A [Source:MGI Symbol;Acc:MGI:1921416]	-0.325068	1.7452	3.69383	0.0724824	0.26825	0.57146
ENSMUSG00000035172	Plekhh3	pleckstrin homology domain containing, family H (with MyTH4 domain) member 3 [Source:MGI Symbol;Acc:MGI:2384950]	-0.325059	1.98603	2.45498	0.136582	0.373263	0.427985
ENSMUSG00000006782	Cnp	2',3'-cyclic nucleotide 3' phosphodiesterase [Source:MGI Symbol;Acc:MGI:88437]	-0.324877	4.18555	8.01897	0.0119648	0.106105	0.974264
ENSMUSG00000038156	Spon1	spondin 1, (f-spondin) extracellular matrix protein [Source:MGI Symbol;Acc:MGI:2385287]	-0.324638	1.58291	0.661867	0.427762	0.669164	0.174468
ENSMUSG00000028307	Aldob	aldolase B, fructose-bisphosphate [Source:MGI Symbol;Acc:MGI:87995]	-0.324602	10.9559	22.1062	0.000235774	0.0145604	1.83683
ENSMUSG00000000416	Cttnbp2	cortactin binding protein 2 [Source:MGI Symbol;Acc:MGI:1353467]	-0.324388	1.11128	1.39166	0.255252	0.514505	0.28861
ENSMUSG00000020282	Rhbdf1	rhomboid 5 homolog 1 [Source:MGI Symbol;Acc:MGI:104328]	-0.324181	3.28272	9.54082	0.00699784	0.0810064	1.09148
ENSMUSG00000064341	mt-Nd1	mitochondrially encoded NADH dehydrogenase 1 [Source:MGI Symbol;Acc:MGI:101787]	-0.324059	10.6588	1.43279	0.248627	0.507669	0.294419
ENSMUSG00000015656	Hspa8	heat shock protein 8 [Source:MGI Symbol;Acc:MGI:105384]	-0.323398	9.21619	8.16242	0.0113553	0.103594	0.984664
ENSMUSG00000072941	Sod3	superoxide dismutase 3, extracellular [Source:MGI Symbol;Acc:MGI:103181]	-0.323393	5.07052	7.32154	0.0155149	0.121256	0.916296
ENSMUSG00000109612	Gm45253	predicted gene 45253 [Source:MGI Symbol;Acc:MGI:5791089]	-0.32338	0.298289	0.813643	0.380334	0.628654	0.201589
ENSMUSG00000052712	BC004004	cDNA sequence BC004004 [Source:MGI Symbol;Acc:MGI:2136782]	-0.323347	6.86927	16.7767	0.000832811	0.0278584	1.55504
ENSMUSG00000029480	Dhx37	DEAH (Asp-Glu-Ala-His) box polypeptide 37 [Source:MGI Symbol;Acc:MGI:3028576]	-0.323104	4.03939	9.13429	0.00804511	0.0863205	1.06389
ENSMUSG00000042726	Trafd1	TRAF type zinc finger domain containing 1 [Source:MGI Symbol;Acc:MGI:1923551]	-0.32264	5.27333	16.59	0.000873877	0.0286011	1.54362
ENSMUSG00000018574	Acadvl	acyl-Coenzyme A dehydrogenase, very long chain [Source:MGI Symbol;Acc:MGI:895149]	-0.322626	7.80991	25.6251	0.000113103	0.0107196	1.96982
ENSMUSG00000001911	Nfix	nuclear factor I/X [Source:MGI Symbol;Acc:MGI:97311]	-0.322491	3.84864	7.2394	0.0160071	0.123287	0.909081
ENSMUSG00000066258	Trim12a	tripartite motif-containing 12A [Source:MGI Symbol;Acc:MGI:1923931]	-0.322371	3.75421	7.3785	0.0151836	0.119871	0.921285
ENSMUSG00000032193	Ldlr	low density lipoprotein receptor [Source:MGI Symbol;Acc:MGI:96765]	-0.322191	6.74111	7.36102	0.0152844	0.120231	0.919983
ENSMUSG00000046329	Slc25a23	solute carrier family 25 (mitochondrial carrier; phosphate carrier), member 23 [Source:MGI Symbol;Acc:MGI:1914222]	-0.321897	6.87718	19.7666	0.000400232	0.0195095	1.70975
ENSMUSG00000031465	Angpt2	angiopoietin 2 [Source:MGI Symbol;Acc:MGI:1202890]	-0.321846	2.13959	4.60657	0.0474185	0.214649	0.66827
ENSMUSG00000071550	Cfap44	cilia and flagella associated protein 44 [Source:MGI Symbol;Acc:MGI:1277238]	-0.321806	3.93491	10.4779	0.00512339	0.0686202	1.16355
ENSMUSG00000050954	Zfp169	zinc finger protein 169 [Source:MGI Symbol;Acc:MGI:1915161]	-0.321702	2.63209	3.52484	0.0786828	0.279725	0.553269
ENSMUSG00000097536	2610037D02Rik	RIKEN cDNA 2610037D02 gene [Source:MGI Symbol;Acc:MGI:1917290]	-0.321661	1.71375	2.25538	0.152496	0.395542	0.402808
ENSMUSG00000058966	Fam57b	family with sequence similarity 57, member B [Source:MGI Symbol;Acc:MGI:1916202]	-0.321539	0.900746	0.58924	0.453817	0.691269	0.160353
ENSMUSG00000008348	Ubc	ubiquitin C [Source:MGI Symbol;Acc:MGI:98889]	-0.321248	4.67516	7.89435	0.0125248	0.109163	0.961924
ENSMUSG00000052942	Glis3	GLIS family zinc finger 3 [Source:MGI Symbol;Acc:MGI:2444289]	-0.321141	1.46226	1.77339	0.201499	0.455986	0.341048
ENSMUSG00000030772	Dkk3	dickkopf WNT signaling pathway inhibitor 3 [Source:MGI Symbol;Acc:MGI:1354952]	-0.320713	1.46145	1.60036	0.223845	0.481521	0.317385
ENSMUSG00000020917	Acly	ATP citrate lyase [Source:MGI Symbol;Acc:MGI:103251]	-0.320513	8.5165	3.76258	0.0701257	0.263246	0.579637
ENSMUSG00000025350	Rdh5	retinol dehydrogenase 5 [Source:MGI Symbol;Acc:MGI:1201412]	-0.320173	2.8118	5.28424	0.0352318	0.183798	0.735658
ENSMUSG00000071451	Psmg4	proteasome (prosome, macropain) assembly chaperone 4 [Source:MGI Symbol;Acc:MGI:1916916]	-0.319915	2.0853	4.62496	0.0470288	0.213706	0.670182
ENSMUSG00000003546	Klc4	kinesin light chain 4 [Source:MGI Symbol;Acc:MGI:1922014]	-0.319876	5.04041	12.7968	0.00249384	0.0480055	1.31871
ENSMUSG00000021318	Gli3	GLI-Kruppel family member GLI3 [Source:MGI Symbol;Acc:MGI:95729]	-0.319838	1.2257	1.29634	0.271531	0.531562	0.274446
ENSMUSG00000028369	Svep1	sushi, von Willebrand factor type A, EGF and pentraxin domain containing 1 [Source:MGI Symbol;Acc:MGI:1928849]	-0.319664	2.58581	2.16274	0.160653	0.405886	0.391596
ENSMUSG00000025140	Pycr1	pyrroline-5-carboxylate reductase 1 [Source:MGI Symbol;Acc:MGI:2384795]	-0.318996	3.05409	3.90812	0.0654272	0.253535	0.595962
ENSMUSG00000025888	Casp1	caspase 1 [Source:MGI Symbol;Acc:MGI:96544]	-0.318884	2.16271	3.21006	0.0919882	0.303984	0.517149
ENSMUSG00000070867	Trabd2b	TraB domain containing 2B [Source:MGI Symbol;Acc:MGI:3650152]	-0.318816	0.902655	1.09095	0.31168	0.569045	0.244853
ENSMUSG00000021458	Aopep	aminopeptidase O [Source:MGI Symbol;Acc:MGI:1919311]	-0.318671	4.23261	8.00922	0.0120076	0.106317	0.973398
ENSMUSG00000031633	Slc25a4	solute carrier family 25 (mitochondrial carrier, adenine nucleotide translocator), member 4 [Source:MGI Symbol;Acc:MGI:1353495]	-0.318657	6.82087	20.8605	0.000311124	0.0174025	1.75939
ENSMUSG00000041538	H2-Ob	histocompatibility 2, O region beta locus [Source:MGI Symbol;Acc:MGI:95925]	-0.318536	1.62903	2.11003	0.165535	0.411841	0.385271
ENSMUSG00000067878	Map7d3	MAP7 domain containing 3 [Source:MGI Symbol;Acc:MGI:2445051]	-0.31853	0.250279	0.998809	0.332374	0.585865	0.232202
ENSMUSG00000047631	Apof	apolipoprotein F [Source:MGI Symbol;Acc:MGI:104539]	-0.31842	8.90412	16.6573	0.000858807	0.0282434	1.54908
ENSMUSG00000040035	Disp2	dispatched RND tramsporter family member 2 [Source:MGI Symbol;Acc:MGI:2388733]	-0.318277	0.211145	1.31968	0.26742	0.527613	0.277684
ENSMUSG00000029716	Tfr2	transferrin receptor 2 [Source:MGI Symbol;Acc:MGI:1354956]	-0.318239	7.36581	8.70587	0.00934615	0.0929802	1.03161
ENSMUSG00000021196	Pfkp	phosphofructokinase, platelet [Source:MGI Symbol;Acc:MGI:1891833]	-0.318164	4.00611	8.29206	0.0108347	0.101021	0.99559
ENSMUSG00000053279	Aldh1a1	aldehyde dehydrogenase family 1, subfamily A1 [Source:MGI Symbol;Acc:MGI:1353450]	-0.317998	1.57743	1.84753	0.192795	0.446541	0.350138
ENSMUSG00000026466	Tor1aip1	torsin A interacting protein 1 [Source:MGI Symbol;Acc:MGI:3582693]	-0.317799	5.75714	20.0934	0.000370907	0.0189039	1.72345
ENSMUSG00000031639	Tlr3	toll-like receptor 3 [Source:MGI Symbol;Acc:MGI:2156367]	-0.317502	2.39049	4.85139	0.0425241	0.202714	0.693117
ENSMUSG00000097327	E030030I06Rik	RIKEN cDNA E030030I06 gene [Source:MGI Symbol;Acc:MGI:2442914]	-0.31743	0.681838	1.3334	0.265042	0.524988	0.27985
ENSMUSG00000029455	Aldh2	aldehyde dehydrogenase 2, mitochondrial [Source:MGI Symbol;Acc:MGI:99600]	-0.317415	8.40178	18.4766	0.000544481	0.0224504	1.64878
ENSMUSG00000045314	Sowahb	sosondowah ankyrin repeat domain family member B [Source:MGI Symbol;Acc:MGI:1925338]	-0.317401	3.8514	9.56989	0.00692911	0.0808251	1.09245
ENSMUSG00000053175	Bcl3	B cell leukemia/lymphoma 3 [Source:MGI Symbol;Acc:MGI:88140]	-0.317203	2.67186	2.51278	0.132357	0.367999	0.434153
ENSMUSG00000007570	Fance	Fanconi anemia, complementation group E [Source:MGI Symbol;Acc:MGI:1920025]	-0.317027	3.09369	6.77092	0.0191811	0.135639	0.867616
ENSMUSG00000024677	Ms4a6b	membrane-spanning 4-domains, subfamily A, member 6B [Source:MGI Symbol;Acc:MGI:1917024]	-0.316906	2.71089	6.65156	0.0201011	0.138161	0.859613
ENSMUSG00000089726	Mir17hg	Mir17 host gene (non-protein coding) [Source:MGI Symbol;Acc:MGI:1923207]	-0.316849	3.42314	1.45688	0.244852	0.503501	0.298
ENSMUSG00000041378	Cldn5	claudin 5 [Source:MGI Symbol;Acc:MGI:1276112]	-0.316813	3.12857	4.92807	0.0411136	0.199332	0.700423
ENSMUSG00000001751	Naglu	alpha-N-acetylglucosaminidase (Sanfilippo disease IIIB) [Source:MGI Symbol;Acc:MGI:1351641]	-0.316726	4.00301	7.69769	0.0134702	0.113004	0.946907
ENSMUSG00000056214	Pard6g	par-6 family cell polarity regulator gamma [Source:MGI Symbol;Acc:MGI:2135606]	-0.316377	0.786507	1.65738	0.216145	0.474039	0.324186
ENSMUSG00000040957	Cables1	CDK5 and Abl enzyme substrate 1 [Source:MGI Symbol;Acc:MGI:1927065]	-0.316354	1.3014	1.81653	0.196375	0.450654	0.346156
ENSMUSG00000006241	Ccdc159	coiled-coil domain containing 159 [Source:MGI Symbol;Acc:MGI:1914369]	-0.315966	2.96007	5.64273	0.0302708	0.171093	0.766768
ENSMUSG00000006517	Mvd	mevalonate (diphospho) decarboxylase [Source:MGI Symbol;Acc:MGI:2179327]	-0.315932	5.00796	1.68052	0.213119	0.470578	0.327369
ENSMUSG00000020674	Pxdn	peroxidasin [Source:MGI Symbol;Acc:MGI:1916925]	-0.315906	5.10556	9.33254	0.00751366	0.0834389	1.07863
ENSMUSG00000027963	Extl2	exostosin-like glycosyltransferase 2 [Source:MGI Symbol;Acc:MGI:1889574]	-0.315842	2.61202	4.76216	0.044237	0.207473	0.683039
ENSMUSG00000009281	Rarres2	retinoic acid receptor responder (tazarotene induced) 2 [Source:MGI Symbol;Acc:MGI:1918910]	-0.315708	5.66452	5.44954	0.0328361	0.178119	0.74929
ENSMUSG00000039952	Dag1	dystroglycan 1 [Source:MGI Symbol;Acc:MGI:101864]	-0.315633	6.78619	16.1511	0.000979697	0.0303884	1.51729
ENSMUSG00000041025	Iffo2	intermediate filament family orphan 2 [Source:MGI Symbol;Acc:MGI:2140675]	-0.315392	3.53106	10.9275	0.00443155	0.0633317	1.19838
ENSMUSG00000040253	Gbp7	guanylate binding protein 7 [Source:MGI Symbol;Acc:MGI:2444421]	-0.315283	4.75402	6.75447	0.0193049	0.135959	0.866592
ENSMUSG00000015850	Adamtsl4	ADAMTS-like 4 [Source:MGI Symbol;Acc:MGI:2389008]	-0.315097	2.67472	5.05001	0.0389804	0.194065	0.712052
ENSMUSG00000038375	Trp53inp2	transformation related protein 53 inducible nuclear protein 2 [Source:MGI Symbol;Acc:MGI:1915978]	-0.315078	6.20215	12.0255	0.00314494	0.0531214	1.27473
ENSMUSG00000024981	Acsl5	acyl-CoA synthetase long-chain family member 5 [Source:MGI Symbol;Acc:MGI:1919129]	-0.314982	8.48681	9.30306	0.00759009	0.0837426	1.07705
ENSMUSG00000026946	Nmi	N-myc (and STAT) interactor [Source:MGI Symbol;Acc:MGI:1928368]	-0.314968	3.47266	5.70351	0.029512	0.16915	0.771728
ENSMUSG00000042179	Pnliprp1	pancreatic lipase related protein 1 [Source:MGI Symbol;Acc:MGI:97723]	-0.314834	3.90491	0.646973	0.432907	0.673283	0.171802
ENSMUSG00000096942	Rps19-ps6	ribosomal protein S19, pseudogene 6 [Source:MGI Symbol;Acc:MGI:5011818]	-0.314791	1.11095	1.64538	0.217737	0.475494	0.322855
ENSMUSG00000003208	Yju2	YJU2 splicing factor [Source:MGI Symbol;Acc:MGI:1920136]	-0.314267	2.52137	5.66303	0.0300148	0.170462	0.768372
ENSMUSG00000024065	Ehd3	EH-domain containing 3 [Source:MGI Symbol;Acc:MGI:1928900]	-0.314247	6.38996	12.6421	0.00261115	0.0490867	1.30904
ENSMUSG00000042677	Zc3h12a	zinc finger CCCH type containing 12A [Source:MGI Symbol;Acc:MGI:2385891]	-0.314191	1.44553	3.09052	0.0977295	0.313944	0.503147
ENSMUSG00000036078	Sigmar1	sigma non-opioid intracellular receptor 1 [Source:MGI Symbol;Acc:MGI:1195268]	-0.313872	6.35314	13.5944	0.00197613	0.0426511	1.37007
ENSMUSG00000018126	Baiap2l2	BAI1-associated protein 2-like 2 [Source:MGI Symbol;Acc:MGI:2652819]	-0.313741	3.2066	5.69012	0.0296773	0.169536	0.770737
ENSMUSG00000042804	Gpr153	G protein-coupled receptor 153 [Source:MGI Symbol;Acc:MGI:1916157]	-0.313618	2.13934	2.6155	0.125234	0.357768	0.446399
ENSMUSG00000063160	Numbl	numb-like [Source:MGI Symbol;Acc:MGI:894702]	-0.313617	2.30167	2.09458	0.167	0.413027	0.384021
ENSMUSG00000004558	Ndrg2	N-myc downstream regulated gene 2 [Source:MGI Symbol;Acc:MGI:1352498]	-0.313592	8.51088	19.3771	0.000438652	0.0204325	1.68968
ENSMUSG00000048920	Fkrp	fukutin related protein [Source:MGI Symbol;Acc:MGI:2447586]	-0.313329	4.00832	10.5195	0.00505451	0.0680986	1.16686
ENSMUSG00000020614	Fam20a	family with sequence similarity 20, member A [Source:MGI Symbol;Acc:MGI:2388266]	-0.313287	4.59109	8.75193	0.00919538	0.0918767	1.03679
ENSMUSG00000076441	Ass1	argininosuccinate synthetase 1 [Source:MGI Symbol;Acc:MGI:88090]	-0.313269	8.8484	18.5065	0.000540527	0.0223549	1.65063
ENSMUSG00000064267	Hvcn1	hydrogen voltage-gated channel 1 [Source:MGI Symbol;Acc:MGI:1921346]	-0.312584	3.70466	8.24085	0.011037	0.101922	0.991732
ENSMUSG00000005107	Slc2a9	solute carrier family 2 (facilitated glucose transporter), member 9 [Source:MGI Symbol;Acc:MGI:2152844]	-0.312327	4.45326	10.7501	0.00469102	0.0653297	1.18489
ENSMUSG00000055491	Pprc1	peroxisome proliferative activated receptor, gamma, coactivator-related 1 [Source:MGI Symbol;Acc:MGI:2385096]	-0.312117	5.76297	18.2411	0.000576714	0.0232675	1.63325
ENSMUSG00000053646	Plxnb1	plexin B1 [Source:MGI Symbol;Acc:MGI:2154238]	-0.312104	6.1982	22.1181	0.00023516	0.0145604	1.83683
ENSMUSG00000034371	Tkfc	triokinase, FMN cyclase [Source:MGI Symbol;Acc:MGI:2385084]	-0.311967	7.31156	5.66117	0.0300382	0.170462	0.768372
ENSMUSG00000038704	Aspdh	aspartate dehydrogenase domain containing [Source:MGI Symbol;Acc:MGI:1915602]	-0.311961	4.41513	8.39224	0.010451	0.0993282	1.00293
ENSMUSG00000028024	Enpep	glutamyl aminopeptidase [Source:MGI Symbol;Acc:MGI:106645]	-0.311923	5.08756	11.6842	0.00349283	0.0561486	1.25066
ENSMUSG00000031758	Cdyl2	chromodomain protein, Y chromosome-like 2 [Source:MGI Symbol;Acc:MGI:1923046]	-0.311789	0.887421	2.0656	0.169794	0.416939	0.379927
ENSMUSG00000038349	Plcl1	phospholipase C-like 1 [Source:MGI Symbol;Acc:MGI:3036262]	-0.311774	1.69239	2.00618	0.175704	0.424803	0.371813
ENSMUSG00000073791	Efcab7	EF-hand calcium binding domain 7 [Source:MGI Symbol;Acc:MGI:2385199]	-0.311462	0.264161	0.632139	0.438129	0.677496	0.169093
ENSMUSG00000038776	Ephx1	epoxide hydrolase 1, microsomal [Source:MGI Symbol;Acc:MGI:95405]	-0.311402	4.86944	6.05045	0.0255775	0.158027	0.801268
ENSMUSG00000044030	Irf2bp1	interferon regulatory factor 2 binding protein 1 [Source:MGI Symbol;Acc:MGI:2442159]	-0.311385	3.82293	7.44754	0.0147929	0.118066	0.927875
ENSMUSG00000036957	Lrfn3	leucine rich repeat and fibronectin type III domain containing 3 [Source:MGI Symbol;Acc:MGI:2442512]	-0.311324	2.90864	3.6622	0.0735979	0.27009	0.568492
ENSMUSG00000031502	Col4a1	collagen, type IV, alpha 1 [Source:MGI Symbol;Acc:MGI:88454]	-0.311184	7.82357	10.4383	0.00518998	0.069268	1.15947
ENSMUSG00000074577	Ripor3	RIPOR family member 3 [Source:MGI Symbol;Acc:MGI:1916803]	-0.310862	3.05815	3.84112	0.0675429	0.257459	0.589292
ENSMUSG00000051652	Lrrc3	leucine rich repeat containing 3 [Source:MGI Symbol;Acc:MGI:2447899]	-0.310692	6.5586	25.4979	0.000116013	0.0107396	1.96901
ENSMUSG00000021210	Akr1c6	aldo-keto reductase family 1, member C6 [Source:MGI Symbol;Acc:MGI:1933427]	-0.310645	4.98638	4.15444	0.0582893	0.238827	0.621917
ENSMUSG00000035713	Usp35	ubiquitin specific peptidase 35 [Source:MGI Symbol;Acc:MGI:2685339]	-0.310498	0.606245	1.85946	0.191439	0.445255	0.351391
ENSMUSG00000019261	Map1s	microtubule-associated protein 1S [Source:MGI Symbol;Acc:MGI:2443304]	-0.31001	4.01146	7.63435	0.0137919	0.114288	0.942
ENSMUSG00000015659	Serac1	serine active site containing 1 [Source:MGI Symbol;Acc:MGI:2447813]	-0.309901	2.147	3.17207	0.0937681	0.307336	0.512386
ENSMUSG00000021338	Carmil1	capping protein regulator and myosin 1 linker 1 [Source:MGI Symbol;Acc:MGI:1915982]	-0.309661	4.77103	16.5774	0.000876726	0.0286257	1.54324
ENSMUSG00000037816	Fbxw17	F-box and WD-40 domain protein 17 [Source:MGI Symbol;Acc:MGI:1923584]	-0.309659	2.5459	3.62725	0.074854	0.272519	0.564603
ENSMUSG00000060961	Slc4a4	solute carrier family 4 (anion exchanger), member 4 [Source:MGI Symbol;Acc:MGI:1927555]	-0.309642	4.38491	6.69196	0.0197841	0.137678	0.861134
ENSMUSG00000048373	Fgfbp1	fibroblast growth factor binding protein 1 [Source:MGI Symbol;Acc:MGI:1096350]	-0.309581	3.48053	1.93277	0.183365	0.434365	0.362145
ENSMUSG00000029381	Shroom3	shroom family member 3 [Source:MGI Symbol;Acc:MGI:1351655]	-0.309539	3.51262	9.76013	0.00649772	0.0781443	1.1071
ENSMUSG00000020600	Slc7a15	solute carrier family 7 (cationic amino acid transporter, y+ system), member 15 [Source:MGI Symbol;Acc:MGI:3045351]	-0.309126	1.56041	1.39821	0.254182	0.513176	0.289733
ENSMUSG00000056592	Zfp658	zinc finger protein 658 [Source:MGI Symbol;Acc:MGI:2652821]	-0.309108	0.640125	1.25365	0.279272	0.53938	0.268105
ENSMUSG00000001053	N4bp3	NEDD4 binding protein 3 [Source:MGI Symbol;Acc:MGI:2442218]	-0.308781	1.94059	1.88276	0.188826	0.441888	0.354687
ENSMUSG00000033618	Map3k13	mitogen-activated protein kinase kinase kinase 13 [Source:MGI Symbol;Acc:MGI:2444243]	-0.308673	4.2269	5.28347	0.0352433	0.183798	0.735658
ENSMUSG00000028339	Col15a1	collagen, type XV, alpha 1 [Source:MGI Symbol;Acc:MGI:88449]	-0.308322	1.19474	0.420883	0.525637	0.742025	0.129581
ENSMUSG00000017446	C1qtnf1	C1q and tumor necrosis factor related protein 1 [Source:MGI Symbol;Acc:MGI:1919254]	-0.308291	3.52015	8.28786	0.0108511	0.101021	0.99559
ENSMUSG00000021217	Tshz3	teashirt zinc finger family member 3 [Source:MGI Symbol;Acc:MGI:2442819]	-0.30827	1.45127	1.81008	0.19713	0.451339	0.345497
ENSMUSG00000028601	Echdc2	enoyl Coenzyme A hydratase domain containing 2 [Source:MGI Symbol;Acc:MGI:1289238]	-0.308178	5.77805	17.0238	0.000781793	0.0272192	1.56513
ENSMUSG00000017453	Pipox	pipecolic acid oxidase [Source:MGI Symbol;Acc:MGI:1197006]	-0.307845	6.6852	21.9118	0.000246044	0.0148401	1.82856
ENSMUSG00000022503	Nubp1	nucleotide binding protein 1 [Source:MGI Symbol;Acc:MGI:1347073]	-0.30783	4.15077	7.24956	0.0159453	0.123089	0.909781
ENSMUSG00000035413	Tmem98	transmembrane protein 98 [Source:MGI Symbol;Acc:MGI:1923457]	-0.307798	2.93598	5.14016	0.0374856	0.190289	0.720585
ENSMUSG00000060579	Fhit	fragile histidine triad gene [Source:MGI Symbol;Acc:MGI:1277947]	-0.307607	1.92691	2.21855	0.155676	0.400335	0.397576
ENSMUSG00000030834	Abcc6	ATP-binding cassette, sub-family C (CFTR/MRP), member 6 [Source:MGI Symbol;Acc:MGI:1351634]	-0.307582	6.51197	19.2309	0.00045414	0.0205917	1.68631
ENSMUSG00000043243	Fam129c	family with sequence similarity 129, member C [Source:MGI Symbol;Acc:MGI:3686743]	-0.307481	2.75492	4.08077	0.060324	0.243102	0.614212
ENSMUSG00000073409	H2-Q6	histocompatibility 2, Q region locus 6 [Source:MGI Symbol;Acc:MGI:95935]	-0.307394	3.42398	3.10916	0.0968068	0.312641	0.504954
ENSMUSG00000027796	Smad9	SMAD family member 9 [Source:MGI Symbol;Acc:MGI:1859993]	-0.30739	4.22664	5.58176	0.0310547	0.173093	0.76172
ENSMUSG00000020256	Aldh1l2	aldehyde dehydrogenase 1 family, member L2 [Source:MGI Symbol;Acc:MGI:2444680]	-0.307227	4.30294	2.79444	0.113899	0.338797	0.470061
ENSMUSG00000016942	Tmprss6	transmembrane serine protease 6 [Source:MGI Symbol;Acc:MGI:1919003]	-0.307225	7.66977	18.9243	0.000488639	0.0215824	1.6659
ENSMUSG00000114253	Gm47798	predicted gene, 47798 [Source:MGI Symbol;Acc:MGI:6096974]	-0.307216	1.40047	1.83826	0.193857	0.448053	0.348671
ENSMUSG00000016262	Sertad4	SERTA domain containing 4 [Source:MGI Symbol;Acc:MGI:2443496]	-0.307085	0.639238	1.66258	0.215461	0.473399	0.324773
ENSMUSG00000029108	Pcdh7	protocadherin 7 [Source:MGI Symbol;Acc:MGI:1860487]	-0.306999	1.5693	2.59202	0.12682	0.359917	0.443797
ENSMUSG00000039653	Baat	bile acid-Coenzyme A: amino acid N-acyltransferase [Source:MGI Symbol;Acc:MGI:106642]	-0.306928	4.02085	5.14401	0.0374231	0.19011	0.720996
ENSMUSG00000041774	Ydjc	YdjC homolog (bacterial) [Source:MGI Symbol;Acc:MGI:1916351]	-0.306912	1.51732	2.09988	0.166497	0.412591	0.38448
ENSMUSG00000033788	Dysf	dysferlin [Source:MGI Symbol;Acc:MGI:1349385]	-0.306861	3.90957	9.85219	0.00629997	0.0769758	1.11365
ENSMUSG00000039195	1110008P14Rik	RIKEN cDNA 1110008P14 gene [Source:MGI Symbol;Acc:MGI:1920987]	-0.306547	2.33078	2.62936	0.124308	0.356264	0.448228
ENSMUSG00000026589	Sec16b	SEC16 homolog B (S. cerevisiae) [Source:MGI Symbol;Acc:MGI:2148802]	-0.306007	5.86812	10.083	0.00583348	0.0734459	1.13403
ENSMUSG00000108435	Gm45051	predicted gene 45051 [Source:MGI Symbol;Acc:MGI:5753627]	-0.305893	0.325711	1.04281	0.322259	0.577585	0.238384
ENSMUSG00000020814	Mxra7	matrix-remodelling associated 7 [Source:MGI Symbol;Acc:MGI:1914872]	-0.305887	1.44191	2.88607	0.108574	0.331227	0.479874
ENSMUSG00000070985	Acnat1	acyl-coenzyme A amino acid N-acyltransferase 1 [Source:MGI Symbol;Acc:MGI:2140197]	-0.305852	4.17716	5.51275	0.0319702	0.175581	0.755523
ENSMUSG00000096606	Tpbgl	trophoblast glycoprotein-like [Source:MGI Symbol;Acc:MGI:3646425]	-0.3058	0.48189	0.945373	0.345273	0.597475	0.22368
ENSMUSG00000036896	C1qc	complement component 1, q subcomponent, C chain [Source:MGI Symbol;Acc:MGI:88225]	-0.305609	6.69042	10.2848	0.00545764	0.0711422	1.14787
ENSMUSG00000024330	Col11a2	collagen, type XI, alpha 2 [Source:MGI Symbol;Acc:MGI:88447]	-0.305397	1.80953	2.61516	0.125256	0.357768	0.446399
ENSMUSG00000073985	Gm10602	predicted gene 10602 [Source:MGI Symbol;Acc:MGI:3708759]	-0.305348	0.570941	1.46232	0.244009	0.502677	0.298711
ENSMUSG00000061186	Sfmbt2	Scm-like with four mbt domains 2 [Source:MGI Symbol;Acc:MGI:2447794]	-0.305207	1.53468	2.50754	0.132734	0.368694	0.433333
ENSMUSG00000024777	Ppp2r5b	protein phosphatase 2, regulatory subunit B', beta [Source:MGI Symbol;Acc:MGI:2388480]	-0.305187	3.12644	5.98918	0.0262263	0.159936	0.796054
ENSMUSG00000026942	Traf2	TNF receptor-associated factor 2 [Source:MGI Symbol;Acc:MGI:101835]	-0.305177	3.85178	8.83131	0.00894196	0.0907397	1.0422
ENSMUSG00000055782	Abcd2	ATP-binding cassette, sub-family D (ALD), member 2 [Source:MGI Symbol;Acc:MGI:1349467]	-0.304988	7.11113	8.5096	0.010021	0.0969979	1.01324
ENSMUSG00000022098	Bmp1	bone morphogenetic protein 1 [Source:MGI Symbol;Acc:MGI:88176]	-0.304973	6.55114	18.4169	0.000552456	0.0226424	1.64508
ENSMUSG00000095098	Ccdc85b	coiled-coil domain containing 85B [Source:MGI Symbol;Acc:MGI:2147607]	-0.304967	1.79043	2.1136	0.165199	0.411354	0.385784
ENSMUSG00000039485	Tspyl4	TSPY-like 4 [Source:MGI Symbol;Acc:MGI:106393]	-0.304814	0.271219	1.35382	0.261556	0.521817	0.282482
ENSMUSG00000035566	Pcdh17	protocadherin 17 [Source:MGI Symbol;Acc:MGI:2684924]	-0.304756	3.17433	3.41158	0.0831895	0.289174	0.53884
ENSMUSG00000035041	Creb3l3	cAMP responsive element binding protein 3-like 3 [Source:MGI Symbol;Acc:MGI:2384786]	-0.304689	6.87987	17.0834	0.000770003	0.0269419	1.56957
ENSMUSG00000031548	Sfrp1	secreted frizzled-related protein 1 [Source:MGI Symbol;Acc:MGI:892014]	-0.304672	3.51069	1.87616	0.189561	0.442766	0.353826
ENSMUSG00000038527	C1rl	complement component 1, r subcomponent-like [Source:MGI Symbol;Acc:MGI:2660692]	-0.304329	5.67295	12.1584	0.00302017	0.0527101	1.27811
ENSMUSG00000037362	Ccn3	cellular communication network factor 3 [Source:MGI Symbol;Acc:MGI:109185]	-0.304321	0.560493	0.597411	0.450759	0.688293	0.162227
ENSMUSG00000035877	Zhx3	zinc fingers and homeoboxes 3 [Source:MGI Symbol;Acc:MGI:2444772]	-0.304202	4.7915	9.86004	0.00628342	0.0768424	1.1144
ENSMUSG00000035007	Rundc1	RUN domain containing 1 [Source:MGI Symbol;Acc:MGI:2144506]	-0.304189	3.35822	7.6722	0.0135987	0.113456	0.945171
ENSMUSG00000089810	Gm16536	predicted gene 16536 [Source:MGI Symbol;Acc:MGI:4414956]	-0.304144	2.40405	4.3982	0.0521052	0.225972	0.645946
ENSMUSG00000022037	Clu	clusterin [Source:MGI Symbol;Acc:MGI:88423]	-0.30355	6.93256	11.4445	0.0037634	0.0584333	1.23334
ENSMUSG00000083813	Gm15502	predicted gene 15502 [Source:MGI Symbol;Acc:MGI:3782949]	-0.303516	0.537332	1.0536	0.319846	0.575422	0.240013
ENSMUSG00000023495	Pcbp4	poly(rC) binding protein 4 [Source:MGI Symbol;Acc:MGI:1890471]	-0.303295	2.77726	5.88339	0.0273915	0.162886	0.788116
ENSMUSG00000020057	Dram1	DNA-damage regulated autophagy modulator 1 [Source:MGI Symbol;Acc:MGI:1918962]	-0.303205	4.02841	7.24462	0.0159753	0.123242	0.909243
ENSMUSG00000035559	Mpv17l2	MPV17 mitochondrial membrane protein-like 2 [Source:MGI Symbol;Acc:MGI:2681846]	-0.303178	3.16181	7.4955	0.0145282	0.117049	0.931632
ENSMUSG00000021594	Srd5a1	steroid 5 alpha-reductase 1 [Source:MGI Symbol;Acc:MGI:98400]	-0.303104	2.4965	4.29959	0.0545099	0.231041	0.636311
ENSMUSG00000086859	Snhg20	small nucleolar RNA host gene 20 [Source:MGI Symbol;Acc:MGI:1924222]	-0.302899	2.67341	4.75852	0.0443084	0.207594	0.682785
ENSMUSG00000038515	Grtp1	GH regulated TBC protein 1 [Source:MGI Symbol;Acc:MGI:1914040]	-0.302862	2.92327	7.02635	0.0173695	0.128279	0.891846
ENSMUSG00000024816	Frmd8	FERM domain containing 8 [Source:MGI Symbol;Acc:MGI:1914707]	-0.302452	4.29359	11.4404	0.00376821	0.0584416	1.23328
ENSMUSG00000049086	Bmyc	brain expressed myelocytomatosis oncogene [Source:MGI Symbol;Acc:MGI:88184]	-0.302208	0.90463	0.861912	0.366906	0.617223	0.209558
ENSMUSG00000044134	Pheta1	PH domain containing endocytic trafficking adaptor 1 [Source:MGI Symbol;Acc:MGI:2442708]	-0.301859	2.87076	4.95816	0.040575	0.197915	0.703521
ENSMUSG00000039853	Trim14	tripartite motif-containing 14 [Source:MGI Symbol;Acc:MGI:1921985]	-0.301695	3.03442	7.30368	0.0156204	0.121544	0.915268
ENSMUSG00000034845	Plvap	plasmalemma vesicle associated protein [Source:MGI Symbol;Acc:MGI:1890497]	-0.301554	4.65531	6.3422	0.0227306	0.147559	0.831035
ENSMUSG00000030688	Stard10	START domain containing 10 [Source:MGI Symbol;Acc:MGI:1860093]	-0.30129	7.92799	19.7329	0.000403404	0.0195931	1.7079
ENSMUSG00000028909	Ptpru	protein tyrosine phosphatase, receptor type, U [Source:MGI Symbol;Acc:MGI:1321151]	-0.301096	3.08554	3.945	0.0642959	0.251652	0.5992
ENSMUSG00000048856	Slc25a47	solute carrier family 25, member 47 [Source:MGI Symbol;Acc:MGI:2144766]	-0.301086	6.19134	4.12352	0.0591333	0.24048	0.618921
ENSMUSG00000026073	Il1r2	interleukin 1 receptor, type II [Source:MGI Symbol;Acc:MGI:96546]	-0.301053	2.29033	3.85067	0.0672365	0.256959	0.590136
ENSMUSG00000066357	Wdr6	WD repeat domain 6 [Source:MGI Symbol;Acc:MGI:1930140]	-0.300993	4.73893	9.07733	0.00820561	0.0867468	1.06175
ENSMUSG00000038793	Lefty1	left right determination factor 1 [Source:MGI Symbol;Acc:MGI:107405]	-0.300973	0.71753	0.881593	0.36163	0.612881	0.212624
ENSMUSG00000001665	Gstt3	glutathione S-transferase, theta 3 [Source:MGI Symbol;Acc:MGI:2143526]	-0.300897	3.36508	2.92039	0.106657	0.328714	0.483182
ENSMUSG00000046814	Gchfr	GTP cyclohydrolase I feedback regulator [Source:MGI Symbol;Acc:MGI:2443977]	-0.300846	4.56182	6.73735	0.0194348	0.136584	0.864599
ENSMUSG00000031897	Psmb10	proteasome (prosome, macropain) subunit, beta type 10 [Source:MGI Symbol;Acc:MGI:1096380]	-0.300637	4.52916	13.5441	0.00200495	0.0429733	1.3668
ENSMUSG00000049600	Zbtb45	zinc finger and BTB domain containing 45 [Source:MGI Symbol;Acc:MGI:2685003]	-0.300618	2.75593	3.99654	0.0627532	0.248608	0.604484
ENSMUSG00000078813	Leng1	leukocyte receptor cluster (LRC) member 1 [Source:MGI Symbol;Acc:MGI:1917007]	-0.300474	3.11617	6.6506	0.0201087	0.138161	0.859613
ENSMUSG00000039997	Ifi203	interferon activated gene 203 [Source:MGI Symbol;Acc:MGI:96428]	-0.300448	4.48821	3.98983	0.0629516	0.248961	0.603869
ENSMUSG00000062944	9130023H24Rik	RIKEN cDNA 9130023H24 gene [Source:MGI Symbol;Acc:MGI:2442738]	-0.300271	1.90837	3.78536	0.0693649	0.261461	0.582593
ENSMUSG00000041035	Gm17018	predicted gene 17018 [Source:MGI Symbol;Acc:MGI:4820566]	-0.300131	2.35811	1.98735	0.17763	0.427093	0.369478
ENSMUSG00000070461	9230112E08Rik	RIKEN cDNA 9230112E08 gene [Source:MGI Symbol;Acc:MGI:2444774]	-0.300082	2.58939	3.06858	0.0988292	0.315661	0.500778
ENSMUSG00000102425	Gm26616	predicted gene, 26616 [Source:MGI Symbol;Acc:MGI:5477110]	-0.299977	0.919171	1.52679	0.234311	0.492886	0.307253
ENSMUSG00000003283	Hck	hemopoietic cell kinase [Source:MGI Symbol;Acc:MGI:96052]	-0.299948	4.47652	13.2196	0.0022025	0.0449997	1.34679
ENSMUSG00000039989	Cbx4	chromobox 4 [Source:MGI Symbol;Acc:MGI:1195985]	-0.299872	3.3464	5.30914	0.0348583	0.183065	0.737395
ENSMUSG00000030411	Nova2	NOVA alternative splicing regulator 2 [Source:MGI Symbol;Acc:MGI:104296]	-0.299761	1.40774	2.03186	0.173119	0.421501	0.375202
ENSMUSG00000020782	Llgl2	LLGL2 scribble cell polarity complex component [Source:MGI Symbol;Acc:MGI:1918843]	-0.299661	4.97532	9.43524	0.00725412	0.0822626	1.0848
ENSMUSG00000027690	Slc2a2	solute carrier family 2 (facilitated glucose transporter), member 2 [Source:MGI Symbol;Acc:MGI:1095438]	-0.299616	7.31055	7.53487	0.014315	0.116299	0.934425
ENSMUSG00000051998	Lax1	lymphocyte transmembrane adaptor 1 [Source:MGI Symbol;Acc:MGI:2443362]	-0.299569	2.01878	3.5063	0.0794002	0.281104	0.551134
ENSMUSG00000023826	Prkn	parkin RBR E3 ubiquitin protein ligase [Source:MGI Symbol;Acc:MGI:1355296]	-0.29935	0.231865	1.05873	0.318705	0.575052	0.240293
ENSMUSG00000005547	Cyp2a5	cytochrome P450, family 2, subfamily a, polypeptide 5 [Source:MGI Symbol;Acc:MGI:88597]	-0.29909	4.51667	4.27955	0.0550145	0.232026	0.634463
ENSMUSG00000025579	Gaa	glucosidase, alpha, acid [Source:MGI Symbol;Acc:MGI:95609]	-0.299066	6.18504	11.8402	0.00332867	0.054488	1.2637
ENSMUSG00000062157	Ifnlr1	interferon lambda receptor 1 [Source:MGI Symbol;Acc:MGI:2429859]	-0.298847	2.56593	3.43012	0.0824312	0.287509	0.541349
ENSMUSG00000024440	Pcdh12	protocadherin 12 [Source:MGI Symbol;Acc:MGI:1855700]	-0.298659	3.50755	6.7203	0.0195652	0.137007	0.863258
ENSMUSG00000027004	Frzb	frizzled-related protein [Source:MGI Symbol;Acc:MGI:892032]	-0.298397	0.602437	0.65929	0.428645	0.66966	0.174145
ENSMUSG00000046070	Igfals	insulin-like growth factor binding protein, acid labile subunit [Source:MGI Symbol;Acc:MGI:107973]	-0.298335	4.21497	5.55321	0.0314297	0.173866	0.759785
ENSMUSG00000003559	As3mt	arsenic (+3 oxidation state) methyltransferase [Source:MGI Symbol;Acc:MGI:1929882]	-0.298234	4.48027	9.10931	0.00811505	0.086548	1.06274
ENSMUSG00000068551	Zfp467	zinc finger protein 467 [Source:MGI Symbol;Acc:MGI:1916160]	-0.2982	2.98881	7.26683	0.0158408	0.122554	0.911672
ENSMUSG00000020877	Scrn2	secernin 2 [Source:MGI Symbol;Acc:MGI:1343092]	-0.298039	3.62775	8.39789	0.0104298	0.0992389	1.00332
ENSMUSG00000111147	Gm33699	predicted gene, 33699 [Source:MGI Symbol;Acc:MGI:5592858]	-0.297988	0.469433	0.709315	0.412	0.655588	0.183369
ENSMUSG00000025481	Urah	urate (5-hydroxyiso-) hydrolase [Source:MGI Symbol;Acc:MGI:1916142]	-0.297766	5.28257	10.5412	0.00501898	0.0678208	1.16864
ENSMUSG00000039959	Hip1	huntingtin interacting protein 1 [Source:MGI Symbol;Acc:MGI:1099804]	-0.297744	4.82943	13.1112	0.00227338	0.0457627	1.33949
ENSMUSG00000020432	Tcn2	transcobalamin 2 [Source:MGI Symbol;Acc:MGI:98534]	-0.297727	6.1909	16.8425	0.000818861	0.0276395	1.55847
ENSMUSG00000041351	Rap1gap	Rap1 GTPase-activating protein [Source:MGI Symbol;Acc:MGI:109338]	-0.2976	3.48829	4.90203	0.0415865	0.200556	0.697765
ENSMUSG00000007833	Aldh16a1	aldehyde dehydrogenase 16 family, member A1 [Source:MGI Symbol;Acc:MGI:1916998]	-0.29759	5.02465	13.616	0.00196391	0.0425452	1.37115
ENSMUSG00000048217	Nags	N-acetylglutamate synthase [Source:MGI Symbol;Acc:MGI:2387600]	-0.297323	4.75201	9.14954	0.00800274	0.0861192	1.0649
ENSMUSG00000039164	Naif1	nuclear apoptosis inducing factor 1 [Source:MGI Symbol;Acc:MGI:1918504]	-0.297203	2.13159	5.00906	0.0396822	0.195729	0.708344
ENSMUSG00000053329	Gatd3a	glutamine amidotransferase like class 1 domain containing 3A [Source:MGI Symbol;Acc:MGI:1351861]	-0.297169	5.51562	15.0276	0.00132315	0.0352585	1.45274
ENSMUSG00000030513	Pcsk6	proprotein convertase subtilisin/kexin type 6 [Source:MGI Symbol;Acc:MGI:102897]	-0.29712	5.10606	7.5804	0.0140728	0.115494	0.937442
ENSMUSG00000043311	D17H6S53E	DNA segment, Chr 17, human D6S53E [Source:MGI Symbol;Acc:MGI:90673]	-0.297004	2.56268	4.17307	0.0577875	0.237484	0.624366
ENSMUSG00000024737	Slc15a3	solute carrier family 15, member 3 [Source:MGI Symbol;Acc:MGI:1929691]	-0.296993	4.33437	10.7893	0.00463229	0.0647762	1.18858
ENSMUSG00000034175	Rhbdd3	rhomboid domain containing 3 [Source:MGI Symbol;Acc:MGI:2444684]	-0.29696	3.18207	7.08006	0.017014	0.127097	0.895864
ENSMUSG00000022514	Il1rap	interleukin 1 receptor accessory protein [Source:MGI Symbol;Acc:MGI:104975]	-0.296859	4.54811	7.18162	0.0163642	0.124561	0.904618
ENSMUSG00000028681	Ptch2	patched 2 [Source:MGI Symbol;Acc:MGI:1095405]	-0.296746	1.29563	1.46568	0.243491	0.502443	0.298913
ENSMUSG00000032083	Apoa1	apolipoprotein A-I [Source:MGI Symbol;Acc:MGI:88049]	-0.296681	12.8295	17.7149	0.000656811	0.0253225	1.59649
ENSMUSG00000086212	Mkln1os	muskelin 1, intracellular mediator containing kelch motifs, opposite strand [Source:MGI Symbol;Acc:MGI:3651306]	-0.296595	0.272363	0.95164	0.343723	0.596076	0.224698
ENSMUSG00000032000	Birc3	baculoviral IAP repeat-containing 3 [Source:MGI Symbol;Acc:MGI:1197007]	-0.29644	4.92214	11.3988	0.00381759	0.0589117	1.2298
ENSMUSG00000031906	Smpd3	sphingomyelin phosphodiesterase 3, neutral [Source:MGI Symbol;Acc:MGI:1927578]	-0.296217	1.31968	1.91313	0.185486	0.437372	0.359149
ENSMUSG00000028270	Gbp2	guanylate binding protein 2 [Source:MGI Symbol;Acc:MGI:102772]	-0.29617	3.12741	4.41349	0.0517435	0.224975	0.647866
ENSMUSG00000021186	Fbln5	fibulin 5 [Source:MGI Symbol;Acc:MGI:1346091]	-0.29608	3.60607	9.23561	0.00776833	0.0846147	1.07255
ENSMUSG00000031790	Mmp15	matrix metallopeptidase 15 [Source:MGI Symbol;Acc:MGI:109320]	-0.295992	2.66679	5.08411	0.0384071	0.192713	0.715089
ENSMUSG00000009292	Trpm2	transient receptor potential cation channel, subfamily M, member 2 [Source:MGI Symbol;Acc:MGI:1351901]	-0.295656	5.13997	9.25778	0.00770923	0.084375	1.07379
ENSMUSG00000030745	Il21r	interleukin 21 receptor [Source:MGI Symbol;Acc:MGI:1890475]	-0.295639	2.62625	4.49006	0.0499757	0.220591	0.656412
ENSMUSG00000000303	Cdh1	cadherin 1 [Source:MGI Symbol;Acc:MGI:88354]	-0.295399	7.05227	11.6958	0.00348041	0.056015	1.2517
ENSMUSG00000038888	Ctu1	cytosolic thiouridylase subunit 1 [Source:MGI Symbol;Acc:MGI:2385277]	-0.295376	2.16722	2.78457	0.114491	0.339911	0.468635
ENSMUSG00000026932	Nacc2	nucleus accumbens associated 2, BEN and BTB (POZ) domain containing [Source:MGI Symbol;Acc:MGI:1915241]	-0.295316	4.13452	12.0709	0.00310168	0.0530514	1.2753
ENSMUSG00000026580	Selp	selectin, platelet [Source:MGI Symbol;Acc:MGI:98280]	-0.295303	1.45879	1.76897	0.202033	0.456917	0.340163
ENSMUSG00000033735	Spr	sepiapterin reductase [Source:MGI Symbol;Acc:MGI:103078]	-0.295209	4.80869	11.0985	0.00419674	0.0619035	1.20829
ENSMUSG00000049225	Pdp1	pyruvate dehyrogenase phosphatase catalytic subunit 1 [Source:MGI Symbol;Acc:MGI:2685870]	-0.295074	2.44258	4.07087	0.0606039	0.243678	0.613184
ENSMUSG00000058492	Scp2-ps2	sterol carrier protein 2, pseudogene 2 [Source:MGI Symbol;Acc:MGI:107679]	-0.294844	2.82743	5.46787	0.0325823	0.177557	0.750662
ENSMUSG00000020091	Eif4ebp2	eukaryotic translation initiation factor 4E binding protein 2 [Source:MGI Symbol;Acc:MGI:109198]	-0.294667	7.89718	17.34	0.000721559	0.026002	1.58499
ENSMUSG00000061048	Cdh3	cadherin 3 [Source:MGI Symbol;Acc:MGI:88356]	-0.294319	2.71962	2.77074	0.115327	0.34091	0.46736
ENSMUSG00000025494	Sigirr	single immunoglobulin and toll-interleukin 1 receptor (TIR) domain [Source:MGI Symbol;Acc:MGI:1344402]	-0.293865	4.54149	8.69122	0.00939473	0.0931581	1.03078
ENSMUSG00000049892	Rasd1	RAS, dexamethasone-induced 1 [Source:MGI Symbol;Acc:MGI:1270848]	-0.293854	1.52443	2.03099	0.173206	0.4216	0.3751
ENSMUSG00000060260	Pwwp2b	PWWP domain containing 2B [Source:MGI Symbol;Acc:MGI:2142008]	-0.293703	1.70721	2.20296	0.157047	0.402135	0.395628
ENSMUSG00000062312	Erbb2	erb-b2 receptor tyrosine kinase 2 [Source:MGI Symbol;Acc:MGI:95410]	-0.293387	2.96164	4.67456	0.0459965	0.211674	0.674333
ENSMUSG00000029798	Herc6	hect domain and RLD 6 [Source:MGI Symbol;Acc:MGI:1914388]	-0.29336	3.43252	4.28747	0.0548144	0.231566	0.635325
ENSMUSG00000052914	Cyp2j6	cytochrome P450, family 2, subfamily j, polypeptide 6 [Source:MGI Symbol;Acc:MGI:1270148]	-0.293206	3.86075	2.2191	0.155628	0.400305	0.397609
ENSMUSG00000038668	Lpar1	lysophosphatidic acid receptor 1 [Source:MGI Symbol;Acc:MGI:108429]	-0.293107	2.20134	4.30806	0.0542984	0.230614	0.637115
ENSMUSG00000029727	Cyp3a13	cytochrome P450, family 3, subfamily a, polypeptide 13 [Source:MGI Symbol;Acc:MGI:88610]	-0.293096	5.86974	4.72523	0.044969	0.20916	0.679521
ENSMUSG00000010025	Aldh3a2	aldehyde dehydrogenase family 3, subfamily A2 [Source:MGI Symbol;Acc:MGI:1353452]	-0.292819	6.69232	19.2707	0.000449857	0.020534	1.68753
ENSMUSG00000073489	Ifi204	interferon activated gene 204 [Source:MGI Symbol;Acc:MGI:96429]	-0.292737	4.54848	7.36713	0.0152491	0.120125	0.920365
ENSMUSG00000052392	Acot4	acyl-CoA thioesterase 4 [Source:MGI Symbol;Acc:MGI:2159621]	-0.292703	4.66606	6.32142	0.0229209	0.148258	0.828982
ENSMUSG00000026271	Gpr35	G protein-coupled receptor 35 [Source:MGI Symbol;Acc:MGI:1929509]	-0.29263	1.69789	1.81286	0.196805	0.450972	0.34585
ENSMUSG00000017390	Aldoc	aldolase C, fructose-bisphosphate [Source:MGI Symbol;Acc:MGI:101863]	-0.292415	5.40045	10.2001	0.00561193	0.0719367	1.14305
ENSMUSG00000036892	Prodh2	proline dehydrogenase (oxidase) 2 [Source:MGI Symbol;Acc:MGI:1929093]	-0.292254	7.12448	14.611	0.00148361	0.0374969	1.426
ENSMUSG00000029594	Rbm19	RNA binding motif protein 19 [Source:MGI Symbol;Acc:MGI:1921361]	-0.292218	4.10711	9.99092	0.00601473	0.074491	1.1279
ENSMUSG00000020773	Trim47	tripartite motif-containing 47 [Source:MGI Symbol;Acc:MGI:1917374]	-0.292072	3.56452	3.88105	0.0662724	0.255504	0.592602
ENSMUSG00000024164	C3	complement component 3 [Source:MGI Symbol;Acc:MGI:88227]	-0.291964	13.0768	13.1913	0.00222078	0.0451703	1.34515
ENSMUSG00000032114	Slc37a4	solute carrier family 37 (glucose-6-phosphate transporter), member 4 [Source:MGI Symbol;Acc:MGI:1316650]	-0.291916	7.15409	19.9758	0.00038117	0.0191772	1.71722
ENSMUSG00000035397	Klf16	Kruppel-like factor 16 [Source:MGI Symbol;Acc:MGI:2153049]	-0.291881	3.76465	5.70446	0.0295003	0.16915	0.771728
ENSMUSG00000020821	Kif1c	kinesin family member 1C [Source:MGI Symbol;Acc:MGI:1098260]	-0.291766	6.59309	17.5186	0.000689853	0.0257512	1.5892
ENSMUSG00000042644	Itpr3	inositol 1,4,5-triphosphate receptor 3 [Source:MGI Symbol;Acc:MGI:96624]	-0.291678	4.35042	5.20009	0.0365285	0.18781	0.726282
ENSMUSG00000028458	Tesk1	testis specific protein kinase 1 [Source:MGI Symbol;Acc:MGI:1201675]	-0.291323	3.73739	10.852	0.00453999	0.0641887	1.19254
ENSMUSG00000054381	Zfp747	zinc finger protein 747 [Source:MGI Symbol;Acc:MGI:2443581]	-0.291194	1.60082	2.54912	0.129782	0.364607	0.438175
ENSMUSG00000078190	Dnm3os	dynamin 3, opposite strand [Source:MGI Symbol;Acc:MGI:3052332]	-0.291182	0.740298	0.878946	0.362333	0.61366	0.212072
ENSMUSG00000024892	Pcx	pyruvate carboxylase [Source:MGI Symbol;Acc:MGI:97520]	-0.291154	9.62841	13.8048	0.00186066	0.0417021	1.37984
ENSMUSG00000084106	Gm6136	predicted pseudogene 6136 [Source:MGI Symbol;Acc:MGI:3646897]	-0.290971	1.20462	1.11132	0.307348	0.56578	0.247353
ENSMUSG00000022623	Shank3	SH3 and multiple ankyrin repeat domains 3 [Source:MGI Symbol;Acc:MGI:1930016]	-0.290961	4.09586	10.7754	0.00465305	0.0649998	1.18709
ENSMUSG00000074405	Zfp865	zinc finger protein 865 [Source:MGI Symbol;Acc:MGI:2442656]	-0.290737	4.12039	6.41057	0.0221171	0.145542	0.837012
ENSMUSG00000041757	Plekha6	pleckstrin homology domain containing, family A member 6 [Source:MGI Symbol;Acc:MGI:2388662]	-0.290702	4.79384	9.47669	0.00715226	0.0818223	1.08713
ENSMUSG00000026819	Slc25a25	solute carrier family 25 (mitochondrial carrier, phosphate carrier), member 25 [Source:MGI Symbol;Acc:MGI:1915913]	-0.290438	4.9158	7.69826	0.0134674	0.113004	0.946907
ENSMUSG00000075585	6330403L08Rik	RIKEN cDNA 6330403L08 gene [Source:MGI Symbol;Acc:MGI:1917994]	-0.290369	0.735552	1.5921	0.224989	0.482654	0.316364
ENSMUSG00000020211	Sf3a2	splicing factor 3a, subunit 2 [Source:MGI Symbol;Acc:MGI:104912]	-0.290194	4.8455	13.2762	0.00216655	0.0448016	1.34871
ENSMUSG00000087385	Frg2f1	FSHD region gene 2 family member 1 [Source:MGI Symbol;Acc:MGI:3035485]	-0.290079	1.9874	2.7532	0.116397	0.342173	0.465754
ENSMUSG00000022464	Slc38a4	solute carrier family 38, member 4 [Source:MGI Symbol;Acc:MGI:1916604]	-0.289996	8.60349	9.39924	0.0073439	0.0826166	1.08293
ENSMUSG00000015766	Eps8	epidermal growth factor receptor pathway substrate 8 [Source:MGI Symbol;Acc:MGI:104684]	-0.289833	2.58591	2.52727	0.131323	0.366811	0.435558
ENSMUSG00000006342	Susd2	sushi domain containing 2 [Source:MGI Symbol;Acc:MGI:1918983]	-0.289786	1.91538	1.47322	0.242332	0.501366	0.299845
ENSMUSG00000025151	Maged1	melanoma antigen, family D, 1 [Source:MGI Symbol;Acc:MGI:1930187]	-0.289657	7.38004	16.4513	0.000905841	0.0292268	1.53422
ENSMUSG00000034412	Tbc1d10a	TBC1 domain family, member 10a [Source:MGI Symbol;Acc:MGI:2144164]	-0.289444	2.74506	3.28673	0.0885162	0.297181	0.52698
ENSMUSG00000047953	Gp5	glycoprotein 5 (platelet) [Source:MGI Symbol;Acc:MGI:1096363]	-0.289221	3.14151	3.27969	0.0888283	0.297711	0.526205
ENSMUSG00000053198	Prx	periaxin [Source:MGI Symbol;Acc:MGI:108176]	-0.289051	1.44122	2.0349	0.172816	0.421444	0.37526
ENSMUSG00000004815	Dgkq	diacylglycerol kinase, theta [Source:MGI Symbol;Acc:MGI:102918]	-0.288849	4.59228	11.7039	0.00347166	0.0559997	1.25181
ENSMUSG00000035637	Grhpr	glyoxylate reductase/hydroxypyruvate reductase [Source:MGI Symbol;Acc:MGI:1923488]	-0.28859	7.29328	7.38282	0.0151588	0.119871	0.921285
ENSMUSG00000032014	Oaf	out at first homolog [Source:MGI Symbol;Acc:MGI:94852]	-0.288514	5.04344	8.53442	0.00993269	0.0967234	1.01447
ENSMUSG00000036887	C1qa	complement component 1, q subcomponent, alpha polypeptide [Source:MGI Symbol;Acc:MGI:88223]	-0.288386	6.38712	14.4528	0.0015502	0.0383248	1.41652
ENSMUSG00000050288	Fzd2	frizzled class receptor 2 [Source:MGI Symbol;Acc:MGI:1888513]	-0.288142	0.303905	0.876401	0.363011	0.61423	0.211669
ENSMUSG00000065353	Snora73b	small nucleolar RNA, H/ACA box 73b [Source:MGI Symbol;Acc:MGI:4360049]	-0.288104	0.596105	0.821465	0.378109	0.626626	0.202992
ENSMUSG00000038641	Akr1d1	aldo-keto reductase family 1, member D1 [Source:MGI Symbol;Acc:MGI:2384785]	-0.287851	6.57266	10.2447	0.00553	0.071811	1.14381
ENSMUSG00000060244	Alyref2	Aly/REF export factor 2 [Source:MGI Symbol;Acc:MGI:1913144]	-0.287646	1.39638	1.76248	0.202821	0.457916	0.339215
ENSMUSG00000018593	Sparc	secreted acidic cysteine rich glycoprotein [Source:MGI Symbol;Acc:MGI:98373]	-0.287456	7.79958	10.2771	0.00547142	0.0712219	1.14739
ENSMUSG00000050428	Fbxo46	F-box protein 46 [Source:MGI Symbol;Acc:MGI:2444918]	-0.287214	2.76151	5.88711	0.0273494	0.162886	0.788116
ENSMUSG00000033126	Ybey	ybeY metallopeptidase [Source:MGI Symbol;Acc:MGI:2656825]	-0.287103	2.03802	3.67563	0.0731217	0.269429	0.569556
ENSMUSG00000094910	D430019H16Rik	RIKEN cDNA D430019H16 gene [Source:MGI Symbol;Acc:MGI:2443127]	-0.287059	1.34319	2.02465	0.17384	0.422315	0.374363
ENSMUSG00000017652	Cd40	CD40 antigen [Source:MGI Symbol;Acc:MGI:88336]	-0.286744	1.01347	1.30302	0.270345	0.530523	0.275296
ENSMUSG00000022216	Psme1	proteasome (prosome, macropain) activator subunit 1 (PA28 alpha) [Source:MGI Symbol;Acc:MGI:1096367]	-0.286739	6.362	16.335	0.000933695	0.0295428	1.52955
ENSMUSG00000047109	Cldn14	claudin 14 [Source:MGI Symbol;Acc:MGI:1860425]	-0.286677	2.29524	2.34556	0.145039	0.385716	0.413732
ENSMUSG00000022179	4931414P19Rik	RIKEN cDNA 4931414P19 gene [Source:MGI Symbol;Acc:MGI:1921609]	-0.286673	2.46484	4.53989	0.0488628	0.21765	0.662242
ENSMUSG00000109408	A930037H05Rik	RIKEN cDNA A930037H05 gene [Source:MGI Symbol;Acc:MGI:1925689]	-0.286517	0.492821	1.08205	0.3136	0.570288	0.243906
ENSMUSG00000024327	Slc39a7	solute carrier family 39 (zinc transporter), member 7 [Source:MGI Symbol;Acc:MGI:95909]	-0.286515	1.25815	1.55456	0.230287	0.488644	0.311008
ENSMUSG00000001507	Itga3	integrin alpha 3 [Source:MGI Symbol;Acc:MGI:96602]	-0.286486	3.46627	4.5418	0.0488208	0.217608	0.662326
ENSMUSG00000050382	Kif7	kinesin family member 7 [Source:MGI Symbol;Acc:MGI:1098239]	-0.285907	0.997178	0.90016	0.356755	0.608333	0.215858
ENSMUSG00000009418	Nav1	neuron navigator 1 [Source:MGI Symbol;Acc:MGI:2183683]	-0.285805	4.45368	7.55262	0.01422	0.116004	0.935527
ENSMUSG00000115919	Gm31583	predicted gene, 31583 [Source:MGI Symbol;Acc:MGI:5590742]	-0.285731	2.05605	0.86684	0.365574	0.616046	0.210387
ENSMUSG00000029096	Htra3	HtrA serine peptidase 3 [Source:MGI Symbol;Acc:MGI:1925808]	-0.285676	1.59281	0.814939	0.379964	0.62827	0.201854
ENSMUSG00000029047	Pex10	peroxisomal biogenesis factor 10 [Source:MGI Symbol;Acc:MGI:2684988]	-0.28559	2.97055	6.30116	0.0231082	0.148715	0.827644
ENSMUSG00000029699	Ssc4d	scavenger receptor cysteine rich family, 4 domains [Source:MGI Symbol;Acc:MGI:1924709]	-0.2854	0.842386	0.754509	0.397808	0.642816	0.191914
ENSMUSG00000054675	Tmem119	transmembrane protein 119 [Source:MGI Symbol;Acc:MGI:2385228]	-0.285363	2.05165	2.19478	0.157773	0.403084	0.394605
ENSMUSG00000029127	Zbtb49	zinc finger and BTB domain containing 49 [Source:MGI Symbol;Acc:MGI:1922329]	-0.285199	2.27116	4.28482	0.0548812	0.231608	0.635247
ENSMUSG00000037936	Scarb1	scavenger receptor class B, member 1 [Source:MGI Symbol;Acc:MGI:893578]	-0.285119	7.88387	16.1319	0.000984644	0.0304726	1.51609
ENSMUSG00000110945	Gm9856	predicted gene 9856 [Source:MGI Symbol;Acc:MGI:3704347]	-0.285014	1.0141	1.85311	0.192159	0.446093	0.350574
ENSMUSG00000029223	Uchl1	ubiquitin carboxy-terminal hydrolase L1 [Source:MGI Symbol;Acc:MGI:103149]	-0.284853	0.621976	1.27296	0.275735	0.53531	0.271394
ENSMUSG00000002274	Metrn	meteorin, glial cell differentiation regulator [Source:MGI Symbol;Acc:MGI:1917333]	-0.284799	1.91092	1.58158	0.226457	0.484206	0.31497
ENSMUSG00000097204	Gm17690	predicted gene, 17690 [Source:MGI Symbol;Acc:MGI:4937324]	-0.284699	1.52186	1.32926	0.265757	0.526036	0.278984
ENSMUSG00000028158	Mttp	microsomal triglyceride transfer protein [Source:MGI Symbol;Acc:MGI:106926]	-0.284451	7.61859	13.4543	0.00205754	0.0434391	1.36212
ENSMUSG00000021509	Slc25a48	solute carrier family 25, member 48 [Source:MGI Symbol;Acc:MGI:2145373]	-0.284434	3.20923	2.88077	0.108873	0.331601	0.479384
ENSMUSG00000027359	Slc27a2	solute carrier family 27 (fatty acid transporter), member 2 [Source:MGI Symbol;Acc:MGI:1347099]	-0.28434	7.99871	7.92219	0.0123971	0.108668	0.963899
ENSMUSG00000090038	Gm16573	predicted gene 16573 [Source:MGI Symbol;Acc:MGI:4414993]	-0.28428	4.09679	6.78073	0.0191076	0.1354	0.86838
ENSMUSG00000051375	Pcdh1	protocadherin 1 [Source:MGI Symbol;Acc:MGI:104692]	-0.284271	4.48611	5.34727	0.0342952	0.181332	0.741527
ENSMUSG00000002763	Pex6	peroxisomal biogenesis factor 6 [Source:MGI Symbol;Acc:MGI:2385054]	-0.283791	5.38225	10.245	0.00552944	0.071811	1.14381
ENSMUSG00000033256	Shf	Src homology 2 domain containing F [Source:MGI Symbol;Acc:MGI:3613669]	-0.283564	2.49874	5.38096	0.0338065	0.180654	0.743151
ENSMUSG00000051669	AU021092	expressed sequence AU021092 [Source:MGI Symbol;Acc:MGI:2146559]	-0.283246	1.08966	1.24925	0.280086	0.540223	0.267427
ENSMUSG00000044338	Aplnr	apelin receptor [Source:MGI Symbol;Acc:MGI:1346086]	-0.283081	1.65677	2.1273	0.163916	0.409805	0.387423
ENSMUSG00000021044	Adck1	aarF domain containing kinase 1 [Source:MGI Symbol;Acc:MGI:1919363]	-0.283002	3.19429	5.19185	0.0366584	0.188159	0.725476
ENSMUSG00000045822	Zswim3	zinc finger SWIM-type containing 3 [Source:MGI Symbol;Acc:MGI:1914788]	-0.282678	2.11432	3.90435	0.0655441	0.253844	0.595433
ENSMUSG00000005718	Tfap4	transcription factor AP4 [Source:MGI Symbol;Acc:MGI:103239]	-0.282597	2.78375	4.26311	0.0554321	0.232857	0.632911
ENSMUSG00000010051	Hyal1	hyaluronoglucosaminidase 1 [Source:MGI Symbol;Acc:MGI:96298]	-0.282571	2.0788	2.38954	0.141565	0.381386	0.418635
ENSMUSG00000001750	Tcirg1	T cell, immune regulator 1, ATPase, H+ transporting, lysosomal V0 protein A3 [Source:MGI Symbol;Acc:MGI:1350931]	-0.282561	6.02912	9.4825	0.00713811	0.0817984	1.08726
ENSMUSG00000060407	Cyp2a12	cytochrome P450, family 2, subfamily a, polypeptide 12 [Source:MGI Symbol;Acc:MGI:105055]	-0.28254	6.20594	11.0189	0.00430421	0.062895	1.20138
ENSMUSG00000050147	F2rl3	coagulation factor II (thrombin) receptor-like 3 [Source:MGI Symbol;Acc:MGI:1298207]	-0.282304	1.87578	2.28429	0.150055	0.392855	0.405768
ENSMUSG00000040328	Olfr56	olfactory receptor 56 [Source:MGI Symbol;Acc:MGI:1333785]	-0.282164	0.363228	1.04298	0.322222	0.577585	0.238384
ENSMUSG00000035356	Nfkbiz	nuclear factor of kappa light polypeptide gene enhancer in B cells inhibitor, zeta [Source:MGI Symbol;Acc:MGI:1931595]	-0.28215	3.02139	5.17283	0.0369602	0.188868	0.723842
ENSMUSG00000008845	Cd163	CD163 antigen [Source:MGI Symbol;Acc:MGI:2135946]	-0.282106	2.55038	3.79522	0.0690385	0.260738	0.583795
ENSMUSG00000036304	Zdhhc23	zinc finger, DHHC domain containing 23 [Source:MGI Symbol;Acc:MGI:2685625]	-0.281993	1.83417	2.1913	0.158082	0.403084	0.394605
ENSMUSG00000020741	Cluh	clustered mitochondria (cluA/CLU1) homolog [Source:MGI Symbol;Acc:MGI:1921398]	-0.28151	7.95006	17.9324	0.000622277	0.0247604	1.60624
ENSMUSG00000039220	Ppp1r10	protein phosphatase 1, regulatory subunit 10 [Source:MGI Symbol;Acc:MGI:1289273]	-0.281392	5.84911	13.4514	0.00205928	0.0434391	1.36212
ENSMUSG00000012350	Ehf	ets homologous factor [Source:MGI Symbol;Acc:MGI:1270840]	-0.281255	0.715317	0.390971	0.540546	0.752102	0.123723
ENSMUSG00000104348	Gm37691	predicted gene, 37691 [Source:MGI Symbol;Acc:MGI:5610919]	-0.281214	1.95105	1.25806	0.278459	0.538365	0.268923
ENSMUSG00000035202	Lars2	leucyl-tRNA synthetase, mitochondrial [Source:MGI Symbol;Acc:MGI:2142973]	-0.281171	8.12463	1.00318	0.331349	0.585027	0.232824
ENSMUSG00000014599	Csf1	colony stimulating factor 1 (macrophage) [Source:MGI Symbol;Acc:MGI:1339753]	-0.281094	4.29837	7.86783	0.0126477	0.109598	0.960198
ENSMUSG00000025010	Ccnj	cyclin J [Source:MGI Symbol;Acc:MGI:2443297]	-0.280985	2.91188	4.28486	0.0548802	0.231608	0.635247
ENSMUSG00000038400	Pmepa1	prostate transmembrane protein, androgen induced 1 [Source:MGI Symbol;Acc:MGI:1929600]	-0.280507	0.935563	0.67141	0.424517	0.667182	0.175756
ENSMUSG00000038903	Ccdc68	coiled-coil domain containing 68 [Source:MGI Symbol;Acc:MGI:3612676]	-0.279665	1.47014	1.19365	0.290662	0.549898	0.259718
ENSMUSG00000031209	Heph	hephaestin [Source:MGI Symbol;Acc:MGI:1332240]	-0.279543	2.46056	2.96992	0.103961	0.324208	0.489176
ENSMUSG00000038009	Dnajc22	DnaJ heat shock protein family (Hsp40) member C22 [Source:MGI Symbol;Acc:MGI:1920028]	-0.279485	5.78747	11.5333	0.00366052	0.05749	1.24041
ENSMUSG00000016756	Cmah	cytidine monophospho-N-acetylneuraminic acid hydroxylase [Source:MGI Symbol;Acc:MGI:103227]	-0.27925	4.76063	4.42179	0.0515485	0.224529	0.648728
ENSMUSG00000040706	Agmat	agmatine ureohydrolase (agmatinase) [Source:MGI Symbol;Acc:MGI:1923236]	-0.278902	5.06966	11.853	0.00331563	0.054488	1.2637
ENSMUSG00000045252	Zfp574	zinc finger protein 574 [Source:MGI Symbol;Acc:MGI:2442951]	-0.278859	4.06897	5.53871	0.0316221	0.174587	0.757988
ENSMUSG00000029070	Mxra8	matrix-remodelling associated 8 [Source:MGI Symbol;Acc:MGI:1922011]	-0.278848	3.47923	5.41545	0.0333145	0.179307	0.746402
ENSMUSG00000048878	Hexim1	hexamethylene bis-acetamide inducible 1 [Source:MGI Symbol;Acc:MGI:2385923]	-0.278687	4.8832	14.0107	0.00175496	0.0408036	1.3893
ENSMUSG00000032549	Rab6b	RAB6B, member RAS oncogene family [Source:MGI Symbol;Acc:MGI:107283]	-0.278647	0.846411	0.926332	0.350042	0.601761	0.220576
ENSMUSG00000025732	Mcrip2	MAPK regulated corepressor interacting protein 2 [Source:MGI Symbol;Acc:MGI:1915491]	-0.278637	3.506	3.57974	0.0766022	0.275268	0.560245
ENSMUSG00000028186	Uox	urate oxidase [Source:MGI Symbol;Acc:MGI:98907]	-0.278457	9.48363	9.00705	0.00840867	0.0879865	1.05558
ENSMUSG00000053898	Ech1	enoyl coenzyme A hydratase 1, peroxisomal [Source:MGI Symbol;Acc:MGI:1858208]	-0.278345	7.49673	15.9089	0.00104425	0.030795	1.51152
ENSMUSG00000029009	Mthfr	methylenetetrahydrofolate reductase [Source:MGI Symbol;Acc:MGI:106639]	-0.278183	5.73912	9.81931	0.00636979	0.0776204	1.11002
ENSMUSG00000036553	Sh3tc1	SH3 domain and tetratricopeptide repeats 1 [Source:MGI Symbol;Acc:MGI:2678949]	-0.278137	3.37113	5.0936	0.0382491	0.192132	0.716399
ENSMUSG00000019080	Mfsd3	major facilitator superfamily domain containing 3 [Source:MGI Symbol;Acc:MGI:1916822]	-0.27777	2.21679	3.54909	0.0777557	0.277513	0.556716
ENSMUSG00000044254	Pcsk9	proprotein convertase subtilisin/kexin type 9 [Source:MGI Symbol;Acc:MGI:2140260]	-0.277761	7.61089	5.72186	0.0292872	0.168798	0.772632
ENSMUSG00000042109	Csdc2	cold shock domain containing C2, RNA binding [Source:MGI Symbol;Acc:MGI:2146027]	-0.277739	0.603191	0.745695	0.400516	0.645544	0.190074
ENSMUSG00000025405	Inhbc	inhibin beta-C [Source:MGI Symbol;Acc:MGI:105932]	-0.277699	3.50282	5.37537	0.033887	0.180719	0.742997
ENSMUSG00000029312	Klhl8	kelch-like 8 [Source:MGI Symbol;Acc:MGI:2179430]	-0.277585	2.00606	3.64443	0.0742332	0.271618	0.566041
ENSMUSG00000028973	Abcb8	ATP-binding cassette, sub-family B (MDR/TAP), member 8 [Source:MGI Symbol;Acc:MGI:1351667]	-0.277563	5.36256	11.8354	0.00333364	0.054488	1.2637
ENSMUSG00000022114	Spry2	sprouty RTK signaling antagonist 2 [Source:MGI Symbol;Acc:MGI:1345138]	-0.277464	1.73348	2.30071	0.148691	0.390999	0.407824
ENSMUSG00000044026	Slc35g1	solute carrier family 35, member G1 [Source:MGI Symbol;Acc:MGI:2444789]	-0.277206	4.87316	6.49749	0.0213643	0.142654	0.845717
ENSMUSG00000060397	Zfp128	zinc finger protein 128 [Source:MGI Symbol;Acc:MGI:2389445]	-0.2772	1.38723	1.57826	0.226923	0.484823	0.314417
ENSMUSG00000029174	Tbc1d1	TBC1 domain family, member 1 [Source:MGI Symbol;Acc:MGI:1889508]	-0.276941	4.54256	12.0772	0.00309565	0.0530514	1.2753
ENSMUSG00000032589	Bsn	bassoon [Source:MGI Symbol;Acc:MGI:1277955]	-0.276723	2.21396	2.73446	0.117555	0.344733	0.462517
ENSMUSG00000049562	Ap5b1	adaptor-related protein complex 5, beta 1 subunit [Source:MGI Symbol;Acc:MGI:2685808]	-0.276404	2.6608	4.5822	0.0479405	0.215796	0.665958
ENSMUSG00000036989	Trim3	tripartite motif-containing 3 [Source:MGI Symbol;Acc:MGI:1860040]	-0.27613	3.50037	6.87596	0.0184111	0.133161	0.875623
ENSMUSG00000029554	Mad1l1	MAD1 mitotic arrest deficient 1-like 1 [Source:MGI Symbol;Acc:MGI:1341857]	-0.276117	4.73107	14.9374	0.00135614	0.0357308	1.44696
ENSMUSG00000023191	P3h3	prolyl 3-hydroxylase 3 [Source:MGI Symbol;Acc:MGI:1315208]	-0.276041	2.45518	1.73451	0.206262	0.462699	0.334701
ENSMUSG00000020357	Flt4	FMS-like tyrosine kinase 4 [Source:MGI Symbol;Acc:MGI:95561]	-0.276029	5.32707	9.52715	0.00703045	0.081246	1.0902
ENSMUSG00000039741	Bahcc1	BAH domain and coiled-coil containing 1 [Source:MGI Symbol;Acc:MGI:2679272]	-0.276	3.80467	6.48824	0.021443	0.142827	0.84519
ENSMUSG00000005465	Il27ra	interleukin 27 receptor, alpha [Source:MGI Symbol;Acc:MGI:1355318]	-0.275963	1.64193	1.918	0.184957	0.43688	0.359638
ENSMUSG00000018599	Mief2	mitochondrial elongation factor 2 [Source:MGI Symbol;Acc:MGI:2144199]	-0.275748	2.04149	3.58446	0.0764265	0.274926	0.560784
ENSMUSG00000018387	Shroom1	shroom family member 1 [Source:MGI Symbol;Acc:MGI:1919024]	-0.275698	3.98886	9.4828	0.00713737	0.0817984	1.08726
ENSMUSG00000040441	Slc26a10	solute carrier family 26, member 10 [Source:MGI Symbol;Acc:MGI:2143920]	-0.275582	2.9051	3.2233	0.0913773	0.302864	0.518753
ENSMUSG00000038437	Mllt6	myeloid/lymphoid or mixed-lineage leukemia; translocated to, 6 [Source:MGI Symbol;Acc:MGI:1935145]	-0.275419	4.51708	5.65327	0.0301376	0.1706	0.76802
ENSMUSG00000002250	Ppard	peroxisome proliferator activator receptor delta [Source:MGI Symbol;Acc:MGI:101884]	-0.275225	4.16559	7.96786	0.012191	0.107136	0.970064
ENSMUSG00000059195	Gm12715	predicted gene 12715 [Source:MGI Symbol;Acc:MGI:3650759]	-0.275139	0.649255	0.919989	0.351652	0.603003	0.219681
ENSMUSG00000048440	Cyp4f16	cytochrome P450, family 4, subfamily f, polypeptide 16 [Source:MGI Symbol;Acc:MGI:1917351]	-0.274974	2.69966	5.21304	0.0363254	0.187295	0.727475
ENSMUSG00000037692	Ahdc1	AT hook, DNA binding motif, containing 1 [Source:MGI Symbol;Acc:MGI:2444218]	-0.274904	3.51624	4.47762	0.0502579	0.221468	0.654688
ENSMUSG00000001123	Lgals9	lectin, galactose binding, soluble 9 [Source:MGI Symbol;Acc:MGI:109496]	-0.274782	8.2924	12.602	0.00264254	0.0492023	1.30801
ENSMUSG00000078794	Dact3	dishevelled-binding antagonist of beta-catenin 3 [Source:MGI Symbol;Acc:MGI:3654828]	-0.274649	0.259972	0.861166	0.367108	0.617279	0.209518
ENSMUSG00000084983	Gm11789	predicted gene 11789 [Source:MGI Symbol;Acc:MGI:3650495]	-0.274528	1.21225	0.902864	0.356053	0.607805	0.216235
ENSMUSG00000000325	Arvcf	armadillo repeat gene deleted in velocardiofacial syndrome [Source:MGI Symbol;Acc:MGI:109620]	-0.274508	4.7168	6.10931	0.0249717	0.155765	0.807531
ENSMUSG00000070604	Vsig10l	V-set and immunoglobulin domain containing 10 like [Source:MGI Symbol;Acc:MGI:1922940]	-0.274425	0.861712	0.999267	0.332266	0.585865	0.232202
ENSMUSG00000024055	Cyp4f13	cytochrome P450, family 4, subfamily f, polypeptide 13 [Source:MGI Symbol;Acc:MGI:2158641]	-0.274424	4.91299	13.3421	0.00212546	0.0442875	1.35372
ENSMUSG00000021624	Cd180	CD180 antigen [Source:MGI Symbol;Acc:MGI:1194924]	-0.274404	2.5184	2.8395	0.111242	0.335393	0.474446
ENSMUSG00000026806	Ddx31	DEAD/H (Asp-Glu-Ala-Asp/His) box polypeptide 31 [Source:MGI Symbol;Acc:MGI:2682639]	-0.274379	2.77656	4.6257	0.0470133	0.213706	0.670182
ENSMUSG00000037605	Adgrl3	adhesion G protein-coupled receptor L3 [Source:MGI Symbol;Acc:MGI:2441950]	-0.274317	1.23344	1.18262	0.292825	0.552164	0.257932
ENSMUSG00000026604	Ptpn14	protein tyrosine phosphatase, non-receptor type 14 [Source:MGI Symbol;Acc:MGI:102467]	-0.274153	3.20953	5.56635	0.0312564	0.173626	0.760386
ENSMUSG00000029641	Rasl11a	RAS-like, family 11, member A [Source:MGI Symbol;Acc:MGI:1916145]	-0.274049	0.757628	1.11321	0.306952	0.565391	0.247651
ENSMUSG00000029599	Ddx54	DEAD (Asp-Glu-Ala-Asp) box polypeptide 54 [Source:MGI Symbol;Acc:MGI:1919240]	-0.274039	5.62022	11.7863	0.00338444	0.0550546	1.25921
ENSMUSG00000053560	Ier2	immediate early response 2 [Source:MGI Symbol;Acc:MGI:104815]	-0.273908	3.88452	6.55455	0.0208862	0.14101	0.850751
ENSMUSG00000009035	Tmem184b	transmembrane protein 184b [Source:MGI Symbol;Acc:MGI:2445179]	-0.273728	4.55356	5.66212	0.0300264	0.170462	0.768372
ENSMUSG00000094806	Cyp2d10	cytochrome P450, family 2, subfamily d, polypeptide 10 [Source:MGI Symbol;Acc:MGI:88602]	-0.273707	6.08512	12.0604	0.00311158	0.0530514	1.2753
ENSMUSG00000106874	Gm20186	predicted gene, 20186 [Source:MGI Symbol;Acc:MGI:5012371]	-0.273596	1.53713	1.75907	0.203236	0.458339	0.338813
ENSMUSG00000022620	Arsa	arylsulfatase A [Source:MGI Symbol;Acc:MGI:88077]	-0.273309	3.91621	4.64829	0.0465399	0.212745	0.672141
ENSMUSG00000070371	Prss36	protease, serine 36 [Source:MGI Symbol;Acc:MGI:1924863]	-0.273254	1.32989	2.03627	0.17268	0.421358	0.375348
ENSMUSG00000042340	Ctf1	cardiotrophin 1 [Source:MGI Symbol;Acc:MGI:105115]	-0.273227	1.44981	1.64714	0.217502	0.475259	0.323069
ENSMUSG00000027639	Samhd1	SAM domain and HD domain, 1 [Source:MGI Symbol;Acc:MGI:1927468]	-0.27299	6.0719	12.4486	0.00276672	0.0502798	1.29861
ENSMUSG00000118504	4933434E20Rik	RIKEN cDNA 4933434E20 gene [Source:MGI Symbol;Acc:MGI:1914027]	-0.272972	0.410845	0.798768	0.384619	0.631758	0.199449
ENSMUSG00000048772	Tmem53	transmembrane protein 53 [Source:MGI Symbol;Acc:MGI:1916027]	-0.272643	2.63305	1.68179	0.212954	0.470366	0.327564
ENSMUSG00000021285	Ppp1r13b	protein phosphatase 1, regulatory subunit 13B [Source:MGI Symbol;Acc:MGI:1336199]	-0.272584	4.31153	11.1116	0.00417929	0.0617973	1.20903
ENSMUSG00000074768	Bhmt	betaine-homocysteine methyltransferase [Source:MGI Symbol;Acc:MGI:1339972]	-0.272565	7.62779	1.56807	0.228362	0.486465	0.312949
ENSMUSG00000038055	Dexi	dexamethasone-induced transcript [Source:MGI Symbol;Acc:MGI:1926236]	-0.272545	1.86171	2.48446	0.134407	0.370583	0.431115
ENSMUSG00000116354	Cyp2d38-ps	cytochrome P450, family 2, subfamily d, member 38, pseudogene [Source:MGI Symbol;Acc:MGI:3780075]	-0.272318	2.27618	1.07441	0.315259	0.571933	0.242655
ENSMUSG00000049295	Zfp219	zinc finger protein 219 [Source:MGI Symbol;Acc:MGI:1917140]	-0.272184	4.47836	3.9959	0.0627721	0.248611	0.60448
ENSMUSG00000021211	Akr1c12	aldo-keto reductase family 1, member C12 [Source:MGI Symbol;Acc:MGI:1351661]	-0.27183	4.27153	9.05768	0.00826182	0.0870713	1.06013
ENSMUSG00000050270	Tmem220	transmembrane protein 220 [Source:MGI Symbol;Acc:MGI:2443691]	-0.271799	2.98469	6.64371	0.0201633	0.138161	0.859613
ENSMUSG00000018830	Myh11	myosin, heavy polypeptide 11, smooth muscle [Source:MGI Symbol;Acc:MGI:102643]	-0.271574	3.07327	3.11243	0.0966463	0.312344	0.505367
ENSMUSG00000038119	Cdon	cell adhesion molecule-related/down-regulated by oncogenes [Source:MGI Symbol;Acc:MGI:1926387]	-0.27145	2.73917	3.04508	0.100023	0.317664	0.498032
ENSMUSG00000031217	Efnb1	ephrin B1 [Source:MGI Symbol;Acc:MGI:102708]	-0.271023	4.01399	7.20419	0.0162237	0.124141	0.906086
ENSMUSG00000033777	Tlr13	toll-like receptor 13 [Source:MGI Symbol;Acc:MGI:3045213]	-0.270995	3.14721	4.84663	0.0426137	0.202716	0.693112
ENSMUSG00000043740	B430306N03Rik	RIKEN cDNA B430306N03 gene [Source:MGI Symbol;Acc:MGI:2443478]	-0.270887	4.14288	11.836	0.00333303	0.054488	1.2637
ENSMUSG00000024790	Sac3d1	SAC3 domain containing 1 [Source:MGI Symbol;Acc:MGI:1913656]	-0.270692	2.46717	3.6447	0.0742235	0.271618	0.566041
ENSMUSG00000022146	Osmr	oncostatin M receptor [Source:MGI Symbol;Acc:MGI:1330819]	-0.270682	2.02759	2.40312	0.140513	0.379938	0.420287
ENSMUSG00000117171	C230013L11Rik	RIKEN cDNA C230013L11 gene [Source:MGI Symbol;Acc:MGI:2442581]	-0.270647	0.164357	0.786993	0.388063	0.63377	0.198068
ENSMUSG00000025171	Ubtd1	ubiquitin domain containing 1 [Source:MGI Symbol;Acc:MGI:2385092]	-0.270394	2.84172	3.1599	0.0943468	0.308418	0.51086
ENSMUSG00000026785	Pkn3	protein kinase N3 [Source:MGI Symbol;Acc:MGI:2388285]	-0.270386	2.08324	2.86788	0.109606	0.332857	0.477742
ENSMUSG00000041241	Mul1	mitochondrial ubiquitin ligase activator of NFKB 1 [Source:MGI Symbol;Acc:MGI:1915600]	-0.270218	4.48282	8.51831	0.00998993	0.0969979	1.01324
ENSMUSG00000078440	Dohh	deoxyhypusine hydroxylase/monooxygenase [Source:MGI Symbol;Acc:MGI:1915964]	-0.269993	1.67674	2.2621	0.151924	0.395473	0.402883
ENSMUSG00000022816	Fstl1	follistatin-like 1 [Source:MGI Symbol;Acc:MGI:102793]	-0.269932	5.69654	5.8636	0.0276159	0.163586	0.786254
ENSMUSG00000023284	Zfp605	zinc finger protein 605 [Source:MGI Symbol;Acc:MGI:2444933]	-0.269792	1.67583	2.45752	0.136393	0.373263	0.427985
ENSMUSG00000045322	Tlr9	toll-like receptor 9 [Source:MGI Symbol;Acc:MGI:1932389]	-0.269194	1.42865	1.78092	0.200592	0.454991	0.341998
ENSMUSG00000022565	Plec	plectin [Source:MGI Symbol;Acc:MGI:1277961]	-0.268851	6.2231	7.31593	0.0155479	0.121256	0.916296
ENSMUSG00000015846	Rxra	retinoid X receptor alpha [Source:MGI Symbol;Acc:MGI:98214]	-0.268626	7.60031	11.4901	0.00371016	0.0579362	1.23705
ENSMUSG00000022799	Arhgap31	Rho GTPase activating protein 31 [Source:MGI Symbol;Acc:MGI:1333857]	-0.268544	4.34514	10.0726	0.00585357	0.073563	1.13334
ENSMUSG00000010047	Hyal2	hyaluronoglucosaminidase 2 [Source:MGI Symbol;Acc:MGI:1196334]	-0.268357	5.19051	10.4882	0.00510634	0.0684591	1.16457
ENSMUSG00000030770	Parva	parvin, alpha [Source:MGI Symbol;Acc:MGI:1931144]	-0.268187	5.35656	15.9861	0.00102317	0.0307583	1.51204
ENSMUSG00000021900	Btd	biotinidase [Source:MGI Symbol;Acc:MGI:1347001]	-0.268156	5.48168	12.0633	0.00310881	0.0530514	1.2753
ENSMUSG00000044562	Rasip1	Ras interacting protein 1 [Source:MGI Symbol;Acc:MGI:1917153]	-0.267958	3.38208	3.51307	0.0791374	0.28068	0.551788
ENSMUSG00000031111	Igsf1	immunoglobulin superfamily, member 1 [Source:MGI Symbol;Acc:MGI:2147913]	-0.26771	5.28349	4.83355	0.0428605	0.203384	0.691684
ENSMUSG00000043110	Lrrn4	leucine rich repeat neuronal 4 [Source:MGI Symbol;Acc:MGI:2445154]	-0.26764	1.53764	1.50326	0.237791	0.496918	0.303716
ENSMUSG00000020102	Slc16a7	solute carrier family 16 (monocarboxylic acid transporters), member 7 [Source:MGI Symbol;Acc:MGI:1330284]	-0.267587	6.03274	1.89675	0.187277	0.440449	0.356104
ENSMUSG00000036667	Tcaf1	TRPM8 channel-associated factor 1 [Source:MGI Symbol;Acc:MGI:1914665]	-0.267532	3.75004	6.08917	0.0251771	0.156617	0.805162
ENSMUSG00000032207	Lipc	lipase, hepatic [Source:MGI Symbol;Acc:MGI:96216]	-0.267493	6.81439	11.4784	0.00372367	0.0580145	1.23646
ENSMUSG00000008855	Hdac5	histone deacetylase 5 [Source:MGI Symbol;Acc:MGI:1333784]	-0.267464	5.53942	13.9134	0.00180406	0.0410554	1.38663
ENSMUSG00000018378	Cuedc1	CUE domain containing 1 [Source:MGI Symbol;Acc:MGI:2144281]	-0.267393	2.13273	2.86322	0.109873	0.333381	0.477059
ENSMUSG00000043079	Synpo	synaptopodin [Source:MGI Symbol;Acc:MGI:1099446]	-0.26723	3.02488	3.82116	0.0681886	0.258658	0.587273
ENSMUSG00000024131	Slc3a1	solute carrier family 3, member 1 [Source:MGI Symbol;Acc:MGI:1195264]	-0.267175	6.0845	7.50189	0.0144934	0.116975	0.931906
ENSMUSG00000025422	Agap2	ArfGAP with GTPase domain, ankyrin repeat and PH domain 2 [Source:MGI Symbol;Acc:MGI:3580016]	-0.267064	2.25122	3.0593	0.0992989	0.316421	0.499734
ENSMUSG00000018821	Avpi1	arginine vasopressin-induced 1 [Source:MGI Symbol;Acc:MGI:1916784]	-0.26693	4.13928	7.03489	0.0173124	0.128044	0.892642
ENSMUSG00000029570	Lfng	LFNG O-fucosylpeptide 3-beta-N-acetylglucosaminyltransferase [Source:MGI Symbol;Acc:MGI:1095413]	-0.266929	3.43578	5.98945	0.0262234	0.159936	0.796054
ENSMUSG00000062175	Tgif2	TGFB-induced factor homeobox 2 [Source:MGI Symbol;Acc:MGI:1915299]	-0.266896	3.11982	5.97022	0.0264308	0.160395	0.79481
ENSMUSG00000000673	Haao	3-hydroxyanthranilate 3,4-dioxygenase [Source:MGI Symbol;Acc:MGI:1349444]	-0.266794	6.90445	7.83714	0.0127918	0.110216	0.957756
ENSMUSG00000015468	Notch4	notch 4 [Source:MGI Symbol;Acc:MGI:107471]	-0.266757	2.9147	3.46316	0.0811001	0.284612	0.545747
ENSMUSG00000004931	Apba3	amyloid beta (A4) precursor protein-binding, family A, member 3 [Source:MGI Symbol;Acc:MGI:1888527]	-0.26672	3.93904	6.98453	0.0176522	0.129607	0.887373
ENSMUSG00000063524	Eno1	enolase 1, alpha non-neuron [Source:MGI Symbol;Acc:MGI:95393]	-0.266699	7.95204	10.5998	0.0049244	0.0670325	1.17371
ENSMUSG00000037710	Cisd1	CDGSH iron sulfur domain 1 [Source:MGI Symbol;Acc:MGI:1261855]	-0.266614	4.87033	8.24071	0.0110376	0.101922	0.991732
ENSMUSG00000000811	Txnrd3	thioredoxin reductase 3 [Source:MGI Symbol;Acc:MGI:2386711]	-0.266532	2.6745	4.07983	0.0603506	0.243112	0.614193
ENSMUSG00000024395	Lims2	LIM and senescent cell antigen like domains 2 [Source:MGI Symbol;Acc:MGI:2385067]	-0.266423	4.27206	4.41636	0.051676	0.224824	0.648156
ENSMUSG00000030301	Ccdc91	coiled-coil domain containing 91 [Source:MGI Symbol;Acc:MGI:1914265]	-0.266348	3.55673	7.44907	0.0147844	0.118066	0.927875
ENSMUSG00000022090	Pdlim2	PDZ and LIM domain 2 [Source:MGI Symbol;Acc:MGI:2384850]	-0.266101	2.25113	2.4092	0.140045	0.379234	0.421093
ENSMUSG00000029710	Ephb4	Eph receptor B4 [Source:MGI Symbol;Acc:MGI:104757]	-0.266066	5.53328	11.5727	0.00361581	0.0571165	1.24324
ENSMUSG00000042745	Id1	inhibitor of DNA binding 1, HLH protein [Source:MGI Symbol;Acc:MGI:96396]	-0.266008	3.07511	4.09784	0.0598454	0.241862	0.616432
ENSMUSG00000028111	Ctsk	cathepsin K [Source:MGI Symbol;Acc:MGI:107823]	-0.265698	0.784407	1.23158	0.28339	0.54355	0.26476
ENSMUSG00000075289	Carns1	carnosine synthase 1 [Source:MGI Symbol;Acc:MGI:2147595]	-0.265461	1.88854	1.27801	0.274819	0.534672	0.271912
ENSMUSG00000025158	Rfng	RFNG O-fucosylpeptide 3-beta-N-acetylglucosaminyltransferase [Source:MGI Symbol;Acc:MGI:894275]	-0.265407	3.16782	4.85034	0.0425439	0.202716	0.693112
ENSMUSG00000028967	Errfi1	ERBB receptor feedback inhibitor 1 [Source:MGI Symbol;Acc:MGI:1921405]	-0.26537	8.14551	4.8046	0.0434124	0.205123	0.687987
ENSMUSG00000020778	Ten1	TEN1 telomerase capping complex subunit [Source:MGI Symbol;Acc:MGI:1916785]	-0.2652	2.60484	3.2808	0.0887793	0.297632	0.52632
ENSMUSG00000017737	Mmp9	matrix metallopeptidase 9 [Source:MGI Symbol;Acc:MGI:97011]	-0.265151	5.64569	7.13209	0.0166775	0.125953	0.89979
ENSMUSG00000022575	Gsdmd	gasdermin D [Source:MGI Symbol;Acc:MGI:1916396]	-0.265081	4.86655	7.19924	0.0162543	0.124141	0.906086
ENSMUSG00000044359	P2ry4	pyrimidinergic receptor P2Y, G-protein coupled, 4 [Source:MGI Symbol;Acc:MGI:1926594]	-0.265041	1.53822	1.25859	0.278362	0.538343	0.268941
ENSMUSG00000042426	Dhx29	DEAH (Asp-Glu-Ala-His) box polypeptide 29 [Source:MGI Symbol;Acc:MGI:2145374]	-0.265	4.09183	4.89588	0.0416991	0.200639	0.697584
ENSMUSG00000001942	Siae	sialic acid acetylesterase [Source:MGI Symbol;Acc:MGI:104803]	-0.26482	4.05103	5.8741	0.0274966	0.163162	0.787381
ENSMUSG00000038181	Chpf2	chondroitin polymerizing factor 2 [Source:MGI Symbol;Acc:MGI:1917522]	-0.264765	5.0394	6.10194	0.0250467	0.155989	0.806907
ENSMUSG00000063698	Sfxn4	sideroflexin 4 [Source:MGI Symbol;Acc:MGI:2137680]	-0.264691	0.325838	0.704276	0.41363	0.656804	0.182564
ENSMUSG00000028893	Sesn2	sestrin 2 [Source:MGI Symbol;Acc:MGI:2651874]	-0.264676	4.04937	4.43543	0.0512296	0.224072	0.649612
ENSMUSG00000045980	Tmem104	transmembrane protein 104 [Source:MGI Symbol;Acc:MGI:2444222]	-0.264613	3.53782	8.00771	0.0120142	0.106317	0.973398
ENSMUSG00000028600	Podn	podocan [Source:MGI Symbol;Acc:MGI:2674939]	-0.26456	0.828379	1.14045	0.301299	0.560312	0.25157
ENSMUSG00000036073	Galt	galactose-1-phosphate uridyl transferase [Source:MGI Symbol;Acc:MGI:95638]	-0.264501	5.37756	12.214	0.0029696	0.0524988	1.27985
ENSMUSG00000029838	Ptn	pleiotrophin [Source:MGI Symbol;Acc:MGI:97804]	-0.264492	2.12083	0.580933	0.456961	0.694036	0.158618
ENSMUSG00000043602	Zfp3	zinc finger protein 3 [Source:MGI Symbol;Acc:MGI:99177]	-0.264302	1.6032	2.0037	0.175956	0.42501	0.371601
ENSMUSG00000032392	Parp16	poly (ADP-ribose) polymerase family, member 16 [Source:MGI Symbol;Acc:MGI:2446133]	-0.264015	3.79849	10.6603	0.00482887	0.0661427	1.17952
ENSMUSG00000042743	Sgtb	small glutamine-rich tetratricopeptide repeat (TPR)-containing, beta [Source:MGI Symbol;Acc:MGI:2444615]	-0.263987	1.17946	1.69414	0.211362	0.468138	0.329626
ENSMUSG00000070709	Zfp974	zinc finger protein 974 [Source:MGI Symbol;Acc:MGI:1920680]	-0.263951	1.39622	1.35176	0.261904	0.521972	0.282353
ENSMUSG00000041645	Ddx24	DEAD (Asp-Glu-Ala-Asp) box polypeptide 24 [Source:MGI Symbol;Acc:MGI:1351337]	-0.263663	5.76351	17.3196	0.000725274	0.026002	1.58499
ENSMUSG00000034639	Setmar	SET domain without mariner transposase fusion [Source:MGI Symbol;Acc:MGI:1921979]	-0.263648	1.19893	0.83953	0.373043	0.621724	0.206403
ENSMUSG00000042102	Dmgdh	dimethylglycine dehydrogenase precursor [Source:MGI Symbol;Acc:MGI:1921379]	-0.263488	6.91746	12.4678	0.00275079	0.0501152	1.30003
ENSMUSG00000030409	Dmpk	dystrophia myotonica-protein kinase [Source:MGI Symbol;Acc:MGI:94906]	-0.263394	5.12225	7.34742	0.0153633	0.120783	0.917995
ENSMUSG00000028127	Abcd3	ATP-binding cassette, sub-family D (ALD), member 3 [Source:MGI Symbol;Acc:MGI:1349216]	-0.263326	6.56021	9.25057	0.0077284	0.0843817	1.07375
ENSMUSG00000030168	Adipor2	adiponectin receptor 2 [Source:MGI Symbol;Acc:MGI:93830]	-0.263227	7.77181	7.29727	0.0156585	0.121771	0.914458
ENSMUSG00000042246	Tmc7	transmembrane channel-like gene family 7 [Source:MGI Symbol;Acc:MGI:2443317]	-0.263194	2.14355	2.1655	0.160403	0.405628	0.391872
ENSMUSG00000034595	Ppp1r18	protein phosphatase 1, regulatory subunit 18 [Source:MGI Symbol;Acc:MGI:1923698]	-0.263046	4.8778	7.88897	0.0125496	0.109163	0.961924
ENSMUSG00000095123	Gm21781	predicted gene, 21781 [Source:MGI Symbol;Acc:MGI:5433945]	-0.262978	3.45636	4.6844	0.0457949	0.211129	0.675452
ENSMUSG00000033039	Micall1	microtubule associated monooxygenase, calponin and LIM domain containing -like 1 [Source:MGI Symbol;Acc:MGI:105870]	-0.262886	4.04267	7.22042	0.0161234	0.123917	0.906869
ENSMUSG00000000326	Comt	catechol-O-methyltransferase [Source:MGI Symbol;Acc:MGI:88470]	-0.262752	6.27803	14.6772	0.00145667	0.0371602	1.42992
ENSMUSG00000025743	Sdc3	syndecan 3 [Source:MGI Symbol;Acc:MGI:1349163]	-0.262739	6.75348	7.06057	0.017142	0.12744	0.894694
ENSMUSG00000031119	Gpc4	glypican 4 [Source:MGI Symbol;Acc:MGI:104902]	-0.262488	4.47882	6.13584	0.0247039	0.154377	0.811417
ENSMUSG00000022568	Scrib	scribbled planar cell polarity [Source:MGI Symbol;Acc:MGI:2145950]	-0.262014	5.46532	14.4793	0.00153882	0.0382547	1.41732
ENSMUSG00000043635	Adamts3	a disintegrin-like and metallopeptidase (reprolysin type) with thrombospondin type 1 motif, 3 [Source:MGI Symbol;Acc:MGI:3045353]	-0.261866	1.63837	2.22043	0.155512	0.400231	0.397689
ENSMUSG00000046687	Gm5424	predicted gene 5424 [Source:MGI Symbol;Acc:MGI:3643173]	-0.261735	4.44472	7.85587	0.0127036	0.109873	0.95911
ENSMUSG00000005057	Sh2b2	SH2B adaptor protein 2 [Source:MGI Symbol;Acc:MGI:1345171]	-0.261654	1.93672	2.4749	0.135108	0.371313	0.430259
ENSMUSG00000067370	B3galt4	UDP-Gal:betaGlcNAc beta 1,3-galactosyltransferase, polypeptide 4 [Source:MGI Symbol;Acc:MGI:1859517]	-0.261628	0.648866	0.782415	0.389414	0.635125	0.197141
ENSMUSG00000086150	Bach2os	BTB and CNC homology 2, opposite strand [Source:MGI Symbol;Acc:MGI:3041246]	-0.261487	1.54403	1.98021	0.178368	0.427904	0.368654
ENSMUSG00000028991	Mtor	mechanistic target of rapamycin kinase [Source:MGI Symbol;Acc:MGI:1928394]	-0.261454	5.87946	15.4491	0.00118043	0.0330812	1.48042
ENSMUSG00000021256	Vash1	vasohibin 1 [Source:MGI Symbol;Acc:MGI:2442543]	-0.261452	2.20971	3.66054	0.0736568	0.270233	0.568261
ENSMUSG00000030847	Bag3	BCL2-associated athanogene 3 [Source:MGI Symbol;Acc:MGI:1352493]	-0.261411	3.444	6.62983	0.020274	0.138488	0.858588
ENSMUSG00000024222	Fkbp5	FK506 binding protein 5 [Source:MGI Symbol;Acc:MGI:104670]	-0.261292	7.25472	11.6	0.00358534	0.0569169	1.24476
ENSMUSG00000031951	Tmem231	transmembrane protein 231 [Source:MGI Symbol;Acc:MGI:2685024]	-0.261241	1.0678	0.859138	0.367658	0.617575	0.20931
ENSMUSG00000039737	Prkrip1	Prkr interacting protein 1 (IL11 inducible) [Source:MGI Symbol;Acc:MGI:1914051]	-0.261127	3.09765	6.00194	0.0260897	0.159643	0.796851
ENSMUSG00000033170	Card10	caspase recruitment domain family, member 10 [Source:MGI Symbol;Acc:MGI:2146012]	-0.260911	4.06432	7.12743	0.0167073	0.125979	0.899702
ENSMUSG00000049532	Sall2	spalt like transcription factor 2 [Source:MGI Symbol;Acc:MGI:1354373]	-0.260885	2.53544	3.29745	0.0880434	0.296769	0.527582
ENSMUSG00000029924	Slc37a3	solute carrier family 37 (glycerol-3-phosphate transporter), member 3 [Source:MGI Symbol;Acc:MGI:1919394]	-0.260654	4.93048	11.1908	0.00407575	0.0607933	1.21614
ENSMUSG00000020654	Adcy3	adenylate cyclase 3 [Source:MGI Symbol;Acc:MGI:99675]	-0.260584	2.26929	2.41402	0.139676	0.378534	0.421895
ENSMUSG00000020087	Tysnd1	trypsin domain containing 1 [Source:MGI Symbol;Acc:MGI:1919017]	-0.26056	4.1909	5.3317	0.0345239	0.181924	0.740111
ENSMUSG00000033847	Pla2g4c	phospholipase A2, group IVC (cytosolic, calcium-independent) [Source:MGI Symbol;Acc:MGI:1196403]	-0.260406	2.32436	4.17562	0.0577191	0.237417	0.624488
ENSMUSG00000067199	Frat1	frequently rearranged in advanced T cell lymphomas [Source:MGI Symbol;Acc:MGI:109450]	-0.26031	2.48388	2.64254	0.123436	0.354701	0.450137
ENSMUSG00000033955	Tnks1bp1	tankyrase 1 binding protein 1 [Source:MGI Symbol;Acc:MGI:2446193]	-0.25996	5.46578	16.1561	0.000978416	0.0303884	1.51729
ENSMUSG00000021234	Fam161b	family with sequence similarity 161, member B [Source:MGI Symbol;Acc:MGI:2443027]	-0.259938	0.791383	0.986112	0.335376	0.58886	0.229988
ENSMUSG00000027709	Mccc1	methylcrotonoyl-Coenzyme A carboxylase 1 (alpha) [Source:MGI Symbol;Acc:MGI:1919289]	-0.259819	5.02974	8.58317	0.00976177	0.095779	1.01873
ENSMUSG00000049044	Rapgef4	Rap guanine nucleotide exchange factor (GEF) 4 [Source:MGI Symbol;Acc:MGI:1917723]	-0.259767	5.01615	5.7942	0.0284202	0.166329	0.779033
ENSMUSG00000040860	Crocc	ciliary rootlet coiled-coil, rootletin [Source:MGI Symbol;Acc:MGI:3529431]	-0.259713	2.33831	2.01741	0.174568	0.423105	0.373552
ENSMUSG00000038387	Rras	related RAS viral (r-ras) oncogene [Source:MGI Symbol;Acc:MGI:98179]	-0.25963	4.42635	7.68131	0.0135526	0.113327	0.945666
ENSMUSG00000026542	Apcs	serum amyloid P-component [Source:MGI Symbol;Acc:MGI:98229]	-0.259578	8.78822	11.1988	0.00406556	0.0607076	1.21676
ENSMUSG00000054967	Zfp647	zinc finger protein 647 [Source:MGI Symbol;Acc:MGI:3052806]	-0.259558	0.665118	1.03519	0.323979	0.578752	0.237507
ENSMUSG00000031431	Tsc22d3	TSC22 domain family, member 3 [Source:MGI Symbol;Acc:MGI:1196284]	-0.259508	4.70254	9.58763	0.00688753	0.0806184	1.09357
ENSMUSG00000035104	Eva1a	eva-1 homolog A (C. elegans) [Source:MGI Symbol;Acc:MGI:2385247]	-0.25946	4.02504	9.56218	0.00694727	0.0809013	1.09204
ENSMUSG00000041650	Pcca	propionyl-Coenzyme A carboxylase, alpha polypeptide [Source:MGI Symbol;Acc:MGI:97499]	-0.259397	5.7937	8.04029	0.0118719	0.105556	0.976518
ENSMUSG00000023873	1700010I14Rik	RIKEN cDNA 1700010I14 gene [Source:MGI Symbol;Acc:MGI:1914181]	-0.259352	0.779109	1.37581	0.257868	0.51748	0.286106
ENSMUSG00000037907	Ankrd13b	ankyrin repeat domain 13b [Source:MGI Symbol;Acc:MGI:2144501]	-0.259237	2.37246	2.80762	0.113114	0.337733	0.471427
ENSMUSG00000025271	Pfkfb1	6-phosphofructo-2-kinase/fructose-2,6-biphosphatase 1 [Source:MGI Symbol;Acc:MGI:107816]	-0.25917	7.2139	8.88699	0.00876896	0.0897008	1.0472
ENSMUSG00000059824	Dbp	D site albumin promoter binding protein [Source:MGI Symbol;Acc:MGI:94866]	-0.258861	0.156716	0.661503	0.427887	0.669164	0.174467
ENSMUSG00000032593	Amigo3	adhesion molecule with Ig like domain 3 [Source:MGI Symbol;Acc:MGI:2444854]	-0.258766	0.787328	1.29747	0.271331	0.531523	0.274478
ENSMUSG00000019232	Etnppl	ethanolamine phosphate phospholyase [Source:MGI Symbol;Acc:MGI:1919010]	-0.25869	5.5121	2.71969	0.118477	0.346098	0.460801
ENSMUSG00000023224	Serping1	serine (or cysteine) peptidase inhibitor, clade G, member 1 [Source:MGI Symbol;Acc:MGI:894696]	-0.258534	8.37703	8.75802	0.00917564	0.0918328	1.037
ENSMUSG00000016194	Hsd11b1	hydroxysteroid 11-beta dehydrogenase 1 [Source:MGI Symbol;Acc:MGI:103562]	-0.258013	6.95833	6.69218	0.0197825	0.137678	0.861134
ENSMUSG00000024827	Gldc	glycine decarboxylase [Source:MGI Symbol;Acc:MGI:1341155]	-0.257989	6.46841	9.40177	0.00733756	0.0826166	1.08293
ENSMUSG00000032548	Slco2a1	solute carrier organic anion transporter family, member 2a1 [Source:MGI Symbol;Acc:MGI:1346021]	-0.25794	6.52445	8.29381	0.0108279	0.101021	0.99559
ENSMUSG00000041577	Prelp	proline arginine-rich end leucine-rich repeat [Source:MGI Symbol;Acc:MGI:2151110]	-0.257918	4.51246	5.81044	0.0282296	0.165639	0.780836
ENSMUSG00000032485	Scap	SREBF chaperone [Source:MGI Symbol;Acc:MGI:2135958]	-0.257414	7.00026	11.7809	0.00339005	0.0550803	1.259
ENSMUSG00000010045	Tmem115	transmembrane protein 115 [Source:MGI Symbol;Acc:MGI:1930765]	-0.257193	4.0232	5.37799	0.0338493	0.180671	0.743112
ENSMUSG00000033295	Ptprf	protein tyrosine phosphatase, receptor type, F [Source:MGI Symbol;Acc:MGI:102695]	-0.257	7.1437	9.9547	0.00608776	0.0752588	1.12344
ENSMUSG00000038195	Rilp	Rab interacting lysosomal protein [Source:MGI Symbol;Acc:MGI:2144271]	-0.25699	3.28087	3.76249	0.0701285	0.263246	0.579637
ENSMUSG00000032531	Amotl2	angiomotin-like 2 [Source:MGI Symbol;Acc:MGI:1929286]	-0.256925	4.62471	5.14841	0.0373521	0.189934	0.721398
ENSMUSG00000025509	Pnpla2	patatin-like phospholipase domain containing 2 [Source:MGI Symbol;Acc:MGI:1914103]	-0.256892	4.56072	5.99702	0.0261422	0.159708	0.796672
ENSMUSG00000019467	Arhgef25	Rho guanine nucleotide exchange factor (GEF) 25 [Source:MGI Symbol;Acc:MGI:1277173]	-0.256767	3.36683	5.19703	0.0365766	0.18781	0.726282
ENSMUSG00000002108	Nr1h3	nuclear receptor subfamily 1, group H, member 3 [Source:MGI Symbol;Acc:MGI:1352462]	-0.25669	4.81	9.88641	0.00622822	0.0765101	1.11628
ENSMUSG00000026479	Lamc2	laminin, gamma 2 [Source:MGI Symbol;Acc:MGI:99913]	-0.256418	1.55268	1.17775	0.293787	0.552698	0.257512
ENSMUSG00000050212	Eva1b	eva-1 homolog B (C. elegans) [Source:MGI Symbol;Acc:MGI:1922063]	-0.256213	2.83543	1.81621	0.196412	0.450654	0.346156
ENSMUSG00000026866	Kynu	kynureninase [Source:MGI Symbol;Acc:MGI:1918039]	-0.255789	4.91014	6.23202	0.0237607	0.150636	0.82207
ENSMUSG00000038860	Garnl3	GTPase activating RANGAP domain-like 3 [Source:MGI Symbol;Acc:MGI:2139309]	-0.255576	0.683254	1.07883	0.314297	0.571175	0.243231
ENSMUSG00000032602	Slc25a20	solute carrier family 25 (mitochondrial carnitine/acylcarnitine translocase), member 20 [Source:MGI Symbol;Acc:MGI:1928738]	-0.255543	5.03772	12.7888	0.00249972	0.048051	1.3183
ENSMUSG00000059434	Gckr	glucokinase regulatory protein [Source:MGI Symbol;Acc:MGI:1096345]	-0.255418	6.61358	3.3805	0.0844793	0.291109	0.535944
ENSMUSG00000107749	Gm44321	predicted gene, 44321 [Source:MGI Symbol;Acc:MGI:5690713]	-0.255232	0.590712	0.780618	0.389946	0.63567	0.196768
ENSMUSG00000074358	Ccdc61	coiled-coil domain containing 61 [Source:MGI Symbol;Acc:MGI:2685005]	-0.255035	2.67652	2.25317	0.152684	0.395715	0.402617
ENSMUSG00000023249	Parp3	poly (ADP-ribose) polymerase family, member 3 [Source:MGI Symbol;Acc:MGI:1891258]	-0.254966	2.36804	1.99947	0.176388	0.425325	0.371279
ENSMUSG00000020736	Nt5c	5',3'-nucleotidase, cytosolic [Source:MGI Symbol;Acc:MGI:1354954]	-0.254511	3.75629	6.07667	0.0253056	0.156844	0.804532
ENSMUSG00000041161	Otud3	OTU domain containing 3 [Source:MGI Symbol;Acc:MGI:1920412]	-0.254492	2.23827	2.84414	0.110972	0.334855	0.475143
ENSMUSG00000049871	Nlrc3	NLR family, CARD domain containing 3 [Source:MGI Symbol;Acc:MGI:2444070]	-0.254437	1.35384	1.41123	0.252071	0.511167	0.291437
ENSMUSG00000025377	Tepsin	TEPSIN, adaptor related protein complex 4 accessory protein [Source:MGI Symbol;Acc:MGI:1926027]	-0.25442	3.61159	3.70168	0.0722085	0.267872	0.572072
ENSMUSG00000056492	Adgrf5	adhesion G protein-coupled receptor F5 [Source:MGI Symbol;Acc:MGI:2182928]	-0.254349	5.00011	10.8327	0.00456816	0.0643657	1.19135
ENSMUSG00000042377	Fam83g	family with sequence similarity 83, member G [Source:MGI Symbol;Acc:MGI:1916890]	-0.25428	3.3855	5.42344	0.0332016	0.178893	0.747407
ENSMUSG00000020122	Egfr	epidermal growth factor receptor [Source:MGI Symbol;Acc:MGI:95294]	-0.254087	6.89744	6.37041	0.022475	0.146555	0.834
ENSMUSG00000038604	Ripor1	RHO family interacting cell polarization regulator 1 [Source:MGI Symbol;Acc:MGI:1922937]	-0.254081	5.0243	13.6429	0.00194883	0.0425452	1.37115
ENSMUSG00000029556	Hnf1a	HNF1 homeobox A [Source:MGI Symbol;Acc:MGI:98504]	-0.254036	4.5571	7.11671	0.0167761	0.126358	0.898398
ENSMUSG00000041420	Meis3	Meis homeobox 3 [Source:MGI Symbol;Acc:MGI:108519]	-0.253954	1.09722	1.24935	0.280068	0.540223	0.267427
ENSMUSG00000029406	Pitpnm2	phosphatidylinositol transfer protein, membrane-associated 2 [Source:MGI Symbol;Acc:MGI:1336192]	-0.253794	6.29089	11.7177	0.00345691	0.0559004	1.25258
ENSMUSG00000024486	Hbegf	heparin-binding EGF-like growth factor [Source:MGI Symbol;Acc:MGI:96070]	-0.253771	1.61618	1.29194	0.272316	0.53246	0.273713
ENSMUSG00000029463	Fam216a	family with sequence similarity 216, member A [Source:MGI Symbol;Acc:MGI:1916198]	-0.253749	2.89962	4.38078	0.0525209	0.226638	0.644668
ENSMUSG00000031161	Hdac6	histone deacetylase 6 [Source:MGI Symbol;Acc:MGI:1333752]	-0.253715	5.06383	11.1482	0.00413107	0.061217	1.21313
ENSMUSG00000107096	Gm43597	predicted gene 43597 [Source:MGI Symbol;Acc:MGI:5663734]	-0.253705	1.67963	1.22737	0.284186	0.544056	0.264357
ENSMUSG00000058709	Egln2	egl-9 family hypoxia-inducible factor 2 [Source:MGI Symbol;Acc:MGI:1932287]	-0.253682	5.32245	8.06359	0.0117713	0.105278	0.977661
ENSMUSG00000022332	Khdrbs3	KH domain containing, RNA binding, signal transduction associated 3 [Source:MGI Symbol;Acc:MGI:1313312]	-0.253571	2.57483	3.95052	0.0641286	0.251251	0.599891
ENSMUSG00000036334	Igsf10	immunoglobulin superfamily, member 10 [Source:MGI Symbol;Acc:MGI:1923481]	-0.253542	2.11259	1.8139	0.196683	0.450921	0.3459
ENSMUSG00000007836	Hnrnpa0	heterogeneous nuclear ribonucleoprotein A0 [Source:MGI Symbol;Acc:MGI:1924384]	-0.253425	5.54669	8.22373	0.0111056	0.102183	0.99062
ENSMUSG00000020439	Smtn	smoothelin [Source:MGI Symbol;Acc:MGI:1354727]	-0.253391	4.54371	9.6854	0.00666342	0.0790116	1.10231
ENSMUSG00000031661	Nkd1	naked cuticle 1 [Source:MGI Symbol;Acc:MGI:2135954]	-0.253008	2.20061	1.38352	0.256592	0.516131	0.28724
ENSMUSG00000026335	Pam	peptidylglycine alpha-amidating monooxygenase [Source:MGI Symbol;Acc:MGI:97475]	-0.252932	5.68056	7.82022	0.012872	0.11035	0.957228
ENSMUSG00000026579	F5	coagulation factor V [Source:MGI Symbol;Acc:MGI:88382]	-0.252865	8.22442	10.3395	0.00536054	0.0705503	1.1515
ENSMUSG00000002900	Lamb1	laminin B1 [Source:MGI Symbol;Acc:MGI:96743]	-0.252657	5.45244	2.52286	0.131637	0.366984	0.435353
ENSMUSG00000022297	Fzd6	frizzled class receptor 6 [Source:MGI Symbol;Acc:MGI:108474]	-0.25247	2.60275	3.68191	0.0729005	0.268977	0.570285
ENSMUSG00000029651	Mtus2	microtubule associated tumor suppressor candidate 2 [Source:MGI Symbol;Acc:MGI:1915388]	-0.252345	1.13642	1.44596	0.246553	0.505823	0.296001
ENSMUSG00000017679	Ttpal	tocopherol (alpha) transfer protein-like [Source:MGI Symbol;Acc:MGI:1923330]	-0.252078	4.60004	7.53472	0.0143158	0.116299	0.934425
ENSMUSG00000087259	2610035D17Rik	RIKEN cDNA 2610035D17 gene [Source:MGI Symbol;Acc:MGI:1919636]	-0.251923	0.822358	1.23323	0.283079	0.543537	0.264771
ENSMUSG00000058921	Slc10a5	solute carrier family 10 (sodium/bile acid cotransporter family), member 5 [Source:MGI Symbol;Acc:MGI:2685251]	-0.251627	4.20791	6.06878	0.025387	0.157206	0.803531
ENSMUSG00000031834	Pik3r2	phosphoinositide-3-kinase regulatory subunit 2 [Source:MGI Symbol;Acc:MGI:1098772]	-0.251504	4.20571	8.98667	0.00846861	0.0882961	1.05406
ENSMUSG00000092564	BC051226	cDNA sequence BC051226 [Source:MGI Symbol;Acc:MGI:3039585]	-0.251408	0.243023	0.644263	0.433853	0.674084	0.171286
ENSMUSG00000052688	Rab7b	RAB7B, member RAS oncogene family [Source:MGI Symbol;Acc:MGI:2442295]	-0.251396	1.13836	1.39141	0.255292	0.514505	0.28861
ENSMUSG00000114800	Gm31600	predicted gene, 31600 [Source:MGI Symbol;Acc:MGI:5590759]	-0.251108	3.0226	2.88551	0.108605	0.331227	0.479874
ENSMUSG00000106237	Gm8066	predicted gene 8066 [Source:MGI Symbol;Acc:MGI:3646351]	-0.250952	0.306738	0.617134	0.443515	0.682063	0.166175
ENSMUSG00000025407	Gli1	GLI-Kruppel family member GLI1 [Source:MGI Symbol;Acc:MGI:95727]	-0.25093	0.822679	0.685148	0.419912	0.66314	0.178395
ENSMUSG00000043336	Filip1l	filamin A interacting protein 1-like [Source:MGI Symbol;Acc:MGI:1925999]	-0.250737	4.19434	5.71742	0.0293414	0.168884	0.772412
ENSMUSG00000080115	Eef1akmt3	EEF1A lysine methyltransferase 3 [Source:MGI Symbol;Acc:MGI:3645330]	-0.250725	0.115647	0.553791	0.467489	0.702985	0.153054
ENSMUSG00000027978	Prss12	protease, serine 12 neurotrypsin (motopsin) [Source:MGI Symbol;Acc:MGI:1100881]	-0.250654	0.9045	0.811312	0.381	0.629076	0.201297
ENSMUSG00000022443	Myh9	myosin, heavy polypeptide 9, non-muscle [Source:MGI Symbol;Acc:MGI:107717]	-0.250646	8.58309	9.09415	0.00815784	0.086548	1.06274
ENSMUSG00000027249	F2	coagulation factor II [Source:MGI Symbol;Acc:MGI:88380]	-0.250384	10.7826	13.922	0.00179964	0.0410554	1.38663
ENSMUSG00000001555	Fkbp10	FK506 binding protein 10 [Source:MGI Symbol;Acc:MGI:104769]	-0.250258	3.39456	3.58106	0.076553	0.275163	0.560409
ENSMUSG00000031538	Plat	plasminogen activator, tissue [Source:MGI Symbol;Acc:MGI:97610]	-0.249788	0.617066	0.475778	0.500157	0.726571	0.138722
ENSMUSG00000032558	Nphp3	nephronophthisis 3 (adolescent) [Source:MGI Symbol;Acc:MGI:1921275]	-0.249661	3.80816	5.32492	0.034624	0.18217	0.739524
ENSMUSG00000060376	Bckdha	branched chain ketoacid dehydrogenase E1, alpha polypeptide [Source:MGI Symbol;Acc:MGI:107701]	-0.249599	6.45818	6.69828	0.019735	0.137647	0.861232
ENSMUSG00000000247	Lhx2	LIM homeobox protein 2 [Source:MGI Symbol;Acc:MGI:96785]	-0.249354	2.27893	1.95553	0.180947	0.431514	0.365005
ENSMUSG00000017718	Afmid	arylformamidase [Source:MGI Symbol;Acc:MGI:2448704]	-0.249332	3.77197	5.63042	0.0304272	0.171198	0.7665
ENSMUSG00000070436	Serpinh1	serine (or cysteine) peptidase inhibitor, clade H, member 1 [Source:MGI Symbol;Acc:MGI:88283]	-0.249307	6.03743	4.85913	0.0423793	0.202377	0.693839
ENSMUSG00000020393	Kremen1	kringle containing transmembrane protein 1 [Source:MGI Symbol;Acc:MGI:1933988]	-0.249279	4.01759	5.77024	0.0287041	0.167416	0.776203
ENSMUSG00000020042	Btbd11	BTB (POZ) domain containing 11 [Source:MGI Symbol;Acc:MGI:1921257]	-0.249235	0.476238	1.0792	0.314217	0.571105	0.243284
ENSMUSG00000072949	Acot1	acyl-CoA thioesterase 1 [Source:MGI Symbol;Acc:MGI:1349396]	-0.24919	3.1497	4.18371	0.0575032	0.236886	0.62546
ENSMUSG00000045377	Tmem88	transmembrane protein 88 [Source:MGI Symbol;Acc:MGI:1914270]	-0.249049	2.38977	3.09552	0.097481	0.31363	0.503582
ENSMUSG00000007039	Ddah2	dimethylarginine dimethylaminohydrolase 2 [Source:MGI Symbol;Acc:MGI:1859016]	-0.249004	3.5165	3.30429	0.0877432	0.296566	0.527878
ENSMUSG00000030822	Prr14	proline rich 14 [Source:MGI Symbol;Acc:MGI:2384565]	-0.248991	5.01054	9.31622	0.00755586	0.0834999	1.07831
ENSMUSG00000024397	Aif1	allograft inflammatory factor 1 [Source:MGI Symbol;Acc:MGI:1343098]	-0.24886	2.9027	2.35633	0.144179	0.384486	0.41512
ENSMUSG00000024913	Lrp5	low density lipoprotein receptor-related protein 5 [Source:MGI Symbol;Acc:MGI:1278315]	-0.248845	6.90363	8.23832	0.0110471	0.101941	0.99165
ENSMUSG00000020806	Rhbdf2	rhomboid 5 homolog 2 [Source:MGI Symbol;Acc:MGI:2442473]	-0.248839	4.42139	5.67199	0.0299028	0.170282	0.76883
ENSMUSG00000007872	Id3	inhibitor of DNA binding 3 [Source:MGI Symbol;Acc:MGI:96398]	-0.248775	4.16678	6.39483	0.0222566	0.145965	0.835752
ENSMUSG00000006345	Ggt1	gamma-glutamyltransferase 1 [Source:MGI Symbol;Acc:MGI:95706]	-0.248584	6.84515	9.52399	0.00703801	0.0812646	1.0901
ENSMUSG00000023070	Rgn	regucalcin [Source:MGI Symbol;Acc:MGI:108024]	-0.248549	9.04221	4.2447	0.0559045	0.233758	0.631234
ENSMUSG00000034765	Dusp5	dual specificity phosphatase 5 [Source:MGI Symbol;Acc:MGI:2685183]	-0.248489	1.49571	1.1505	0.29925	0.558709	0.252814
ENSMUSG00000038398	Upf3a	UPF3 regulator of nonsense transcripts homolog A (yeast) [Source:MGI Symbol;Acc:MGI:1914281]	-0.248343	3.94337	5.34072	0.0343913	0.181505	0.741111
ENSMUSG00000057342	Sphk2	sphingosine kinase 2 [Source:MGI Symbol;Acc:MGI:1861380]	-0.248276	4.6727	4.29091	0.0547277	0.231461	0.635523
ENSMUSG00000101013	A630072M18Rik	RIKEN cDNA A630072M18 gene [Source:MGI Symbol;Acc:MGI:2444702]	-0.24825	2.02641	2.03399	0.172906	0.421444	0.37526
ENSMUSG00000034292	Traf3ip1	TRAF3 interacting protein 1 [Source:MGI Symbol;Acc:MGI:1921269]	-0.248198	3.19776	5.06299	0.038761	0.193635	0.713016
ENSMUSG00000042351	Grap2	GRB2-related adaptor protein 2 [Source:MGI Symbol;Acc:MGI:1333842]	-0.248194	5.11264	4.36133	0.0529897	0.227931	0.642196
ENSMUSG00000036606	Plxnb2	plexin B2 [Source:MGI Symbol;Acc:MGI:2154239]	-0.248194	6.94244	9.11979	0.00808561	0.0864361	1.0633
ENSMUSG00000003573	Homer3	homer scaffolding protein 3 [Source:MGI Symbol;Acc:MGI:1347359]	-0.247944	3.31888	5.15826	0.0371935	0.189338	0.722761
ENSMUSG00000025372	Baiap2	brain-specific angiogenesis inhibitor 1-associated protein 2 [Source:MGI Symbol;Acc:MGI:2137336]	-0.247934	4.9741	9.4275	0.0072733	0.0823337	1.08442
ENSMUSG00000054545	Ugt1a6a	UDP glucuronosyltransferase 1 family, polypeptide A6A [Source:MGI Symbol;Acc:MGI:2137698]	-0.247826	2.0389	1.54665	0.231424	0.489751	0.310025
ENSMUSG00000037172	Dennd11	DENN domain containing 11 [Source:MGI Symbol;Acc:MGI:2444256]	-0.247581	5.02711	5.4847	0.0323512	0.176966	0.752111
ENSMUSG00000043822	Adamtsl5	ADAMTS-like 5 [Source:MGI Symbol;Acc:MGI:1913798]	-0.247444	2.05298	1.72895	0.206955	0.463645	0.333814
ENSMUSG00000074923	Pak6	p21 (RAC1) activated kinase 6 [Source:MGI Symbol;Acc:MGI:2679420]	-0.247363	0.22095	0.917458	0.352298	0.603585	0.219262
ENSMUSG00000057672	Pkn1	protein kinase N1 [Source:MGI Symbol;Acc:MGI:108022]	-0.247185	6.12152	14.0198	0.00175048	0.0408036	1.3893
ENSMUSG00000034634	Ly6d	lymphocyte antigen 6 complex, locus D [Source:MGI Symbol;Acc:MGI:96881]	-0.247067	1.24315	0.765584	0.394444	0.639789	0.193963
ENSMUSG00000023088	Abcc1	ATP-binding cassette, sub-family C (CFTR/MRP), member 1 [Source:MGI Symbol;Acc:MGI:102676]	-0.247014	3.67332	5.94477	0.0267083	0.160874	0.793514
ENSMUSG00000046574	Prr12	proline rich 12 [Source:MGI Symbol;Acc:MGI:2679002]	-0.246964	4.53024	5.82338	0.0280788	0.164996	0.782526
ENSMUSG00000024235	Map3k8	mitogen-activated protein kinase kinase kinase 8 [Source:MGI Symbol;Acc:MGI:1346878]	-0.246932	2.04745	1.83269	0.194498	0.448569	0.348171
ENSMUSG00000044583	Tlr7	toll-like receptor 7 [Source:MGI Symbol;Acc:MGI:2176882]	-0.246883	3.15517	3.02356	0.101132	0.319577	0.495424
ENSMUSG00000038022	Mindy4	MINDY lysine 48 deubiquitinase 4 [Source:MGI Symbol;Acc:MGI:3583959]	-0.246688	0.639231	0.585329	0.455293	0.692907	0.159325
ENSMUSG00000100387	Gm28514	predicted gene 28514 [Source:MGI Symbol;Acc:MGI:5579220]	-0.246563	1.83638	1.46324	0.243867	0.502628	0.298753
ENSMUSG00000019539	Rcn3	reticulocalbin 3, EF-hand calcium binding domain [Source:MGI Symbol;Acc:MGI:1277122]	-0.246557	4.03744	4.20935	0.0568246	0.235584	0.627854
ENSMUSG00000040891	Foxa3	forkhead box A3 [Source:MGI Symbol;Acc:MGI:1347477]	-0.246514	5.23431	8.61946	0.00963669	0.0949614	1.02245
ENSMUSG00000027253	Lrp4	low density lipoprotein receptor-related protein 4 [Source:MGI Symbol;Acc:MGI:2442252]	-0.246446	5.01093	5.40923	0.0334026	0.179401	0.746174
ENSMUSG00000072849	Serpina1e	serine (or cysteine) peptidase inhibitor, clade A, member 1E [Source:MGI Symbol;Acc:MGI:891967]	-0.24637	12.8995	7.98692	0.0121061	0.106803	0.971418
ENSMUSG00000043372	Hexim2	hexamethylene bis-acetamide inducible 2 [Source:MGI Symbol;Acc:MGI:1918309]	-0.246353	1.41176	1.46252	0.243977	0.502677	0.298711
ENSMUSG00000090264	Eif4ebp3	eukaryotic translation initiation factor 4E binding protein 3 [Source:MGI Symbol;Acc:MGI:1270847]	-0.246318	1.33515	0.74305	0.401335	0.646085	0.18971
ENSMUSG00000022095	Fam160b2	family with sequence similarity 160, member B2 [Source:MGI Symbol;Acc:MGI:3036290]	-0.24631	4.43043	10.9603	0.00438543	0.0631353	1.19973
ENSMUSG00000021614	Vcan	versican [Source:MGI Symbol;Acc:MGI:102889]	-0.246188	3.19065	1.40338	0.253341	0.512086	0.290657
ENSMUSG00000027387	Zc3h8	zinc finger CCCH type containing 8 [Source:MGI Symbol;Acc:MGI:1930128]	-0.245975	1.73145	1.77712	0.201048	0.455611	0.341406
ENSMUSG00000062115	Rai1	retinoic acid induced 1 [Source:MGI Symbol;Acc:MGI:103291]	-0.245952	4.91765	4.66093	0.0462777	0.212045	0.673572
ENSMUSG00000062554	Gm12751	predicted gene 12751 [Source:MGI Symbol;Acc:MGI:3651049]	-0.245904	0.671133	1.16923	0.295481	0.55425	0.256294
ENSMUSG00000061086	Myl4	myosin, light polypeptide 4 [Source:MGI Symbol;Acc:MGI:97267]	-0.245883	1.83824	1.30603	0.269815	0.529933	0.275779
ENSMUSG00000049130	C5ar1	complement component 5a receptor 1 [Source:MGI Symbol;Acc:MGI:88232]	-0.245812	2.95772	5.18325	0.0367944	0.188528	0.724624
ENSMUSG00000059013	Sh2d3c	SH2 domain containing 3C [Source:MGI Symbol;Acc:MGI:1351631]	-0.245627	4.32593	6.68573	0.0198326	0.137678	0.861134
ENSMUSG00000103898	Gm30238	predicted gene, 30238 [Source:MGI Symbol;Acc:MGI:5589397]	-0.245563	0.527946	0.969223	0.339429	0.59285	0.227055
ENSMUSG00000032763	Ilvbl	ilvB (bacterial acetolactate synthase)-like [Source:MGI Symbol;Acc:MGI:1351911]	-0.245435	4.07488	3.18715	0.0930565	0.306033	0.514232
ENSMUSG00000028528	Dnajc6	DnaJ heat shock protein family (Hsp40) member C6 [Source:MGI Symbol;Acc:MGI:1919935]	-0.245432	0.154229	0.995723	0.352013	0.603325	0.219448
ENSMUSG00000038456	Dennd2a	DENN/MADD domain containing 2A [Source:MGI Symbol;Acc:MGI:2444961]	-0.245369	3.41633	4.62429	0.0470431	0.213706	0.670182
ENSMUSG00000027502	Rtf2	replication termination factor 2 [Source:MGI Symbol;Acc:MGI:1913654]	-0.245251	5.7407	8.90188	0.00872333	0.0893835	1.04874
ENSMUSG00000062753	AI413582	expressed sequence AI413582 [Source:MGI Symbol;Acc:MGI:2146839]	-0.245201	1.79615	1.61552	0.221764	0.479581	0.319138
ENSMUSG00000037157	Il22ra1	interleukin 22 receptor, alpha 1 [Source:MGI Symbol;Acc:MGI:2663588]	-0.245133	2.5138	2.5952	0.126603	0.35956	0.444229
ENSMUSG00000095115	Itpripl2	inositol 1,4,5-triphosphate receptor interacting protein-like 2 [Source:MGI Symbol;Acc:MGI:2442416]	-0.245057	4.74684	6.29202	0.0231932	0.148957	0.826938
ENSMUSG00000021983	Atp8a2	ATPase, aminophospholipid transporter-like, class I, type 8A, member 2 [Source:MGI Symbol;Acc:MGI:1354710]	-0.244896	5.88685	6.23092	0.0237712	0.150636	0.82207
ENSMUSG00000018167	Stard3	START domain containing 3 [Source:MGI Symbol;Acc:MGI:1929618]	-0.244777	4.33352	7.66388	0.0136409	0.113588	0.944667
ENSMUSG00000033533	Acsm1	acyl-CoA synthetase medium-chain family member 1 [Source:MGI Symbol;Acc:MGI:2152200]	-0.244621	7.22417	13.8178	0.00185378	0.041681	1.38006
ENSMUSG00000045691	Thtpa	thiamine triphosphatase [Source:MGI Symbol;Acc:MGI:2446078]	-0.244586	2.1421	2.01342	0.17497	0.423787	0.372852
ENSMUSG00000047842	Diras2	DIRAS family, GTP-binding RAS-like 2 [Source:MGI Symbol;Acc:MGI:1915453]	-0.24456	1.20693	1.41999	0.250663	0.50992	0.292498
ENSMUSG00000018405	Mrm1	mitochondrial rRNA methyltransferase 1 [Source:MGI Symbol;Acc:MGI:2443470]	-0.244472	4.29027	5.98703	0.0262494	0.159951	0.796013
ENSMUSG00000023057	Fabp2	fatty acid binding protein 2, intestinal [Source:MGI Symbol;Acc:MGI:95478]	-0.24446	1.22479	1.18059	0.293226	0.552318	0.257811
ENSMUSG00000016028	Celsr1	cadherin, EGF LAG seven-pass G-type receptor 1 [Source:MGI Symbol;Acc:MGI:1100883]	-0.244293	1.20641	0.869764	0.364788	0.615404	0.210839
ENSMUSG00000035314	Gdpd5	glycerophosphodiester phosphodiesterase domain containing 5 [Source:MGI Symbol;Acc:MGI:2686926]	-0.244269	2.20177	2.39969	0.140778	0.380387	0.419775
ENSMUSG00000075273	Ttc30b	tetratricopeptide repeat domain 30B [Source:MGI Symbol;Acc:MGI:1919671]	-0.244006	0.78982	0.683737	0.420382	0.663256	0.178319
ENSMUSG00000020085	Aifm2	apoptosis-inducing factor, mitochondrion-associated 2 [Source:MGI Symbol;Acc:MGI:1918611]	-0.243918	3.6695	5.32974	0.0345528	0.182006	0.739915
ENSMUSG00000005069	Pex5	peroxisomal biogenesis factor 5 [Source:MGI Symbol;Acc:MGI:1098808]	-0.243866	5.91682	8.29849	0.0108096	0.101021	0.99559
ENSMUSG00000063683	Glyat	glycine-N-acyltransferase [Source:MGI Symbol;Acc:MGI:2147502]	-0.243859	0.693069	0.710497	0.411619	0.655287	0.183569
ENSMUSG00000020262	Adarb1	adenosine deaminase, RNA-specific, B1 [Source:MGI Symbol;Acc:MGI:891999]	-0.243729	3.32531	4.30954	0.0542615	0.230561	0.637215
ENSMUSG00000054555	Adam12	a disintegrin and metallopeptidase domain 12 (meltrin alpha) [Source:MGI Symbol;Acc:MGI:105378]	-0.243395	4.03032	2.49302	0.133783	0.369868	0.431954
ENSMUSG00000049739	Zfp646	zinc finger protein 646 [Source:MGI Symbol;Acc:MGI:3665412]	-0.243273	5.51507	13.8903	0.00181594	0.0412035	1.38507
ENSMUSG00000031805	Jak3	Janus kinase 3 [Source:MGI Symbol;Acc:MGI:99928]	-0.243221	4.39072	4.23715	0.0560996	0.234214	0.630386
ENSMUSG00000033960	Jcad	junctional cadherin 5 associated [Source:MGI Symbol;Acc:MGI:2685174]	-0.242596	5.69974	11.5935	0.00359253	0.0569465	1.24453
ENSMUSG00000030670	Cyp2r1	cytochrome P450, family 2, subfamily r, polypeptide 1 [Source:MGI Symbol;Acc:MGI:2449771]	-0.242512	0.733881	0.811086	0.381065	0.629101	0.20128
ENSMUSG00000029416	Slc15a4	solute carrier family 15, member 4 [Source:MGI Symbol;Acc:MGI:2140796]	-0.2425	3.44871	3.62425	0.0749628	0.272679	0.564348
ENSMUSG00000059994	Fcrl1	Fc receptor-like 1 [Source:MGI Symbol;Acc:MGI:2442862]	-0.242035	1.04627	1.22222	0.285162	0.545027	0.263582
ENSMUSG00000027663	Zmat3	zinc finger matrin type 3 [Source:MGI Symbol;Acc:MGI:1195270]	-0.24198	2.60738	1.70636	0.209802	0.466195	0.331432
ENSMUSG00000048163	Selplg	selectin, platelet (p-selectin) ligand [Source:MGI Symbol;Acc:MGI:106689]	-0.241963	4.40032	5.6927	0.0296454	0.169536	0.770737
ENSMUSG00000038034	Igsf8	immunoglobulin superfamily, member 8 [Source:MGI Symbol;Acc:MGI:2154090]	-0.24196	4.31843	6.34577	0.022698	0.147559	0.831035
ENSMUSG00000071650	Ganab	alpha glucosidase 2 alpha neutral subunit [Source:MGI Symbol;Acc:MGI:1097667]	-0.241946	8.1415	11.2734	0.00397094	0.0601502	1.22076
ENSMUSG00000058922	Gm10052	predicted pseudogene 10052 [Source:MGI Symbol;Acc:MGI:3704348]	-0.241672	0.259287	0.812555	0.380645	0.628743	0.201527
ENSMUSG00000026478	Lamc1	laminin, gamma 1 [Source:MGI Symbol;Acc:MGI:99914]	-0.241658	6.87906	5.36344	0.0340597	0.180789	0.742827
ENSMUSG00000026938	Fcna	ficolin A [Source:MGI Symbol;Acc:MGI:1340905]	-0.241491	6.53301	9.72808	0.00656821	0.0785653	1.10477
ENSMUSG00000041617	Ccdc74a	coiled-coil domain containing 74A [Source:MGI Symbol;Acc:MGI:1919565]	-0.241477	0.405822	0.728589	0.405854	0.649366	0.18751
ENSMUSG00000118295	Gm8437	predicted gene 8437 [Source:MGI Symbol;Acc:MGI:3642987]	-0.241468	0.226093	0.740266	0.402199	0.646931	0.189142
ENSMUSG00000029478	Ncor2	nuclear receptor co-repressor 2 [Source:MGI Symbol;Acc:MGI:1337080]	-0.241221	5.61462	3.5225	0.0787727	0.279898	0.552999
ENSMUSG00000000916	Nsun5	NOL1/NOP2/Sun domain family, member 5 [Source:MGI Symbol;Acc:MGI:2140844]	-0.241218	3.33512	6.46701	0.0216249	0.143543	0.843017
ENSMUSG00000020601	Trib2	tribbles pseudokinase 2 [Source:MGI Symbol;Acc:MGI:2145021]	-0.241214	3.2978	2.35684	0.144139	0.384486	0.41512
ENSMUSG00000006356	Crip2	cysteine rich protein 2 [Source:MGI Symbol;Acc:MGI:1915587]	-0.241011	4.36996	6.73014	0.0194898	0.136647	0.864401
ENSMUSG00000025102	3110040N11Rik	RIKEN cDNA 3110040N11 gene [Source:MGI Symbol;Acc:MGI:1914540]	-0.240892	2.91143	3.08187	0.0981614	0.3146	0.502242
ENSMUSG00000039239	Tgfb2	transforming growth factor, beta 2 [Source:MGI Symbol;Acc:MGI:98726]	-0.240823	1.71997	1.40854	0.252505	0.51138	0.291256
ENSMUSG00000029311	Hsd17b11	hydroxysteroid (17-beta) dehydrogenase 11 [Source:MGI Symbol;Acc:MGI:2149821]	-0.240798	5.81178	9.13167	0.0080524	0.0863308	1.06383
ENSMUSG00000037995	Igsf9	immunoglobulin superfamily, member 9 [Source:MGI Symbol;Acc:MGI:2135283]	-0.240602	1.43094	1.08407	0.313162	0.570023	0.244108
ENSMUSG00000029545	Acads	acyl-Coenzyme A dehydrogenase, short chain [Source:MGI Symbol;Acc:MGI:87868]	-0.240587	6.25824	10.2037	0.00560531	0.0719367	1.14305
ENSMUSG00000024039	Cbs	cystathionine beta-synthase [Source:MGI Symbol;Acc:MGI:88285]	-0.240569	7.38143	14.0224	0.00174918	0.0408036	1.3893
ENSMUSG00000071256	Zfp213	zinc finger protein 213 [Source:MGI Symbol;Acc:MGI:3053094]	-0.240542	2.78059	3.73232	0.0711517	0.265685	0.575633
ENSMUSG00000066621	Tecpr1	tectonin beta-propeller repeat containing 1 [Source:MGI Symbol;Acc:MGI:1917631]	-0.240536	3.87582	6.64701	0.0201371	0.138161	0.859613
ENSMUSG00000006281	Tep1	telomerase associated protein 1 [Source:MGI Symbol;Acc:MGI:109573]	-0.240502	4.54868	5.7781	0.0286106	0.167122	0.776965
ENSMUSG00000042485	Mustn1	musculoskeletal, embryonic nuclear protein 1 [Source:MGI Symbol;Acc:MGI:1913425]	-0.240478	1.05061	1.56342	0.229023	0.487324	0.312182
ENSMUSG00000086324	Gm15564	predicted gene 15564 [Source:MGI Symbol;Acc:MGI:3783013]	-0.240372	3.61955	0.669261	0.425244	0.667771	0.175372
ENSMUSG00000023176	Cpn2	carboxypeptidase N, polypeptide 2 [Source:MGI Symbol;Acc:MGI:1919006]	-0.240295	7.31927	10.4348	0.00519593	0.069268	1.15947
ENSMUSG00000034957	Cebpa	CCAAT/enhancer binding protein (C/EBP), alpha [Source:MGI Symbol;Acc:MGI:99480]	-0.240238	7.41851	7.58729	0.0140366	0.115337	0.938033
ENSMUSG00000036687	Tmem184a	transmembrane protein 184a [Source:MGI Symbol;Acc:MGI:2385897]	-0.240134	1.97025	1.38494	0.256356	0.515887	0.287445
ENSMUSG00000004788	Eif2b2	eukaryotic translation initiation factor 2B, subunit 2 beta [Source:MGI Symbol;Acc:MGI:2145118]	-0.239868	4.21583	7.40054	0.0150576	0.11948	0.922704
ENSMUSG00000042870	Tom1	target of myb1 trafficking protein [Source:MGI Symbol;Acc:MGI:1338026]	-0.239852	2.51412	2.91694	0.106847	0.329028	0.482767
ENSMUSG00000025355	Mmp19	matrix metallopeptidase 19 [Source:MGI Symbol;Acc:MGI:1927899]	-0.239821	5.38111	7.59171	0.0140134	0.115295	0.938188
ENSMUSG00000034783	Cd207	CD207 antigen [Source:MGI Symbol;Acc:MGI:2180021]	-0.239644	1.28619	0.511249	0.484832	0.715582	0.14534
ENSMUSG00000028730	Cfap57	cilia and flagella associated protein 57 [Source:MGI Symbol;Acc:MGI:2686209]	-0.239443	0.595038	0.550399	0.468833	0.703336	0.152837
ENSMUSG00000057103	Nat8f1	N-acetyltransferase 8 (GCN5-related) family member 1 [Source:MGI Symbol;Acc:MGI:1913366]	-0.239418	5.22907	10.5659	0.00497894	0.067582	1.17017
ENSMUSG00000038967	Pdk2	pyruvate dehydrogenase kinase, isoenzyme 2 [Source:MGI Symbol;Acc:MGI:1343087]	-0.239409	4.63104	4.33921	0.0535285	0.229158	0.639864
ENSMUSG00000036151	Tm6sf2	transmembrane 6 superfamily member 2 [Source:MGI Symbol;Acc:MGI:1933210]	-0.239337	0.966203	0.967839	0.339764	0.593113	0.226863
ENSMUSG00000031925	Maml2	mastermind like transcriptional coactivator 2 [Source:MGI Symbol;Acc:MGI:2389460]	-0.239149	2.60704	3.79414	0.069074	0.260738	0.583795
ENSMUSG00000022244	Amacr	alpha-methylacyl-CoA racemase [Source:MGI Symbol;Acc:MGI:1098273]	-0.239012	5.06811	7.75109	0.0132057	0.111855	0.951347
ENSMUSG00000030084	Plxna1	plexin A1 [Source:MGI Symbol;Acc:MGI:107685]	-0.238961	4.6685	4.57654	0.0480627	0.21605	0.665446
ENSMUSG00000033161	Atp1a1	ATPase, Na+/K+ transporting, alpha 1 polypeptide [Source:MGI Symbol;Acc:MGI:88105]	-0.238934	7.81314	11.938	0.0032302	0.0536977	1.27004
ENSMUSG00000026575	Nme7	NME/NM23 family member 7 [Source:MGI Symbol;Acc:MGI:2449121]	-0.238662	2.79864	3.69807	0.0723344	0.267936	0.571969
ENSMUSG00000039611	Tmem246	transmembrane protein 246 [Source:MGI Symbol;Acc:MGI:1914313]	-0.238524	2.32754	2.19217	0.158005	0.403084	0.394605
ENSMUSG00000026544	Dusp23	dual specificity phosphatase 23 [Source:MGI Symbol;Acc:MGI:1915690]	-0.238495	2.76275	2.70849	0.119181	0.347169	0.459459
ENSMUSG00000071177	Serpina1d	serine (or cysteine) peptidase inhibitor, clade A, member 1D [Source:MGI Symbol;Acc:MGI:891968]	-0.238266	9.67724	8.22265	0.01111	0.102183	0.99062
ENSMUSG00000045136	Tubb2b	tubulin, beta 2B class IIB [Source:MGI Symbol;Acc:MGI:1920960]	-0.238179	1.23894	1.32855	0.26588	0.526036	0.278984
ENSMUSG00000037204	Atg101	autophagy related 101 [Source:MGI Symbol;Acc:MGI:1915368]	-0.238179	3.72376	5.74825	0.0289675	0.167978	0.774748
ENSMUSG00000034664	Itga2b	integrin alpha 2b [Source:MGI Symbol;Acc:MGI:96601]	-0.238138	5.97647	3.03203	0.100694	0.31871	0.496604
ENSMUSG00000073490	Ifi207	interferon activated gene 207 [Source:MGI Symbol;Acc:MGI:2138302]	-0.238127	4.00508	4.42414	0.0514933	0.224459	0.648863
ENSMUSG00000024548	Setbp1	SET binding protein 1 [Source:MGI Symbol;Acc:MGI:1933199]	-0.237975	0.339026	0.220986	0.64459	0.82065	0.0858422
ENSMUSG00000031980	Agt	angiotensinogen (serpin peptidase inhibitor, clade A, member 8) [Source:MGI Symbol;Acc:MGI:87963]	-0.237967	8.86814	12.5776	0.00266189	0.0492714	1.30741
ENSMUSG00000001025	S100a6	S100 calcium binding protein A6 (calcyclin) [Source:MGI Symbol;Acc:MGI:1339467]	-0.237959	2.94105	2.98609	0.103098	0.322651	0.491267
ENSMUSG00000057123	Gja5	gap junction protein, alpha 5 [Source:MGI Symbol;Acc:MGI:95716]	-0.237958	2.7056	2.75065	0.116554	0.342534	0.465296
ENSMUSG00000067235	H2-Q10	histocompatibility 2, Q region locus 10 [Source:MGI Symbol;Acc:MGI:95929]	-0.237937	8.77936	15.4411	0.00118298	0.0330848	1.48037
ENSMUSG00000002603	Tgfb1	transforming growth factor, beta 1 [Source:MGI Symbol;Acc:MGI:98725]	-0.237908	5.3097	9.60608	0.00684459	0.0803915	1.09479
ENSMUSG00000046541	Zfp526	zinc finger protein 526 [Source:MGI Symbol;Acc:MGI:2445181]	-0.237872	3.7336	3.92423	0.0649303	0.25283	0.597171
ENSMUSG00000060708	Bloc1s4	biogenesis of lysosomal organelles complex-1, subunit 4, cappuccino [Source:MGI Symbol;Acc:MGI:1929230]	-0.237866	1.95426	2.17891	0.159192	0.403913	0.393713
ENSMUSG00000067288	Rps28	ribosomal protein S28 [Source:MGI Symbol;Acc:MGI:1859516]	-0.237853	5.61588	9.6937	0.00664479	0.0789443	1.10268
ENSMUSG00000027276	Jag1	jagged 1 [Source:MGI Symbol;Acc:MGI:1095416]	-0.237832	3.10873	1.98776	0.177589	0.427093	0.369478
ENSMUSG00000022537	Tmem44	transmembrane protein 44 [Source:MGI Symbol;Acc:MGI:1924489]	-0.23775	2.39155	1.74801	0.204592	0.460239	0.337017
ENSMUSG00000001211	Agpat3	1-acylglycerol-3-phosphate O-acyltransferase 3 [Source:MGI Symbol;Acc:MGI:1336186]	-0.23761	6.88486	15.3096	0.00122566	0.0337182	1.47214
ENSMUSG00000023266	Frs3	fibroblast growth factor receptor substrate 3 [Source:MGI Symbol;Acc:MGI:2135965]	-0.237576	1.10887	1.10463	0.308762	0.566168	0.247055
ENSMUSG00000033739	Fkbpl	FK506 binding protein-like [Source:MGI Symbol;Acc:MGI:1932127]	-0.237499	1.55294	1.23283	0.283155	0.54355	0.26476
ENSMUSG00000022241	Tars	threonyl-tRNA synthetase [Source:MGI Symbol;Acc:MGI:106314]	-0.237435	6.46242	8.94336	0.00859766	0.0889637	1.05079
ENSMUSG00000033610	Pank1	pantothenate kinase 1 [Source:MGI Symbol;Acc:MGI:1922985]	-0.237284	5.82204	5.29179	0.0351181	0.183496	0.736373
ENSMUSG00000032418	Me1	malic enzyme 1, NADP(+)-dependent, cytosolic [Source:MGI Symbol;Acc:MGI:97043]	-0.237234	3.5766	1.5174	0.235691	0.494423	0.305901
ENSMUSG00000039953	Clstn1	calsyntenin 1 [Source:MGI Symbol;Acc:MGI:1929895]	-0.237217	3.62876	3.97897	0.0632742	0.249473	0.602977
ENSMUSG00000057229	Dmac2	distal membrane arm assembly complex 2 [Source:MGI Symbol;Acc:MGI:1913599]	-0.23711	3.70377	4.31742	0.0540658	0.230253	0.637795
ENSMUSG00000056035	Cyp3a11	cytochrome P450, family 3, subfamily a, polypeptide 11 [Source:MGI Symbol;Acc:MGI:88609]	-0.236917	6.26073	4.01606	0.0621802	0.247403	0.606596
ENSMUSG00000040701	Ap1g2	adaptor protein complex AP-1, gamma 2 subunit [Source:MGI Symbol;Acc:MGI:1328307]	-0.236729	4.07868	7.89021	0.0125439	0.109163	0.961924
ENSMUSG00000032109	Nlrx1	NLR family member X1 [Source:MGI Symbol;Acc:MGI:2429611]	-0.236581	3.39849	4.69349	0.0456095	0.21083	0.676068
ENSMUSG00000057068	Fam47e	family with sequence similarity 47, member E [Source:MGI Symbol;Acc:MGI:2686227]	-0.236568	2.89869	1.63702	0.218855	0.476644	0.321806
ENSMUSG00000030674	Qprt	quinolinate phosphoribosyltransferase [Source:MGI Symbol;Acc:MGI:1914625]	-0.236555	7.15334	13.3974	0.00209166	0.0439163	1.35737
ENSMUSG00000002781	Tmem143	transmembrane protein 143 [Source:MGI Symbol;Acc:MGI:1917459]	-0.236517	3.40223	4.82561	0.0430109	0.203824	0.690745
ENSMUSG00000061898	Rbak	RB-associated KRAB zinc finger [Source:MGI Symbol;Acc:MGI:1927369]	-0.236392	2.81686	2.10927	0.165606	0.411841	0.385271
ENSMUSG00000086071	Gm12354	predicted gene 12354 [Source:MGI Symbol;Acc:MGI:3649534]	-0.236356	0.393047	0.718705	0.408988	0.652539	0.185394
ENSMUSG00000027597	Ahcy	S-adenosylhomocysteine hydrolase [Source:MGI Symbol;Acc:MGI:87968]	-0.236321	7.59788	8.88226	0.00878349	0.0897008	1.0472
ENSMUSG00000018707	Dync1h1	dynein cytoplasmic 1 heavy chain 1 [Source:MGI Symbol;Acc:MGI:103147]	-0.236316	7.43733	9.31679	0.00755438	0.0834999	1.07831
ENSMUSG00000021958	Pinx1	PIN2/TERF1 interacting, telomerase inhibitor 1 [Source:MGI Symbol;Acc:MGI:1919650]	-0.236227	2.49238	2.45498	0.136582	0.373263	0.427985
ENSMUSG00000089942	Pira2	paired-Ig-like receptor A2 [Source:MGI Symbol;Acc:MGI:1195970]	-0.236183	0.717543	0.594474	0.451855	0.689272	0.16161
ENSMUSG00000020589	Fam49a	family with sequence similarity 49, member A [Source:MGI Symbol;Acc:MGI:1261783]	-0.236156	3.09717	5.13147	0.0376267	0.190408	0.720315
ENSMUSG00000041729	Coro2b	coronin, actin binding protein, 2B [Source:MGI Symbol;Acc:MGI:2444283]	-0.236099	2.75218	3.14143	0.0952338	0.310084	0.508521
ENSMUSG00000030935	Acsm3	acyl-CoA synthetase medium-chain family member 3 [Source:MGI Symbol;Acc:MGI:99538]	-0.236017	5.67577	5.60797	0.0307148	0.172296	0.763725
ENSMUSG00000057897	Camk2b	calcium/calmodulin-dependent protein kinase II, beta [Source:MGI Symbol;Acc:MGI:88257]	-0.235913	3.89584	2.27087	0.151182	0.394369	0.404097
ENSMUSG00000026171	Rnf25	ring finger protein 25 [Source:MGI Symbol;Acc:MGI:1890215]	-0.235902	4.25152	7.33216	0.0154524	0.121138	0.916721
ENSMUSG00000068856	Sf3b4	splicing factor 3b, subunit 4 [Source:MGI Symbol;Acc:MGI:109580]	-0.235886	4.21682	6.2909	0.0232036	0.148957	0.826938
ENSMUSG00000045411	2410002F23Rik	RIKEN cDNA 2410002F23 gene [Source:MGI Symbol;Acc:MGI:1914226]	-0.235851	4.49086	6.23482	0.0237339	0.150636	0.82207
ENSMUSG00000031938	4931406C07Rik	RIKEN cDNA 4931406C07 gene [Source:MGI Symbol;Acc:MGI:1918234]	-0.235825	5.04648	4.06605	0.0607405	0.244035	0.612548
ENSMUSG00000034923	Ly6g6f	lymphocyte antigen 6 complex, locus G6F [Source:MGI Symbol;Acc:MGI:3616082]	-0.235809	2.25886	1.82367	0.195543	0.449819	0.346962
ENSMUSG00000050965	Prkca	protein kinase C, alpha [Source:MGI Symbol;Acc:MGI:97595]	-0.235792	5.3086	3.89867	0.0657209	0.25424	0.594756
ENSMUSG00000089712	Gm15889	predicted gene 15889 [Source:MGI Symbol;Acc:MGI:3802159]	-0.23571	5.70295	4.6737	0.0460142	0.211674	0.674333
ENSMUSG00000057130	Txnl4a	thioredoxin-like 4A [Source:MGI Symbol;Acc:MGI:1351613]	-0.235461	2.90493	3.16754	0.0939831	0.307582	0.512039
ENSMUSG00000009566	Fpgs	folylpolyglutamyl synthetase [Source:MGI Symbol;Acc:MGI:95576]	-0.235442	6.26502	10.6941	0.00477653	0.0659152	1.18101
ENSMUSG00000046598	Bdh1	3-hydroxybutyrate dehydrogenase, type 1 [Source:MGI Symbol;Acc:MGI:1919161]	-0.235399	7.49489	9.94587	0.00610572	0.0752845	1.12329
ENSMUSG00000017950	Hnf4a	hepatic nuclear factor 4, alpha [Source:MGI Symbol;Acc:MGI:109128]	-0.235331	8.46121	12.1221	0.00305363	0.0530227	1.27554
ENSMUSG00000032501	Trib1	tribbles pseudokinase 1 [Source:MGI Symbol;Acc:MGI:2443397]	-0.235322	4.41912	7.36487	0.0152621	0.120125	0.920365
ENSMUSG00000015812	Gnrh1	gonadotropin releasing hormone 1 [Source:MGI Symbol;Acc:MGI:95789]	-0.235316	0.396448	0.605342	0.447823	0.685343	0.164092
ENSMUSG00000039427	Alg1	asparagine-linked glycosylation 1 (beta-1,4-mannosyltransferase) [Source:MGI Symbol;Acc:MGI:2384774]	-0.235223	3.74356	3.80202	0.0688144	0.260092	0.584874
ENSMUSG00000000555	Itga5	integrin alpha 5 (fibronectin receptor alpha) [Source:MGI Symbol;Acc:MGI:96604]	-0.235155	6.22558	9.46382	0.00718371	0.081873	1.08686
ENSMUSG00000014164	Klhl3	kelch-like 3 [Source:MGI Symbol;Acc:MGI:2445185]	-0.235133	3.72158	4.25312	0.055688	0.233353	0.631987
ENSMUSG00000085894	Gm15832	predicted gene 15832 [Source:MGI Symbol;Acc:MGI:3834078]	-0.235048	0.924807	0.805247	0.382743	0.630651	0.200211
ENSMUSG00000086784	Isoc2a	isochorismatase domain containing 2a [Source:MGI Symbol;Acc:MGI:3609243]	-0.235043	5.98943	11.3677	0.00385497	0.0589865	1.22925
ENSMUSG00000027750	Postn	periostin, osteoblast specific factor [Source:MGI Symbol;Acc:MGI:1926321]	-0.23504	5.9897	3.41881	0.082893	0.288603	0.539699
ENSMUSG00000001313	Rnd2	Rho family GTPase 2 [Source:MGI Symbol;Acc:MGI:1338755]	-0.234882	2.17006	2.53595	0.130708	0.366155	0.436335
ENSMUSG00000021417	Eci2	enoyl-Coenzyme A delta isomerase 2 [Source:MGI Symbol;Acc:MGI:1346064]	-0.234866	5.62064	10.9044	0.00446442	0.0636227	1.19639
ENSMUSG00000030823	9130019O22Rik	RIKEN cDNA 9130019O22 gene [Source:MGI Symbol;Acc:MGI:1926171]	-0.234794	1.2434	0.835262	0.374231	0.622906	0.205577
ENSMUSG00000021368	Tbc1d7	TBC1 domain family, member 7 [Source:MGI Symbol;Acc:MGI:1914296]	-0.234768	2.37082	2.38601	0.141841	0.381748	0.418224
ENSMUSG00000039157	Fam102a	family with sequence similarity 102, member A [Source:MGI Symbol;Acc:MGI:2138935]	-0.234716	4.15077	6.54402	0.0209735	0.141129	0.850385
ENSMUSG00000045826	Ptprcap	protein tyrosine phosphatase, receptor type, C polypeptide-associated protein [Source:MGI Symbol;Acc:MGI:97811]	-0.234699	2.93135	3.6204	0.075103	0.272803	0.564151
ENSMUSG00000020689	Itgb3	integrin beta 3 [Source:MGI Symbol;Acc:MGI:96612]	-0.234588	6.58291	3.02361	0.10113	0.319577	0.495424
ENSMUSG00000075254	Heg1	heart development protein with EGF-like domains 1 [Source:MGI Symbol;Acc:MGI:1924696]	-0.234563	5.34265	12.1308	0.00304555	0.0529499	1.27613
ENSMUSG00000027952	Pmvk	phosphomevalonate kinase [Source:MGI Symbol;Acc:MGI:1915853]	-0.234552	5.66722	2.8799	0.108923	0.331604	0.47938
ENSMUSG00000075327	Zbtb2	zinc finger and BTB domain containing 2 [Source:MGI Symbol;Acc:MGI:2685949]	-0.234546	2.93078	3.39168	0.0840129	0.290134	0.537402
ENSMUSG00000032177	Pde4a	phosphodiesterase 4A, cAMP specific [Source:MGI Symbol;Acc:MGI:99558]	-0.234518	2.96689	2.58281	0.127449	0.360802	0.442731
ENSMUSG00000025876	Unc5a	unc-5 netrin receptor A [Source:MGI Symbol;Acc:MGI:894682]	-0.234496	1.39887	1.31736	0.267825	0.527991	0.277373
ENSMUSG00000057738	Sptan1	spectrin alpha, non-erythrocytic 1 [Source:MGI Symbol;Acc:MGI:98386]	-0.234387	7.1466	11.5575	0.00363305	0.0572809	1.24199
ENSMUSG00000025934	Gsta3	glutathione S-transferase, alpha 3 [Source:MGI Symbol;Acc:MGI:95856]	-0.234371	8.81898	10.8943	0.00447889	0.0637168	1.19575
ENSMUSG00000034071	Zfp551	zinc fingr protein 551 [Source:MGI Symbol;Acc:MGI:3588205]	-0.234256	0.613003	1.03056	0.325031	0.579948	0.236611
ENSMUSG00000058216	Gstp3	glutathione S-transferase pi 3 [Source:MGI Symbol;Acc:MGI:2385078]	-0.234233	6.72167	6.40843	0.0221359	0.145596	0.836852
ENSMUSG00000060594	Layn	layilin [Source:MGI Symbol;Acc:MGI:2685357]	-0.234163	0.899349	1.08857	0.312192	0.569045	0.244853
ENSMUSG00000029598	Plbd2	phospholipase B domain containing 2 [Source:MGI Symbol;Acc:MGI:1919022]	-0.234149	5.37967	10.3308	0.00537572	0.0706139	1.15111
ENSMUSG00000038403	Hjv	hemojuvelin BMP co-receptor [Source:MGI Symbol;Acc:MGI:1916835]	-0.234089	6.09952	7.20839	0.0161977	0.124141	0.906086
ENSMUSG00000047649	Cd3eap	CD3E antigen, epsilon polypeptide associated protein [Source:MGI Symbol;Acc:MGI:1917583]	-0.234039	3.53088	3.59089	0.0761878	0.274644	0.561229
ENSMUSG00000020415	Pttg1	pituitary tumor-transforming gene 1 [Source:MGI Symbol;Acc:MGI:1353578]	-0.233987	4.04343	4.21859	0.0565824	0.234865	0.629181
ENSMUSG00000023243	Kcnk5	potassium channel, subfamily K, member 5 [Source:MGI Symbol;Acc:MGI:1336175]	-0.233946	3.516	2.36089	0.143816	0.384485	0.415121
ENSMUSG00000021025	Nfkbia	nuclear factor of kappa light polypeptide gene enhancer in B cells inhibitor, alpha [Source:MGI Symbol;Acc:MGI:104741]	-0.233829	4.41695	7.00122	0.0175388	0.129112	0.889032
ENSMUSG00000023885	Thbs2	thrombospondin 2 [Source:MGI Symbol;Acc:MGI:98738]	-0.233695	4.1268	3.0554	0.099497	0.316827	0.499178
ENSMUSG00000022178	Ajuba	ajuba LIM protein [Source:MGI Symbol;Acc:MGI:1341886]	-0.233441	3.89644	3.46786	0.080913	0.284568	0.545813
ENSMUSG00000028197	Col24a1	collagen, type XXIV, alpha 1 [Source:MGI Symbol;Acc:MGI:1918605]	-0.233296	1.77048	1.22694	0.284266	0.544059	0.264354
ENSMUSG00000052512	Nav2	neuron navigator 2 [Source:MGI Symbol;Acc:MGI:2183691]	-0.233262	5.93005	9.60723	0.00684192	0.0803915	1.09479
ENSMUSG00000049721	Gal3st1	galactose-3-O-sulfotransferase 1 [Source:MGI Symbol;Acc:MGI:1858277]	-0.233235	1.89341	2.03601	0.172705	0.421358	0.375348
ENSMUSG00000054676	1600014C10Rik	RIKEN cDNA 1600014C10 gene [Source:MGI Symbol;Acc:MGI:1919494]	-0.233232	6.66836	9.07428	0.00821428	0.0867713	1.06162
ENSMUSG00000028927	Padi2	peptidyl arginine deiminase, type II [Source:MGI Symbol;Acc:MGI:1338892]	-0.233232	1.94668	1.52328	0.234825	0.493384	0.306815
ENSMUSG00000086765	Gm11827	predicted gene 11827 [Source:MGI Symbol;Acc:MGI:3649801]	-0.233108	0.448445	0.516561	0.482607	0.714152	0.146209
ENSMUSG00000026435	Slc45a3	solute carrier family 45, member 3 [Source:MGI Symbol;Acc:MGI:1922082]	-0.233055	2.94755	2.82217	0.112255	0.337054	0.472301
ENSMUSG00000024063	Lbh	limb-bud and heart [Source:MGI Symbol;Acc:MGI:1925139]	-0.232974	5.02837	6.91108	0.0181617	0.131706	0.880395
ENSMUSG00000032294	Pkm	pyruvate kinase, muscle [Source:MGI Symbol;Acc:MGI:97591]	-0.23292	7.41502	7.45629	0.0147442	0.117997	0.928129
ENSMUSG00000036775	Decr2	2-4-dienoyl-Coenzyme A reductase 2, peroxisomal [Source:MGI Symbol;Acc:MGI:1347059]	-0.23287	5.83734	4.38786	0.0523516	0.226321	0.645276
ENSMUSG00000063611	Gm10134	predicted gene 10134 [Source:MGI Symbol;Acc:MGI:3642322]	-0.232809	0.927248	0.789506	0.387324	0.633532	0.198231
ENSMUSG00000032068	Plet1	placenta expressed transcript 1 [Source:MGI Symbol;Acc:MGI:1923759]	-0.23271	0.534175	0.932266	0.348546	0.600664	0.221368
ENSMUSG00000020455	Trim11	tripartite motif-containing 11 [Source:MGI Symbol;Acc:MGI:2137355]	-0.232236	4.31194	7.38424	0.0151507	0.119871	0.921285
ENSMUSG00000052253	Zfp622	zinc finger protein 622 [Source:MGI Symbol;Acc:MGI:1289282]	-0.231884	3.88455	5.50681	0.0320504	0.175813	0.754948
ENSMUSG00000118220	Gm6192	predicted gene 6192 [Source:MGI Symbol;Acc:MGI:3779569]	-0.231666	1.9052	1.58902	0.225418	0.483006	0.316048
ENSMUSG00000035184	Fam124a	family with sequence similarity 124, member A [Source:MGI Symbol;Acc:MGI:3645930]	-0.231568	2.88842	3.58535	0.0763932	0.274926	0.560784
ENSMUSG00000003402	Prkcsh	protein kinase C substrate 80K-H [Source:MGI Symbol;Acc:MGI:107877]	-0.231537	6.70726	12.8256	0.00247267	0.0476664	1.32179
ENSMUSG00000092471	Cyp21a2-ps	cytochrome P450, family 21, subfamily a, polypeptide 2 pseudogene [Source:MGI Symbol;Acc:MGI:3645529]	-0.231464	0.227943	0.45097	0.51139	0.732905	0.134953
ENSMUSG00000031904	Slc7a6	solute carrier family 7 (cationic amino acid transporter, y+ system), member 6 [Source:MGI Symbol;Acc:MGI:2142598]	-0.231431	2.80555	3.0811	0.0981998	0.3146	0.502242
ENSMUSG00000038745	Nlrp6	NLR family, pyrin domain containing 6 [Source:MGI Symbol;Acc:MGI:2141990]	-0.231405	7.29961	10.2098	0.00559403	0.0719367	1.14305
ENSMUSG00000002249	Tead3	TEA domain family member 3 [Source:MGI Symbol;Acc:MGI:109241]	-0.231263	2.98	3.86962	0.0666332	0.255942	0.591859
ENSMUSG00000033430	Terf2ip	telomeric repeat binding factor 2, interacting protein [Source:MGI Symbol;Acc:MGI:1929871]	-0.231255	3.58096	4.61266	0.047289	0.214276	0.669026
ENSMUSG00000041506	Rrp9	RRP9, small subunit (SSU) processome component, homolog (yeast) [Source:MGI Symbol;Acc:MGI:2384313]	-0.23121	3.56749	3.29409	0.0881915	0.296975	0.527281
ENSMUSG00000025577	Cbx2	chromobox 2 [Source:MGI Symbol;Acc:MGI:88289]	-0.231111	3.00893	2.84996	0.110635	0.334315	0.475844
ENSMUSG00000032892	Rangrf	RAN guanine nucleotide release factor [Source:MGI Symbol;Acc:MGI:1889073]	-0.231088	1.43533	1.44657	0.246458	0.505738	0.296075
ENSMUSG00000105646	Gm30211	predicted gene, 30211 [Source:MGI Symbol;Acc:MGI:5589370]	-0.230839	0.761318	0.798163	0.384795	0.631895	0.199355
ENSMUSG00000024335	Brd2	bromodomain containing 2 [Source:MGI Symbol;Acc:MGI:99495]	-0.23066	6.82449	13.8186	0.00185336	0.041681	1.38006
ENSMUSG00000044876	Zfp444	zinc finger protein 444 [Source:MGI Symbol;Acc:MGI:1923365]	-0.230006	3.57717	3.56148	0.0772869	0.276853	0.55775
ENSMUSG00000025854	Fam20c	family with sequence similarity 20, member C [Source:MGI Symbol;Acc:MGI:2136853]	-0.229975	4.82903	7.7344	0.0132877	0.11212	0.950316
ENSMUSG00000039887	Alg14	asparagine-linked glycosylation 14 [Source:MGI Symbol;Acc:MGI:1914039]	-0.229889	3.42293	3.90604	0.0654918	0.253713	0.595657
ENSMUSG00000029413	Naaa	N-acylethanolamine acid amidase [Source:MGI Symbol;Acc:MGI:1914361]	-0.229871	3.09425	3.91248	0.0652923	0.253305	0.596356
ENSMUSG00000015337	Endog	endonuclease G [Source:MGI Symbol;Acc:MGI:1261433]	-0.229853	3.49976	2.83688	0.111394	0.335609	0.474166
ENSMUSG00000087179	Gm14230	predicted gene 14230 [Source:MGI Symbol;Acc:MGI:3652157]	-0.229561	2.93463	2.59464	0.126642	0.35956	0.444229
ENSMUSG00000033486	Catsper2	cation channel, sperm associated 2 [Source:MGI Symbol;Acc:MGI:2387404]	-0.2294	0.940215	0.963966	0.340705	0.593613	0.226497
ENSMUSG00000027875	Hmgcs2	3-hydroxy-3-methylglutaryl-Coenzyme A synthase 2 [Source:MGI Symbol;Acc:MGI:101939]	-0.229338	10.6062	6.79468	0.0190037	0.135264	0.868819
ENSMUSG00000028064	Sema4a	sema domain, immunoglobulin domain (Ig), transmembrane domain (TM) and short cytoplasmic domain, (semaphorin) 4A [Source:MGI Symbol;Acc:MGI:107560]	-0.229288	5.86382	11.9839	0.00318516	0.0533876	1.27256
ENSMUSG00000106831	Ube2n-ps1	ubiquitin-conjugating enzyme E2N, pseudogene 1 [Source:MGI Symbol;Acc:MGI:894296]	-0.229268	0.299237	0.62131	0.442005	0.681278	0.166675
ENSMUSG00000074063	Osgin1	oxidative stress induced growth inhibitor 1 [Source:MGI Symbol;Acc:MGI:1919089]	-0.229179	7.37016	3.27538	0.0890204	0.298027	0.525745
ENSMUSG00000013033	Adgrl1	adhesion G protein-coupled receptor L1 [Source:MGI Symbol;Acc:MGI:1929461]	-0.229055	4.32162	5.12438	0.0377423	0.190781	0.719466
ENSMUSG00000054520	Sh3bp2	SH3-domain binding protein 2 [Source:MGI Symbol;Acc:MGI:1346349]	-0.22904	4.07135	8.37424	0.0105188	0.0996947	1.00133
ENSMUSG00000073647	Gm10557	predicted gene 10557 [Source:MGI Symbol;Acc:MGI:3708638]	-0.228913	1.14442	1.59991	0.223907	0.481544	0.317364
ENSMUSG00000036256	Igfbp7	insulin-like growth factor binding protein 7 [Source:MGI Symbol;Acc:MGI:1352480]	-0.228897	4.56426	5.17436	0.0369359	0.188868	0.723842
ENSMUSG00000037542	Aldh8a1	aldehyde dehydrogenase 8 family, member A1 [Source:MGI Symbol;Acc:MGI:2653900]	-0.228813	6.56817	8.42872	0.0103151	0.0984483	1.00679
ENSMUSG00000025231	Sufu	SUFU negative regulator of hedgehog signaling [Source:MGI Symbol;Acc:MGI:1345643]	-0.228806	4.08847	6.65086	0.0201067	0.138161	0.859613
ENSMUSG00000037103	Dcaf15	DDB1 and CUL4 associated factor 15 [Source:MGI Symbol;Acc:MGI:2684420]	-0.228765	4.05968	5.47767	0.0324476	0.177138	0.751689
ENSMUSG00000051984	Sec31b	Sec31 homolog B (S. cerevisiae) [Source:MGI Symbol;Acc:MGI:2685187]	-0.228747	2.74872	2.45686	0.136442	0.373263	0.427985
ENSMUSG00000065037	Rn7sk	RNA, 7SK, nuclear [Source:MGI Symbol;Acc:MGI:103186]	-0.22874	0.934206	0.189417	0.669176	0.833676	0.0790029
ENSMUSG00000041293	Adgrf1	adhesion G protein-coupled receptor F1 [Source:MGI Symbol;Acc:MGI:1924846]	-0.228606	4.72798	4.75607	0.0443567	0.207678	0.68261
ENSMUSG00000032591	Mst1	macrophage stimulating 1 (hepatocyte growth factor-like) [Source:MGI Symbol;Acc:MGI:96080]	-0.228367	7.4541	12.039	0.00313195	0.0530514	1.2753
ENSMUSG00000036564	Ndrg4	N-myc downstream regulated gene 4 [Source:MGI Symbol;Acc:MGI:2384590]	-0.22836	0.0821888	0.562539	0.464052	0.700209	0.154772
ENSMUSG00000002346	Slc25a42	solute carrier family 25, member 42 [Source:MGI Symbol;Acc:MGI:1920345]	-0.22835	6.16736	8.18382	0.0112674	0.102999	0.987166
ENSMUSG00000026414	Tnnt2	troponin T2, cardiac [Source:MGI Symbol;Acc:MGI:104597]	-0.228264	1.35777	1.08241	0.313521	0.570288	0.243906
ENSMUSG00000003528	Slc25a1	solute carrier family 25 (mitochondrial carrier, citrate transporter), member 1 [Source:MGI Symbol;Acc:MGI:1345283]	-0.228078	6.03847	7.09448	0.0169199	0.127058	0.895999
ENSMUSG00000041926	Rnpep	arginyl aminopeptidase (aminopeptidase B) [Source:MGI Symbol;Acc:MGI:2384902]	-0.228063	4.79234	7.18856	0.0163208	0.124509	0.904799
ENSMUSG00000015016	Acsf3	acyl-CoA synthetase family member 3 [Source:MGI Symbol;Acc:MGI:2182591]	-0.227995	4.31974	5.63251	0.0304005	0.171198	0.7665
ENSMUSG00000046556	Zfp319	zinc finger protein 319 [Source:MGI Symbol;Acc:MGI:1890618]	-0.227951	3.25325	3.18311	0.0932466	0.306349	0.513783
ENSMUSG00000034947	Tmem106a	transmembrane protein 106A [Source:MGI Symbol;Acc:MGI:1922056]	-0.227897	3.69294	5.06608	0.0387089	0.193445	0.713441
ENSMUSG00000034274	Thoc5	THO complex 5 [Source:MGI Symbol;Acc:MGI:1351333]	-0.227833	4.25411	5.13284	0.0376044	0.190365	0.720412
ENSMUSG00000038555	Reep2	receptor accessory protein 2 [Source:MGI Symbol;Acc:MGI:2385070]	-0.227777	0.684495	0.446218	0.513593	0.73414	0.134221
ENSMUSG00000028621	Cyb5rl	cytochrome b5 reductase-like [Source:MGI Symbol;Acc:MGI:1919657]	-0.227739	2.29451	2.01339	0.174974	0.423787	0.372852
ENSMUSG00000033684	Qsox1	quiescin Q6 sulfhydryl oxidase 1 [Source:MGI Symbol;Acc:MGI:1330818]	-0.227646	9.22219	11.3233	0.00390913	0.0596109	1.22467
ENSMUSG00000030737	Slco2b1	solute carrier organic anion transporter family, member 2b1 [Source:MGI Symbol;Acc:MGI:1351872]	-0.227645	1.93137	1.05696	0.319099	0.575422	0.240013
ENSMUSG00000006931	P3h4	prolyl 3-hydroxylase family member 4 (non-enzymatic) [Source:MGI Symbol;Acc:MGI:1913430]	-0.227363	2.16363	1.95746	0.180743	0.431105	0.365417
ENSMUSG00000029715	Pop7	processing of precursor 7, ribonuclease P family, (S. cerevisiae) [Source:MGI Symbol;Acc:MGI:1921347]	-0.227267	2.58884	2.69092	0.120297	0.348507	0.457789
ENSMUSG00000037016	Frem2	Fras1 related extracellular matrix protein 2 [Source:MGI Symbol;Acc:MGI:2444465]	-0.227156	2.49719	0.709863	0.411823	0.655383	0.183505
ENSMUSG00000039062	Anpep	alanyl (membrane) aminopeptidase [Source:MGI Symbol;Acc:MGI:5000466]	-0.227147	6.00915	12.5796	0.00266031	0.0492714	1.30741
ENSMUSG00000037341	Slc9a7	solute carrier family 9 (sodium/hydrogen exchanger), member 7 [Source:MGI Symbol;Acc:MGI:2444530]	-0.227018	0.530285	0.680495	0.421463	0.664065	0.177789
ENSMUSG00000038742	Angptl6	angiopoietin-like 6 [Source:MGI Symbol;Acc:MGI:1917976]	-0.226645	3.30283	2.25629	0.152419	0.395542	0.402808
ENSMUSG00000016024	Lbp	lipopolysaccharide binding protein [Source:MGI Symbol;Acc:MGI:1098776]	-0.226567	7.70593	12.6055	0.00263975	0.0492023	1.30801
ENSMUSG00000033762	Recql4	RecQ protein-like 4 [Source:MGI Symbol;Acc:MGI:1931028]	-0.226178	3.74989	4.60007	0.047557	0.214921	0.667722
ENSMUSG00000030247	Kcnj8	potassium inwardly-rectifying channel, subfamily J, member 8 [Source:MGI Symbol;Acc:MGI:1100508]	-0.226134	2.54503	1.24319	0.281214	0.541556	0.266357
ENSMUSG00000047583	Tyw3	tRNA-yW synthesizing protein 3 homolog (S. cerevisiae) [Source:MGI Symbol;Acc:MGI:2445040]	-0.226021	1.82386	1.66502	0.21514	0.47301	0.32513
ENSMUSG00000003752	Itpkc	inositol 1,4,5-trisphosphate 3-kinase C [Source:MGI Symbol;Acc:MGI:2442554]	-0.226004	2.94264	2.21796	0.155728	0.400335	0.397576
ENSMUSG00000024325	Ring1	ring finger protein 1 [Source:MGI Symbol;Acc:MGI:1101770]	-0.225854	3.45753	4.88908	0.041824	0.200832	0.697168
ENSMUSG00000022956	Atp5o	ATP synthase, H+ transporting, mitochondrial F1 complex, O subunit [Source:MGI Symbol;Acc:MGI:106341]	-0.225816	5.45415	6.80729	0.0189104	0.135113	0.869304
ENSMUSG00000054874	Pcnx3	pecanex homolog 3 [Source:MGI Symbol;Acc:MGI:1861733]	-0.225575	5.81129	6.23061	0.0237742	0.150636	0.82207
ENSMUSG00000034758	Tle6	transducin-like enhancer of split 6 [Source:MGI Symbol;Acc:MGI:2149593]	-0.225501	1.29259	1.10342	0.309018	0.566434	0.246851
ENSMUSG00000005907	Pex1	peroxisomal biogenesis factor 1 [Source:MGI Symbol;Acc:MGI:1918632]	-0.225499	4.33108	4.19397	0.0572304	0.236619	0.625949
ENSMUSG00000034382	AI661453	expressed sequence AI661453 [Source:MGI Symbol;Acc:MGI:2146908]	-0.225485	4.67276	5.2263	0.0361187	0.186864	0.728474
ENSMUSG00000027624	Epb41l1	erythrocyte membrane protein band 4.1 like 1 [Source:MGI Symbol;Acc:MGI:103010]	-0.225372	4.13449	4.77796	0.0439279	0.20652	0.685037
ENSMUSG00000042118	Bhmt2	betaine-homocysteine methyltransferase 2 [Source:MGI Symbol;Acc:MGI:1891379]	-0.225279	7.41192	9.51572	0.00705782	0.081287	1.08998
ENSMUSG00000002769	Gnmt	glycine N-methyltransferase [Source:MGI Symbol;Acc:MGI:1202304]	-0.225213	7.56036	9.09572	0.00815338	0.086548	1.06274
ENSMUSG00000026888	Grb14	growth factor receptor bound protein 14 [Source:MGI Symbol;Acc:MGI:1355324]	-0.225171	4.32579	4.97854	0.0402147	0.197229	0.70503
ENSMUSG00000016256	Ctsz	cathepsin Z [Source:MGI Symbol;Acc:MGI:1891190]	-0.225136	6.7044	12.7512	0.00252779	0.0484541	1.31467
ENSMUSG00000113543	Gm36264	predicted gene, 36264 [Source:MGI Symbol;Acc:MGI:5595423]	-0.225091	0.583877	0.856407	0.368401	0.618291	0.208807
ENSMUSG00000023973	Cnpy3	canopy FGF signaling regulator 3 [Source:MGI Symbol;Acc:MGI:1919279]	-0.225035	4.58474	5.50093	0.0321301	0.176109	0.754218
ENSMUSG00000034675	Dbn1	drebrin 1 [Source:MGI Symbol;Acc:MGI:1931838]	-0.22499	3.37631	3.10637	0.0969444	0.312878	0.504625
ENSMUSG00000037916	Ndufv1	NADH:ubiquinone oxidoreductase core subunit V1 [Source:MGI Symbol;Acc:MGI:107851]	-0.224699	6.50016	8.29086	0.0108394	0.101021	0.99559
ENSMUSG00000034910	Pygo1	pygopus 1 [Source:MGI Symbol;Acc:MGI:1919385]	-0.224602	0.9877	0.577854	0.458135	0.695127	0.157936
ENSMUSG00000052749	Trim30b	tripartite motif-containing 30B [Source:MGI Symbol;Acc:MGI:4821256]	-0.224568	2.24444	2.07305	0.169071	0.416512	0.380373
ENSMUSG00000035885	Cox8a	cytochrome c oxidase subunit 8A [Source:MGI Symbol;Acc:MGI:105959]	-0.224529	6.73601	5.12498	0.0377326	0.190781	0.719466
ENSMUSG00000112627	4933412E12Rik	RIKEN cDNA 4933412E12 gene [Source:MGI Symbol;Acc:MGI:1918336]	-0.224489	0.322705	0.646742	0.432987	0.673283	0.171802
ENSMUSG00000048218	Amigo2	adhesion molecule with Ig like domain 2 [Source:MGI Symbol;Acc:MGI:2145995]	-0.224411	2.0418	2.16865	0.160117	0.40528	0.392245
ENSMUSG00000073555	Gm4951	predicted gene 4951 [Source:MGI Symbol;Acc:MGI:3644953]	-0.224373	4.75006	2.98052	0.103394	0.323134	0.490618
ENSMUSG00000058022	Adtrp	androgen dependent TFPI regulating protein [Source:MGI Symbol;Acc:MGI:1924596]	-0.224313	3.97153	3.7313	0.0711865	0.265729	0.575561
ENSMUSG00000024228	Nudt12	nudix (nucleoside diphosphate linked moiety X)-type motif 12 [Source:MGI Symbol;Acc:MGI:1915243]	-0.224225	3.97063	2.93655	0.105768	0.327255	0.485114
ENSMUSG00000025436	Atp23	ATP23 metallopeptidase and ATP synthase assembly factor homolog [Source:MGI Symbol;Acc:MGI:1916984]	-0.223957	2.14057	1.59589	0.224463	0.482133	0.316833
ENSMUSG00000004891	Nes	nestin [Source:MGI Symbol;Acc:MGI:101784]	-0.223821	4.22203	6.03471	0.0257425	0.158677	0.799485
ENSMUSG00000028796	Phc2	polyhomeotic 2 [Source:MGI Symbol;Acc:MGI:1860454]	-0.223815	5.28994	9.28675	0.00763277	0.0840097	1.07567
ENSMUSG00000039929	Urb1	URB1 ribosome biogenesis 1 homolog (S. cerevisiae) [Source:MGI Symbol;Acc:MGI:2146468]	-0.223751	4.08799	5.17268	0.0369627	0.188868	0.723842
ENSMUSG00000031520	Vegfc	vascular endothelial growth factor C [Source:MGI Symbol;Acc:MGI:109124]	-0.223713	2.26378	1.47392	0.242225	0.501337	0.29987
ENSMUSG00000018474	Chd3	chromodomain helicase DNA binding protein 3 [Source:MGI Symbol;Acc:MGI:1344395]	-0.223677	6.62008	10.6585	0.00483179	0.0661427	1.17952
ENSMUSG00000023990	Tfeb	transcription factor EB [Source:MGI Symbol;Acc:MGI:103270]	-0.223667	2.83009	1.52574	0.234463	0.492886	0.307253
ENSMUSG00000031444	F10	coagulation factor X [Source:MGI Symbol;Acc:MGI:103107]	-0.223565	8.61483	12.5812	0.00265903	0.0492714	1.30741
ENSMUSG00000017713	Tha1	threonine aldolase 1 [Source:MGI Symbol;Acc:MGI:1919026]	-0.223472	1.9319	1.15054	0.299242	0.558709	0.252814
ENSMUSG00000069539	Scyl2	SCY1-like 2 (S. cerevisiae) [Source:MGI Symbol;Acc:MGI:1289172]	-0.223361	5.43042	8.13884	0.011453	0.104034	0.982825
ENSMUSG00000030244	Gys2	glycogen synthase 2 [Source:MGI Symbol;Acc:MGI:2385254]	-0.22335	7.29164	10.9286	0.00442997	0.0633317	1.19838
ENSMUSG00000051391	Ywhag	tyrosine 3-monooxygenase/tryptophan 5-monooxygenase activation protein, gamma polypeptide [Source:MGI Symbol;Acc:MGI:108109]	-0.22328	6.8386	11.6781	0.00349946	0.0561889	1.25035
ENSMUSG00000011427	Zfp790	zinc finger protein 790 [Source:MGI Symbol;Acc:MGI:1923431]	-0.222983	3.15143	4.17242	0.0578049	0.237484	0.624366
ENSMUSG00000015143	Actn1	actinin, alpha 1 [Source:MGI Symbol;Acc:MGI:2137706]	-0.222981	6.52574	10.4974	0.00509099	0.0684551	1.16459
ENSMUSG00000037798	Mat1a	methionine adenosyltransferase I, alpha [Source:MGI Symbol;Acc:MGI:88017]	-0.222804	9.71476	6.14515	0.0246108	0.153936	0.81266
ENSMUSG00000020153	Ndufs7	NADH:ubiquinone oxidoreductase core subunit S7 [Source:MGI Symbol;Acc:MGI:1922656]	-0.222757	5.39251	4.72379	0.0449978	0.209172	0.679496
ENSMUSG00000004040	Stat3	signal transducer and activator of transcription 3 [Source:MGI Symbol;Acc:MGI:103038]	-0.222752	6.95567	11.976	0.00319287	0.0533876	1.27256
ENSMUSG00000078920	Ifi47	interferon gamma inducible protein 47 [Source:MGI Symbol;Acc:MGI:99448]	-0.222563	4.50392	6.97699	0.0177037	0.129694	0.887079
ENSMUSG00000024862	Klc2	kinesin light chain 2 [Source:MGI Symbol;Acc:MGI:107953]	-0.222558	2.76708	2.74486	0.116911	0.343424	0.464169
ENSMUSG00000031647	Mfap3l	microfibrillar-associated protein 3-like [Source:MGI Symbol;Acc:MGI:1918556]	-0.222498	1.72028	0.724157	0.407254	0.650615	0.186676
ENSMUSG00000002233	Rhoc	ras homolog family member C [Source:MGI Symbol;Acc:MGI:106028]	-0.222371	4.16013	7.19773	0.0162637	0.124143	0.906079
ENSMUSG00000047040	Prr15l	proline rich 15-like [Source:MGI Symbol;Acc:MGI:2387599]	-0.222356	2.25476	1.34247	0.263485	0.523366	0.281195
ENSMUSG00000041037	Irgq	immunity-related GTPase family, Q [Source:MGI Symbol;Acc:MGI:2667176]	-0.222343	4.26698	5.03731	0.0391966	0.194242	0.711657
ENSMUSG00000118017	Gm29966	predicted gene, 29966 [Source:MGI Symbol;Acc:MGI:5589125]	-0.22233	5.37794	3.2538	0.0899879	0.300064	0.522786
ENSMUSG00000022180	Slc7a8	solute carrier family 7 (cationic amino acid transporter, y+ system), member 8 [Source:MGI Symbol;Acc:MGI:1355323]	-0.222234	4.49231	6.25843	0.023509	0.150493	0.822485
ENSMUSG00000097318	1700007L15Rik	RIKEN cDNA 1700007L15 gene [Source:MGI Symbol;Acc:MGI:1916581]	-0.222157	0.416292	0.389632	0.541232	0.752467	0.123512
ENSMUSG00000075227	Znhit2	zinc finger, HIT domain containing 2 [Source:MGI Symbol;Acc:MGI:1352481]	-0.222119	2.6709	2.41782	0.139385	0.378196	0.422284
ENSMUSG00000040612	Ildr2	immunoglobulin-like domain containing receptor 2 [Source:MGI Symbol;Acc:MGI:1196370]	-0.222086	0.770043	0.520455	0.480987	0.713121	0.146837
ENSMUSG00000039116	Adgrg6	adhesion G protein-coupled receptor G6 [Source:MGI Symbol;Acc:MGI:1916151]	-0.221857	2.8086	2.37573	0.142645	0.382924	0.416887
ENSMUSG00000117515	Gm6883	predicted gene 6883 [Source:MGI Symbol;Acc:MGI:3644521]	-0.221853	0.488864	0.647522	0.432715	0.673091	0.171926
ENSMUSG00000022994	Adcy6	adenylate cyclase 6 [Source:MGI Symbol;Acc:MGI:87917]	-0.22181	6.51	14.4339	0.00155837	0.0383248	1.41652
ENSMUSG00000037410	Tbc1d2b	TBC1 domain family, member 2B [Source:MGI Symbol;Acc:MGI:1914266]	-0.221751	6.37155	12.5142	0.00271283	0.0497673	1.30306
ENSMUSG00000065738	Gm24494	predicted gene, 24494 [Source:MGI Symbol;Acc:MGI:5454271]	-0.221696	0.403354	0.785646	0.388459	0.634021	0.197896
ENSMUSG00000018340	Anxa6	annexin A6 [Source:MGI Symbol;Acc:MGI:88255]	-0.221652	7.1332	8.69478	0.0093829	0.0931329	1.0309
ENSMUSG00000017493	Igfbp4	insulin-like growth factor binding protein 4 [Source:MGI Symbol;Acc:MGI:96439]	-0.221562	8.76604	11.9104	0.00325767	0.0540226	1.26742
ENSMUSG00000055053	Nfic	nuclear factor I/C [Source:MGI Symbol;Acc:MGI:109591]	-0.221406	4.61451	7.32366	0.0155024	0.121247	0.916328
ENSMUSG00000025142	Aspscr1	alveolar soft part sarcoma chromosome region, candidate 1 (human) [Source:MGI Symbol;Acc:MGI:1916188]	-0.221397	4.97198	8.27408	0.0109052	0.101179	0.994909
ENSMUSG00000022892	App	amyloid beta (A4) precursor protein [Source:MGI Symbol;Acc:MGI:88059]	-0.22138	6.32889	6.86867	0.0184634	0.13323	0.875397
ENSMUSG00000049858	Suox	sulfite oxidase [Source:MGI Symbol;Acc:MGI:2446117]	-0.221321	3.76999	4.57592	0.048076	0.21605	0.665446
ENSMUSG00000022325	Pop1	processing of precursor 1, ribonuclease P/MRP family, (S. cerevisiae) [Source:MGI Symbol;Acc:MGI:1914974]	-0.221317	3.54691	4.31585	0.0541047	0.230253	0.637795
ENSMUSG00000029060	Mib2	mindbomb E3 ubiquitin protein ligase 2 [Source:MGI Symbol;Acc:MGI:2679684]	-0.221301	3.95319	3.77938	0.0695635	0.261976	0.581738
ENSMUSG00000030102	Itpr1	inositol 1,4,5-trisphosphate receptor 1 [Source:MGI Symbol;Acc:MGI:96623]	-0.221293	5.26415	5.67315	0.0298883	0.170282	0.76883
ENSMUSG00000030359	Pzp	PZP, alpha-2-macroglobulin like [Source:MGI Symbol;Acc:MGI:87854]	-0.221291	12.3729	8.68991	0.00939909	0.0931581	1.03078
ENSMUSG00000025089	Gfra1	glial cell line derived neurotrophic factor family receptor alpha 1 [Source:MGI Symbol;Acc:MGI:1100842]	-0.221198	4.70971	4.89845	0.041652	0.200639	0.697584
ENSMUSG00000025428	Atp5a1	ATP synthase, H+ transporting, mitochondrial F1 complex, alpha subunit 1 [Source:MGI Symbol;Acc:MGI:88115]	-0.221097	9.64872	10.7435	0.00470106	0.0653361	1.18485
ENSMUSG00000020592	Sdc1	syndecan 1 [Source:MGI Symbol;Acc:MGI:1349162]	-0.221025	5.51204	8.513	0.0100089	0.0969979	1.01324
ENSMUSG00000061207	Stk19	serine/threonine kinase 19 [Source:MGI Symbol;Acc:MGI:1860085]	-0.221009	3.27026	4.73284	0.044817	0.209103	0.67964
ENSMUSG00000019970	Sgk1	serum/glucocorticoid regulated kinase 1 [Source:MGI Symbol;Acc:MGI:1340062]	-0.220923	4.39235	5.44073	0.032959	0.178297	0.748857
ENSMUSG00000025578	Cbx8	chromobox 8 [Source:MGI Symbol;Acc:MGI:1353589]	-0.22089	1.90046	1.33377	0.264978	0.524988	0.27985
ENSMUSG00000047959	Kcna3	potassium voltage-gated channel, shaker-related subfamily, member 3 [Source:MGI Symbol;Acc:MGI:96660]	-0.220784	0.974141	1.08511	0.312939	0.569769	0.244301
ENSMUSG00000048731	Ggnbp1	gametogenetin binding protein 1 [Source:MGI Symbol;Acc:MGI:3055306]	-0.220728	1.29349	0.835242	0.374236	0.622906	0.205577
ENSMUSG00000063077	Kif1b	kinesin family member 1B [Source:MGI Symbol;Acc:MGI:108426]	-0.220662	6.29773	9.79569	0.00642051	0.0778839	1.10855
ENSMUSG00000006360	Crip1	cysteine-rich protein 1 (intestinal) [Source:MGI Symbol;Acc:MGI:88501]	-0.220412	4.00687	5.2192	0.0362292	0.187152	0.727805
ENSMUSG00000035948	Acss3	acyl-CoA synthetase short-chain family member 3 [Source:MGI Symbol;Acc:MGI:2685720]	-0.220346	2.13538	1.12825	0.303812	0.562532	0.249853
ENSMUSG00000026269	Rnpepl1	arginyl aminopeptidase (aminopeptidase B)-like 1 [Source:MGI Symbol;Acc:MGI:1914170]	-0.220346	5.46854	9.34719	0.00747599	0.0833459	1.07912
ENSMUSG00000028430	Nol6	nucleolar protein family 6 (RNA-associated) [Source:MGI Symbol;Acc:MGI:2140151]	-0.220333	4.90747	4.79596	0.0435788	0.205729	0.686703
ENSMUSG00000044350	Lacc1	laccase domain containing 1 [Source:MGI Symbol;Acc:MGI:2445077]	-0.220289	4.16021	4.82819	0.042962	0.203734	0.690937
ENSMUSG00000063354	Slc39a4	solute carrier family 39 (zinc transporter), member 4 [Source:MGI Symbol;Acc:MGI:1919277]	-0.220253	6.08039	4.70721	0.0453314	0.21015	0.67747
ENSMUSG00000047797	Gjb1	gap junction protein, beta 1 [Source:MGI Symbol;Acc:MGI:95719]	-0.220153	8.41247	12.464	0.00275398	0.0501152	1.30003
ENSMUSG00000044700	Tmem201	transmembrane protein 201 [Source:MGI Symbol;Acc:MGI:1196277]	-0.220031	4.30582	5.14696	0.0373755	0.189981	0.721289
ENSMUSG00000021087	Rtn1	reticulon 1 [Source:MGI Symbol;Acc:MGI:1933947]	-0.219939	0.414376	0.469253	0.503069	0.727621	0.138095
ENSMUSG00000074264	Amy1	amylase 1, salivary [Source:MGI Symbol;Acc:MGI:88019]	-0.219758	6.71139	5.16038	0.0371593	0.189235	0.722998
ENSMUSG00000033688	1300017J02Rik	RIKEN cDNA 1300017J02 gene [Source:MGI Symbol;Acc:MGI:1919025]	-0.219653	8.28598	13.7752	0.00187646	0.041789	1.37894
ENSMUSG00000002332	Dhrs1	dehydrogenase/reductase (SDR family) member 1 [Source:MGI Symbol;Acc:MGI:1196314]	-0.2196	5.12131	6.58303	0.0206521	0.140089	0.853594
ENSMUSG00000073599	Ecscr	endothelial cell surface expressed chemotaxis and apoptosis regulator [Source:MGI Symbol;Acc:MGI:1915795]	-0.219292	2.64844	1.83119	0.194672	0.448873	0.347876
ENSMUSG00000032077	Bud13	BUD13 homolog [Source:MGI Symbol;Acc:MGI:2443443]	-0.219231	3.10838	3.13815	0.0953921	0.310328	0.508178
ENSMUSG00000060862	Zbtb40	zinc finger and BTB domain containing 40 [Source:MGI Symbol;Acc:MGI:2682254]	-0.219216	3.75211	5.25116	0.035735	0.185512	0.731628
ENSMUSG00000022836	Mylk	myosin, light polypeptide kinase [Source:MGI Symbol;Acc:MGI:894806]	-0.219104	6.1626	8.03314	0.011903	0.105763	0.975667
ENSMUSG00000047264	Zfp358	zinc finger protein 358 [Source:MGI Symbol;Acc:MGI:2153740]	-0.219042	2.90527	2.81685	0.112568	0.337259	0.472036
ENSMUSG00000048106	4632415L05Rik	RIKEN cDNA 4632415L05 gene [Source:MGI Symbol;Acc:MGI:1918058]	-0.219033	3.60143	4.55529	0.0485248	0.216817	0.663907
ENSMUSG00000038421	Fcrla	Fc receptor-like A [Source:MGI Symbol;Acc:MGI:2138647]	-0.21898	2.82092	2.98283	0.103271	0.3229	0.490932
ENSMUSG00000026797	Stxbp1	syntaxin binding protein 1 [Source:MGI Symbol;Acc:MGI:107363]	-0.218949	2.83975	1.8078	0.197398	0.451757	0.345095
ENSMUSG00000081603	Gm14681	predicted gene 14681 [Source:MGI Symbol;Acc:MGI:3705734]	-0.218912	0.705493	0.794384	0.385896	0.632528	0.19892
ENSMUSG00000050605	Zfp61	zinc finger protein 61 [Source:MGI Symbol;Acc:MGI:99663]	-0.218834	1.27055	1.20664	0.288145	0.547792	0.261384
ENSMUSG00000047603	Zfp235	zinc finger protein 235 [Source:MGI Symbol;Acc:MGI:1929117]	-0.218733	2.2172	2.39303	0.141294	0.381253	0.418786
ENSMUSG00000015702	Anxa9	annexin A9 [Source:MGI Symbol;Acc:MGI:1923711]	-0.218612	1.35484	1.01393	0.328848	0.583023	0.234314
ENSMUSG00000024220	Zfp523	zinc finger protein 523 [Source:MGI Symbol;Acc:MGI:2687278]	-0.218471	3.99098	3.92331	0.0649586	0.252832	0.597168
ENSMUSG00000028849	Map7d1	MAP7 domain containing 1 [Source:MGI Symbol;Acc:MGI:2384297]	-0.218456	5.03062	4.57421	0.0481131	0.216117	0.665311
ENSMUSG00000064120	Mocs1	molybdenum cofactor synthesis 1 [Source:MGI Symbol;Acc:MGI:1928904]	-0.218445	5.92028	8.42953	0.0103121	0.0984483	1.00679
ENSMUSG00000032295	Man2c1	mannosidase, alpha, class 2C, member 1 [Source:MGI Symbol;Acc:MGI:1920994]	-0.218428	5.17766	7.88621	0.0125624	0.109192	0.961809
ENSMUSG00000020131	Pcsk4	proprotein convertase subtilisin/kexin type 4 [Source:MGI Symbol;Acc:MGI:97514]	-0.218333	3.14681	2.75339	0.116386	0.342173	0.465754
ENSMUSG00000031673	Cdh11	cadherin 11 [Source:MGI Symbol;Acc:MGI:99217]	-0.218329	2.04328	0.653957	0.430482	0.671454	0.172984
ENSMUSG00000063684	Hadhb-ps	hydroxyacyl-CoA dehydrogenase trifunctional multienzyme complex subunit beta, pseudogene [Source:MGI Symbol;Acc:MGI:3651143]	-0.218319	2.70527	2.20869	0.156542	0.401476	0.396341
ENSMUSG00000053684	BC048403	cDNA sequence BC048403 [Source:MGI Symbol;Acc:MGI:2670984]	-0.218291	2.58537	1.81222	0.196879	0.450981	0.345841
ENSMUSG00000048175	Asb8	ankyrin repeat and SOCS box-containing 8 [Source:MGI Symbol;Acc:MGI:1925791]	-0.218255	4.44748	7.07319	0.017059	0.127234	0.895396
ENSMUSG00000018008	Cyth4	cytohesin 4 [Source:MGI Symbol;Acc:MGI:2441702]	-0.218252	4.41844	5.71357	0.0293885	0.168892	0.772391
ENSMUSG00000022219	Cideb	cell death-inducing DNA fragmentation factor, alpha subunit-like effector B [Source:MGI Symbol;Acc:MGI:1270844]	-0.218235	6.2303	11.6513	0.00352862	0.056458	1.24827
ENSMUSG00000026692	Fmo4	flavin containing monooxygenase 4 [Source:MGI Symbol;Acc:MGI:2429497]	-0.218156	3.95969	4.83287	0.0428733	0.203384	0.691684
ENSMUSG00000056204	Pgpep1	pyroglutamyl-peptidase I [Source:MGI Symbol;Acc:MGI:1913772]	-0.218058	4.97496	7.56765	0.0141401	0.115698	0.936673
ENSMUSG00000030727	Rabep2	rabaptin, RAB GTPase binding effector protein 2 [Source:MGI Symbol;Acc:MGI:1917564]	-0.217985	2.98114	2.7198	0.11847	0.346098	0.460801
ENSMUSG00000033728	Lrrc14	leucine rich repeat containing 14 [Source:MGI Symbol;Acc:MGI:2445060]	-0.217885	3.57506	4.40185	0.0520187	0.225866	0.64615
ENSMUSG00000025317	Car5a	carbonic anhydrase 5a, mitochondrial [Source:MGI Symbol;Acc:MGI:101946]	-0.217839	4.18797	2.39142	0.141419	0.381255	0.418785
ENSMUSG00000034656	Cacna1a	calcium channel, voltage-dependent, P/Q type, alpha 1A subunit [Source:MGI Symbol;Acc:MGI:109482]	-0.217797	0.442954	0.577341	0.458332	0.695189	0.157897
ENSMUSG00000031375	Bgn	biglycan [Source:MGI Symbol;Acc:MGI:88158]	-0.217794	6.13481	3.42426	0.08267	0.2879	0.540758
ENSMUSG00000040663	Clcf1	cardiotrophin-like cytokine factor 1 [Source:MGI Symbol;Acc:MGI:1930088]	-0.217718	1.53912	1.3238	0.266704	0.52715	0.278065
ENSMUSG00000013539	Tango2	transport and golgi organization 2 [Source:MGI Symbol;Acc:MGI:101825]	-0.21756	5.71471	12.0338	0.00313691	0.0530514	1.2753
ENSMUSG00000031090	Nadsyn1	NAD synthetase 1 [Source:MGI Symbol;Acc:MGI:1926164]	-0.217432	4.16647	3.72019	0.0715677	0.26643	0.574417
ENSMUSG00000031443	F7	coagulation factor VII [Source:MGI Symbol;Acc:MGI:109325]	-0.217388	4.71843	5.4275	0.0331444	0.178655	0.747984
ENSMUSG00000039004	Bmp6	bone morphogenetic protein 6 [Source:MGI Symbol;Acc:MGI:88182]	-0.217359	0.798079	0.252056	0.622423	0.805385	0.0939964
ENSMUSG00000002812	Flii	flightless I actin binding protein [Source:MGI Symbol;Acc:MGI:1342286]	-0.217286	5.74739	6.15759	0.0244869	0.153555	0.813737
ENSMUSG00000028532	Cachd1	cache domain containing 1 [Source:MGI Symbol;Acc:MGI:2444177]	-0.216898	2.72398	3.45505	0.0814245	0.285387	0.544567
ENSMUSG00000001983	Taco1	translational activator of mitochondrially encoded cytochrome c oxidase I [Source:MGI Symbol;Acc:MGI:1917457]	-0.216835	3.36336	2.62861	0.124358	0.356264	0.448228
ENSMUSG00000022445	Cyp2d26	cytochrome P450, family 2, subfamily d, polypeptide 26 [Source:MGI Symbol;Acc:MGI:1923529]	-0.21671	9.56385	7.86784	0.0126477	0.109598	0.960198
ENSMUSG00000038615	Nfe2l1	nuclear factor, erythroid derived 2,-like 1 [Source:MGI Symbol;Acc:MGI:99421]	-0.216637	6.47836	9.67253	0.00669246	0.0792541	1.10098
ENSMUSG00000042647	Acad12	acyl-Coenzyme A dehydrogenase family, member 12 [Source:MGI Symbol;Acc:MGI:2443320]	-0.216614	2.56422	2.19079	0.158127	0.403084	0.394605
ENSMUSG00000013921	Clip3	CAP-GLY domain containing linker protein 3 [Source:MGI Symbol;Acc:MGI:1923936]	-0.216511	1.41455	0.757855	0.396787	0.641858	0.192561
ENSMUSG00000022494	Shisa9	shisa family member 9 [Source:MGI Symbol;Acc:MGI:1919805]	-0.2162	0.690572	0.486228	0.495555	0.724359	0.140046
ENSMUSG00000027628	Aar2	AAR2 splicing factor homolog [Source:MGI Symbol;Acc:MGI:1915545]	-0.216116	3.95622	5.54723	0.031509	0.174033	0.75937
ENSMUSG00000001082	Mfsd10	major facilitator superfamily domain containing 10 [Source:MGI Symbol;Acc:MGI:1915544]	-0.216055	4.02933	5.94704	0.0266834	0.160874	0.793514
ENSMUSG00000034641	Cd300ld	CD300 molecule like family member d [Source:MGI Symbol;Acc:MGI:2442358]	-0.216039	2.66808	1.30365	0.270234	0.53044	0.275364
ENSMUSG00000054065	Pkp3	plakophilin 3 [Source:MGI Symbol;Acc:MGI:1891830]	-0.216015	0.353965	0.339553	0.568154	0.768958	0.114097
ENSMUSG00000043993	2900052L18Rik	RIKEN cDNA 2900052L18 gene [Source:MGI Symbol;Acc:MGI:1924085]	-0.215999	0.466698	0.707099	0.412716	0.655962	0.183122
ENSMUSG00000032232	Cgnl1	cingulin-like 1 [Source:MGI Symbol;Acc:MGI:1915428]	-0.215976	4.73123	6.2127	0.0239468	0.151519	0.819533
ENSMUSG00000026385	Dbi	diazepam binding inhibitor [Source:MGI Symbol;Acc:MGI:94865]	-0.215911	8.22876	8.11457	0.0115546	0.104264	0.981864
ENSMUSG00000004105	Angptl2	angiopoietin-like 2 [Source:MGI Symbol;Acc:MGI:1347002]	-0.215882	4.17509	2.29974	0.148771	0.390999	0.407824
ENSMUSG00000023010	Tmbim6	transmembrane BAX inhibitor motif containing 6 [Source:MGI Symbol;Acc:MGI:99682]	-0.215858	9.00725	10.2179	0.00557905	0.0719367	1.14305
ENSMUSG00000030801	Kat8	K(lysine) acetyltransferase 8 [Source:MGI Symbol;Acc:MGI:1915023]	-0.2158	3.90554	5.44129	0.0329512	0.178297	0.748857
ENSMUSG00000029790	Cep41	centrosomal protein 41 [Source:MGI Symbol;Acc:MGI:1891414]	-0.215749	2.53502	3.06135	0.099195	0.316312	0.499885
ENSMUSG00000031387	Renbp	renin binding protein [Source:MGI Symbol;Acc:MGI:105940]	-0.215712	3.54439	3.48751	0.0801357	0.282827	0.548479
ENSMUSG00000042942	Greb1l	growth regulation by estrogen in breast cancer-like [Source:MGI Symbol;Acc:MGI:3576497]	-0.21568	4.32405	4.2228	0.0564724	0.234752	0.629391
ENSMUSG00000020387	Jade2	jade family PHD finger 2 [Source:MGI Symbol;Acc:MGI:1924151]	-0.215678	2.95081	2.06709	0.169649	0.416808	0.380064
ENSMUSG00000028962	Slc4a2	solute carrier family 4 (anion exchanger), member 2 [Source:MGI Symbol;Acc:MGI:109351]	-0.215672	5.14421	7.84676	0.0127464	0.109994	0.958629
ENSMUSG00000019876	Pkib	protein kinase inhibitor beta, cAMP dependent, testis specific [Source:MGI Symbol;Acc:MGI:101937]	-0.215609	0.307441	0.485443	0.495898	0.724376	0.140036
ENSMUSG00000004043	Stat5a	signal transducer and activator of transcription 5A [Source:MGI Symbol;Acc:MGI:103036]	-0.215599	4.07471	4.26019	0.0555068	0.232951	0.632736
ENSMUSG00000046761	Fam83h	family with sequence similarity 83, member H [Source:MGI Symbol;Acc:MGI:2145900]	-0.215598	3.19351	2.58396	0.12737	0.36078	0.442757
ENSMUSG00000026227	2810459M11Rik	RIKEN cDNA 2810459M11 gene [Source:MGI Symbol;Acc:MGI:1920042]	-0.215576	5.60246	5.06212	0.0387756	0.193637	0.713012
ENSMUSG00000042312	S100a13	S100 calcium binding protein A13 [Source:MGI Symbol;Acc:MGI:109581]	-0.215172	3.06968	2.292	0.149413	0.39187	0.406858
ENSMUSG00000023022	Lima1	LIM domain and actin binding 1 [Source:MGI Symbol;Acc:MGI:1920992]	-0.215002	5.33092	9.61508	0.00682376	0.0803543	1.09499
ENSMUSG00000020604	Arsg	arylsulfatase G [Source:MGI Symbol;Acc:MGI:1921258]	-0.214944	3.39513	3.30073	0.0878995	0.296574	0.527866
ENSMUSG00000069793	Slfn9	schlafen 9 [Source:MGI Symbol;Acc:MGI:2445121]	-0.214907	4.15626	3.53335	0.078356	0.279014	0.554373
ENSMUSG00000048677	Tpcn2	two pore segment channel 2 [Source:MGI Symbol;Acc:MGI:2385297]	-0.214866	3.15884	3.92808	0.0648121	0.252684	0.597423
ENSMUSG00000032492	Pth1r	parathyroid hormone 1 receptor [Source:MGI Symbol;Acc:MGI:97801]	-0.214826	2.20637	1.88033	0.189096	0.442218	0.354364
ENSMUSG00000055301	Adh7	alcohol dehydrogenase 7 (class IV), mu or sigma polypeptide [Source:MGI Symbol;Acc:MGI:87926]	-0.214704	2.39949	1.40246	0.25349	0.51216	0.290595
ENSMUSG00000106847	Peg13	paternally expressed 13 [Source:MGI Symbol;Acc:MGI:2663476]	-0.214539	3.37534	3.46183	0.0811533	0.284725	0.545575
ENSMUSG00000074364	Ehd2	EH-domain containing 2 [Source:MGI Symbol;Acc:MGI:2154274]	-0.214422	4.03282	3.3144	0.0873017	0.296258	0.52833
ENSMUSG00000028871	Rspo1	R-spondin 1 [Source:MGI Symbol;Acc:MGI:2183426]	-0.214392	1.09468	0.65537	0.429994	0.670846	0.173377
[truncated: 11,649 more rows]

## Sheet: DEGs (FC>1.5, FDR<0.05)
Ensembl ID	Gene.name	Gene.description	logFC	logCPM	F	PValue	FDR	FC
ENSMUSG00000066760	Psg16	pregnancy specific glycoprotein 16 [Source:MGI Symbol;Acc:MGI:1347249]	-2.94938	1.8547	16.159	0.000977656	0.0303884	-7.7242
ENSMUSG00000101397	Mug-ps1	murinoglobulin, pseudogene 1 [Source:MGI Symbol;Acc:MGI:99838]	-2.65738	0.186532	14.7779	0.00141682	0.0364156	-6.30888
ENSMUSG00000079012	Serpina3m	serine (or cysteine) peptidase inhibitor, clade A, member 3M [Source:MGI Symbol;Acc:MGI:98378]	-1.96069	5.0464	61.3833	6.9368e-07	0.00157789	-3.89249
ENSMUSG00000059908	Mug1	murinoglobulin 1 [Source:MGI Symbol;Acc:MGI:99837]	-1.84214	0.890435	18.7305	0.000511984	0.0219079	-3.58541
ENSMUSG00000110384	Gm45301	predicted gene 45301 [Source:MGI Symbol;Acc:MGI:5791137]	-1.70042	0.0808016	16.9106	0.000804717	0.0275949	-3.24994
ENSMUSG00000058207	Serpina3k	serine (or cysteine) peptidase inhibitor, clade A, member 3K [Source:MGI Symbol;Acc:MGI:98377]	-1.69317	7.39274	20.4428	0.000342201	0.0182016	-3.23366
ENSMUSG00000037686	Aspg	asparaginase [Source:MGI Symbol;Acc:MGI:2144822]	-1.60238	3.02163	80.272	1.17106e-07	0.000532754	-3.03643
ENSMUSG00000089960	Ugt1a1	UDP glucuronosyltransferase 1 family, polypeptide A1 [Source:MGI Symbol;Acc:MGI:98898]	-1.5472	5.28927	38.8898	1.15319e-05	0.00403277	-2.92249
ENSMUSG00000032081	Apoc3	apolipoprotein C-III [Source:MGI Symbol;Acc:MGI:88055]	-1.5264	5.24018	148.024	1.55246e-09	2.11879e-05	-2.88066
ENSMUSG00000075551	Cyp3a41a	cytochrome P450, family 3, subfamily a, polypeptide 41A [Source:MGI Symbol;Acc:MGI:1858451]	-1.51113	1.50974	18.6394	0.000523381	0.0220466	-2.85034
ENSMUSG00000041798	Gck	glucokinase [Source:MGI Symbol;Acc:MGI:1270854]	-1.44864	4.41437	21.1679	0.000290282	0.0167871	-2.7295
ENSMUSG00000052131	Akr1b7	aldo-keto reductase family 1, member B7 [Source:MGI Symbol;Acc:MGI:101918]	-1.44809	6.45573	56.4006	1.19422e-06	0.00162988	-2.72846
ENSMUSG00000025479	Cyp2e1	cytochrome P450, family 2, subfamily e, polypeptide 1 [Source:MGI Symbol;Acc:MGI:88607]	-1.44541	6.63296	24.5535	0.000140452	0.0113054	-2.72341
ENSMUSG00000000142	Axin2	axin 2 [Source:MGI Symbol;Acc:MGI:1270862]	-1.41498	1.01971	37.8461	1.35027e-05	0.00410829	-2.66656
ENSMUSG00000078921	Tgtp2	T cell specific GTPase 2 [Source:MGI Symbol;Acc:MGI:3710083]	-1.41238	0.869897	24.5152	0.000141557	0.0113054	-2.66175
ENSMUSG00000029630	Cyp3a25	cytochrome P450, family 3, subfamily a, polypeptide 25 [Source:MGI Symbol;Acc:MGI:1930638]	-1.40465	4.76741	22.6198	0.000210883	0.0142118	-2.64754
ENSMUSG00000041827	Oasl1	2'-5' oligoadenylate synthetase-like 1 [Source:MGI Symbol;Acc:MGI:2180849]	-1.38636	2.11909	57.3335	1.07569e-06	0.00162988	-2.61419
ENSMUSG00000035692	Isg15	ISG15 ubiquitin-like modifier [Source:MGI Symbol;Acc:MGI:1855694]	-1.37027	6.12137	29.1699	5.74733e-05	0.00773177	-2.58518
ENSMUSG00000032080	Apoa4	apolipoprotein A-IV [Source:MGI Symbol;Acc:MGI:88051]	-1.31147	2.27814	38.5614	1.21148e-05	0.00403277	-2.48194
ENSMUSG00000032661	Oas3	2'-5' oligoadenylate synthetase 3 [Source:MGI Symbol;Acc:MGI:2180850]	-1.29769	3.72971	22.7152	0.000206594	0.0142118	-2.45835
ENSMUSG00000049580	Tsku	tsukushi, small leucine rich proteoglycan [Source:MGI Symbol;Acc:MGI:2443855]	-1.26556	4.90923	45.1213	4.77215e-06	0.0031847	-2.40421
ENSMUSG00000004113	Cacna1b	calcium channel, voltage-dependent, N type, alpha 1B subunit [Source:MGI Symbol;Acc:MGI:88296]	-1.23718	0.37198	14.8567	0.00138646	0.0359058	-2.35737
ENSMUSG00000042248	Cyp2c37	cytochrome P450, family 2. subfamily c, polypeptide 37 [Source:MGI Symbol;Acc:MGI:1306806]	-1.158	3.61156	21.2611	0.000284273	0.0165096	-2.23148
ENSMUSG00000075602	Ly6a	lymphocyte antigen 6 complex, locus A [Source:MGI Symbol;Acc:MGI:107527]	-1.14849	1.44291	22.8075	0.000202536	0.0141141	-2.21681
ENSMUSG00000029605	Oas1b	2'-5' oligoadenylate synthetase 1B [Source:MGI Symbol;Acc:MGI:97430]	-1.14703	3.20122	54.8089	1.43201e-06	0.00176678	-2.21457
ENSMUSG00000028715	Cyp4a14	cytochrome P450, family 4, subfamily a, polypeptide 14 [Source:MGI Symbol;Acc:MGI:1096550]	-1.14656	5.29296	31.6013	3.72702e-05	0.00589803	-2.21386
ENSMUSG00000074151	Nlrc5	NLR family, CARD domain containing 5 [Source:MGI Symbol;Acc:MGI:3612191]	-1.12592	2.33229	42.6425	6.70071e-06	0.00322924	-2.18241
ENSMUSG00000060317	Acnat2	acyl-coenzyme A amino acid N-acyltransferase 2 [Source:MGI Symbol;Acc:MGI:2444345]	-1.07718	3.13536	46.9541	3.74633e-06	0.00284055	-2.10991
ENSMUSG00000037849	Ifi206	interferon activated gene 206 [Source:MGI Symbol;Acc:MGI:3646410]	-1.06804	1.85742	31.3052	3.92402e-05	0.00601741	-2.09659
ENSMUSG00000090306	Adh6-ps1	alcohol dehydrogenase 6 (class V), pseudogene 1 [Source:MGI Symbol;Acc:MGI:1918999]	-1.06358	0.606165	12.6627	0.00259514	0.0488531	-2.09011
ENSMUSG00000066677	Ifi208	interferon activated gene 208 [Source:MGI Symbol;Acc:MGI:2442822]	-1.05672	2.03456	36.692	1.61363e-05	0.00426643	-2.0802
ENSMUSG00000025498	Irf7	interferon regulatory factor 7 [Source:MGI Symbol;Acc:MGI:1859212]	-1.04826	5.82136	59.1179	8.83995e-07	0.00162988	-2.06803
ENSMUSG00000115388	Eppk1	epiplakin 1 [Source:MGI Symbol;Acc:MGI:2386306]	-1.02923	1.54181	13.1297	0.0022611	0.0455826	-2.04094
ENSMUSG00000019935	Slc17a8	solute carrier family 17 (sodium-dependent inorganic phosphate cotransporter), member 8 [Source:MGI Symbol;Acc:MGI:3039629]	-1.01127	2.6179	28.3621	6.67254e-05	0.00825584	-2.01569
ENSMUSG00000002588	Pon1	paraoxonase 1 [Source:MGI Symbol;Acc:MGI:103295]	-1.00842	6.66244	38.6926	1.1878e-05	0.00403277	-2.0117
ENSMUSG00000070327	Rnf213	ring finger protein 213 [Source:MGI Symbol;Acc:MGI:1289196]	-0.994586	7.95923	51.1804	2.20132e-06	0.00231105	-1.99251
ENSMUSG00000029561	Oasl2	2'-5' oligoadenylate synthetase-like 2 [Source:MGI Symbol;Acc:MGI:1344390]	-0.985213	4.34899	36.9286	1.55524e-05	0.00426643	-1.97961
ENSMUSG00000062488	Ifit3b	interferon-induced protein with tetratricopeptide repeats 3B [Source:MGI Symbol;Acc:MGI:3698419]	-0.983339	2.25226	20.0819	0.000371897	0.0189039	-1.97704
ENSMUSG00000039323	Igfbp2	insulin-like growth factor binding protein 2 [Source:MGI Symbol;Acc:MGI:96437]	-0.972534	7.71394	31.1082	4.06151e-05	0.00615906	-1.96228
ENSMUSG00000066072	Cyp4a10	cytochrome P450, family 4, subfamily a, polypeptide 10 [Source:MGI Symbol;Acc:MGI:88611]	-0.959853	4.93595	22.8972	0.00019868	0.0139911	-1.94511
ENSMUSG00000035283	Adrb1	adrenergic receptor, beta 1 [Source:MGI Symbol;Acc:MGI:87937]	-0.954856	0.368112	14.1481	0.00168825	0.0402115	-1.93839
ENSMUSG00000034459	Ifit1	interferon-induced protein with tetratricopeptide repeats 1 [Source:MGI Symbol;Acc:MGI:99450]	-0.931374	3.93726	16.1139	0.000989299	0.0304784	-1.90709
ENSMUSG00000071041	Impdh2-ps	inosine monophosphate dehydrogenase 2, pseudogene [Source:MGI Symbol;Acc:MGI:3705743]	-0.928822	0.47571	13.7816	0.00187303	0.041789	-1.90372
ENSMUSG00000092008	Cyp2c69	cytochrome P450, family 2, subfamily c, polypeptide 69 [Source:MGI Symbol;Acc:MGI:3721049]	-0.926621	6.69758	36.8799	1.56706e-05	0.00426643	-1.90082
ENSMUSG00000069922	Ces3a	carboxylesterase 3A [Source:MGI Symbol;Acc:MGI:102773]	-0.916088	4.78394	21.9373	0.000244667	0.0148401	-1.88699
ENSMUSG00000058163	Gm5431	predicted gene 5431 [Source:MGI Symbol;Acc:MGI:3645205]	-0.911791	1.81411	24.7612	0.000134615	0.011178	-1.88138
ENSMUSG00000020607	Lratd1	LRAT domain containing 1 [Source:MGI Symbol;Acc:MGI:2145011]	-0.911443	1.09105	17.7628	0.000649031	0.0253046	-1.88093
ENSMUSG00000029168	Dpysl5	dihydropyrimidinase-like 5 [Source:MGI Symbol;Acc:MGI:1929772]	-0.901677	0.360455	12.848	0.00245631	0.0475513	-1.86824
ENSMUSG00000017830	Dhx58	DEXH (Asp-Glu-X-His) box polypeptide 58 [Source:MGI Symbol;Acc:MGI:1931560]	-0.899148	3.54367	33.112	2.88028e-05	0.00548835	-1.86496
ENSMUSG00000072115	Ang	angiogenin, ribonuclease, RNase A family, 5 [Source:MGI Symbol;Acc:MGI:88022]	-0.895668	1.33494	17.074	0.000771855	0.0269419	-1.86047
ENSMUSG00000078349	AW011738	expressed sequence AW011738 [Source:MGI Symbol;Acc:MGI:2140540]	-0.883537	3.65626	57.1473	1.09825e-06	0.00162988	-1.84489
ENSMUSG00000040505	Abcg5	ATP binding cassette subfamily G member 5 [Source:MGI Symbol;Acc:MGI:1351659]	-0.873781	1.56646	14.3495	0.00159554	0.0388856	-1.83246
ENSMUSG00000005677	Nr1i3	nuclear receptor subfamily 1, group I, member 3 [Source:MGI Symbol;Acc:MGI:1346307]	-0.869258	4.8343	34.2111	2.40005e-05	0.00490219	-1.82672
ENSMUSG00000020638	Cmpk2	cytidine monophosphate (UMP-CMP) kinase 2, mitochondrial [Source:MGI Symbol;Acc:MGI:99830]	-0.868356	5.27703	34.1482	2.42496e-05	0.00490219	-1.82558
ENSMUSG00000105837	Gm35986	predicted gene, 35986 [Source:MGI Symbol;Acc:MGI:5595145]	-0.864083	1.03807	14.7944	0.00141039	0.0363453	-1.82018
ENSMUSG00000079017	Ifi27l2a	interferon, alpha-inducible protein 27 like 2A [Source:MGI Symbol;Acc:MGI:1924183]	-0.863065	1.95771	14.8778	0.00137845	0.0359058	-1.8189
ENSMUSG00000028268	Gbp3	guanylate binding protein 3 [Source:MGI Symbol;Acc:MGI:1926263]	-0.845213	3.09895	40.8943	8.58966e-06	0.00366349	-1.79653
ENSMUSG00000051716	Apon	apolipoprotein N [Source:MGI Symbol;Acc:MGI:88931]	-0.835405	3.41886	22.5408	0.000214509	0.0142118	-1.78436
ENSMUSG00000052776	Oas1a	2'-5' oligoadenylate synthetase 1A [Source:MGI Symbol;Acc:MGI:2180860]	-0.834388	2.94403	26.8922	8.82023e-05	0.00960367	-1.7831
ENSMUSG00000030107	Usp18	ubiquitin specific peptidase 18 [Source:MGI Symbol;Acc:MGI:1344364]	-0.826877	4.76213	34.0157	2.47839e-05	0.00490219	-1.77384
ENSMUSG00000052974	Cyp2f2	cytochrome P450, family 2, subfamily f, polypeptide 2 [Source:MGI Symbol;Acc:MGI:88608]	-0.807969	5.32718	35.9508	1.81311e-05	0.00426643	-1.75075
ENSMUSG00000068245	Phf11d	PHD finger protein 11D [Source:MGI Symbol;Acc:MGI:1277133]	-0.795529	2.50398	33.0333	2.91861e-05	0.00548835	-1.73571
ENSMUSG00000023067	Cdkn1a	cyclin-dependent kinase inhibitor 1A (P21) [Source:MGI Symbol;Acc:MGI:104556]	-0.79485	5.24778	89.6871	5.48474e-08	0.000374279	-1.7349
ENSMUSG00000068086	Cyp2d9	cytochrome P450, family 2, subfamily d, polypeptide 9 [Source:MGI Symbol;Acc:MGI:88606]	-0.794409	5.20811	46.1552	4.15941e-06	0.00298777	-1.73437
ENSMUSG00000027514	Zbp1	Z-DNA binding protein 1 [Source:MGI Symbol;Acc:MGI:1927449]	-0.794236	2.17218	14.8638	0.00138377	0.0359058	-1.73416
ENSMUSG00000046879	Irgm1	immunity-related GTPase family M member 1 [Source:MGI Symbol;Acc:MGI:107567]	-0.783704	6.27642	61.6064	6.77578e-07	0.00157789	-1.72154
ENSMUSG00000074896	Ifit3	interferon-induced protein with tetratricopeptide repeats 3 [Source:MGI Symbol;Acc:MGI:1101055]	-0.783376	4.18715	20.3136	0.000352517	0.0184335	-1.72115
ENSMUSG00000007207	Stx1a	syntaxin 1A (brain) [Source:MGI Symbol;Acc:MGI:109355]	-0.780595	2.68918	29.797	5.12812e-05	0.00714169	-1.71784
ENSMUSG00000022613	Miox	myo-inositol oxygenase [Source:MGI Symbol;Acc:MGI:1891725]	-0.778119	2.14925	17.8371	0.000637141	0.0251817	-1.71489
ENSMUSG00000000686	Abhd15	abhydrolase domain containing 15 [Source:MGI Symbol;Acc:MGI:1914727]	-0.776574	2.03775	15.2511	0.0012452	0.0337863	-1.71306
ENSMUSG00000032735	Ablim3	actin binding LIM protein family, member 3 [Source:MGI Symbol;Acc:MGI:2442582]	-0.775356	2.46685	16.5222	0.000889346	0.0288995	-1.71161
ENSMUSG00000042289	Hsd3b7	hydroxy-delta-5-steroid dehydrogenase, 3 beta- and steroid delta-isomerase 7 [Source:MGI Symbol;Acc:MGI:2141879]	-0.768212	2.18168	20.2225	0.000359998	0.0186408	-1.70316
ENSMUSG00000074254	Cyp2a4	cytochrome P450, family 2, subfamily a, polypeptide 4 [Source:MGI Symbol;Acc:MGI:88596]	-0.744018	3.75821	22.6104	0.000211312	0.0142118	-1.67483
ENSMUSG00000018604	Tbx3	T-box 3 [Source:MGI Symbol;Acc:MGI:98495]	-0.741762	2.45704	15.8893	0.00104968	0.030875	-1.67222
ENSMUSG00000040690	Col16a1	collagen, type XVI, alpha 1 [Source:MGI Symbol;Acc:MGI:1095396]	-0.740402	3.51644	12.8502	0.00245472	0.0475513	-1.67064
ENSMUSG00000010651	Acaa1b	acetyl-Coenzyme A acyltransferase 1B [Source:MGI Symbol;Acc:MGI:3605455]	-0.73811	4.92379	17.8292	0.000638398	0.0251817	-1.66799
ENSMUSG00000031886	Ces2e	carboxylesterase 2E [Source:MGI Symbol;Acc:MGI:2443170]	-0.729345	3.76331	20.5671	0.000332603	0.01808	-1.65789
ENSMUSG00000040483	Xaf1	XIAP associated factor 1 [Source:MGI Symbol;Acc:MGI:3772572]	-0.725486	3.54509	38.6255	1.19985e-05	0.00403277	-1.65346
ENSMUSG00000021876	Rnase4	ribonuclease, RNase A family 4 [Source:MGI Symbol;Acc:MGI:1926217]	-0.717221	4.0529	39.9958	9.7889e-06	0.00403277	-1.64401
ENSMUSG00000034450	Gulo	gulonolactone (L-) oxidase [Source:MGI Symbol;Acc:MGI:1353434]	-0.716344	5.42494	31.9793	3.49152e-05	0.00589803	-1.64301
ENSMUSG00000027048	Abcb11	ATP-binding cassette, sub-family B (MDR/TAP), member 11 [Source:MGI Symbol;Acc:MGI:1351619]	-0.712819	7.88802	39.606	1.0367e-05	0.00403277	-1.639
ENSMUSG00000032204	Aqp9	aquaporin 9 [Source:MGI Symbol;Acc:MGI:1891066]	-0.697528	5.95784	36.1957	1.74429e-05	0.00426643	-1.62172
ENSMUSG00000000386	Mx1	MX dynamin-like GTPase 1 [Source:MGI Symbol;Acc:MGI:97243]	-0.688209	3.15123	13.8045	0.00186083	0.0417021	-1.61128
ENSMUSG00000074811	Hps6	HPS6, biogenesis of lysosomal organelles complex 2 subunit 3 [Source:MGI Symbol;Acc:MGI:2181763]	-0.686624	1.75611	13.8399	0.00184214	0.041681	-1.60951
ENSMUSG00000030946	Lhpp	phospholysine phosphohistidine inorganic pyrophosphate phosphatase [Source:MGI Symbol;Acc:MGI:1923679]	-0.686335	4.02261	21.0402	0.000298738	0.017131	-1.60919
ENSMUSG00000040584	Abcb1a	ATP-binding cassette, sub-family B (MDR/TAP), member 1A [Source:MGI Symbol;Acc:MGI:97570]	-0.685399	2.02564	17.3163	0.000725877	0.026002	-1.60815
ENSMUSG00000058672	Tubb2a	tubulin, beta 2A class IIA [Source:MGI Symbol;Acc:MGI:107861]	-0.676818	6.71508	22.5766	0.00021286	0.0142118	-1.59861
ENSMUSG00000105504	Gbp5	guanylate binding protein 5 [Source:MGI Symbol;Acc:MGI:2429943]	-0.674493	1.62821	13.3535	0.00211845	0.0442089	-1.59604
ENSMUSG00000028331	Trmo	tRNA methyltransferase O [Source:MGI Symbol;Acc:MGI:1922003]	-0.667882	3.76069	17.7952	0.000643807	0.0252177	-1.58874
ENSMUSG00000038507	Parp12	poly (ADP-ribose) polymerase family, member 12 [Source:MGI Symbol;Acc:MGI:2143990]	-0.667479	5.07873	48.432	3.09813e-06	0.00274576	-1.5883
ENSMUSG00000046718	Bst2	bone marrow stromal cell antigen 2 [Source:MGI Symbol;Acc:MGI:1916800]	-0.660882	4.93417	29.814	5.11244e-05	0.00714169	-1.58105
ENSMUSG00000058806	Col13a1	collagen, type XIII, alpha 1 [Source:MGI Symbol;Acc:MGI:1277201]	-0.659737	2.63258	26.7839	9.00696e-05	0.00960367	-1.57979
ENSMUSG00000026170	Cyp27a1	cytochrome P450, family 27, subfamily a, polypeptide 1 [Source:MGI Symbol;Acc:MGI:88594]	-0.656388	5.62401	39.1659	1.10662e-05	0.00403277	-1.57613
ENSMUSG00000025991	Cps1	carbamoyl-phosphate synthetase 1 [Source:MGI Symbol;Acc:MGI:891996]	-0.649292	10.9825	36.3796	1.69451e-05	0.00426643	-1.5684
ENSMUSG00000030109	Slc6a12	solute carrier family 6 (neurotransmitter transporter, betaine/GABA), member 12 [Source:MGI Symbol;Acc:MGI:95628]	-0.649062	4.38615	35.5293	1.93883e-05	0.0044102	-1.56815
ENSMUSG00000030966	Trim21	tripartite motif-containing 21 [Source:MGI Symbol;Acc:MGI:106657]	-0.647342	4.02334	43.9136	5.62023e-06	0.0032218	-1.56628
ENSMUSG00000027951	Adar	adenosine deaminase, RNA-specific [Source:MGI Symbol;Acc:MGI:1889575]	-0.642735	6.38031	54.107	1.55344e-06	0.00176678	-1.56129
ENSMUSG00000039457	Ppl	periplakin [Source:MGI Symbol;Acc:MGI:1194898]	-0.640906	2.69789	19.3121	0.000445458	0.020534	-1.55931
ENSMUSG00000038370	Pcp4l1	Purkinje cell protein 4-like 1 [Source:MGI Symbol;Acc:MGI:1913675]	-0.633202	2.88503	15.1685	0.00127339	0.0342785	-1.551
ENSMUSG00000002831	Plin4	perilipin 4 [Source:MGI Symbol;Acc:MGI:1929709]	-0.632509	3.13411	12.9408	0.00238998	0.0472731	-1.55026
ENSMUSG00000004098	Col5a3	collagen, type V, alpha 3 [Source:MGI Symbol;Acc:MGI:1858212]	-0.631344	3.37338	18.0244	0.000608278	0.0242742	-1.54901
ENSMUSG00000063268	Parp10	poly (ADP-ribose) polymerase family, member 10 [Source:MGI Symbol;Acc:MGI:3712326]	-0.625752	5.16789	44.9241	4.90026e-06	0.0031847	-1.54301
ENSMUSG00000045932	Ifit2	interferon-induced protein with tetratricopeptide repeats 2 [Source:MGI Symbol;Acc:MGI:99449]	-0.623194	4.64662	20.3445	0.00035002	0.0183734	-1.54028
ENSMUSG00000028919	Arhgef19	Rho guanine nucleotide exchange factor (GEF) 19 [Source:MGI Symbol;Acc:MGI:1925912]	-0.619164	3.42942	28.8773	6.06465e-05	0.00773555	-1.53598
ENSMUSG00000028150	Rorc	RAR-related orphan receptor gamma [Source:MGI Symbol;Acc:MGI:104856]	-0.617809	3.96898	25.1951	0.000123284	0.010913	-1.53454
ENSMUSG00000020884	Asgr1	asialoglycoprotein receptor 1 [Source:MGI Symbol;Acc:MGI:88081]	-0.61666	6.76428	64.0372	5.26898e-07	0.00157789	-1.53332
ENSMUSG00000023886	Smoc2	SPARC related modular calcium binding 2 [Source:MGI Symbol;Acc:MGI:1929881]	-0.616315	4.57191	17.7288	0.000654548	0.0253067	-1.53295
ENSMUSG00000000204	Slfn4	schlafen 4 [Source:MGI Symbol;Acc:MGI:1329010]	-0.615428	4.94022	31.9479	3.51046e-05	0.00589803	-1.53201
ENSMUSG00000036813	Entpd8	ectonucleoside triphosphate diphosphohydrolase 8 [Source:MGI Symbol;Acc:MGI:1919340]	-0.612987	5.43438	32.9181	2.97581e-05	0.00548835	-1.52942
ENSMUSG00000030806	Stx1b	syntaxin 1B [Source:MGI Symbol;Acc:MGI:1930705]	-0.607789	1.8087	13.2441	0.00218684	0.0449997	-1.52392
ENSMUSG00000051483	Cbr1	carbonyl reductase 1 [Source:MGI Symbol;Acc:MGI:88284]	-0.606789	5.27295	36.8251	1.58048e-05	0.00426643	-1.52287
ENSMUSG00000034168	Irf2bpl	interferon regulatory factor 2 binding protein-like [Source:MGI Symbol;Acc:MGI:2442463]	-0.605353	3.21002	16.9549	0.000795659	0.0275401	-1.52135
ENSMUSG00000033880	Lgals3bp	lectin, galactoside-binding, soluble, 3 binding protein [Source:MGI Symbol;Acc:MGI:99554]	-0.603996	6.31944	48.1316	3.21894e-06	0.00274576	-1.51992
ENSMUSG00000025492	Ifitm3	interferon induced transmembrane protein 3 [Source:MGI Symbol;Acc:MGI:1913391]	-0.600652	5.96895	26.4215	9.66503e-05	0.00986721	-1.5164
ENSMUSG00000053835	H2-T24	histocompatibility 2, T region locus 24 [Source:MGI Symbol;Acc:MGI:95958]	-0.598544	6.19322	22.3122	0.000225412	0.0143758	-1.51419
ENSMUSG00000015942	Gtf2ird2	GTF2I repeat domain containing 2 [Source:MGI Symbol;Acc:MGI:2149780]	-0.597869	3.00211	17.7517	0.000650818	0.0253046	-1.51348
ENSMUSG00000024029	Tff3	trefoil factor 3, intestinal [Source:MGI Symbol;Acc:MGI:104638]	-0.593641	6.82078	22.8926	0.000198877	0.0139911	-1.50905
ENSMUSG00000030382	Slc27a5	solute carrier family 27 (fatty acid transporter), member 5 [Source:MGI Symbol;Acc:MGI:1347100]	-0.590429	6.28538	26.268	9.95986e-05	0.00992205	-1.50569
ENSMUSG00000022877	Hrg	histidine-rich glycoprotein [Source:MGI Symbol;Acc:MGI:2146636]	-0.58969	7.56652	25.5233	0.000115425	0.0107396	-1.50492
ENSMUSG00000028088	Fmo5	flavin containing monooxygenase 5 [Source:MGI Symbol;Acc:MGI:1310004]	-0.588641	7.10103	36.6386	1.62713e-05	0.00426643	-1.50383
ENSMUSG00000054072	Iigp1	interferon inducible GTPase 1 [Source:MGI Symbol;Acc:MGI:1926259]	-0.58775	6.50276	15.2033	0.00126141	0.0340865	-1.5029
ENSMUSG00000051527	Usp29	ubiquitin specific peptidase 29 [Source:MGI Symbol;Acc:MGI:1888998]	0.592659	2.55562	12.8883	0.0024273	0.0474851	1.50802
ENSMUSG00000021597	Slf1	SMC5-SMC6 complex localization factor 1 [Source:MGI Symbol;Acc:MGI:2145448]	0.596936	3.45121	12.8611	0.00244688	0.0475513	1.5125
ENSMUSG00000022676	Snai2	snail family zinc finger 2 [Source:MGI Symbol;Acc:MGI:1096393]	0.597382	2.13936	13.544	0.00200503	0.0429733	1.51297
ENSMUSG00000051839	Gypa	glycophorin A [Source:MGI Symbol;Acc:MGI:95880]	0.59893	8.65937	27.2176	8.28474e-05	0.00932573	1.51459
ENSMUSG00000109005	Gm45221	predicted gene 45221 [Source:MGI Symbol;Acc:MGI:5753797]	0.601249	2.39269	15.6277	0.00112528	0.0322643	1.51703
ENSMUSG00000030309	Caprin2	caprin family member 2 [Source:MGI Symbol;Acc:MGI:2448541]	0.60256	2.9982	26.8611	8.87343e-05	0.00960367	1.51841
ENSMUSG00000056531	Ccdc18	coiled-coil domain containing 18 [Source:MGI Symbol;Acc:MGI:1922974]	0.610844	2.78768	29.6662	5.25082e-05	0.0072387	1.52715
ENSMUSG00000070704	Ugt2b36	UDP glucuronosyltransferase 2 family, polypeptide B36 [Source:MGI Symbol;Acc:MGI:3576103]	0.612589	3.91431	18.5619	0.000533312	0.0222588	1.529
ENSMUSG00000035365	Parpbp	PARP1 binding protein [Source:MGI Symbol;Acc:MGI:1922567]	0.61321	3.95663	43.5577	5.90159e-06	0.0032218	1.52966
ENSMUSG00000034317	Trim59	tripartite motif-containing 59 [Source:MGI Symbol;Acc:MGI:1914199]	0.61592	6.18477	15.3588	0.00120948	0.0335059	1.53253
ENSMUSG00000003031	Cdkn1b	cyclin-dependent kinase inhibitor 1B [Source:MGI Symbol;Acc:MGI:104565]	0.629638	5.89263	29.0928	5.82902e-05	0.00773177	1.54718
ENSMUSG00000021765	Fst	follistatin [Source:MGI Symbol;Acc:MGI:95586]	0.630533	3.61649	18.6435	0.000522859	0.0220466	1.54814
ENSMUSG00000025665	Rps6ka6	ribosomal protein S6 kinase polypeptide 6 [Source:MGI Symbol;Acc:MGI:1914321]	0.63392	2.48385	15.7977	0.00107548	0.0312815	1.55178
ENSMUSG00000036523	Greb1	gene regulated by estrogen in breast cancer protein [Source:MGI Symbol;Acc:MGI:2149712]	0.636339	1.97689	12.514	0.00271299	0.0497673	1.55438
ENSMUSG00000046314	Stxbp6	syntaxin binding protein 6 (amisyn) [Source:MGI Symbol;Acc:MGI:2384963]	0.640951	3.59305	17.4357	0.000704367	0.0259275	1.55936
ENSMUSG00000040640	Erc2	ELKS/RAB6-interacting/CAST family member 2 [Source:MGI Symbol;Acc:MGI:1098749]	0.6559	1.8567	15.4682	0.0011744	0.0330812	1.5756
ENSMUSG00000054752	Fsd1l	fibronectin type III and SPRY domain containing 1-like [Source:MGI Symbol;Acc:MGI:2442443]	0.673569	3.1461	12.9699	0.00236962	0.0470414	1.59501
ENSMUSG00000022034	Esco2	establishment of sister chromatid cohesion N-acetyltransferase 2 [Source:MGI Symbol;Acc:MGI:1919238]	0.673832	4.93239	17.7887	0.000644855	0.0252177	1.5953
ENSMUSG00000021712	Trim23	tripartite motif-containing 23 [Source:MGI Symbol;Acc:MGI:1933161]	0.678123	4.12444	26.4138	9.6796e-05	0.00986721	1.60006
ENSMUSG00000027954	Efna1	ephrin A1 [Source:MGI Symbol;Acc:MGI:103236]	0.680236	4.81172	13.6808	0.00192778	0.0424361	1.6024
ENSMUSG00000041695	Kcnj2	potassium inwardly-rectifying channel, subfamily J, member 2 [Source:MGI Symbol;Acc:MGI:104744]	0.683121	1.63286	13.2004	0.00221487	0.0451703	1.60561
ENSMUSG00000111394	Gm49759	predicted gene, 49759 [Source:MGI Symbol;Acc:MGI:6215263]	0.704095	2.96552	16.9156	0.000803677	0.0275949	1.62912
ENSMUSG00000074794	Arrdc3	arrestin domain containing 3 [Source:MGI Symbol;Acc:MGI:2145242]	0.705384	6.30235	32.9252	2.97222e-05	0.00548835	1.63058
ENSMUSG00000024503	Spink1	serine peptidase inhibitor, Kazal type 1 [Source:MGI Symbol;Acc:MGI:106202]	0.710546	6.28231	22.0763	0.00023732	0.0145899	1.63642
ENSMUSG00000051444	Bbs12	Bardet-Biedl syndrome 12 (human) [Source:MGI Symbol;Acc:MGI:2686651]	0.729486	1.98046	13.027	0.00233015	0.0464939	1.65805
ENSMUSG00000035158	Mitf	melanogenesis associated transcription factor [Source:MGI Symbol;Acc:MGI:104554]	0.738795	1.38966	15.9676	0.00102816	0.0307725	1.66878
ENSMUSG00000043421	Hilpda	hypoxia inducible lipid droplet associated [Source:MGI Symbol;Acc:MGI:1916823]	0.757899	3.97532	26.3714	9.76021e-05	0.00986721	1.69103
ENSMUSG00000040710	St8sia4	ST8 alpha-N-acetyl-neuraminide alpha-2,8-sialyltransferase 4 [Source:MGI Symbol;Acc:MGI:106018]	0.762053	2.87007	14.6314	0.00147524	0.0373544	1.6959
ENSMUSG00000021306	Gpr137b	G protein-coupled receptor 137B [Source:MGI Symbol;Acc:MGI:1891463]	0.76828	1.77262	24.7287	0.000135509	0.011178	1.70324
ENSMUSG00000020481	Ankrd36	ankyrin repeat domain 36 [Source:MGI Symbol;Acc:MGI:1923639]	0.775163	1.61405	13.0528	0.00231261	0.0463472	1.71138
ENSMUSG00000047443	Erfe	erythroferrone [Source:MGI Symbol;Acc:MGI:3606476]	0.790978	2.58624	19.5031	0.000425789	0.0203188	1.73025
ENSMUSG00000032864	Rag2	recombination activating gene 2 [Source:MGI Symbol;Acc:MGI:97849]	0.797587	1.65279	20.3735	0.000347694	0.0183217	1.73819
ENSMUSG00000106438	Gm32051	predicted gene, 32051 [Source:MGI Symbol;Acc:MGI:5591210]	0.815499	3.22535	31.7873	3.60899e-05	0.00589803	1.75991
ENSMUSG00000040265	Dnm3	dynamin 3 [Source:MGI Symbol;Acc:MGI:1341299]	0.818505	1.32718	12.734	0.00254075	0.0485212	1.76358
ENSMUSG00000078851	H2aw	H2A.W histone [Source:MGI Symbol;Acc:MGI:2448458]	0.83291	1.89076	16.0385	0.00100912	0.0306737	1.78127
ENSMUSG00000111340	Gm47171	predicted gene, 47171 [Source:MGI Symbol;Acc:MGI:6095951]	0.845725	1.69021	17.6435	0.000668619	0.0255108	1.79717
ENSMUSG00000074867	Zfp808	zinc finger protein 808 [Source:MGI Symbol;Acc:MGI:3704127]	0.901814	1.63374	18.6938	0.000516538	0.0219617	1.86841
ENSMUSG00000079259	Trim71	tripartite motif-containing 71 [Source:MGI Symbol;Acc:MGI:2685973]	0.918377	1.13091	14.1901	0.0016684	0.0399076	1.88999
ENSMUSG00000068323	Slc4a5	solute carrier family 4, sodium bicarbonate cotransporter, member 5 [Source:MGI Symbol;Acc:MGI:2443220]	0.946397	0.56079	12.5447	0.0026882	0.0495792	1.92705
ENSMUSG00000028175	Depdc1a	DEP domain containing 1a [Source:MGI Symbol;Acc:MGI:1923381]	0.950811	3.61836	17.5251	0.000688736	0.0257512	1.93296
ENSMUSG00000104818	Gm43661	predicted gene 43661 [Source:MGI Symbol;Acc:MGI:5663798]	1.0096	1.29737	16.5268	0.000888275	0.0288995	2.01335
ENSMUSG00000104569	Gm43054	predicted gene 43054 [Source:MGI Symbol;Acc:MGI:5663191]	1.01562	0.368413	14.5644	0.00150289	0.0377744	2.02177
ENSMUSG00000106665	Gm43389	predicted gene 43389 [Source:MGI Symbol;Acc:MGI:5663526]	1.01977	0.819742	15.707	0.00110174	0.0317897	2.0276
ENSMUSG00000090015	Gm15446	predicted gene 15446 [Source:MGI Symbol;Acc:MGI:3709333]	1.08205	1.40128	23.8201	0.00016346	0.0126039	2.11704
ENSMUSG00000085995	Gm2788	predicted gene 2788 [Source:MGI Symbol;Acc:MGI:3780956]	1.12774	0.174908	15.9915	0.00102172	0.0307583	2.18516
ENSMUSG00000091898	Tnnc1	troponin C, cardiac/slow skeletal [Source:MGI Symbol;Acc:MGI:98779]	1.15774	3.57898	34.0424	2.46754e-05	0.00490219	2.23108
ENSMUSG00000085445	Gm16348	predicted gene 16348 [Source:MGI Symbol;Acc:MGI:3840113]	1.26375	0.636269	19.9405	0.000384313	0.0192129	2.40119
ENSMUSG00000038393	Txnip	thioredoxin interacting protein [Source:MGI Symbol;Acc:MGI:1889549]	1.28432	8.38724	27.894	7.28493e-05	0.00857109	2.43568
ENSMUSG00000103445	Gm36948	predicted gene, 36948 [Source:MGI Symbol;Acc:MGI:5610176]	1.31626	2.29611	38.6096	1.20272e-05	0.00403277	2.4902
ENSMUSG00000060807	Serpina6	serine (or cysteine) peptidase inhibitor, clade A, member 6 [Source:MGI Symbol;Acc:MGI:88278]	1.32655	5.97077	41.7147	7.63743e-06	0.00336244	2.50802
ENSMUSG00000026358	Rgs1	regulator of G-protein signaling 1 [Source:MGI Symbol;Acc:MGI:1354694]	1.85281	1.60433	17.5144	0.000690573	0.0257512	3.61202

## Sheet: DAVID-down
Category	GO term	Term	Count	%	PValue	Genes	List Total	Pop Hits	Pop Total	Fold Enrichment	Bonferroni	Benjamini	FDR
GOTERM_BP_DIRECT	GO:0051607	GO:0051607~defense response to virus	21	17.7966	2.82738e-18	ENSMUSG00000034459, ENSMUSG00000074151, ENSMUSG00000037849, ENSMUSG00000032661, ENSMUSG00000041827, ENSMUSG00000025492, ENSMUSG00000029561, ENSMUSG00000025498, ENSMUSG00000027951, ENSMUSG00000046718, ENSMUSG00000029605, ENSMUSG00000062488, ENSMUSG00000028268, ENSMUSG00000027514, ENSMUSG00000000386, ENSMUSG00000045932, ENSMUSG00000105504, ENSMUSG00000035692, ENSMUSG00000052776, ENSMUSG00000074896,…	111	243	20240	15.758	2.53898e-15	2.53898e-15	2.46264e-15
GOTERM_BP_DIRECT	GO:0009615	GO:0009615~response to virus	16	13.5593	5.71374e-18	ENSMUSG00000034459, ENSMUSG00000032661, ENSMUSG00000079017, ENSMUSG00000041827, ENSMUSG00000025492, ENSMUSG00000029561, ENSMUSG00000027951, ENSMUSG00000046718, ENSMUSG00000029605, ENSMUSG00000062488, ENSMUSG00000000386, ENSMUSG00000045932, ENSMUSG00000035692, ENSMUSG00000052776, ENSMUSG00000074896, ENSMUSG00000017830	111	99	20240	29.4695	5.13094e-15	2.56547e-15	2.48833e-15
GOTERM_BP_DIRECT	GO:0035458	GO:0035458~cellular response to interferon-beta	11	9.32203	4.47561e-12	ENSMUSG00000034459, ENSMUSG00000037849, ENSMUSG00000052776, ENSMUSG00000074896, ENSMUSG00000054072, ENSMUSG00000029605, ENSMUSG00000078921, ENSMUSG00000066677, ENSMUSG00000028268, ENSMUSG00000058163, ENSMUSG00000046879	111	70	20240	28.6538	4.01913e-09	1.3397e-09	1.29942e-09
GOTERM_BP_DIRECT	GO:0045071	GO:0045071~negative regulation of viral genome replication	10	8.47458	7.45657e-12	ENSMUSG00000037849, ENSMUSG00000032661, ENSMUSG00000041827, ENSMUSG00000025492, ENSMUSG00000035692, ENSMUSG00000029561, ENSMUSG00000063268, ENSMUSG00000052776, ENSMUSG00000046718, ENSMUSG00000029605	111	51	20240	35.7534	6.69602e-09	1.674e-09	1.62367e-09
GOTERM_BP_DIRECT	GO:0045087	GO:0045087~innate immune response	21	17.7966	2.17693e-09	ENSMUSG00000034459, ENSMUSG00000074151, ENSMUSG00000032661, ENSMUSG00000041827, ENSMUSG00000025492, ENSMUSG00000029561, ENSMUSG00000025498, ENSMUSG00000027951, ENSMUSG00000046718, ENSMUSG00000054072, ENSMUSG00000029605, ENSMUSG00000046879, ENSMUSG00000027514, ENSMUSG00000000386, ENSMUSG00000045932, ENSMUSG00000072115, ENSMUSG00000035692, ENSMUSG00000030966, ENSMUSG00000074896, ENSMUSG00000078921,…	111	729	20240	5.25266	1.95488e-06	3.90977e-07	3.79222e-07
GOTERM_MF_DIRECT	GO:0004497	GO:0004497~monooxygenase activity	11	9.32203	1.43982e-09	ENSMUSG00000029630, ENSMUSG00000026170, ENSMUSG00000075551, ENSMUSG00000028088, ENSMUSG00000052974, ENSMUSG00000068086, ENSMUSG00000092008, ENSMUSG00000028715, ENSMUSG00000066072, ENSMUSG00000025479, ENSMUSG00000042248	110	116	18714	16.1328	4.7802e-07	4.7802e-07	4.53544e-07
GOTERM_BP_DIRECT	GO:0006805	GO:0006805~xenobiotic metabolic process	10	8.47458	4.46188e-09	ENSMUSG00000028150, ENSMUSG00000051483, ENSMUSG00000074254, ENSMUSG00000028088, ENSMUSG00000052974, ENSMUSG00000068086, ENSMUSG00000092008, ENSMUSG00000027048, ENSMUSG00000025479, ENSMUSG00000042248	111	102	20240	17.8767	4.00676e-06	6.06999e-07	5.88748e-07
GOTERM_BP_DIRECT	GO:0060339	GO:0060339~negative regulation of type I interferon-mediated signaling pathway	7	5.9322	4.73162e-09	ENSMUSG00000074151, ENSMUSG00000032661, ENSMUSG00000035692, ENSMUSG00000052776, ENSMUSG00000027951, ENSMUSG00000029605, ENSMUSG00000030107	111	26	20240	49.0922	4.24898e-06	6.06999e-07	5.88748e-07
GOTERM_BP_DIRECT	GO:0009617	GO:0009617~response to bacterium	14	11.8644	9.06122e-09	ENSMUSG00000034459, ENSMUSG00000074151, ENSMUSG00000029630, ENSMUSG00000075551, ENSMUSG00000054072, ENSMUSG00000046879, ENSMUSG00000025479, ENSMUSG00000000204, ENSMUSG00000105504, ENSMUSG00000035692, ENSMUSG00000074896, ENSMUSG00000030107, ENSMUSG00000017830, ENSMUSG00000075602	111	299	20240	8.53777	8.13694e-06	1.01712e-06	9.8654e-07
GOTERM_MF_DIRECT	GO:0020037	GO:0020037~heme binding	12	10.1695	1.27976e-08	ENSMUSG00000029630, ENSMUSG00000026170, ENSMUSG00000022877, ENSMUSG00000075551, ENSMUSG00000074254, ENSMUSG00000052974, ENSMUSG00000068086, ENSMUSG00000092008, ENSMUSG00000028715, ENSMUSG00000066072, ENSMUSG00000025479, ENSMUSG00000042248	110	188	18714	10.8592	4.24878e-06	2.12439e-06	2.01562e-06
GOTERM_MF_DIRECT	GO:0005506	GO:0005506~iron ion binding	12	10.1695	1.97162e-08	ENSMUSG00000029630, ENSMUSG00000026170, ENSMUSG00000022613, ENSMUSG00000075551, ENSMUSG00000074254, ENSMUSG00000052974, ENSMUSG00000068086, ENSMUSG00000092008, ENSMUSG00000028715, ENSMUSG00000066072, ENSMUSG00000025479, ENSMUSG00000042248	110	196	18714	10.416	6.54575e-06	2.18192e-06	2.0702e-06
GOTERM_MF_DIRECT	GO:0016705	GO:0016705~oxidoreductase activity, acting on paired donors, with incorporation or reduction of molecular oxygen	9	7.62712	4.07574e-08	ENSMUSG00000029630, ENSMUSG00000026170, ENSMUSG00000075551, ENSMUSG00000052974, ENSMUSG00000068086, ENSMUSG00000028715, ENSMUSG00000066072, ENSMUSG00000025479, ENSMUSG00000042248	110	87	18714	17.5994	1.35314e-05	2.92644e-06	2.77659e-06
GOTERM_MF_DIRECT	GO:0016712	GO:0016712~oxidoreductase activity, acting on paired donors, with incorporation or reduction of molecular oxygen, reduced flavin or flavoprotein as one donor, and incorporation of one atom of oxygen	8	6.77966	4.40729e-08	ENSMUSG00000029630, ENSMUSG00000075551, ENSMUSG00000074254, ENSMUSG00000052974, ENSMUSG00000068086, ENSMUSG00000092008, ENSMUSG00000025479, ENSMUSG00000042248	110	58	18714	23.4658	1.46321e-05	2.92644e-06	2.77659e-06
GOTERM_BP_DIRECT	GO:0002376	GO:0002376~immune system process	17	14.4068	5.06849e-08	ENSMUSG00000034459, ENSMUSG00000074151, ENSMUSG00000032661, ENSMUSG00000041827, ENSMUSG00000025492, ENSMUSG00000029561, ENSMUSG00000025498, ENSMUSG00000027951, ENSMUSG00000046718, ENSMUSG00000054072, ENSMUSG00000046879, ENSMUSG00000027514, ENSMUSG00000045932, ENSMUSG00000105504, ENSMUSG00000074896, ENSMUSG00000017830, ENSMUSG00000070327	111	553	20240	5.60546	4.5514e-05	5.05723e-06	4.90518e-06
GOTERM_BP_DIRECT	GO:0035457	GO:0035457~cellular response to interferon-alpha	6	5.08475	1.34652e-07	ENSMUSG00000034459, ENSMUSG00000052776, ENSMUSG00000074896, ENSMUSG00000029605, ENSMUSG00000062488, ENSMUSG00000045932	111	23	20240	47.5676	0.00012091	1.20918e-05	1.17282e-05
GOTERM_MF_DIRECT	GO:0008392	GO:0008392~arachidonic acid epoxygenase activity	7	5.9322	3.87703e-07	ENSMUSG00000074254, ENSMUSG00000052974, ENSMUSG00000092008, ENSMUSG00000028715, ENSMUSG00000066072, ENSMUSG00000025479, ENSMUSG00000042248	110	49	18714	24.3039	0.000128709	2.14529e-05	2.03544e-05
GOTERM_MF_DIRECT	GO:0003725	GO:0003725~double-stranded RNA binding	8	6.77966	5.86434e-07	ENSMUSG00000032661, ENSMUSG00000041827, ENSMUSG00000029561, ENSMUSG00000052776, ENSMUSG00000027951, ENSMUSG00000029605, ENSMUSG00000017830, ENSMUSG00000027514	110	84	18714	16.2026	0.000194677	2.78137e-05	2.63895e-05
GOTERM_BP_DIRECT	GO:0060700	GO:0060700~regulation of ribonuclease activity	5	4.23729	5.6861e-07	ENSMUSG00000032661, ENSMUSG00000041827, ENSMUSG00000029561, ENSMUSG00000052776, ENSMUSG00000029605	111	13	20240	70.1317	0.000510482	4.64193e-05	4.50236e-05
GOTERM_CC_DIRECT	GO:0043231	GO:0043231~intracellular membrane-bounded organelle	23	19.4915	4.56347e-07	ENSMUSG00000029630, ENSMUSG00000075551, ENSMUSG00000030382, ENSMUSG00000051483, ENSMUSG00000074254, ENSMUSG00000028088, ENSMUSG00000002588, ENSMUSG00000046718, ENSMUSG00000028715, ENSMUSG00000042248, ENSMUSG00000025479, ENSMUSG00000042289, ENSMUSG00000089960, ENSMUSG00000035283, ENSMUSG00000034450, ENSMUSG00000052974, ENSMUSG00000068086, ENSMUSG00000092008, ENSMUSG00000030107, ENSMUSG00000031886,…	111	1263	21208	3.47937	7.48381e-05	6.04601e-05	5.97227e-05
GOTERM_CC_DIRECT	GO:0005789	GO:0005789~endoplasmic reticulum membrane	20	16.9492	7.37318e-07	ENSMUSG00000029630, ENSMUSG00000075551, ENSMUSG00000030382, ENSMUSG00000074254, ENSMUSG00000028088, ENSMUSG00000054072, ENSMUSG00000029605, ENSMUSG00000058163, ENSMUSG00000028715, ENSMUSG00000046879, ENSMUSG00000000386, ENSMUSG00000042248, ENSMUSG00000025479, ENSMUSG00000042289, ENSMUSG00000089960, ENSMUSG00000034450, ENSMUSG00000052974, ENSMUSG00000068086, ENSMUSG00000078921, ENSMUSG00000066072	111	989	21208	3.86376	0.000120913	6.04601e-05	5.97227e-05
GOTERM_MF_DIRECT	GO:0008395	GO:0008395~steroid hydroxylase activity	7	5.9322	1.93667e-06	ENSMUSG00000029630, ENSMUSG00000074254, ENSMUSG00000052974, ENSMUSG00000068086, ENSMUSG00000092008, ENSMUSG00000025479, ENSMUSG00000042248	110	64	18714	18.6077	0.000642768	8.03718e-05	7.62564e-05
GOTERM_MF_DIRECT	GO:0016491	GO:0016491~oxidoreductase activity	16	13.5593	3.44335e-06	ENSMUSG00000029630, ENSMUSG00000026170, ENSMUSG00000075551, ENSMUSG00000051483, ENSMUSG00000028088, ENSMUSG00000052131, ENSMUSG00000028715, ENSMUSG00000042248, ENSMUSG00000025479, ENSMUSG00000042289, ENSMUSG00000022613, ENSMUSG00000034450, ENSMUSG00000052974, ENSMUSG00000068086, ENSMUSG00000092008, ENSMUSG00000066072	110	626	18714	4.3483	0.00114254	0.000127021	0.000120517
GOTERM_MF_DIRECT	GO:0070330	GO:0070330~aromatase activity	6	5.08475	4.37924e-06	ENSMUSG00000029630, ENSMUSG00000075551, ENSMUSG00000074254, ENSMUSG00000068086, ENSMUSG00000025479, ENSMUSG00000042248	110	42	18714	24.3039	0.00145285	0.000145391	0.000137946
GOTERM_MF_DIRECT	GO:0001730	GO:0001730~2'-5'-oligoadenylate synthetase activity	4	3.38983	1.57396e-05	ENSMUSG00000032661, ENSMUSG00000029561, ENSMUSG00000052776, ENSMUSG00000029605	110	9	18714	75.6121	0.00521197	0.000475051	0.000450726
GOTERM_BP_DIRECT	GO:0006082	GO:0006082~organic acid metabolic process	6	5.08475	9.17506e-06	ENSMUSG00000074254, ENSMUSG00000052974, ENSMUSG00000068086, ENSMUSG00000092008, ENSMUSG00000025479, ENSMUSG00000042248	111	52	20240	21.0395	0.00820539	0.0006866	0.000665956
GOTERM_BP_DIRECT	GO:0032728	GO:0032728~positive regulation of interferon-beta production	6	5.08475	1.00872e-05	ENSMUSG00000032661, ENSMUSG00000035692, ENSMUSG00000052776, ENSMUSG00000025498, ENSMUSG00000029605, ENSMUSG00000017830	111	53	20240	20.6425	0.00901741	0.00069679	0.00067584
GOTERM_BP_DIRECT	GO:0019373	GO:0019373~epoxygenase P450 pathway	5	4.23729	4.75008e-05	ENSMUSG00000074254, ENSMUSG00000052974, ENSMUSG00000092008, ENSMUSG00000025479, ENSMUSG00000042248	111	37	20240	24.6409	0.0417597	0.00304684	0.00295523
GOTERM_CC_DIRECT	GO:0005737	GO:0005737~cytoplasm	59	50	0.000156264	ENSMUSG00000029630, ENSMUSG00000058672, ENSMUSG00000051483, ENSMUSG00000052131, ENSMUSG00000063268, ENSMUSG00000054072, ENSMUSG00000025991, ENSMUSG00000002831, ENSMUSG00000028268, ENSMUSG00000024029, ENSMUSG00000042248, ENSMUSG00000025479, ENSMUSG00000041798, ENSMUSG00000040584, ENSMUSG00000105504, ENSMUSG00000030946, ENSMUSG00000052974, ENSMUSG00000052776, ENSMUSG00000070327, ENSMUSG00000034459,…	111	7529	21208	1.49724	0.0253037	0.00854244	0.00843827
GOTERM_BP_DIRECT	GO:0006629	GO:0006629~lipid metabolic process	14	11.8644	0.000159985	ENSMUSG00000060317, ENSMUSG00000026170, ENSMUSG00000030382, ENSMUSG00000051483, ENSMUSG00000028088, ENSMUSG00000032081, ENSMUSG00000042248, ENSMUSG00000025479, ENSMUSG00000042289, ENSMUSG00000089960, ENSMUSG00000037686, ENSMUSG00000066072, ENSMUSG00000070327, ENSMUSG00000010651	111	727	20240	3.51141	0.133833	0.00951459	0.00922852
GOTERM_BP_DIRECT	GO:0002218	GO:0002218~activation of innate immune response	5	4.23729	0.000169525	ENSMUSG00000037849, ENSMUSG00000105504, ENSMUSG00000066677, ENSMUSG00000028268, ENSMUSG00000027514	111	51	20240	17.8767	0.141223	0.00951459	0.00922852
GOTERM_BP_DIRECT	GO:0035634	GO:0035634~response to stilbenoid	4	3.38983	0.000223088	ENSMUSG00000074254, ENSMUSG00000074896, ENSMUSG00000030107, ENSMUSG00000032080	111	22	20240	33.1532	0.18156	0.0117843	0.01143
GOTERM_BP_DIRECT	GO:0055088	GO:0055088~lipid homeostasis	5	4.23729	0.000318614	ENSMUSG00000035283, ENSMUSG00000027048, ENSMUSG00000032080, ENSMUSG00000074811, ENSMUSG00000041798	111	60	20240	15.1952	0.248859	0.0158953	0.0154174
GOTERM_CC_DIRECT	GO:0005783	GO:0005783~endoplasmic reticulum	21	17.7966	0.000408952	ENSMUSG00000029630, ENSMUSG00000075551, ENSMUSG00000030382, ENSMUSG00000025492, ENSMUSG00000028088, ENSMUSG00000054072, ENSMUSG00000069922, ENSMUSG00000028715, ENSMUSG00000046879, ENSMUSG00000042248, ENSMUSG00000025479, ENSMUSG00000045932, ENSMUSG00000042289, ENSMUSG00000089960, ENSMUSG00000052776, ENSMUSG00000034450, ENSMUSG00000052974, ENSMUSG00000068086, ENSMUSG00000031886, ENSMUSG00000074811,…	111	1693	21208	2.36995	0.0648814	0.016767	0.0165626
GOTERM_BP_DIRECT	GO:0032480	GO:0032480~negative regulation of type I interferon production	4	3.38983	0.000463444	ENSMUSG00000040483, ENSMUSG00000028268, ENSMUSG00000017830, ENSMUSG00000046879	111	28	20240	26.0489	0.340497	0.0216986	0.0210462
GOTERM_BP_DIRECT	GO:0008203	GO:0008203~cholesterol metabolic process	6	5.08475	0.000483265	ENSMUSG00000051716, ENSMUSG00000026170, ENSMUSG00000049580, ENSMUSG00000002588, ENSMUSG00000032081, ENSMUSG00000032080	111	119	20240	9.19373	0.352138	0.0216986	0.0210462
GOTERM_BP_DIRECT	GO:0060337	GO:0060337~type I interferon signaling pathway	4	3.38983	0.000756752	ENSMUSG00000025492, ENSMUSG00000052776, ENSMUSG00000025498, ENSMUSG00000029605	111	33	20240	22.1021	0.493292	0.0308892	0.0299605
GOTERM_BP_DIRECT	GO:0033344	GO:0033344~cholesterol efflux	4	3.38983	0.000756752	ENSMUSG00000049580, ENSMUSG00000040505, ENSMUSG00000032081, ENSMUSG00000032080	111	33	20240	22.1021	0.493292	0.0308892	0.0299605
GOTERM_BP_DIRECT	GO:0001956	GO:0001956~positive regulation of neurotransmitter secretion	3	2.54237	0.00102778	ENSMUSG00000030806, ENSMUSG00000007207, ENSMUSG00000004113	111	9	20240	60.7808	0.602842	0.0401282	0.0389216
GOTERM_BP_DIRECT	GO:0071659	GO:0071659~negative regulation of IP-10 production	3	2.54237	0.0015591	ENSMUSG00000032661, ENSMUSG00000052776, ENSMUSG00000029605	111	11	20240	49.7297	0.753691	0.056003	0.0543191
GOTERM_BP_DIRECT	GO:2000342	GO:2000342~negative regulation of chemokine (C-X-C motif) ligand 2 production	3	2.54237	0.0015591	ENSMUSG00000032661, ENSMUSG00000052776, ENSMUSG00000029605	111	11	20240	49.7297	0.753691	0.056003	0.0543191
GOTERM_MF_DIRECT	GO:0046872	GO:0046872~metal ion binding	35	29.661	0.00236043	ENSMUSG00000029630, ENSMUSG00000032661, ENSMUSG00000038507, ENSMUSG00000040505, ENSMUSG00000075551, ENSMUSG00000058672, ENSMUSG00000027951, ENSMUSG00000025991, ENSMUSG00000004113, ENSMUSG00000042248, ENSMUSG00000025479, ENSMUSG00000020884, ENSMUSG00000040483, ENSMUSG00000030946, ENSMUSG00000052776, ENSMUSG00000030966, ENSMUSG00000052974, ENSMUSG00000034168, ENSMUSG00000066072, ENSMUSG00000070327,…	110	3646	18714	1.63315	0.543693	0.0653053	0.0619613
GOTERM_BP_DIRECT	GO:0006836	GO:0006836~neurotransmitter transport	4	3.38983	0.00212834	ENSMUSG00000030806, ENSMUSG00000030109, ENSMUSG00000019935, ENSMUSG00000007207	111	47	20240	15.5185	0.852406	0.0722153	0.070044
GOTERM_BP_DIRECT	GO:0035455	GO:0035455~response to interferon-alpha	3	2.54237	0.00219545	ENSMUSG00000025492, ENSMUSG00000027951, ENSMUSG00000046718	111	13	20240	42.079	0.861055	0.0722153	0.070044
GOTERM_BP_DIRECT	GO:0019369	GO:0019369~arachidonic acid metabolic process	4	3.38983	0.00226132	ENSMUSG00000068086, ENSMUSG00000028715, ENSMUSG00000066072, ENSMUSG00000042248	111	48	20240	15.1952	0.869053	0.0722153	0.070044
GOTERM_BP_DIRECT	GO:0042632	GO:0042632~cholesterol homeostasis	5	4.23729	0.00233212	ENSMUSG00000049580, ENSMUSG00000040505, ENSMUSG00000027048, ENSMUSG00000032081, ENSMUSG00000032080	111	102	20240	8.93835	0.877137	0.0722153	0.070044
GOTERM_BP_DIRECT	GO:0035456	GO:0035456~response to interferon-beta	3	2.54237	0.00255228	ENSMUSG00000040483, ENSMUSG00000025492, ENSMUSG00000046718	111	14	20240	39.0734	0.899227	0.0763984	0.0741013
GOTERM_MF_DIRECT	GO:0003924	GO:0003924~GTPase activity	8	6.77966	0.00308985	ENSMUSG00000058672, ENSMUSG00000105504, ENSMUSG00000054072, ENSMUSG00000078921, ENSMUSG00000028268, ENSMUSG00000058163, ENSMUSG00000046879, ENSMUSG00000000386	110	328	18714	4.14945	0.642071	0.0789101	0.0748696
GOTERM_BP_DIRECT	GO:0042060	GO:0042060~wound healing	5	4.23729	0.00286888	ENSMUSG00000049580, ENSMUSG00000035283, ENSMUSG00000028919, ENSMUSG00000039457, ENSMUSG00000023067	111	108	20240	8.44178	0.924223	0.083105	0.0806063
GOTERM_MF_DIRECT	GO:0008391	GO:0008391~arachidonic acid monooxygenase activity	3	2.54237	0.00382442	ENSMUSG00000028715, ENSMUSG00000066072, ENSMUSG00000042248	110	16	18714	31.8989	0.719769	0.0895357	0.0849511
GOTERM_MF_DIRECT	GO:0016779	GO:0016779~nucleotidyltransferase activity	5	4.23729	0.00404529	ENSMUSG00000032661, ENSMUSG00000038507, ENSMUSG00000041827, ENSMUSG00000029561, ENSMUSG00000063268	110	111	18714	7.66339	0.739658	0.0895357	0.0849511
GOTERM_MF_DIRECT	GO:0000166	GO:0000166~nucleotide binding	20	16.9492	0.00477905	ENSMUSG00000036813, ENSMUSG00000074151, ENSMUSG00000032661, ENSMUSG00000040505, ENSMUSG00000030382, ENSMUSG00000058672, ENSMUSG00000029561, ENSMUSG00000071041, ENSMUSG00000027048, ENSMUSG00000054072, ENSMUSG00000025991, ENSMUSG00000028268, ENSMUSG00000004113, ENSMUSG00000046879, ENSMUSG00000041798, ENSMUSG00000040584, ENSMUSG00000105504, ENSMUSG00000020638, ENSMUSG00000017830, ENSMUSG00000070327	110	1721	18714	1.97707	0.796166	0.0991654	0.0940876
GOTERM_MF_DIRECT	GO:0101020	GO:0101020~estrogen 16-alpha-hydroxylase activity	3	2.54237	0.00538811	ENSMUSG00000029630, ENSMUSG00000075551, ENSMUSG00000042248	110	19	18714	26.8622	0.833655	0.105227	0.0998386
GOTERM_BP_DIRECT	GO:0008206	GO:0008206~bile acid metabolic process	3	2.54237	0.00377405	ENSMUSG00000030382, ENSMUSG00000027048, ENSMUSG00000010651	111	17	20240	32.1781	0.966477	0.105909	0.102725
GOTERM_MF_DIRECT	GO:0034875	GO:0034875~caffeine oxidase activity	3	2.54237	0.00596414	ENSMUSG00000029630, ENSMUSG00000092008, ENSMUSG00000042248	110	20	18714	25.5191	0.86276	0.110005	0.104373
GOTERM_MF_DIRECT	GO:0008401	GO:0008401~retinoic acid 4-hydroxylase activity	3	2.54237	0.00656702	ENSMUSG00000029630, ENSMUSG00000075551, ENSMUSG00000042248	110	21	18714	24.3039	0.887796	0.11475	0.108874
GOTERM_MF_DIRECT	GO:0005525	GO:0005525~GTP binding	8	6.77966	0.00793937	ENSMUSG00000058672, ENSMUSG00000105504, ENSMUSG00000054072, ENSMUSG00000078921, ENSMUSG00000028268, ENSMUSG00000058163, ENSMUSG00000046879, ENSMUSG00000000386	110	391	18714	3.48086	0.929093	0.126954	0.120453
GOTERM_MF_DIRECT	GO:0003723	GO:0003723~RNA binding	13	11.0169	0.0080302	ENSMUSG00000034459, ENSMUSG00000032661, ENSMUSG00000028331, ENSMUSG00000041827, ENSMUSG00000029561, ENSMUSG00000027951, ENSMUSG00000062488, ENSMUSG00000027514, ENSMUSG00000045932, ENSMUSG00000072115, ENSMUSG00000030966, ENSMUSG00000074896, ENSMUSG00000017830	110	932	18714	2.37302	0.931216	0.126954	0.120453
GOTERM_BP_DIRECT	GO:0006631	GO:0006631~fatty acid metabolic process	6	5.08475	0.00494937	ENSMUSG00000060317, ENSMUSG00000030382, ENSMUSG00000027048, ENSMUSG00000066072, ENSMUSG00000025479, ENSMUSG00000010651	111	202	20240	5.41611	0.988386	0.134683	0.130633
GOTERM_BP_DIRECT	GO:0071639	GO:0071639~positive regulation of monocyte chemotactic protein-1 production	3	2.54237	0.00574565	ENSMUSG00000032661, ENSMUSG00000052776, ENSMUSG00000029605	111	21	20240	26.0489	0.994341	0.147417	0.142985
GOTERM_BP_DIRECT	GO:0060340	GO:0060340~positive regulation of type I interferon-mediated signaling pathway	3	2.54237	0.00574565	ENSMUSG00000074151, ENSMUSG00000025498, ENSMUSG00000027514	111	21	20240	26.0489	0.994341	0.147417	0.142985
GOTERM_MF_DIRECT	GO:0003692	GO:0003692~left-handed Z-DNA binding	2	1.69492	0.0116154	ENSMUSG00000027951, ENSMUSG00000027514	110	2	18714	170.127	0.979326	0.17424	0.165318
GOTERM_MF_DIRECT	GO:0016787	GO:0016787~hydrolase activity	18	15.2542	0.0120709	ENSMUSG00000036813, ENSMUSG00000029168, ENSMUSG00000002588, ENSMUSG00000027951, ENSMUSG00000000686, ENSMUSG00000054072, ENSMUSG00000028268, ENSMUSG00000069922, ENSMUSG00000046879, ENSMUSG00000021876, ENSMUSG00000072115, ENSMUSG00000105504, ENSMUSG00000030946, ENSMUSG00000030107, ENSMUSG00000037686, ENSMUSG00000031886, ENSMUSG00000017830, ENSMUSG00000070327	110	1616	18714	1.89498	0.98226	0.17424	0.165318
GOTERM_BP_DIRECT	GO:0042742	GO:0042742~defense response to bacterium	8	6.77966	0.00728479	ENSMUSG00000032661, ENSMUSG00000105504, ENSMUSG00000035692, ENSMUSG00000052776, ENSMUSG00000029605, ENSMUSG00000028268, ENSMUSG00000046879, ENSMUSG00000070327	111	412	20240	3.54063	0.998592	0.181715	0.176251
GOTERM_BP_DIRECT	GO:0006164	GO:0006164~purine nucleotide biosynthetic process	3	2.54237	0.00809287	ENSMUSG00000032661, ENSMUSG00000029561, ENSMUSG00000052776	111	25	20240	21.8811	0.999322	0.196416	0.19051
GOTERM_BP_DIRECT	GO:0072657	GO:0072657~protein localization to membrane	3	2.54237	0.0100896	ENSMUSG00000030806, ENSMUSG00000007207, ENSMUSG00000074811	111	28	20240	19.5367	0.999889	0.238434	0.231265
GOTERM_CC_DIRECT	GO:0005615	GO:0005615~extracellular space	20	16.9492	0.00779288	ENSMUSG00000004098, ENSMUSG00000049580, ENSMUSG00000079012, ENSMUSG00000033880, ENSMUSG00000002588, ENSMUSG00000032081, ENSMUSG00000032080, ENSMUSG00000028715, ENSMUSG00000024029, ENSMUSG00000023886, ENSMUSG00000051716, ENSMUSG00000021876, ENSMUSG00000072115, ENSMUSG00000040690, ENSMUSG00000059908, ENSMUSG00000039323, ENSMUSG00000058806, ENSMUSG00000053835, ENSMUSG00000058207, ENSMUSG00000066072	111	2023	21208	1.88891	0.722806	0.255607	0.252489
GOTERM_MF_DIRECT	GO:0004540	GO:0004540~ribonuclease activity	3	2.54237	0.0196063	ENSMUSG00000021876, ENSMUSG00000072115, ENSMUSG00000000204	110	37	18714	13.7941	0.998604	0.271221	0.257333
GOTERM_MF_DIRECT	GO:0008201	GO:0008201~heparin binding	5	4.23729	0.0210915	ENSMUSG00000004098, ENSMUSG00000022877, ENSMUSG00000072115, ENSMUSG00000058806, ENSMUSG00000023886	110	180	18714	4.72576	0.999156	0.280095	0.265753
GOTERM_MF_DIRECT	GO:0004866	GO:0004866~endopeptidase inhibitor activity	3	2.54237	0.0237798	ENSMUSG00000101397, ENSMUSG00000022877, ENSMUSG00000059908	110	41	18714	12.4483	0.999661	0.30365	0.288102
GOTERM_BP_DIRECT	GO:0034341	GO:0034341~response to interferon-gamma	3	2.54237	0.0138474	ENSMUSG00000025492, ENSMUSG00000030966, ENSMUSG00000046718	111	33	20240	16.5766	0.999996	0.310874	0.301527
GOTERM_BP_DIRECT	GO:0070328	GO:0070328~triglyceride homeostasis	3	2.54237	0.0138474	ENSMUSG00000040505, ENSMUSG00000032081, ENSMUSG00000032080	111	33	20240	16.5766	0.999996	0.310874	0.301527
GOTERM_MF_DIRECT	GO:0030020	GO:0030020~extracellular matrix structural constituent conferring tensile strength	3	2.54237	0.0282823	ENSMUSG00000004098, ENSMUSG00000040690, ENSMUSG00000058806	110	45	18714	11.3418	0.999927	0.347768	0.329961
GOTERM_BP_DIRECT	GO:0006869	GO:0006869~lipid transport	5	4.23729	0.0162299	ENSMUSG00000040505, ENSMUSG00000030382, ENSMUSG00000027048, ENSMUSG00000032081, ENSMUSG00000032080	111	178	20240	5.12198	1	0.355474	0.344786
GOTERM_CC_DIRECT	GO:0005829	GO:0005829~cytosol	34	28.8136	0.0139611	ENSMUSG00000032661, ENSMUSG00000052131, ENSMUSG00000028088, ENSMUSG00000063268, ENSMUSG00000025498, ENSMUSG00000066677, ENSMUSG00000002831, ENSMUSG00000032081, ENSMUSG00000028268, ENSMUSG00000032080, ENSMUSG00000027514, ENSMUSG00000045932, ENSMUSG00000041798, ENSMUSG00000030946, ENSMUSG00000052776, ENSMUSG00000030966, ENSMUSG00000030107, ENSMUSG00000070327, ENSMUSG00000034459, ENSMUSG00000074151,…	111	4404	21208	1.47506	0.900317	0.355872	0.351532
GOTERM_CC_DIRECT	GO:0005576	GO:0005576~extracellular region	18	15.2542	0.0151897	ENSMUSG00000049580, ENSMUSG00000079012, ENSMUSG00000033880, ENSMUSG00000052131, ENSMUSG00000002588, ENSMUSG00000000686, ENSMUSG00000032081, ENSMUSG00000032080, ENSMUSG00000024029, ENSMUSG00000023886, ENSMUSG00000021876, ENSMUSG00000072115, ENSMUSG00000022877, ENSMUSG00000035692, ENSMUSG00000040690, ENSMUSG00000059908, ENSMUSG00000039323, ENSMUSG00000058207	111	1860	21208	1.849	0.918749	0.355872	0.351532
GOTERM_BP_DIRECT	GO:0045824	GO:0045824~negative regulation of innate immune response	3	2.54237	0.0172227	ENSMUSG00000037849, ENSMUSG00000030966, ENSMUSG00000017830	111	37	20240	14.7845	1	0.368238	0.357166
GOTERM_MF_DIRECT	GO:0003726	GO:0003726~double-stranded RNA adenosine deaminase activity	2	1.69492	0.0344467	ENSMUSG00000027951, ENSMUSG00000027514	110	6	18714	56.7091	0.999991	0.394439	0.374241
GOTERM_MF_DIRECT	GO:0005543	GO:0005543~phospholipid binding	4	3.38983	0.034454	ENSMUSG00000002588, ENSMUSG00000025991, ENSMUSG00000032081, ENSMUSG00000032080	110	122	18714	5.57794	0.999991	0.394439	0.374241
GOTERM_MF_DIRECT	GO:0042626	GO:0042626~ATPase activity, coupled to transmembrane movement of substances	3	2.54237	0.0369022	ENSMUSG00000040584, ENSMUSG00000040505, ENSMUSG00000027048	110	52	18714	9.81503	0.999996	0.408384	0.387473
GOTERM_MF_DIRECT	GO:0004867	GO:0004867~serine-type endopeptidase inhibitor activity	4	3.38983	0.0451706	ENSMUSG00000079012, ENSMUSG00000022877, ENSMUSG00000059908, ENSMUSG00000058207	110	136	18714	5.00374	1	0.452985	0.42979
GOTERM_MF_DIRECT	GO:0103002	GO:0103002~16-hydroxypalmitate dehydrogenase activity	2	1.69492	0.0456656	ENSMUSG00000028715, ENSMUSG00000066072	110	8	18714	42.5318	1	0.452985	0.42979
GOTERM_MF_DIRECT	GO:0102116	GO:0102116~laurate hydroxylase activity	2	1.69492	0.0456656	ENSMUSG00000028715, ENSMUSG00000066072	110	8	18714	42.5318	1	0.452985	0.42979
GOTERM_MF_DIRECT	GO:0016616	GO:0016616~oxidoreductase activity, acting on the CH-OH group of donors, NAD or NADP as acceptor	3	2.54237	0.04639	ENSMUSG00000042289, ENSMUSG00000051483, ENSMUSG00000052131	110	59	18714	8.65054	1	0.452985	0.42979
GOTERM_MF_DIRECT	GO:0050649	GO:0050649~testosterone 6-beta-hydroxylase activity	2	1.69492	0.0512265	ENSMUSG00000029630, ENSMUSG00000075551	110	9	18714	37.8061	1	0.472422	0.448232
GOTERM_MF_DIRECT	GO:0030343	GO:0030343~vitamin D3 25-hydroxylase activity	2	1.69492	0.0512265	ENSMUSG00000029630, ENSMUSG00000026170	110	9	18714	37.8061	1	0.472422	0.448232
GOTERM_BP_DIRECT	GO:0042832	GO:0042832~defense response to protozoan	3	2.54237	0.0238702	ENSMUSG00000054072, ENSMUSG00000078921, ENSMUSG00000028268	111	44	20240	12.4324	1	0.498498	0.48351
GOTERM_CC_DIRECT	GO:0005588	GO:0005588~collagen type V trimer	2	1.69492	0.0256684	ENSMUSG00000004098, ENSMUSG00000040690	111	5	21208	76.4252	0.985942	0.526202	0.519785
GOTERM_MF_DIRECT	GO:0005524	GO:0005524~ATP binding	15	12.7119	0.0621845	ENSMUSG00000036813, ENSMUSG00000074151, ENSMUSG00000032661, ENSMUSG00000040505, ENSMUSG00000030382, ENSMUSG00000029561, ENSMUSG00000027048, ENSMUSG00000025991, ENSMUSG00000004113, ENSMUSG00000041798, ENSMUSG00000040584, ENSMUSG00000020638, ENSMUSG00000052776, ENSMUSG00000017830, ENSMUSG00000070327	110	1536	18714	1.6614	1	0.55798	0.529408
GOTERM_BP_DIRECT	GO:0070106	GO:0070106~interleukin-27-mediated signaling pathway	2	1.69492	0.0268828	ENSMUSG00000041827, ENSMUSG00000029561	111	5	20240	72.9369	1	0.548653	0.532157
GOTERM_MF_DIRECT	GO:0019899	GO:0019899~enzyme binding	7	5.9322	0.0662465	ENSMUSG00000029630, ENSMUSG00000089960, ENSMUSG00000074254, ENSMUSG00000092008, ENSMUSG00000000142, ENSMUSG00000025479, ENSMUSG00000042248	110	489	18714	2.43536	1	0.576465	0.546948
GOTERM_MF_DIRECT	GO:0018685	GO:0018685~alkane 1-monooxygenase activity	2	1.69492	0.0677173	ENSMUSG00000028715, ENSMUSG00000066072	110	12	18714	28.3545	1	0.576465	0.546948
GOTERM_MF_DIRECT	GO:0050051	GO:0050051~leukotriene-B4 20-monooxygenase activity	2	1.69492	0.0731509	ENSMUSG00000028715, ENSMUSG00000066072	110	13	18714	26.1734	1	0.607153	0.576063
GOTERM_BP_DIRECT	GO:0006642	GO:0006642~triglyceride mobilization	2	1.69492	0.0321728	ENSMUSG00000030382, ENSMUSG00000032081	111	6	20240	60.7808	1	0.628068	0.609184
GOTERM_BP_DIRECT	GO:0015722	GO:0015722~canalicular bile acid transport	2	1.69492	0.0321728	ENSMUSG00000027048, ENSMUSG00000032204	111	6	20240	60.7808	1	0.628068	0.609184
GOTERM_CC_DIRECT	GO:0016324	GO:0016324~apical plasma membrane	7	5.9322	0.0345541	ENSMUSG00000040584, ENSMUSG00000040505, ENSMUSG00000046718, ENSMUSG00000027048, ENSMUSG00000039323, ENSMUSG00000028715, ENSMUSG00000066072	111	466	21208	2.87005	0.996871	0.625005	0.617383
GOTERM_CC_DIRECT	GO:0045177	GO:0045177~apical part of cell	4	3.38983	0.0418545	ENSMUSG00000040584, ENSMUSG00000040505, ENSMUSG00000025492, ENSMUSG00000027048	111	148	21208	5.16387	0.999099	0.625005	0.617383
GOTERM_CC_DIRECT	GO:0020005	GO:0020005~symbiont-containing vacuole membrane	2	1.69492	0.0457321	ENSMUSG00000054072, ENSMUSG00000028268	111	9	21208	42.4585	0.999537	0.625005	0.617383
GOTERM_CC_DIRECT	GO:0034366	GO:0034366~spherical high-density lipoprotein particle	2	1.69492	0.0457321	ENSMUSG00000002588, ENSMUSG00000032081	111	9	21208	42.4585	0.999537	0.625005	0.617383
GOTERM_CC_DIRECT	GO:0046581	GO:0046581~intercellular canaliculus	2	1.69492	0.0506837	ENSMUSG00000040584, ENSMUSG00000027048	111	10	21208	38.2126	0.999803	0.639395	0.631597
GOTERM_MF_DIRECT	GO:0102033	GO:0102033~cytochrome P450 fatty acid omega-hydroxylase activity	2	1.69492	0.0892641	ENSMUSG00000028715, ENSMUSG00000066072	110	16	18714	21.2659	1	0.722821	0.685809
GOTERM_BP_DIRECT	GO:0051715	GO:0051715~cytolysis in other organism	2	1.69492	0.0374343	ENSMUSG00000105504, ENSMUSG00000028268	111	7	20240	52.0978	1	0.712276	0.69086
GOTERM_BP_DIRECT	GO:0006952	GO:0006952~defense response	4	3.38983	0.0380726	ENSMUSG00000054072, ENSMUSG00000078921, ENSMUSG00000058163, ENSMUSG00000046879	111	136	20240	5.36301	1	0.712276	0.69086
GOTERM_MF_DIRECT	GO:0008559	GO:0008559~xenobiotic-transporting ATPase activity	2	1.69492	0.0945732	ENSMUSG00000040584, ENSMUSG00000027048	110	17	18714	20.015	1	0.730193	0.692804
GOTERM_MF_DIRECT	GO:1990404	GO:1990404~protein ADP-ribosylase activity	2	1.69492	0.0945732	ENSMUSG00000038507, ENSMUSG00000063268	110	17	18714	20.015	1	0.730193	0.692804
GOTERM_CC_DIRECT	GO:0031012	GO:0031012~extracellular matrix	5	4.23729	0.0637291	ENSMUSG00000004098, ENSMUSG00000049580, ENSMUSG00000040690, ENSMUSG00000058806, ENSMUSG00000023886	111	289	21208	3.30559	0.99998	0.714891	0.706173
GOTERM_CC_DIRECT	GO:0042627	GO:0042627~chylomicron	2	1.69492	0.0653863	ENSMUSG00000032081, ENSMUSG00000032080	111	13	21208	29.3943	0.999985	0.714891	0.706173
GOTERM_BP_DIRECT	GO:0008202	GO:0008202~steroid metabolic process	4	3.38983	0.0409245	ENSMUSG00000029630, ENSMUSG00000026170, ENSMUSG00000075551, ENSMUSG00000025479	111	140	20240	5.20978	1	0.736833	0.714679
GOTERM_BP_DIRECT	GO:0048252	GO:0048252~lauric acid metabolic process	2	1.69492	0.0426674	ENSMUSG00000028715, ENSMUSG00000066072	111	8	20240	45.5856	1	0.736833	0.714679
GOTERM_BP_DIRECT	GO:0002933	GO:0002933~lipid hydroxylation	2	1.69492	0.0426674	ENSMUSG00000075551, ENSMUSG00000025479	111	8	20240	45.5856	1	0.736833	0.714679
GOTERM_BP_DIRECT	GO:0060335	GO:0060335~positive regulation of interferon-gamma-mediated signaling pathway	2	1.69492	0.0426674	ENSMUSG00000074151, ENSMUSG00000046879	111	8	20240	45.5856	1	0.736833	0.714679
GOTERM_BP_DIRECT	GO:0010807	GO:0010807~regulation of synaptic vesicle priming	2	1.69492	0.0478723	ENSMUSG00000030806, ENSMUSG00000007207	111	9	20240	40.5205	1	0.809239	0.784907
GOTERM_BP_DIRECT	GO:0010468	GO:0010468~regulation of gene expression	7	5.9322	0.0486625	ENSMUSG00000049580, ENSMUSG00000022877, ENSMUSG00000075551, ENSMUSG00000030806, ENSMUSG00000030966, ENSMUSG00000025498, ENSMUSG00000027048	111	484	20240	2.63718	1	0.809239	0.784907
GOTERM_BP_DIRECT	GO:0072089	GO:0072089~stem cell proliferation	3	2.54237	0.0501292	ENSMUSG00000040584, ENSMUSG00000018604, ENSMUSG00000000142	111	66	20240	8.28829	1	0.818472	0.793864
GOTERM_BP_DIRECT	GO:0007584	GO:0007584~response to nutrient	3	2.54237	0.0528695	ENSMUSG00000040505, ENSMUSG00000089960, ENSMUSG00000039323	111	68	20240	8.04452	1	0.821349	0.796653
GOTERM_BP_DIRECT	GO:0006707	GO:0006707~cholesterol catabolic process	2	1.69492	0.0530493	ENSMUSG00000026170, ENSMUSG00000042289	111	10	20240	36.4685	1	0.821349	0.796653
GOTERM_BP_DIRECT	GO:0046456	GO:0046456~icosanoid biosynthetic process	2	1.69492	0.0530493	ENSMUSG00000028715, ENSMUSG00000066072	111	10	20240	36.4685	1	0.821349	0.796653
GOTERM_BP_DIRECT	GO:1900246	GO:1900246~positive regulation of RIG-I signaling pathway	2	1.69492	0.0581983	ENSMUSG00000041827, ENSMUSG00000017830	111	11	20240	33.1532	1	0.871034	0.844845
GOTERM_BP_DIRECT	GO:0038183	GO:0038183~bile acid signaling pathway	2	1.69492	0.0581983	ENSMUSG00000040505, ENSMUSG00000027048	111	11	20240	33.1532	1	0.871034	0.844845
GOTERM_BP_DIRECT	GO:0090501	GO:0090501~RNA phosphodiester bond hydrolysis	2	1.69492	0.0633195	ENSMUSG00000021876, ENSMUSG00000072115	111	12	20240	30.3904	1	0.917112	0.889537
GOTERM_BP_DIRECT	GO:0070213	GO:0070213~protein auto-ADP-ribosylation	2	1.69492	0.0633195	ENSMUSG00000038507, ENSMUSG00000063268	111	12	20240	30.3904	1	0.917112	0.889537
GOTERM_CC_DIRECT	GO:0031410	GO:0031410~cytoplasmic vesicle	9	7.62712	0.0927697	ENSMUSG00000072115, ENSMUSG00000105504, ENSMUSG00000025492, ENSMUSG00000030966, ENSMUSG00000039323, ENSMUSG00000019935, ENSMUSG00000007207, ENSMUSG00000028268, ENSMUSG00000046879	111	893	21208	1.92561	1	0.95089	0.939294
GOTERM_BP_DIRECT	GO:0032088	GO:0032088~negative regulation of NF-kappaB transcription factor activity	3	2.54237	0.0703603	ENSMUSG00000074151, ENSMUSG00000063268, ENSMUSG00000030966	111	80	20240	6.83784	1	0.987242	0.957559
GOTERM_BP_DIRECT	GO:0043434	GO:0043434~response to peptide hormone	3	2.54237	0.0703603	ENSMUSG00000079012, ENSMUSG00000032081, ENSMUSG00000058207	111	80	20240	6.83784	1	0.987242	0.957559
GOTERM_BP_DIRECT	GO:0031629	GO:0031629~synaptic vesicle fusion to presynaptic active zone membrane	2	1.69492	0.0734794	ENSMUSG00000030806, ENSMUSG00000007207	111	14	20240	26.0489	1	0.997173	0.967191
GOTERM_BP_DIRECT	GO:0034375	GO:0034375~high-density lipoprotein particle remodeling	2	1.69492	0.0734794	ENSMUSG00000032081, ENSMUSG00000032080	111	14	20240	26.0489	1	0.997173	0.967191
GOTERM_BP_DIRECT	GO:0006006	GO:0006006~glucose metabolic process	3	2.54237	0.0765571	ENSMUSG00000052776, ENSMUSG00000029605, ENSMUSG00000041798	111	84	20240	6.51223	1	0.997173	0.967191
GOTERM_BP_DIRECT	GO:0009636	GO:0009636~response to toxic substance	3	2.54237	0.0781327	ENSMUSG00000002588, ENSMUSG00000052974, ENSMUSG00000025991	111	85	20240	6.43561	1	0.997173	0.967191
GOTERM_BP_DIRECT	GO:0061635	GO:0061635~regulation of protein complex stability	2	1.69492	0.0785184	ENSMUSG00000018604, ENSMUSG00000046879	111	15	20240	24.3123	1	0.997173	0.967191
GOTERM_BP_DIRECT	GO:0033700	GO:0033700~phospholipid efflux	2	1.69492	0.0785184	ENSMUSG00000032081, ENSMUSG00000032080	111	15	20240	24.3123	1	0.997173	0.967191
GOTERM_BP_DIRECT	GO:0010951	GO:0010951~negative regulation of endopeptidase activity	3	2.54237	0.0797184	ENSMUSG00000079012, ENSMUSG00000022877, ENSMUSG00000058207	111	86	20240	6.36078	1	0.997173	0.967191
GOTERM_BP_DIRECT	GO:0030198	GO:0030198~extracellular matrix organization	4	3.38983	0.0799515	ENSMUSG00000004098, ENSMUSG00000040690, ENSMUSG00000058806, ENSMUSG00000023886	111	185	20240	3.94254	1	0.997173	0.967191
GOTERM_BP_DIRECT	GO:0070989	GO:0070989~oxidative demethylation	2	1.69492	0.0835301	ENSMUSG00000029630, ENSMUSG00000075551	111	16	20240	22.7928	1	1	0.971014
GOTERM_BP_DIRECT	GO:0006699	GO:0006699~bile acid biosynthetic process	2	1.69492	0.0835301	ENSMUSG00000026170, ENSMUSG00000030382	111	16	20240	22.7928	1	1	0.971014
GOTERM_BP_DIRECT	GO:0071222	GO:0071222~cellular response to lipopolysaccharide	5	4.23729	0.0857215	ENSMUSG00000040584, ENSMUSG00000105504, ENSMUSG00000020638, ENSMUSG00000028268, ENSMUSG00000046879	111	306	20240	2.97945	1	1	0.971014
GOTERM_BP_DIRECT	GO:0008285	GO:0008285~negative regulation of cell proliferation	6	5.08475	0.0873799	ENSMUSG00000022877, ENSMUSG00000025492, ENSMUSG00000074896, ENSMUSG00000062488, ENSMUSG00000023067, ENSMUSG00000000142	111	433	20240	2.52668	1	1	0.971014
GOTERM_BP_DIRECT	GO:0034138	GO:0034138~toll-like receptor 3 signaling pathway	2	1.69492	0.0934728	ENSMUSG00000052776, ENSMUSG00000029605	111	18	20240	20.2603	1	1	0.971014
GOTERM_BP_DIRECT	GO:0009410	GO:0009410~response to xenobiotic stimulus	5	4.23729	0.0945583	ENSMUSG00000040584, ENSMUSG00000040505, ENSMUSG00000027048, ENSMUSG00000039323, ENSMUSG00000025991	111	317	20240	2.87606	1	1	0.971014
GOTERM_BP_DIRECT	GO:0048278	GO:0048278~vesicle docking	2	1.69492	0.0984039	ENSMUSG00000030806, ENSMUSG00000007207	111	19	20240	19.1939	1	1	0.971014
GOTERM_BP_DIRECT	GO:0046470	GO:0046470~phosphatidylcholine metabolic process	2	1.69492	0.0984039	ENSMUSG00000002588, ENSMUSG00000032080	111	19	20240	19.1939	1	1	0.971014
GOTERM_BP_DIRECT	GO:0019433	GO:0019433~triglyceride catabolic process	2	1.69492	0.0984039	ENSMUSG00000025991, ENSMUSG00000032081	111	19	20240	19.1939	1	1	0.971014

## Sheet: REVIGO-down
TermID	Biological process	-Log10 (P value)
GO:0051607	Defense response to virus (Oasl1, Isg15, Oas3)	17.5486
GO:0035458	Cellular response to interferon-beta (Tgtp2, Oas1b, Ifi206)	11.3491
GO:0045071	Negative regulation of viral genome replication (Oasl1, Isg15, Oas3)	11.1275
GO:0006805	Xenobiotic metabolic process (Cyp2e1, Cyp2c37, Cyp2c69)	8.35048
GO:0060339	Negative regulation of type I interferon-mediated signaling pathway (Isg15, Oas3, Oas1b)	8.32499
GO:0002376	Immune system process (Oasl1, Oas3, Nlrc5)	7.29512
GO:0035457	Cellular response to interferon-alpha (Oas1b, Ifit3b, Ifit1)	6.87079
GO:0060700	Regulation of ribonuclease activity (Oasl1, Oas3, Oas1b)	6.24519
GO:0006082	Organic acid metabolic process (Cyp2e1, Cyp2c37, Cyp2c69)	5.03739
GO:0032728	Positive regulation of interferon-beta production (Isg15, Oas3, Oas1b)	4.99623
GO:0006629	Lipid metabolic process (Asph, Ugt1a1, Apoc3)	3.79592
GO:0035634	Response to stilbenoid (Apoa4, Usp18, Ifit3)	3.65152
GO:0055088	Lipid homeostasis (Gck, Apoa4, Adrb1)	3.49674
GO:0033344	Cholesterol efflux (Apoc3, Apoa4, Tsku)	3.12105
GO:0001956	Positive regulation of neurotransmitter secretion (Cacna1b, Stx1a, Stx1b)	2.9881

## Sheet: Genes
GO:0051607	Ensembl ID	Gene name	logFC		GO:0035458	Ensembl ID	Gene name	logFC		GO:0045071	Ensembl ID	Gene name	logFC		GO:0006805	Ensembl ID	Gene name	logFC		GO:0060339	Ensembl ID	Gene name	logFC		GO:0002376	Ensembl ID	Gene name	logFC		GO:0035457	Ensembl ID	Gene name	logFC		GO:0060700	Ensembl ID	Gene name	logFC		GO:0006082	Ensembl ID	Gene name	logFC		GO:0032728	Ensembl ID	Gene name	logFC
	ENSMUSG00000041827	Oasl1	-1.38636			ENSMUSG00000078921	Tgtp2	-1.41238			ENSMUSG00000041827	Oasl1	-1.38636			ENSMUSG00000025479	Cyp2e1	-1.44541			ENSMUSG00000035692	Isg15	-1.37027			ENSMUSG00000041827	Oasl1	-1.38636			ENSMUSG00000029605	Oas1b	-1.14703			ENSMUSG00000041827	Oasl1	-1.38636			ENSMUSG00000025479	Cyp2e1	-1.44541			ENSMUSG00000035692	Isg15	-1.37027
	ENSMUSG00000035692	Isg15	-1.37027			ENSMUSG00000029605	Oas1b	-1.14703			ENSMUSG00000035692	Isg15	-1.37027			ENSMUSG00000042248	Cyp2c37	-1.158			ENSMUSG00000032661	Oas3	-1.29769			ENSMUSG00000032661	Oas3	-1.29769			ENSMUSG00000062488	Ifit3b	-0.983339			ENSMUSG00000032661	Oas3	-1.29769			ENSMUSG00000042248	Cyp2c37	-1.158			ENSMUSG00000032661	Oas3	-1.29769
	ENSMUSG00000032661	Oas3	-1.29769			ENSMUSG00000037849	Ifi206	-1.06804			ENSMUSG00000032661	Oas3	-1.29769			ENSMUSG00000092008	Cyp2c69	-0.926621			ENSMUSG00000029605	Oas1b	-1.14703			ENSMUSG00000074151	Nlrc5	-1.12592			ENSMUSG00000034459	Ifit1	-0.931374			ENSMUSG00000029605	Oas1b	-1.14703			ENSMUSG00000092008	Cyp2c69	-0.926621			ENSMUSG00000029605	Oas1b	-1.14703
	ENSMUSG00000029605	Oas1b	-1.14703			ENSMUSG00000066677	Ifi208	-1.05672			ENSMUSG00000029605	Oas1b	-1.14703			ENSMUSG00000052974	Cyp2f2	-0.807969			ENSMUSG00000074151	Nlrc5	-1.12592			ENSMUSG00000025498	Irf7	-1.04826			ENSMUSG00000052776	Oas1a	-0.834388			ENSMUSG00000029561	Oasl2	-0.985213			ENSMUSG00000052974	Cyp2f2	-0.807969			ENSMUSG00000025498	Irf7	-1.04826
	ENSMUSG00000074151	Nlrc5	-1.12592			ENSMUSG00000034459	Ifit1	-0.931374			ENSMUSG00000037849	Ifi206	-1.06804			ENSMUSG00000068086	Cyp2d9	-0.794409			ENSMUSG00000052776	Oas1a	-0.834388			ENSMUSG00000070327	Rnf213	-0.994586			ENSMUSG00000074896	Ifit3	-0.783376			ENSMUSG00000052776	Oas1a	-0.834388			ENSMUSG00000068086	Cyp2d9	-0.794409			ENSMUSG00000017830	Dhx58	-0.899148
	ENSMUSG00000037849	Ifi206	-1.06804			ENSMUSG00000058163	Gm5431	-0.911791			ENSMUSG00000029561	Oasl2	-0.985213			ENSMUSG00000074254	Cyp2a4	-0.744018			ENSMUSG00000030107	Usp18	-0.826877			ENSMUSG00000029561	Oasl2	-0.985213			ENSMUSG00000045932	Ifit2	-0.623194								ENSMUSG00000074254	Cyp2a4	-0.744018			ENSMUSG00000052776	Oas1a	-0.834388
	ENSMUSG00000025498	Irf7	-1.04826			ENSMUSG00000028268	Gbp3	-0.845213			ENSMUSG00000052776	Oas1a	-0.834388			ENSMUSG00000027048	Abcb11	-0.712819			ENSMUSG00000027951	Adar	-0.642735			ENSMUSG00000034459	Ifit1	-0.931374
	ENSMUSG00000029561	Oasl2	-0.985213			ENSMUSG00000052776	Oas1a	-0.834388			ENSMUSG00000046718	Bst2	-0.660882			ENSMUSG00000028150	Rorc	-0.617809								ENSMUSG00000017830	Dhx58	-0.899148
	ENSMUSG00000062488	Ifit3b	-0.983339			ENSMUSG00000046879	Irgm1	-0.783704			ENSMUSG00000063268	Parp10	-0.625752			ENSMUSG00000051483	Cbr1	-0.606789								ENSMUSG00000027514	Zbp1	-0.794236
	ENSMUSG00000034459	Ifit1	-0.931374			ENSMUSG00000074896	Ifit3	-0.783376			ENSMUSG00000025492	Ifitm3	-0.600652			ENSMUSG00000028088	Fmo5	-0.588641								ENSMUSG00000046879	Irgm1	-0.783704
	ENSMUSG00000017830	Dhx58	-0.899148			ENSMUSG00000054072	Iigp1	-0.58775																		ENSMUSG00000074896	Ifit3	-0.783376
	ENSMUSG00000028268	Gbp3	-0.845213																							ENSMUSG00000105504	Gbp5	-0.674493
	ENSMUSG00000052776	Oas1a	-0.834388																							ENSMUSG00000046718	Bst2	-0.660882
	ENSMUSG00000027514	Zbp1	-0.794236																							ENSMUSG00000027951	Adar	-0.642735
	ENSMUSG00000074896	Ifit3	-0.783376																							ENSMUSG00000045932	Ifit2	-0.623194
	ENSMUSG00000000386	Mx1	-0.688209																							ENSMUSG00000025492	Ifitm3	-0.600652
	ENSMUSG00000105504	Gbp5	-0.674493																							ENSMUSG00000054072	Iigp1	-0.58775
	ENSMUSG00000046718	Bst2	-0.660882
	ENSMUSG00000027951	Adar	-0.642735
	ENSMUSG00000045932	Ifit2	-0.623194
	ENSMUSG00000025492	Ifitm3	-0.600652
[truncated: 20 more columns]

## Sheet: DAVID-up
Category	GO term	Term	Count	%	PValue	Genes	List Total	Pop Hits	Pop Total	Fold Enrichment	Bonferroni	Benjamini	FDR
GOTERM_BP_DIRECT	GO:0000082	GO:0000082~G1/S transition of mitotic cell cycle	3	7.31707	0.00766878	ENSMUSG00000003031, ENSMUSG00000051527, ENSMUSG00000079259	38	72	20240	22.193	0.946355	1	1
GOTERM_BP_DIRECT	GO:0061002	GO:0061002~negative regulation of dendritic spine morphogenesis	2	4.87805	0.0145338	ENSMUSG00000040265, ENSMUSG00000027954	38	8	20240	133.158	0.996164	1	1
GOTERM_BP_DIRECT	GO:0042127	GO:0042127~regulation of cell proliferation	3	7.31707	0.0567644	ENSMUSG00000003031, ENSMUSG00000038393, ENSMUSG00000035158	38	211	20240	7.57296	1	1	1
GOTERM_BP_DIRECT	GO:0043473	GO:0043473~pigmentation	2	4.87805	0.0808093	ENSMUSG00000035158, ENSMUSG00000022676	38	46	20240	23.1579	1	1	1
GOTERM_CC_DIRECT	GO:0005737	GO:0005737~cytoplasm	20	48.7805	0.0793074	ENSMUSG00000003031, ENSMUSG00000056531, ENSMUSG00000054752, ENSMUSG00000079259, ENSMUSG00000074794, ENSMUSG00000040640, ENSMUSG00000021597, ENSMUSG00000022676, ENSMUSG00000026358, ENSMUSG00000025665, ENSMUSG00000021765, ENSMUSG00000046314, ENSMUSG00000024503, ENSMUSG00000021712, ENSMUSG00000051527, ENSMUSG00000038393, ENSMUSG00000040265, ENSMUSG00000030309, ENSMUSG00000035365, ENSMUSG00000035158	41	7529	21208	1.37407	0.999245	1	1
GOTERM_MF_DIRECT	GO:0005546	GO:0005546~phosphatidylinositol-4,5-bisphosphate binding	3	7.31707	0.0141567	ENSMUSG00000046314, ENSMUSG00000041695, ENSMUSG00000032864	36	97	18714	16.0773	0.75623	1	1
GOTERM_MF_DIRECT	GO:0061630	GO:0061630~ubiquitin protein ligase activity	4	9.7561	0.0267002	ENSMUSG00000034317, ENSMUSG00000021712, ENSMUSG00000079259, ENSMUSG00000032864	36	347	18714	5.99232	0.931386	1	1
