# Supplementary material for: Overexpression of Igf2-derived Mir483 inhibits Igf1 expression and leads to developmental growth restriction and metabolic dysfunction in mice
Source: Cell Rep. Author manuscript; Available in PMC 2025 Jan 12. (PMC7617298; doi:10.1016/j.celrep.2024.114750)
Supplement: Supplementary Material [file EMS202134-supplement-Supplementary_Material.zip › 1-s2.0-S221112472401101X-mmc3.xlsx]

## Sheet: miRNA_mi483Pat-KO
microRNA	logFC	FC	logCPM	F	PValue	FDR	-Log10(adj P-value)
mmu-miR-483-5p	-7.54008	-186.119	7.05897	547.36	3.099e-14	1.5588e-11	10.8072
mmu-miR-483-3p	-6.22075	-74.5816	8.86981	423.032	2.50648e-13	6.30381e-11	10.2004
mmu-let-7d-3p	-0.478217	-1.39302	9.14635	24.426	0.000128741	0.0207302	1.6834
mmu-let-7f-5p	-0.283417	-1.21707	13.7121	22.2542	0.000206065	0.0207302	1.6834
mmu-miR-370-3p	0.652259	1.57163	9.86635	23.2083	0.00016704	0.0207302	1.6834
mmu-miR-136-5p	0.452914	1.3688	13.699	18.3023	0.000523356	0.0438747	1.35779
mmu-miR-709	1.06309	2.0894	5.6203	16.8183	0.000764934	0.054966	1.25991
mmu-miR-26b-5p	-0.260721	-1.19808	11.9716	16.261	0.000886284	0.0557251	1.25395
mmu-miR-125a-5p	-0.366813	-1.2895	8.35321	15.595	0.00106061	0.0588148	1.23051
mmu-let-7d-5p	-0.330421	-1.25738	11.0305	15.2394	0.00116928	0.0588148	1.23051
mmu-miR-98-5p	-0.23871	-1.17994	10.5715	13.4567	0.00194282	0.08884	1.05139
mmu-miR-154-3p	0.329851	1.25688	7.06521	12.904	0.00228959	0.0959721	1.01785
mmu-miR-151-3p	-0.268621	-1.20466	8.42606	11.57	0.00345347	0.133623	0.87412
mmu-miR-182-5p	-0.409734	-1.32844	8.87369	10.9247	0.00424685	0.136526	0.864786
mmu-miR-30d-5p	-0.260464	-1.19786	10.1949	11.1931	0.0038942	0.136526	0.864786
mmu-miR-541-5p	0.233439	1.17563	13.5771	10.8561	0.00434276	0.136526	0.864786
mmu-miR-103-3p/107-3p	0.163207	1.11977	12.0174	10.3521	0.00512658	0.151686	0.819053
mmu-miR-484	-0.293968	-1.22601	8.81929	9.67128	0.00645191	0.162266	0.789774
mmu-miR-540-3p	0.282654	1.21643	9.21417	9.8151	0.00614246	0.162266	0.789774
mmu-miR-200a-3p	0.363293	1.28636	7.17378	9.9031	0.00596138	0.162266	0.789774
mmu-miR-15a-5p	0.268169	1.20428	8.76485	9.52524	0.00678433	0.162501	0.789145
mmu-miR-381-3p	0.301432	1.23237	12.9332	9.30393	0.00732563	0.167491	0.77601
mmu-let-7b-5p	-0.232043	-1.1745	8.35177	8.73793	0.00894695	0.195666	0.708485
mmu-miR-26a-5p	-0.267766	-1.20394	11.336	8.45985	0.00988992	0.198985	0.701179
mmu-miR-30a-3p	-0.215396	-1.16102	9.00749	8.49074	0.00977981	0.198985	0.701179
mmu-let-7g-5p	-0.161997	-1.11883	13.2379	8.13995	0.011117	0.207106	0.683808
mmu-miR-34c-5p	0.371376	1.29359	6.39289	8.22054	0.0107924	0.207106	0.683808
mmu-miR-335-5p	-0.262414	-1.19948	8.29703	7.836	0.0124452	0.223569	0.650588
mmu-miR-154-5p	-0.376851	-1.2985	7.40908	7.43499	0.0144823	0.229538	0.639146
mmu-miR-30c-5p	-0.253886	-1.19241	13.3204	7.46989	0.0142907	0.229538	0.639146
mmu-miR-409-3p	0.193506	1.14354	13.2125	7.61706	0.0135138	0.229538	0.639146
mmu-miR-495-3p	0.251279	1.19026	9.64582	7.35215	0.0149489	0.229538	0.639146
mmu-miR-199a-3p/199b-3p	0.449201	1.36528	10.4617	7.333	0.0150591	0.229538	0.639146
mmu-miR-1927	-2.74678	-6.71216	3.03864	6.97466	0.0173036	0.246665	0.607893
mmu-miR-668-3p	-0.283119	-1.21682	7.0109	6.92352	0.0176539	0.246665	0.607893
mmu-miR-1191a	1.2462	2.37215	4.18528	7.06919	0.0166765	0.246665	0.607893
mmu-miR-106b-3p	0.226492	1.16999	8.4225	6.72849	0.0190665	0.259201	0.586363
mmu-miR-210-3p	-0.275131	-1.2101	9.54845	6.44406	0.0213637	0.268597	0.570899
mmu-miR-127-3p	0.117588	1.08492	17.2644	6.44441	0.0213607	0.268597	0.570899
mmu-miR-139-5p	0.244109	1.18436	7.46696	6.4464	0.0213436	0.268597	0.570899
mmu-miR-666-5p	0.450759	1.36676	6.51617	6.3834	0.0218936	0.268597	0.570899
mmu-miR-429-3p	-0.315441	-1.24439	10.1304	5.98352	0.0257872	0.288244	0.54024
mmu-miR-423-5p	-0.314286	-1.2434	7.12059	6.06514	0.0249321	0.288244	0.54024
mmu-miR-21a-5p	-0.122041	-1.08827	14.3055	6.11255	0.0244503	0.288244	0.54024
mmu-miR-486a-5p/486b-5p	0.227534	1.17083	13.9413	5.99923	0.0256201	0.288244	0.54024
mmu-miR-342-3p	-0.393707	-1.31376	6.3677	5.92367	0.0264357	0.289069	0.538998
mmu-miR-23a-3p/23b-3p	-0.21062	-1.15719	8.94209	5.86905	0.0270438	0.289426	0.538463
mmu-miR-503-3p	-0.714549	-1.64097	3.97034	5.6871	0.0291882	0.291298	0.535662
mmu-miR-744-3p	-0.423208	-1.34091	5.42807	5.6591	0.0295352	0.291298	0.535662
mmu-miR-144-3p	0.315056	1.24406	11.9228	5.79504	0.0278935	0.291298	0.535662
mmu-miR-3470a	1.04003	2.05628	4.16367	5.74988	0.028427	0.291298	0.535662
mmu-miR-664-3p	-0.652677	-1.57208	4.56959	5.51673	0.0313745	0.301267	0.521049
mmu-miR-12191-3p	-0.438747	-1.35543	5.97123	5.47302	0.0319653	0.301267	0.521049
mmu-miR-8114	-0.308342	-1.23828	7.24058	5.35278	0.0336576	0.301267	0.521049
mmu-miR-30b-5p	-0.16909	-1.12435	9.82896	5.42476	0.0326325	0.301267	0.521049
mmu-miR-673-5p	0.151521	1.11074	9.44579	5.3926	0.033086	0.301267	0.521049
mmu-miR-431-3p	0.217935	1.16307	8.0352	5.3198	0.0341396	0.301267	0.521049
mmu-miR-376b-3p	0.216461	1.16188	9.34774	5.06227	0.0381892	0.331193	0.479919
mmu-miR-450a-5p	-0.271791	-1.20731	7.43045	4.91938	0.0406736	0.333445	0.476975
mmu-miR-380-3p	-0.120183	-1.08687	11.1788	4.82484	0.0424199	0.333445	0.476975
mmu-miR-148b-5p	0.152789	1.11172	9.15502	4.88329	0.0413303	0.333445	0.476975
mmu-miR-329-3p	0.241774	1.18245	7.03101	4.92542	0.0405649	0.333445	0.476975
mmu-miR-15b-5p	0.258338	1.1961	7.11278	4.82449	0.0424264	0.333445	0.476975
mmu-miR-33-5p	0.320674	1.24891	6.02091	4.92844	0.0405106	0.333445	0.476975
mmu-miR-339-5p	-0.260247	-1.19768	7.6763	4.67618	0.0453439	0.350892	0.454826
mmu-miR-204-5p	1.25526	2.38711	4.73567	4.62659	0.0463707	0.353401	0.451732
mmu-miR-146a-5p	-2.34782	-5.09055	3.29019	4.48285	0.0495025	0.371638	0.42988
mmu-miR-219a-5p	-2.01473	-4.04104	2.79911	4.23723	0.0554397	0.381087	0.418975
mmu-miR-295-3p	-0.77227	-1.70795	4.01813	4.38637	0.0517421	0.381087	0.418975
mmu-miR-1949	-0.491987	-1.40638	4.61577	4.21518	0.056012	0.381087	0.418975
mmu-miR-1247-5p	-0.372684	-1.29476	5.9677	4.12821	0.0583374	0.381087	0.418975
mmu-miR-19b-3p	-0.181133	-1.13377	8.78899	4.15925	0.0574948	0.381087	0.418975
mmu-let-7c-5p	-0.131094	-1.09512	11.1773	4.19186	0.0566248	0.381087	0.418975
mmu-miR-434-5p	0.117688	1.08499	12.9223	4.14269	0.0579426	0.381087	0.418975
mmu-miR-300-3p	0.139301	1.10137	13.046	4.34341	0.052777	0.381087	0.418975
mmu-miR-152-5p	0.185364	1.1371	8.99003	4.268	0.0546522	0.381087	0.418975
mmu-miR-21a-3p	0.196772	1.14613	8.06321	4.18803	0.0567262	0.381087	0.418975
mmu-miR-3098-5p	-1.52825	-2.88435	3.22582	4.07739	0.0597481	0.385299	0.414202
mmu-miR-5126	-0.618763	-1.53556	6.13069	4.02064	0.0613708	0.390754	0.408097
mmu-miR-145a-5p	-0.276569	-1.21131	7.73253	3.97855	0.0626074	0.393644	0.404896
mmu-miR-341-3p	0.120511	1.08712	11.9842	3.94298	0.0636755	0.395417	0.402945
mmu-miR-28a-5p/28c	-0.208209	-1.15525	8.92612	3.84282	0.0667985	0.409751	0.387479
mmu-miR-324-5p	-0.4192	-1.33719	5.11632	3.7672	0.0692753	0.414827	0.382133
mmu-miR-7a-5p	0.220102	1.16482	8.39093	3.7777	0.068925	0.414827	0.382133
mmu-miR-423-3p	-0.186329	-1.13787	10.2879	3.70198	0.0714981	0.4231	0.373557
mmu-miR-1188-5p	2.50277	5.66773	2.68431	3.62516	0.0742245	0.434127	0.362383
mmu-miR-532-5p	-0.151386	-1.11064	8.70285	3.59571	0.0753021	0.435367	0.361144
mmu-miR-676-3p	-0.166293	-1.12217	7.90446	3.5312	0.0777268	0.444279	0.352344
mmu-miR-183-5p	-1.87993	-3.68057	2.81746	3.48932	0.07935	0.448461	0.348275
mmu-miR-377-3p	-0.248499	-1.18797	8.49941	3.43907	0.081351	0.449665	0.347111
mmu-miR-194-5p	-0.136687	-1.09938	11.1089	3.44312	0.0811873	0.449665	0.347111
mmu-miR-30e-3p	-0.195215	-1.14489	7.0815	3.3593	0.0846506	0.455509	0.341503
mmu-miR-433-3p	0.155657	1.11393	9.37044	3.34813	0.0851249	0.455509	0.341503
mmu-miR-412-3p	0.64166	1.56012	5.32315	3.37196	0.0841165	0.455509	0.341503
mmu-let-7a-5p	-0.100193	-1.07192	14.0309	3.24089	0.0898446	0.475704	0.322664
mmu-let-7e-5p/7k	-0.126925	-1.09196	10.6954	3.18006	0.0926592	0.485495	0.313815
mmu-miR-3069-3p	-1.99855	-3.99598	2.66725	2.91728	0.106087	0.518077	0.285606
mmu-let-7i-3p	-0.441131	-1.35767	4.21977	2.9235	0.105743	0.518077	0.285606
mmu-miR-542-3p	-0.178948	-1.13206	7.32611	2.96918	0.10326	0.518077	0.285606
mmu-miR-1839-5p	-0.144932	-1.10568	8.22659	2.99432	0.101924	0.518077	0.285606
mmu-miR-299a-3p/299b-3p	0.149658	1.10931	8.41229	2.99701	0.101782	0.518077	0.285606
mmu-miR-30b-3p	0.403457	1.32267	5.29799	2.92645	0.105581	0.518077	0.285606
mmu-let-7b-3p	1.76472	3.39808	3.45	2.95045	0.10427	0.518077	0.285606
mmu-miR-126a-5p	-0.28664	-1.2198	8.46541	2.82603	0.111284	0.534136	0.272348
mmu-miR-145a-3p	-0.24352	-1.18388	6.22562	2.82236	0.1115	0.534136	0.272348
mmu-miR-320-3p	-0.160767	-1.11788	9.66	2.79414	0.113172	0.537033	0.269999
mmu-miR-376c-3p	-0.381907	-1.30306	5.33029	2.68819	0.119726	0.549118	0.260334
mmu-miR-345-3p	-0.222821	-1.16701	7.52591	2.68437	0.119971	0.549118	0.260334
mmu-miR-142a-5p	0.114589	1.08267	13.3307	2.68258	0.120085	0.549118	0.260334
mmu-miR-7043-3p	1.50366	2.83561	3.46861	2.69912	0.119029	0.549118	0.260334
mmu-miR-130a-3p	-0.14663	-1.10698	10.4104	2.64778	0.122345	0.549459	0.260064
mmu-miR-142a-3p	0.140447	1.10225	10.8018	2.65565	0.12183	0.549459	0.260064
mmu-miR-3099-3p	-1.57658	-2.98262	3.05853	2.61908	0.124247	0.553065	0.257224
mmu-miR-183-3p	-1.50781	-2.84377	2.96808	2.54267	0.129488	0.55954	0.252169
mmu-miR-132-3p	-0.415617	-1.33387	4.71012	2.53608	0.129953	0.55954	0.252169
mmu-miR-19a-3p	-0.129126	-1.09363	8.45954	2.56228	0.128118	0.55954	0.252169
mmu-miR-376b-5p	0.198731	1.14769	7.03921	2.52838	0.130498	0.55954	0.252169
mmu-miR-3074-5p	0.32471	1.25241	5.21772	2.51762	0.131264	0.55954	0.252169
mmu-miR-214-3p	-0.33953	-1.26534	5.56499	2.45075	0.136151	0.568657	0.24515
mmu-miR-758-3p	0.197298	1.14655	7.93427	2.46094	0.135393	0.568657	0.24515
mmu-miR-770-3p	0.914863	1.88539	4.9905	2.44218	0.136794	0.568657	0.24515
mmu-miR-450b-5p	0.213375	1.1594	6.15946	2.36076	0.143083	0.589923	0.229204
mmu-miR-24-1-5p	-0.48581	-1.40037	3.96394	2.30887	0.147275	0.591239	0.228237
mmu-miR-34a-5p	-0.248906	-1.18831	6.25281	2.29883	0.148104	0.591239	0.228237
mmu-miR-872-5p	-0.153872	-1.11255	6.91298	2.30617	0.147498	0.591239	0.228237
mmu-miR-409-5p	0.160937	1.11801	7.59952	2.3363	0.145041	0.591239	0.228237
mmu-miR-378a-5p	-0.262473	-1.19953	5.5591	2.25219	0.152028	0.599216	0.222417
mmu-miR-382-5p	0.101627	1.07298	9.51236	2.24339	0.152782	0.599216	0.222417
mmu-miR-301a-5p	0.553491	1.46763	3.65957	2.23303	0.153676	0.599216	0.222417
mmu-miR-323-5p	-1.63806	-3.11248	2.71026	2.18689	0.157737	0.604583	0.218544
mmu-miR-378a-3p/378b/378c	-0.12772	-1.09257	10.7985	2.20149	0.156438	0.604583	0.218544
mmu-miR-22-3p	0.121832	1.08812	16.6798	2.17663	0.158658	0.604583	0.218544
mmu-miR-6911-3p	-1.14309	-2.20853	4.03229	2.10716	0.165071	0.606065	0.217481
mmu-miR-185-3p	-0.284596	-1.21807	5.02329	2.10933	0.164866	0.606065	0.217481
mmu-miR-126a-3p	-0.135078	-1.09815	9.40049	2.15446	0.160671	0.606065	0.217481
mmu-miR-200b-3p	0.165298	1.1214	7.18336	2.11921	0.163936	0.606065	0.217481
mmu-miR-676-5p	0.226994	1.17039	5.6741	2.10988	0.164814	0.606065	0.217481
mmu-miR-598-3p	0.269897	1.20572	4.97664	2.07642	0.168011	0.612388	0.212974
mmu-miR-351-5p	-0.10282	-1.07387	12.3635	2.04769	0.170818	0.613724	0.212027
mmu-miR-466i-5p	1.1092	2.15726	3.21097	2.05774	0.169829	0.613724	0.212027
mmu-let-7c-1-3p	-1.26693	-2.40648	2.97062	1.99134	0.176493	0.625182	0.203993
mmu-miR-99b-3p	0.184744	1.13662	6.43318	1.99362	0.176259	0.625182	0.203993
mmu-miR-669a-3p/669o-3p	-0.983892	-1.97779	3.31136	1.94002	0.181867	0.637102	0.195791
mmu-miR-485-5p	0.877909	1.83771	3.5138	1.93512	0.182391	0.637102	0.195791
mmu-miR-212-5p	0.240641	1.18152	5.17411	1.89156	0.187131	0.64915	0.187655
mmu-miR-107-5p	-0.473513	-1.38849	3.82054	1.87208	0.1893	0.651174	0.186303
mmu-miR-125b-1-3p	-0.442767	-1.35921	4.43292	1.85887	0.190789	0.651174	0.186303
mmu-miR-379-3p	-0.11151	-1.08036	8.21774	1.84275	0.192627	0.651174	0.186303
mmu-miR-543-3p	0.12603	1.09129	8.17894	1.83262	0.193793	0.651174	0.186303
mmu-miR-770-5p	0.203531	1.15151	6.45764	1.82921	0.194187	0.651174	0.186303
mmu-miR-8112	-1.08098	-2.11547	3.17673	1.79677	0.19799	0.65953	0.180766
mmu-miR-3084-3p	-0.565296	-1.47969	3.62588	1.77796	0.200239	0.662506	0.17881
mmu-miR-667-5p	-0.419366	-1.33734	4.27491	1.75658	0.202835	0.662506	0.17881
mmu-miR-708-3p	0.456561	1.37227	4.60251	1.75777	0.202688	0.662506	0.17881
mmu-miR-540-5p	0.145693	1.10626	8.98995	1.73868	0.20504	0.665388	0.176925
mmu-miR-18a-3p	0.194111	1.14402	5.83258	1.72759	0.206422	0.665579	0.1768
mmu-let-7i-5p	-0.0933371	-1.06684	12.9225	1.70037	0.209864	0.668716	0.174758
mmu-miR-411-5p	0.0786282	1.05601	14.6689	1.69889	0.210054	0.668716	0.174758
mmu-miR-217-5p	1.08152	2.11627	3.19861	1.65718	0.215477	0.681666	0.166428
mmu-miR-511-3p	-0.185588	-1.13728	5.6176	1.59108	0.224446	0.682812	0.165699
mmu-miR-431-5p	-0.0707259	-1.05025	12.1303	1.60385	0.222676	0.682812	0.165699
mmu-miR-379-5p	0.134905	1.09802	9.01913	1.61233	0.22151	0.682812	0.165699
mmu-miR-503-5p	0.285463	1.2188	5.13552	1.61392	0.221293	0.682812	0.165699
mmu-miR-669c-5p	0.312432	1.2418	5.0019	1.62614	0.21963	0.682812	0.165699
mmu-miR-130a-5p	0.777044	1.71362	3.53466	1.58466	0.225342	0.682812	0.165699
mmu-miR-490-3p	1.23263	2.34996	2.7079	1.62983	0.219131	0.682812	0.165699
mmu-miR-92a-3p	0.0778371	1.05543	12.7299	1.57432	0.226795	0.683102	0.165514
mmu-miR-451a	0.105537	1.07589	13.081	1.5441	0.231113	0.691963	0.159917
mmu-miR-1933-3p	-1.21426	-2.32022	4.05748	1.51731	0.235028	0.699523	0.155198
mmu-miR-412-5p	0.293481	1.22559	6.11542	1.47866	0.240833	0.710156	0.148646
mmu-miR-3068-3p	0.303528	1.23416	4.6519	1.46835	0.242412	0.710156	0.148646
mmu-miR-192-3p	0.324096	1.25188	4.62223	1.4656	0.242837	0.710156	0.148646
mmu-miR-98-3p	-0.182363	-1.13474	6.29297	1.45012	0.245238	0.711687	0.147711
mmu-miR-504-5p	1.47798	2.78559	2.81328	1.44405	0.24619	0.711687	0.147711
mmu-miR-322-3p	-0.097073	-1.0696	10.2959	1.41607	0.250634	0.7163	0.144905
mmu-miR-30a-5p	0.0796091	1.05673	16.2688	1.42369	0.249414	0.7163	0.144905
mmu-miR-669o-5p	-0.480886	-1.3956	3.69195	1.39776	0.253599	0.72068	0.142257
mmu-miR-196a-5p	-0.878356	-1.83828	3.79613	1.37378	0.257554	0.727807	0.137984
mmu-miR-455-3p	-0.187416	-1.13872	5.62409	1.35381	0.26091	0.731966	0.135509
mmu-miR-93-5p	0.0792646	1.05648	11.8193	1.34777	0.261936	0.731966	0.135509
mmu-miR-127-5p	0.0798162	1.05688	9.83741	1.32321	0.266165	0.738897	0.131416
mmu-miR-181a-1-3p	0.180496	1.13327	6.4116	1.31531	0.267544	0.738897	0.131416
mmu-miR-6516-3p	1.00298	2.00414	3.23049	1.30803	0.268823	0.738897	0.131416
mmu-miR-362-3p	-1.00577	-2.00801	3.11974	1.2725	0.275187	0.752279	0.123621
mmu-miR-106a-5p	-0.391452	-1.31171	4.17301	1.25216	0.27892	0.758361	0.120124
mmu-miR-467e-5p	-0.275784	-1.21065	4.80139	1.2076	0.287342	0.764724	0.116495
mmu-miR-185-5p	-0.162342	-1.1191	6.06098	1.22295	0.284402	0.764724	0.116495
mmu-miR-872-3p	-0.125045	-1.09054	6.86313	1.22531	0.283955	0.764724	0.116495
mmu-miR-24-3p	0.0744617	1.05297	9.95259	1.2126	0.28638	0.764724	0.116495
mmu-miR-187-5p	-0.815455	-1.75985	3.144	1.19103	0.290562	0.769223	0.113947
mmu-miR-16-1-3p	0.180645	1.13339	6.20448	1.17199	0.294321	0.77106	0.112912
mmu-miR-330-3p	1.10289	2.14784	2.90789	1.17316	0.294088	0.77106	0.112912
mmu-miR-130b-5p	0.206186	1.15363	5.18699	1.16381	0.295958	0.77133	0.11276
mmu-miR-339-3p	-0.771419	-1.70695	3.4377	1.04748	0.320633	0.782331	0.10661
mmu-miR-708-5p	-0.595771	-1.51128	3.39688	1.08473	0.312433	0.782331	0.10661
mmu-miR-3535	-0.481746	-1.39643	4.52232	1.05125	0.31979	0.782331	0.10661
mmu-miR-27b-5p	-0.443389	-1.35979	3.57006	1.06566	0.316595	0.782331	0.10661
mmu-miR-802-5p	-0.422734	-1.34047	4.11944	1.12618	0.303643	0.782331	0.10661
mmu-miR-667-3p	-0.190157	-1.14089	6.32155	1.06307	0.317164	0.782331	0.10661
mmu-miR-326-3p	-0.183545	-1.13567	5.68493	1.09862	0.309449	0.782331	0.10661
mmu-miR-190a-5p	-0.157193	-1.11512	5.26613	1.12408	0.311992	0.782331	0.10661
mmu-miR-222-3p	-0.137575	-1.10005	6.93839	1.07023	0.31559	0.782331	0.10661
mmu-miR-1981-5p	-0.111681	-1.08049	7.04988	1.04161	0.321953	0.782331	0.10661
mmu-miR-17-5p	-0.0660873	-1.04687	10.2081	1.09927	0.30931	0.782331	0.10661
mmu-miR-466h-5p	0.514818	1.42881	3.50256	1.06249	0.317293	0.782331	0.10661
mmu-miR-25-5p	0.536122	1.45007	3.77657	1.08621	0.312111	0.782331	0.10661
mmu-miR-1193-3p	0.59234	1.50769	4.58669	1.04609	0.320944	0.782331	0.10661
mmu-miR-467c-5p	0.220163	1.16486	4.80202	1.01553	0.327908	0.789715	0.102529
mmu-miR-1247-3p	1.03136	2.04395	2.74767	1.01456	0.328132	0.789715	0.102529
mmu-miR-6975-3p	-0.880598	-1.84114	3.32589	0.980381	0.336184	0.801424	0.0961375
mmu-miR-7a-1-3p	-0.224338	-1.16824	4.91113	0.981463	0.335925	0.801424	0.0961375
mmu-miR-1930-5p	-0.684358	-1.60699	3.10724	0.880081	0.361502	0.804749	0.0943396
mmu-miR-150-5p	-0.536128	-1.45008	3.59278	0.960701	0.340947	0.804749	0.0943396
mmu-let-7a-1-3p/7c-2-3p	-0.504681	-1.41881	5.44906	0.891796	0.358406	0.804749	0.0943396
mmu-miR-26a-2-3p	-0.275358	-1.21029	4.54947	0.92433	0.350006	0.804749	0.0943396
mmu-miR-125a-3p	-0.240651	-1.18153	4.73668	0.962571	0.34049	0.804749	0.0943396
mmu-miR-331-3p	-0.228294	-1.17145	4.64766	0.907324	0.354361	0.804749	0.0943396
mmu-miR-582-5p	-0.168506	-1.12389	5.63825	0.890399	0.358773	0.804749	0.0943396
mmu-miR-16-2-3p	-0.138418	-1.1007	6.21461	0.919713	0.351181	0.804749	0.0943396
mmu-miR-330-5p	-0.0668591	-1.04743	8.6864	0.898262	0.356713	0.804749	0.0943396
mmu-miR-338-3p	0.0979071	1.07022	7.5526	0.899866	0.356295	0.804749	0.0943396
mmu-miR-486a-3p/486b-3p	0.18846	1.13955	6.01166	0.883807	0.360513	0.804749	0.0943396
mmu-miR-879-5p	0.207656	1.15481	5.54815	0.897985	0.356785	0.804749	0.0943396
mmu-miR-27a-5p	0.233867	1.17598	4.5342	0.879799	0.361577	0.804749	0.0943396
mmu-miR-3068-5p	0.48586	1.40042	3.62811	0.92353	0.350209	0.804749	0.0943396
mmu-miR-539-3p	0.507155	1.42124	3.44637	0.926856	0.349366	0.804749	0.0943396
mmu-miR-32-3p	0.940503	1.9192	2.89024	0.862723	0.366162	0.811363	0.0907849
mmu-miR-376a-3p	-0.170491	-1.12544	5.09419	0.845748	0.370804	0.812478	0.0901884
mmu-miR-28a-3p	-0.111321	-1.08022	7.95858	0.843192	0.371511	0.812478	0.0901884
mmu-miR-669e-5p	1.20684	2.30831	2.44069	0.844596	0.371122	0.812478	0.0901884
mmu-miR-195a-5p	-1.01582	-2.02205	2.0425	0.679263	0.421414	0.813715	0.0895277
mmu-miR-294-3p	-1.00976	-2.01358	2.40642	0.663858	0.426627	0.813715	0.0895277
mmu-miR-135a-5p	-0.947856	-1.929	2.26629	0.722303	0.407366	0.813715	0.0895277
mmu-miR-5123	-0.873236	-1.83177	2.58035	0.677156	0.422121	0.813715	0.0895277
mmu-miR-712-5p	-0.803591	-1.74544	2.67468	0.769834	0.392671	0.813715	0.0895277
mmu-miR-714	-0.757784	-1.69089	2.69142	0.532554	0.475611	0.813715	0.0895277
mmu-miR-3101-5p	-0.757405	-1.69045	3.30834	0.485746	0.495385	0.813715	0.0895277
mmu-miR-1a-3p	-0.701125	-1.62577	2.97831	0.527718	0.477591	0.813715	0.0895277
mmu-miR-134-3p	-0.678651	-1.60064	2.91445	0.606856	0.446834	0.813715	0.0895277
mmu-miR-3473a	-0.662726	-1.58307	2.69388	0.503597	0.487679	0.813715	0.0895277
mmu-miR-129b-5p	-0.640781	-1.55917	3.06465	0.569475	0.46094	0.813715	0.0895277
mmu-miR-12184-5p	-0.625011	-1.54222	3.17739	0.542749	0.471482	0.813715	0.0895277
mmu-miR-143-5p	-0.597673	-1.51327	4.05345	0.621237	0.441593	0.813715	0.0895277
mmu-miR-190b-5p	-0.562611	-1.47694	3.20712	0.477978	0.498804	0.813715	0.0895277
mmu-miR-544-3p	-0.555099	-1.46927	3.31403	0.776173	0.390772	0.813715	0.0895277
mmu-miR-3061-3p	-0.532947	-1.44688	3.20576	0.557431	0.465641	0.813715	0.0895277
mmu-miR-501-5p	-0.518301	-1.43227	3.2318	0.474849	0.500193	0.813715	0.0895277
mmu-miR-10a-3p	-0.482931	-1.39758	3.15952	0.603223	0.448173	0.813715	0.0895277
mmu-miR-377-5p	-0.44014	-1.35674	4.27579	0.588621	0.453625	0.813715	0.0895277
mmu-miR-410-5p	-0.390582	-1.31092	3.57336	0.482289	0.496902	0.813715	0.0895277
mmu-miR-93-3p	-0.37198	-1.29413	3.78656	0.496885	0.490552	0.813715	0.0895277
mmu-miR-3544-3p	-0.361208	-1.2845	3.70557	0.501035	0.488772	0.813715	0.0895277
mmu-miR-191-3p	-0.347557	-1.2724	3.89995	0.4778	0.498883	0.813715	0.0895277
mmu-miR-211-5p	-0.32362	-1.25147	3.90994	0.774111	0.391388	0.813715	0.0895277
mmu-miR-1194	-0.320028	-1.24836	3.58216	0.474424	0.500383	0.813715	0.0895277
mmu-miR-467d-5p	-0.305374	-1.23574	3.87831	0.57606	0.458402	0.813715	0.0895277
mmu-miR-10a-5p	-0.271533	-1.20709	3.8983	0.476068	0.499651	0.813715	0.0895277
mmu-miR-20b-5p	-0.258651	-1.19636	4.183	0.810463	0.380736	0.813715	0.0895277
mmu-miR-3072-3p	-0.210093	-1.15676	5.03148	0.709923	0.411331	0.813715	0.0895277
mmu-miR-15a-3p	-0.144583	-1.10541	5.05296	0.550619	0.468336	0.813715	0.0895277
mmu-miR-96-5p	-0.137908	-1.10031	5.49343	0.643708	0.4336	0.813715	0.0895277
mmu-miR-324-3p	-0.130132	-1.09439	5.88865	0.597648	0.450242	0.813715	0.0895277
mmu-miR-29a-3p	-0.0928676	-1.06649	7.08389	0.579544	0.457069	0.813715	0.0895277
mmu-miR-337-5p	-0.0908922	-1.06503	8.31521	0.674209	0.423113	0.813715	0.0895277
mmu-miR-1197-3p	-0.0887106	-1.06342	7.72368	0.621436	0.441521	0.813715	0.0895277
mmu-miR-31-5p	-0.0885494	-1.0633	8.05319	0.544438	0.470804	0.813715	0.0895277
mmu-miR-152-3p	-0.0814561	-1.05809	7.38177	0.599944	0.449388	0.813715	0.0895277
mmu-miR-328-3p	-0.0805477	-1.05742	7.68142	0.542187	0.471708	0.813715	0.0895277
mmu-miR-122-3p	-0.0779493	-1.05552	8.43547	0.684977	0.419506	0.813715	0.0895277
mmu-miR-337-3p	-0.0696129	-1.04944	7.04761	0.490165	0.493457	0.813715	0.0895277
mmu-miR-329-5p	-0.0635858	-1.04506	9.03447	0.784579	0.388276	0.813715	0.0895277
mmu-miR-434-3p	-0.0626318	-1.04437	12.164	0.830381	0.375082	0.813715	0.0895277
mmu-miR-148a-3p	-0.0574862	-1.04065	11.9871	0.798304	0.38425	0.813715	0.0895277
mmu-miR-27a-3p/27b-3p	-0.0537571	-1.03796	12.1525	0.716897	0.40909	0.813715	0.0895277
mmu-miR-744-5p	-0.04911	-1.03463	10.3485	0.49783	0.490146	0.813715	0.0895277
mmu-miR-25-3p	-0.047406	-1.03341	11.1254	0.656373	0.429196	0.813715	0.0895277
mmu-miR-136-3p	0.0442823	1.03117	13.8545	0.638596	0.435398	0.813715	0.0895277
mmu-miR-30e-5p	0.0462489	1.03258	14.6034	0.644613	0.433283	0.813715	0.0895277
mmu-miR-186-5p	0.0516971	1.03648	9.70977	0.523299	0.479412	0.813715	0.0895277
mmu-miR-298-5p	0.0581641	1.04114	13.3385	0.790072	0.386657	0.813715	0.0895277
mmu-miR-425-5p	0.0584148	1.04132	8.93662	0.539812	0.472665	0.813715	0.0895277
mmu-miR-144-5p	0.0742445	1.05281	10.7545	0.49452	0.491571	0.813715	0.0895277
mmu-miR-181c-3p	0.0751194	1.05345	7.29499	0.492489	0.492449	0.813715	0.0895277
mmu-miR-223-3p	0.0788839	1.0562	10.5487	0.720476	0.407947	0.813715	0.0895277
mmu-miR-99a-5p	0.0862091	1.06158	7.67398	0.787217	0.387497	0.813715	0.0895277
mmu-miR-134-5p	0.0921359	1.06595	8.79279	0.767011	0.393521	0.813715	0.0895277
mmu-miR-679-5p	0.103658	1.07449	7.45189	0.591007	0.452727	0.813715	0.0895277
mmu-miR-425-3p	0.104086	1.07481	6.93373	0.599202	0.449664	0.813715	0.0895277
mmu-miR-671-5p	0.141705	1.10321	4.90178	0.637338	0.435842	0.813715	0.0895277
mmu-miR-493-3p	0.148453	1.10838	4.87271	0.520132	0.480725	0.813715	0.0895277
mmu-miR-147-3p	0.16266	1.11935	5.62594	0.777215	0.390461	0.813715	0.0895277
mmu-miR-674-3p	0.166326	1.1222	4.7081	0.620666	0.441799	0.813715	0.0895277
mmu-miR-7033-5p	0.169132	1.12438	5.30295	0.539538	0.472776	0.813715	0.0895277
mmu-miR-505-3p	0.21085	1.15737	4.34145	0.662115	0.427223	0.813715	0.0895277
mmu-miR-500-3p	0.234257	1.1763	4.54353	0.542836	0.471447	0.813715	0.0895277
mmu-miR-200a-5p	0.2464	1.18624	4.32704	0.676663	0.422287	0.813715	0.0895277
mmu-miR-497a-5p	0.278375	1.21283	4.45524	0.738672	0.402212	0.813715	0.0895277
mmu-miR-543-5p	0.428872	1.34618	3.73312	0.573573	0.459358	0.813715	0.0895277
mmu-miR-3473b/3473e	0.431091	1.34825	4.04625	0.643997	0.433499	0.813715	0.0895277
mmu-miR-449a-5p	0.497091	1.41136	3.77827	0.793653	0.385607	0.813715	0.0895277
mmu-miR-9-5p	0.557397	1.47161	6.4341	0.553896	0.467037	0.813715	0.0895277
mmu-miR-664-5p	0.687715	1.61073	3.13252	0.829198	0.375414	0.813715	0.0895277
mmu-miR-3105-3p	0.764692	1.69901	3.06444	0.745308	0.400151	0.813715	0.0895277
mmu-miR-467a-3p/467c-3p/467d-3p/467e-3p	0.770317	1.70564	2.48601	0.471933	0.501494	0.813715	0.0895277
mmu-miR-421-5p	0.833617	1.78215	2.58841	0.478366	0.498633	0.813715	0.0895277
mmu-miR-365-2-5p	0.846394	1.798	3.6445	0.699879	0.414593	0.813715	0.0895277
mmu-miR-8103	0.849361	1.8017	3.27432	0.566172	0.462221	0.813715	0.0895277
mmu-miR-3092-3p	0.879724	1.84002	2.69916	0.560187	0.464559	0.813715	0.0895277
mmu-miR-206-3p	0.997057	1.99592	2.20551	0.592399	0.452204	0.813715	0.0895277
mmu-miR-26b-3p	1.03195	2.04478	1.90286	0.546913	0.469813	0.813715	0.0895277
mmu-miR-18a-5p	-0.0645222	-1.04574	8.02757	0.460991	0.506429	0.816454	0.0880682
mmu-miR-369-3p	0.0407714	1.02866	10.7525	0.462289	0.505839	0.816454	0.0880682
mmu-miR-296-5p	-0.0905081	-1.06475	7.48373	0.44251	0.514963	0.822706	0.0847555
mmu-miR-101a-3p/101b-3p/101c	-0.0432047	-1.0304	14.0441	0.441977	0.515213	0.822706	0.0847555
mmu-miR-140-3p	0.0478784	1.03374	11.0524	0.448701	0.512076	0.822706	0.0847555
mmu-miR-350-3p	0.138067	1.10043	4.833	0.438358	0.516917	0.822813	0.0846986
mmu-miR-382-3p	-0.0600659	-1.04251	8.00921	0.433919	0.519019	0.823555	0.0843076
mmu-miR-223-5p	-0.179166	-1.13223	4.22244	0.415499	0.527915	0.827785	0.0820823
mmu-miR-199a-5p	-0.0941353	-1.06743	10.4792	0.418446	0.526474	0.827785	0.0820823
mmu-miR-191-5p	-0.0616331	-1.04365	8.09617	0.41478	0.528269	0.827785	0.0820823
mmu-miR-6546-5p	0.456947	1.37263	3.54796	0.41965	0.525887	0.827785	0.0820823
mmu-miR-125b-5p	-0.127241	-1.0922	5.3631	0.400373	0.535434	0.831245	0.0802709
mmu-miR-181d-5p	-0.0544059	-1.03843	9.15037	0.404841	0.533193	0.831245	0.0802709
mmu-miR-369-5p	0.0518936	1.03662	8.05913	0.402773	0.534228	0.831245	0.0802709
mmu-miR-493-5p	0.0985634	1.07071	7.38387	0.396066	0.537612	0.832058	0.0798465
mmu-miR-6516-5p	0.353635	1.27778	4.10831	0.38719	0.542153	0.836512	0.0775276
mmu-miR-203b-3p	-0.14077	-1.10249	4.60183	0.379325	0.546238	0.840238	0.0755978
mmu-miR-190a-3p	-0.636787	-1.55486	2.38003	0.375454	0.54827	0.840792	0.0753112
mmu-miR-10b-5p	-0.707747	-1.63325	2.44193	0.337269	0.569137	0.85756	0.0667355
mmu-miR-298-3p	-0.612058	-1.52844	2.89479	0.351493	0.561184	0.85756	0.0667355
mmu-miR-133a-3p/133b-3p	-0.316282	-1.24512	3.35174	0.272261	0.608646	0.85756	0.0667355
mmu-miR-3962	-0.168925	-1.12422	4.69103	0.292666	0.595634	0.85756	0.0667355
mmu-miR-673-3p	-0.162271	-1.11905	4.5418	0.323242	0.577205	0.85756	0.0667355
mmu-miR-3963	-0.151322	-1.11059	4.67843	0.333588	0.571232	0.85756	0.0667355
mmu-miR-376a-5p	-0.110348	-1.07949	5.95458	0.331433	0.572465	0.85756	0.0667355
mmu-miR-187-3p	-0.098375	-1.07057	6.4445	0.273066	0.608121	0.85756	0.0667355
mmu-miR-539-5p	-0.0974035	-1.06985	5.37775	0.31455	0.582322	0.85756	0.0667355
mmu-miR-30c-1-3p	-0.0849851	-1.06068	6.49125	0.29287	0.595507	0.85756	0.0667355
mmu-miR-301a-3p	-0.0422341	-1.02971	11.3963	0.293592	0.595058	0.85756	0.0667355
mmu-miR-130b-3p	-0.0416558	-1.02929	9.47483	0.3391	0.5681	0.85756	0.0667355
mmu-miR-106b-5p	-0.0378547	-1.02659	9.10467	0.275605	0.606472	0.85756	0.0667355
mmu-miR-143-3p	-0.0296113	-1.02074	14.8633	0.305689	0.587637	0.85756	0.0667355
mmu-miR-192-5p	0.0410493	1.02886	15.3629	0.274457	0.607216	0.85756	0.0667355
mmu-miR-666-3p	0.0487	1.03433	8.54601	0.343013	0.565898	0.85756	0.0667355
mmu-miR-181b-5p	0.064066	1.04541	10.9097	0.335874	0.569929	0.85756	0.0667355
mmu-miR-15b-3p	0.0725368	1.05156	7.25492	0.309353	0.585427	0.85756	0.0667355
mmu-miR-140-5p	0.0875738	1.06258	6.47181	0.275683	0.606421	0.85756	0.0667355
mmu-miR-345-5p	0.099904	1.0717	7.83621	0.295835	0.593667	0.85756	0.0667355
mmu-miR-193a-3p	0.120356	1.087	5.21124	0.294103	0.594741	0.85756	0.0667355
mmu-miR-450b-3p	0.18045	1.13324	4.17999	0.298197	0.592209	0.85756	0.0667355
mmu-miR-31-3p	0.225557	1.16923	3.8395	0.32451	0.576466	0.85756	0.0667355
mmu-miR-702-3p	0.246081	1.18598	5.02612	0.286492	0.599508	0.85756	0.0667355
mmu-miR-499-5p	0.32579	1.25335	3.41342	0.289577	0.597565	0.85756	0.0667355
mmu-miR-3069-5p	0.498675	1.41292	2.78663	0.285294	0.600266	0.85756	0.0667355
mmu-miR-100-5p	0.530617	1.44455	3.30276	0.308599	0.58588	0.85756	0.0667355
mmu-miR-19a-5p	0.589481	1.50471	2.63755	0.314454	0.582379	0.85756	0.0667355
mmu-miR-7068-3p	0.601114	1.51689	4.23258	0.330556	0.572969	0.85756	0.0667355
mmu-miR-335-3p	0.0355092	1.02492	10.1444	0.266043	0.612735	0.86091	0.0650423
mmu-miR-433-5p	0.048072	1.03388	7.02573	0.26251	0.615086	0.861806	0.0645904
mmu-miR-671-3p	-0.253603	-1.19218	4.03959	0.256053	0.619435	0.86189	0.0645482
mmu-miR-221-3p	0.043318	1.03048	8.62074	0.250363	0.623325	0.86189	0.0645482
mmu-miR-677-5p	0.0755603	1.05377	6.30775	0.247323	0.625427	0.86189	0.0645482
mmu-miR-1955-5p	0.0974687	1.06989	5.3504	0.252495	0.621861	0.86189	0.0645482
mmu-miR-361-5p	0.128845	1.09342	5.07316	0.248428	0.624661	0.86189	0.0645482
mmu-miR-12184-3p	0.264706	1.20139	4.02158	0.251812	0.62233	0.86189	0.0645482
mmu-miR-669b-5p	-0.208085	-1.15515	3.63112	0.238896	0.631338	0.866745	0.0621086
mmu-miR-574-5p	-0.0530073	-1.03743	7.25534	0.234994	0.63412	0.866745	0.0621086
mmu-miR-7059-5p	0.493353	1.40771	2.86234	0.235817	0.633531	0.866745	0.0621086
mmu-miR-501-3p	-0.124546	-1.09016	4.36516	0.218933	0.64588	0.880428	0.0553063
mmu-miR-125b-2-3p	-0.0835231	-1.0596	5.2211	0.210041	0.652621	0.886928	0.0521118
mmu-miR-5114	0.109494	1.07885	4.8813	0.208023	0.654175	0.886928	0.0521118
mmu-miR-374b-5p	-0.146187	-1.10664	4.38266	0.200418	0.660116	0.891094	0.0500767
mmu-miR-340-5p	-0.0362022	-1.02541	7.61395	0.199564	0.660791	0.891094	0.0500767
mmu-miR-205-5p	-0.338741	-1.26465	3.39879	0.191067	0.66761	0.895313	0.0480253
mmu-let-7g-3p	-0.0940437	-1.06736	4.74722	0.189044	0.66926	0.895313	0.0480253
mmu-miR-574-3p	0.0492757	1.03475	7.07992	0.190476	0.66809	0.895313	0.0480253
mmu-miR-301b-3p	0.0457282	1.0322	7.67265	0.181658	0.675376	0.901098	0.0452279
mmu-miR-410-3p	-0.0232654	-1.01626	13.5551	0.178395	0.678125	0.902372	0.0446142
mmu-miR-500-5p	-0.458589	-1.3742	2.40952	0.165166	0.689586	0.912794	0.0396272
mmu-miR-466f-3p/466i-3p	-0.140405	-1.10221	4.6091	0.165325	0.689445	0.912794	0.0396272
mmu-miR-3058-3p	-0.473033	-1.38802	2.26587	0.157949	0.696067	0.918955	0.0367059
mmu-miR-1839-3p	-0.0683886	-1.04854	5.67191	0.148706	0.704625	0.927818	0.0325372
mmu-miR-5120	-0.277865	-1.2124	3.37189	0.14651	0.706703	0.928124	0.0323938
mmu-miR-672-5p	-0.298094	-1.22952	3.33588	0.139409	0.71355	0.933229	0.030012
mmu-miR-1195	-0.0366799	-1.02575	9.28035	0.13818	0.714754	0.933229	0.030012
mmu-miR-496a-3p	0.0483711	1.0341	8.07471	0.13597	0.716937	0.933229	0.030012
mmu-miR-674-5p	0.0818503	1.05837	5.22613	0.13489	0.718011	0.933229	0.030012
mmu-miR-877-5p	0.189908	1.14069	3.93828	0.132936	0.719966	0.933358	0.0299516
mmu-miR-1198-5p	0.0790328	1.05631	5.24488	0.129124	0.723829	0.933554	0.0298607
mmu-miR-3063-3p	0.401068	1.32049	2.90647	0.129754	0.723187	0.933554	0.0298607
mmu-miR-218-5p	-0.116981	-1.08446	4.60319	0.12574	0.727313	0.935254	0.0290704
mmu-miR-20a-5p	-0.0275069	-1.01925	9.92712	0.124247	0.728866	0.935254	0.0290704
mmu-miR-92b-3p	-0.365456	-1.28829	3.04796	0.104124	0.750927	0.93597	0.028738
mmu-miR-669l-5p	-0.206255	-1.15369	3.26084	0.108467	0.745976	0.93597	0.028738
mmu-miR-1981-3p	-0.179223	-1.13227	4.01718	0.120062	0.733279	0.93597	0.028738
mmu-miR-3473d	-0.138575	-1.10082	4.61271	0.113902	0.739934	0.93597	0.028738
mmu-miR-375-3p	-0.0424695	-1.02988	7.38704	0.105207	0.74968	0.93597	0.028738
mmu-miR-487b-3p	-0.02936	-1.02056	8.33294	0.103408	0.751753	0.93597	0.028738
mmu-miR-5099	-0.0249228	-1.01743	12.2942	0.104609	0.750367	0.93597	0.028738
mmu-miR-210-5p	0.0687909	1.04884	4.9948	0.104879	0.750058	0.93597	0.028738
mmu-miR-1249-3p	0.0688744	1.0489	5.22004	0.113377	0.740511	0.93597	0.028738
mmu-miR-184-3p	0.259912	1.19741	3.22624	0.120228	0.733102	0.93597	0.028738
mmu-miR-7088-3p	0.315554	1.24449	3.29909	0.116349	0.737266	0.93597	0.028738
mmu-miR-7116-3p	0.416468	1.33466	2.5617	0.109967	0.744292	0.93597	0.028738
mmu-miR-181a-2-3p	0.0527768	1.03726	5.64509	0.10075	0.754852	0.937507	0.0280254
mmu-miR-16-5p	0.0291871	1.02044	9.29276	0.0982037	0.757862	0.938928	0.0273679
mmu-miR-665-3p	0.0204756	1.01429	8.96049	0.0949263	0.761801	0.941489	0.0261847
mmu-miR-200b-5p	-0.366416	-1.28915	2.04604	0.078671	0.782539	0.946914	0.0236897
mmu-miR-350-5p	-0.310451	-1.2401	2.23811	0.0673139	0.798448	0.946914	0.0236897
mmu-miR-139-3p	-0.218122	-1.16322	3.19722	0.0828924	0.776945	0.946914	0.0236897
mmu-miR-466a-5p/466b-5p/466e-5p/466o-5p/466p-5p	-0.173018	-1.12741	3.22165	0.0659242	0.800491	0.946914	0.0236897
mmu-miR-3061-5p	-0.166264	-1.12215	3.07758	0.0607359	0.808329	0.946914	0.0236897
mmu-miR-138-5p	-0.092302	-1.06607	4.40419	0.0719764	0.791754	0.946914	0.0236897
mmu-miR-6240	-0.0745069	-1.053	4.87345	0.0897709	0.768152	0.946914	0.0236897
mmu-miR-380-5p	-0.0598479	-1.04236	4.813	0.0604646	0.808749	0.946914	0.0236897
mmu-miR-29c-3p	-0.0485231	-1.03421	5.07013	0.0611497	0.807691	0.946914	0.0236897
mmu-miR-203-3p	-0.044491	-1.03132	6.13901	0.0636559	0.803876	0.946914	0.0236897
mmu-miR-214-5p	-0.0439537	-1.03094	6.26164	0.0620499	0.806312	0.946914	0.0236897
mmu-miR-299a-5p/299b-5p	-0.0336445	-1.02359	7.83502	0.0637133	0.80379	0.946914	0.0236897
mmu-miR-181a-5p	-0.0251907	-1.01761	13.4376	0.0724366	0.791107	0.946914	0.0236897
mmu-miR-99b-5p	0.0184292	1.01286	11.4633	0.062575	0.805512	0.946914	0.0236897
mmu-miR-24-2-5p	0.0206579	1.01442	10.0376	0.0733812	0.789784	0.946914	0.0236897
mmu-miR-92a-1-5p	0.0233063	1.01629	8.74633	0.0633523	0.804334	0.946914	0.0236897
mmu-miR-148b-3p	0.0249364	1.01743	10.2495	0.0775533	0.784047	0.946914	0.0236897
mmu-miR-30d-3p	0.0402874	1.02832	7.36077	0.0807965	0.779702	0.946914	0.0236897
mmu-miR-6944-3p	0.047545	1.0335	5.19298	0.0686401	0.79652	0.946914	0.0236897
mmu-miR-32-5p	0.0667571	1.04736	5.20552	0.0731733	0.790074	0.946914	0.0236897
mmu-miR-99a-3p	0.0755855	1.05379	4.16958	0.0599877	0.809489	0.946914	0.0236897
mmu-miR-1968-5p	0.12906	1.09358	3.63053	0.0739866	0.78894	0.946914	0.0236897
mmu-miR-344-3p	0.361418	1.28469	2.35211	0.0796564	0.781219	0.946914	0.0236897
mmu-miR-196b-5p	-0.048599	-1.03426	5.28794	0.0575901	0.813256	0.947233	0.0235431
mmu-miR-485-3p	0.0188883	1.01318	9.43211	0.0573237	0.81368	0.947233	0.0235431
mmu-miR-669d-5p	0.255232	1.19353	2.38548	0.0562422	0.815411	0.947233	0.0235431
mmu-miR-455-5p	-0.0339201	-1.02379	6.56855	0.0518075	0.822701	0.951307	0.0216795
mmu-miR-300-5p	0.0864922	1.06179	3.85537	0.0522453	0.821967	0.951307	0.0216795
mmu-miR-5121	0.151343	1.1106	3.63647	0.0482107	0.828858	0.956229	0.0194383
mmu-miR-679-3p	-0.25602	-1.19418	2.76176	0.0427537	0.838681	0.956616	0.0192624
mmu-miR-101a-5p	-0.191923	-1.14229	2.69852	0.0351586	0.853515	0.956616	0.0192624
mmu-miR-1843a-3p	-0.188888	-1.13988	3.08554	0.0325252	0.859042	0.956616	0.0192624
mmu-miR-1193-5p	-0.141836	-1.10331	3.3156	0.043184	0.837883	0.956616	0.0192624
mmu-miR-224-5p	-0.0877814	-1.06273	3.63572	0.0378367	0.848109	0.956616	0.0192624
mmu-miR-194-2-3p	-0.0820329	-1.05851	6.19634	0.0410007	0.841974	0.956616	0.0192624
mmu-miR-467a-5p/467b-5p	-0.0479941	-1.03383	5.04913	0.0430376	0.838154	0.956616	0.0192624
mmu-miR-669a-5p/669p-5p	-0.0367136	-1.02577	5.48859	0.031377	0.861525	0.956616	0.0192624
mmu-miR-122-5p	-0.0154413	-1.01076	17.0935	0.0382396	0.847314	0.956616	0.0192624
mmu-miR-151-5p	-0.012878	-1.00897	8.55695	0.0314067	0.86146	0.956616	0.0192624
mmu-miR-370-5p	0.0306689	1.02149	5.94633	0.0333154	0.85736	0.956616	0.0192624
mmu-miR-6395	0.0826301	1.05895	3.4886	0.0361317	0.851527	0.956616	0.0192624
mmu-miR-200c-3p	0.089152	1.06374	3.75801	0.0426096	0.838949	0.956616	0.0192624
mmu-miR-7036b-5p	0.123272	1.0892	3.69282	0.0318722	0.860448	0.956616	0.0192624
mmu-miR-494-5p	0.220898	1.16546	3.05367	0.0394556	0.844938	0.956616	0.0192624
mmu-miR-669f-5p	0.231527	1.17408	2.49243	0.0467821	0.831371	0.956616	0.0192624
mmu-miR-5113	0.240413	1.18133	2.33281	0.0344411	0.854999	0.956616	0.0192624
mmu-miR-18b-5p	-0.101709	-1.07304	3.45696	0.0202736	0.888473	0.960147	0.0176623
mmu-miR-700-5p	-0.0662501	-1.04699	4.12305	0.0194194	0.890832	0.960147	0.0176623
mmu-miR-361-3p	-0.0313332	-1.02196	5.6805	0.0206141	0.887547	0.960147	0.0176623
mmu-miR-494-3p	-0.0308628	-1.02162	5.4689	0.0281873	0.868678	0.960147	0.0176623
mmu-miR-148a-5p	0.0141129	1.00983	10.2746	0.0251394	0.875915	0.960147	0.0176623
mmu-miR-29b-3p	0.0198004	1.01382	6.26651	0.0217891	0.884411	0.960147	0.0176623
mmu-miR-1983	0.0214415	1.01497	9.05142	0.0212299	0.885892	0.960147	0.0176623
mmu-miR-128-3p	0.023051	1.01611	6.45532	0.0265922	0.872412	0.960147	0.0176623
mmu-miR-690	0.0278756	1.01951	5.9032	0.0241659	0.87832	0.960147	0.0176623
mmu-miR-146b-5p	0.0417675	1.02937	4.37018	0.0192061	0.891429	0.960147	0.0176623
mmu-miR-505-5p	0.0847653	1.06052	3.44954	0.0213784	0.885497	0.960147	0.0176623
mmu-miR-542-5p	0.104053	1.07479	3.13659	0.0217429	0.884532	0.960147	0.0176623
mmu-miR-188-5p	0.107778	1.07757	3.33139	0.0211013	0.886236	0.960147	0.0176623
mmu-miR-3098-3p	0.215037	1.16073	2.29984	0.0282149	0.868615	0.960147	0.0176623
mmu-miR-365-3p	-0.0368563	-1.02588	4.80059	0.0177267	0.895667	0.96265	0.0165314
mmu-miR-652-5p	-0.144251	-1.10516	2.50635	0.0156657	0.901884	0.963332	0.0162238
mmu-miR-149-5p	-0.0193753	-1.01352	5.90017	0.0146581	0.905075	0.963332	0.0162238
mmu-miR-296-3p	-0.0156422	-1.0109	7.81745	0.01441	0.905877	0.963332	0.0162238
mmu-miR-411-3p	0.0125859	1.00876	8.51583	0.0153918	0.90274	0.963332	0.0162238
mmu-let-7e-3p	0.0540805	1.0382	4.73601	0.0163376	0.899814	0.963332	0.0162238
mmu-miR-1934-5p	-0.124303	-1.08998	2.65554	0.012425	0.912569	0.965615	0.0151959
mmu-miR-421-3p	0.0119892	1.00834	6.76312	0.0124267	0.912564	0.965615	0.0151959
mmu-miR-340-3p	0.0152902	1.01065	6.96052	0.012081	0.913783	0.965615	0.0151959
mmu-miR-181c-5p	0.00927678	1.00645	10.8389	0.0107063	0.918817	0.968899	0.0137214
mmu-miR-675-3p	0.016579	1.01156	6.2178	0.0101552	0.920926	0.969092	0.0136351
mmu-miR-30c-2-3p	-0.00960574	-1.00668	7.59296	0.0096151	0.92305	0.969299	0.0135421
mmu-miR-7683-5p	-0.103182	-1.07414	2.67645	0.00903261	0.92541	0.969753	0.0133391
mmu-miR-511-5p	-0.0728696	-1.05181	2.80848	0.00616491	0.938347	0.974436	0.0112468
mmu-miR-1960	-0.0463721	-1.03266	3.59841	0.00637669	0.937299	0.974436	0.0112468
mmu-miR-17-3p	-0.0203092	-1.01418	4.48778	0.00641729	0.9371	0.974436	0.0112468
mmu-miR-322-5p	-0.00805624	-1.0056	9.17506	0.00745576	0.932214	0.974436	0.0112468
mmu-miR-383-5p	0.0285672	1.02	4.24225	0.00554872	0.941502	0.974436	0.0112468
mmu-miR-532-3p	0.0521141	1.03678	3.70433	0.00574462	0.940481	0.974436	0.0112468
mmu-miR-7018-3p	0.031696	1.02221	3.53963	0.00502226	0.944342	0.975367	0.0108319
mmu-miR-1843a-5p/1843b-5p	-0.00887538	-1.00617	7.12719	0.00450843	0.947261	0.976377	0.0103823
mmu-miR-22-5p	-0.0315429	-1.0221	4.30602	0.0037131	0.952131	0.977392	0.00993118
mmu-miR-193b-3p	-0.0132163	-1.0092	5.21985	0.00400059	0.950315	0.977392	0.00993118
mmu-miR-141-3p	-0.0113274	-1.00788	6.21102	0.00129046	0.971768	0.994434	0.00242403
mmu-miR-199b-5p	-0.00303026	-1.0021	7.55023	0.000609522	0.980595	0.994434	0.00242403
mmu-miR-323-3p	-0.00205634	-1.00143	9.26749	0.000810511	0.977624	0.994434	0.00242403
mmu-miR-3470b	0.00449405	1.00312	5.50813	0.000742741	0.97858	0.994434	0.00242403
mmu-miR-877-3p	0.0167187	1.01166	5.18612	0.00083852	0.977241	0.994434	0.00242403
mmu-miR-186-3p	0.0281405	1.0197	2.93109	0.000721214	0.978892	0.994434	0.00242403
mmu-miR-495-5p	-0.0258586	-1.01809	2.18374	0.000332241	0.985673	0.995339	0.0020291
mmu-miR-675-5p	-0.00492607	-1.00342	4.4511	7.13551e-05	0.99336	0.995339	0.0020291
mmu-miR-215-5p	-0.00411682	-1.00286	4.74726	8.71634e-05	0.992661	0.995339	0.0020291
mmu-miR-582-3p	0.00265937	1.00185	7.08632	0.000393506	0.984408	0.995339	0.0020291
mmu-miR-7226-3p	0.00304674	1.00211	4.68684	0.00018033	0.989444	0.995339	0.0020291
mmu-miR-342-5p	0.00734941	1.00511	3.78212	0.000152016	0.990308	0.995339	0.0020291
mmu-miR-217-3p	-0.00535214	-1.00372	2.45575	2.07725e-05	0.996417	0.996417	0.00155874
