# Supplementary material for: Overexpression of Igf2-derived Mir483 inhibits Igf1 expression and leads to developmental growth restriction and metabolic dysfunction in mice
Source: Cell Rep. Author manuscript; Available in PMC 2025 Jan 12. (PMC7617298; doi:10.1016/j.celrep.2024.114750)
Supplement: Supplementary Material [file EMS202134-supplement-Supplementary_Material.zip › 1-s2.0-S221112472401101X-mmc4.xlsx]

## Sheet: E10.5_Mir483-5C
Official symbol	Ensembl ID	status	value_1	value_2	Log2 (fold change)	test_stat	p_value	q_value	significant	-Log10 (FDR adjusted P value)
Fbp2	ENSMUSG00000021456	OK	2.66473	0.310957	-3.0992	-4.30122	5e-05	0.0131541	yes	1.88094
mt-Rnr1	ENSMUSG00000064337	OK	1396.74	212.33	-2.71768	-4.64681	5e-05	0.0131541	yes	1.88094
Spink3	ENSMUSG00000024503	OK	21.9463	3.52131	-2.63979	-7.46028	5e-05	0.0131541	yes	1.88094
Cdhr2	ENSMUSG00000034918	OK	1.40204	0.249914	-2.48802	-4.31176	5e-05	0.0131541	yes	1.88094
Aldob	ENSMUSG00000028307	OK	8.02094	1.44166	-2.47604	-1.83953	5e-05	0.0131541	yes	1.88094
Spp2	ENSMUSG00000026295	OK	19.0222	3.45157	-2.46236	-4.83609	5e-05	0.0131541	yes	1.88094
Apob	ENSMUSG00000020609	OK	38.2055	7.23893	-2.39993	-3.84256	5e-05	0.0131541	yes	1.88094
Apoa1	ENSMUSG00000032083	OK	112.774	21.697	-2.37786	-6.88174	5e-05	0.0131541	yes	1.88094
Cubn	ENSMUSG00000026726	OK	14.0276	2.72926	-2.36169	-2.82706	5e-05	0.0131541	yes	1.88094
Fxyd2	ENSMUSG00000059412	OK	8.81684	1.72433	-2.35423	-5.12958	5e-05	0.0131541	yes	1.88094
Amn	ENSMUSG00000021278	OK	2.20562	0.432559	-2.35021	-3.99602	5e-05	0.0131541	yes	1.88094
4933402E13Rik	ENSMUSG00000045330	OK	5.42077	1.15449	-2.23124	-4.16317	5e-05	0.0131541	yes	1.88094
Afp	ENSMUSG00000054932	OK	428.751	92.0897	-2.21903	-4.26592	5e-05	0.0131541	yes	1.88094
Timd2	ENSMUSG00000040413	OK	2.46631	0.574823	-2.10116	-2.00194	5e-05	0.0131541	yes	1.88094
Phlda2	ENSMUSG00000010760	OK	9.40127	2.20873	-2.08964	-5.28782	5e-05	0.0131541	yes	1.88094
Slc39a4	ENSMUSG00000063354	OK	1.60163	0.390024	-2.0379	-3.43001	5e-05	0.0131541	yes	1.88094
Fga	ENSMUSG00000028001	OK	10.864	2.71718	-1.99938	-4.95959	5e-05	0.0131541	yes	1.88094
Ttr	ENSMUSG00000061808	OK	73.4954	18.6251	-1.9804	-3.28398	5e-05	0.0131541	yes	1.88094
Hnf4a	ENSMUSG00000017950	OK	2.9336	0.744147	-1.97901	-1.80646	5e-05	0.0131541	yes	1.88094
AA474408	ENSMUSG00000073867	OK	6.43463	1.66884	-1.94702	-5.83288	5e-05	0.0131541	yes	1.88094
Apoa2	ENSMUSG00000005681	OK	93.0345	24.4649	-1.92706	-5.5545	5e-05	0.0131541	yes	1.88094
F2	ENSMUSG00000027249	OK	2.4953	0.681527	-1.87237	-3.25612	5e-05	0.0131541	yes	1.88094
Mitf	ENSMUSG00000035158	OK	7.86395	2.15336	-1.86866	-3.36694	5e-05	0.0131541	yes	1.88094
Fgg	ENSMUSG00000033860	OK	14.0344	3.86481	-1.8605	-5.58166	5e-05	0.0131541	yes	1.88094
Apoa4	ENSMUSG00000032080	OK	20.6571	5.72796	-1.85054	-4.06713	5e-05	0.0131541	yes	1.88094
Mosc1	ENSMUSG00000026621	OK	2.33908	0.668844	-1.8062	-2.66595	5e-05	0.0131541	yes	1.88094
Cfi	ENSMUSG00000058952	OK	2.96815	0.908932	-1.70732	-3.50604	5e-05	0.0131541	yes	1.88094
Apoc2	ENSMUSG00000002992	OK	31.6044	9.73307	-1.69916	-3.67289	5e-05	0.0131541	yes	1.88094
Apom	ENSMUSG00000024391	OK	22.067	7.0133	-1.65373	-5.3663	5e-05	0.0131541	yes	1.88094
Igf2	ENSMUSG00000048583	OK	265.313	85.706	-1.63023	-5.77241	5e-05	0.0131541	yes	1.88094
Soat2	ENSMUSG00000023045	OK	2.02691	0.66409	-1.60983	-2.61885	5e-05	0.0131541	yes	1.88094
Tmem37	ENSMUSG00000050777	OK	7.07807	2.35541	-1.58738	-4.40212	5e-05	0.0131541	yes	1.88094
Car7	ENSMUSG00000031883	OK	3.58013	1.19495	-1.58307	-2.57613	5e-05	0.0131541	yes	1.88094
Tmprss2	ENSMUSG00000000385	OK	4.36945	1.46022	-1.58126	-4.18617	5e-05	0.0131541	yes	1.88094
2810459M11Rik	ENSMUSG00000026227	OK	1.78545	0.608197	-1.55368	-3.05094	5e-05	0.0131541	yes	1.88094
Plg	ENSMUSG00000059481	OK	1.96737	0.672454	-1.54876	-3.12679	5e-05	0.0131541	yes	1.88094
Rhox5	ENSMUSG00000095180	OK	20.833	7.33904	-1.50521	-4.94832	5e-05	0.0131541	yes	1.88094
Rbp4	ENSMUSG00000024990	OK	36.7486	13.216	-1.4754	-4.24908	5e-05	0.0131541	yes	1.88094
Klb	ENSMUSG00000029195	OK	1.51676	0.54683	-1.47183	-3.04845	5e-05	0.0131541	yes	1.88094
Serpinc1	ENSMUSG00000026715	OK	1.67712	0.614792	-1.44782	-2.85246	5e-05	0.0131541	yes	1.88094
Gm5424	ENSMUSG00000046687	OK	4.60762	1.71199	-1.42835	-3.68613	5e-05	0.0131541	yes	1.88094
U12	ENSMUSG00002075408	OK	910.043	338.587	-1.42641	-51.8675	5e-05	0.0131541	yes	1.88094
Rarg	ENSMUSG00000001288	OK	38.873	15.0024	-1.37358	-4.66466	5e-05	0.0131541	yes	1.88094
Serpina1b	ENSMUSG00000071178	OK	4.63265	1.80245	-1.36187	-3.13636	5e-05	0.0131541	yes	1.88094
Maob	ENSMUSG00000040147	OK	6.75353	2.74375	-1.29949	-3.33702	5e-05	0.0131541	yes	1.88094
Mfsd7c	ENSMUSG00000034258	OK	1.3264	0.547593	-1.27634	-2.7378	5e-05	0.0131541	yes	1.88094
Fgb	ENSMUSG00000033831	OK	13.0399	5.38393	-1.27621	-4.02377	5e-05	0.0131541	yes	1.88094
Gstm1	ENSMUSG00000058135	OK	5.99038	2.75676	-1.11968	-2.23831	5e-05	0.0131541	yes	1.88094
Serpinf2	ENSMUSG00000038224	OK	8.06714	3.73571	-1.11067	-2.51365	5e-05	0.0131541	yes	1.88094
U1	ENSMUSG00002074865	OK	722.501	345.616	-1.06383	-30.794	5e-05	0.0131541	yes	1.88094
Apoe	ENSMUSG00000002985	OK	125.888	63.7209	-0.982306	-3.87954	5e-05	0.0131541	yes	1.88094
Fcgrt	ENSMUSG00000003420	OK	7.99326	4.13615	-0.950495	-3.15272	5e-05	0.0131541	yes	1.88094
U5	ENSMUSG00000119286	OK	3489.66	1830.59	-0.930779	-82.9944	5e-05	0.0131541	yes	1.88094
Metazoa_SRP	ENSMUSG00002075175	OK	218.349	116.031	-0.912127	-9.6258	5e-05	0.0131541	yes	1.88094
SNORA57	ENSMUSG00000070167	OK	1260.32	675.475	-0.899816	-38.1552	5e-05	0.0131541	yes	1.88094
U6atac	ENSMUSG00000080358	OK	2123.79	1175.04	-0.853932	-60.0154	5e-05	0.0131541	yes	1.88094
Mttp	ENSMUSG00000028158	OK	4.56726	2.5857	-0.820774	-2.71797	5e-05	0.0131541	yes	1.88094
Cdh1	ENSMUSG00000000303	OK	5.21834	3.02196	-0.788106	-2.44482	5e-05	0.0131541	yes	1.88094
Gpx3	ENSMUSG00000018339	OK	30.4803	17.7595	-0.779288	-2.90772	5e-05	0.0131541	yes	1.88094
U3	ENSMUSG00000065883	OK	13150	8140.67	-0.69184	-18.0637	5e-05	0.0131541	yes	1.88094
Cldn6	ENSMUSG00000023906	OK	17.0587	10.6216	-0.683497	-2.861	5e-05	0.0131541	yes	1.88094
Nrk	ENSMUSG00000052854	OK	9.55243	5.97048	-0.678021	-2.58195	5e-05	0.0131541	yes	1.88094
U2	ENSMUSG00002075386	OK	15883.1	10138.8	-0.647607	-21.4101	5e-05	0.0131541	yes	1.88094
Zim1	ENSMUSG00000002266	OK	10.0224	6.47016	-0.631348	-2.47645	5e-05	0.0131541	yes	1.88094
U2	ENSMUSG00002075386	OK	10035.9	6481.11	-0.630851	-22.2629	5e-05	0.0131541	yes	1.88094
Tnc	ENSMUSG00000028364	OK	6.37549	4.23453	-0.590335	-2.47678	5e-05	0.0131541	yes	1.88094
Slc9a3r1	ENSMUSG00000020733	OK	20.8328	14.0987	-0.563293	-2.68294	5e-05	0.0131541	yes	1.88094
Igfbp5	ENSMUSG00000026185	OK	23.1012	16.0056	-0.529386	-2.48304	5e-05	0.0131541	yes	1.88094
Cndp2	ENSMUSG00000024644	OK	27.0066	18.7251	-0.528339	-2.27187	5e-05	0.0131541	yes	1.88094
2610528J11Rik	ENSMUSG00000028536	OK	2.46935	0.585189	-2.07716	-2.48789	0.0001	0.0249416	yes	1.60308
Gjb1	ENSMUSG00000047797	OK	2.01186	0.55324	-1.86255	-2.79239	0.0001	0.0249416	yes	1.60308
Gjb2	ENSMUSG00000046352	OK	2.97996	1.545	-0.947686	-2.46178	0.0001	0.0249416	yes	1.60308
Sepp1	ENSMUSG00000064373	OK	63.897	43.3644	-0.559236	-2.3367	0.0001	0.0249416	yes	1.60308
Hsd17b2	ENSMUSG00000031844	OK	3.21006	0.808141	-1.98992	-3.29234	0.00015	0.0338912	yes	1.46991
Serpina10	ENSMUSG00000061947	OK	1.6316	0.482527	-1.7576	-2.33585	0.00015	0.0338912	yes	1.46991
Qprt	ENSMUSG00000030674	OK	4.85291	2.11954	-1.1951	-2.07918	0.00015	0.0338912	yes	1.46991
Mybpc3	ENSMUSG00000002100	OK	7.44717	5.02887	-0.566458	-2.29052	0.00015	0.0338912	yes	1.46991
Hist2h4	ENSMUSG00000091405	OK	62.8942	46.0716	-0.449048	-2.40767	0.00015	0.0338912	yes	1.46991
Sigirr	ENSMUSG00000025494	OK	2.14839	0.959246	-1.16328	-2.58564	0.0002	0.0441494	yes	1.35508
Srcap	ENSMUSG00000053877	OK	7.2977	4.90309	-0.573752	-2.28381	0.0002	0.0441494	yes	1.35508
Pla1a		OK	1.11072	0.258847	-2.10133	-2.83342	0.00025	0.052761	no	1.27769
Fmo1		OK	9.38775	3.79981	-1.30485	-2.20392	0.00025	0.052761	no	1.27769
Diap1		OK	10.2531	5.14403	-0.995084	-2.32941	0.00025	0.052761	no	1.27769
Cldn2		OK	3.01974	0.560176	-2.43047	-1.17428	0.0003	0.0606474	no	1.21719
Pla2g12b		OK	3.2891	1.09756	-1.58339	-2.4071	0.0003	0.0606474	no	1.21719
Tgm1		OK	1.15953	0.473818	-1.29113	-2.23613	0.0003	0.0606474	no	1.21719
Lgmn		OK	27.0102	18.8928	-0.515667	-2.19427	0.0003	0.0606474	no	1.21719
Fn1		OK	28.7286	20.915	-0.457946	-2.159	0.00035	0.0692964	no	1.15929
Dusp9		OK	44.9322	33.7708	-0.411973	-2.17776	0.00035	0.0692964	no	1.15929
Tmem30b		OK	1.91309	0.97485	-0.972655	-2.50423	0.0004	0.0783878	no	1.10575
Tcf7l1		OK	8.37863	2.60594	-1.68491	-3.85324	0.00045	0.0872955	no	1.05901
Prima1		OK	2.71852	0.298577	-3.18665	-1.18753	0.0005	0.0941422	no	1.02622
Fmr1nb		OK	3.44204	0.713314	-2.27065	-2.90133	0.0005	0.0941422	no	1.02622
Tuba1b		OK	55.2624	40.7833	-0.438317	-2.2288	0.0005	0.0941422	no	1.02622
Haao		OK	1.85447	0.405487	-2.19328	-3.08287	0.0006	0.110798	no	0.955468
Proz		OK	1.28812	0.531259	-1.27778	-2.32391	0.0006	0.110798	no	0.955468
Creb3l3		OK	2.32014	0.7263	-1.67557	-2.04556	0.0007	0.126825	no	0.896795
Ctsh		OK	11.2156	5.8329	-0.943216	-1.89583	0.0007	0.126825	no	0.896795
Car4		OK	9.26108	4.36238	-1.08607	-1.90906	0.00075	0.134614	no	0.87091
Pvrl1		OK	1.48796	0.858408	-0.7936	-2.12275	0.0008	0.142259	no	0.84692
Dnajc22		OK	3.03841	1.3017	-1.22292	-1.80971	0.0009	0.155716	no	0.807667
Krt8		OK	16.7601	11.8208	-0.503701	-2.20996	0.0009	0.155716	no	0.807667
Cpn1		OK	2.15299	1.03352	-1.05878	-1.99614	0.00095	0.161458	no	0.79194
Inadl		OK	18.5031	9.48231	-0.964456	-3.29016	0.00095	0.161458	no	0.79194
Krt20		OK	1.3422	0.569128	-1.23777	-2.17612	0.001	0.167	no	0.777284
Acta2		OK	40.4528	30.3786	-0.413185	-2.17903	0.001	0.167	no	0.777284
BC021785		OK	1.55724	0.282513	-2.4626	-1.17492	0.0011	0.182116	no	0.739652
SNORA13		OK	1424.72	682.673	-1.06141	-1.8722	0.00115	0.187167	no	0.727771
St3gal1		OK	2.62322	1.72179	-0.607432	-1.99739	0.00115	0.187167	no	0.727771
Cpeb1		OK	1.24218	0.298783	-2.0557	-1.1192	0.00135	0.214271	no	0.669037
Gm10167		OK	7.71184	4.2128	-0.872296	-2.19325	0.0014	0.218593	no	0.660364
Arhgap17		OK	4.14122	2.79396	-0.567747	-1.85824	0.0014	0.218593	no	0.660364
Hist1h4j		OK	329.01	254.755	-0.369018	-2.45314	0.0015	0.232319	no	0.633915
Maml1		OK	5.38002	3.92815	-0.45376	-1.77875	0.0016	0.241953	no	0.616269
Mll2		OK	2.91703	2.2228	-0.392121	-1.81977	0.0016	0.241953	no	0.616269
Atp8a2		OK	2.02226	0.810888	-1.3184	-1.5284	0.0017	0.253089	no	0.596727
Mbl2		OK	1.79036	0.362779	-2.30309	-2.96657	0.00175	0.258529	no	0.587491
Slc7a9		OK	2.43409	0.678703	-1.84253	-1.34527	0.0018	0.261886	no	0.581888
Snora74a		OK	2266.89	1596.09	-0.506172	-1.7626	0.00195	0.281577	no	0.550403
Vwa5b2		OK	2.09397	0.819115	-1.3541	-1.55938	0.0022	0.315306	no	0.501268
Ifi30		OK	11.4807	7.42101	-0.629527	-2.14438	0.0023	0.32479	no	0.488397
Cmtm6		OK	11.1179	8.30496	-0.420842	-1.93505	0.00235	0.327042	no	0.485396
Apoc1		OK	12.8488	6.15008	-1.06295	-1.84321	0.00245	0.336087	no	0.473548
Wiz		OK	7.6916	4.78485	-0.684809	-1.79814	0.00245	0.336087	no	0.473548
Gab1		OK	6.49728	4.84053	-0.424671	-1.83268	0.00265	0.35761	no	0.44659
Lum		OK	35.4125	27.4403	-0.367962	-1.89645	0.00265	0.35761	no	0.44659
BC025446		OK	1.09285	0.274566	-1.99286	-2.53312	0.0027	0.35761	no	0.44659
Ehhadh		OK	1.42348	0.788952	-0.851412	-1.79208	0.00295	0.382802	no	0.417026
Tns1		OK	4.10268	3.11887	-0.395545	-1.75977	0.00295	0.382802	no	0.417026
Nynrin		OK	14.9532	11.482	-0.381071	-1.69671	0.00295	0.382802	no	0.417026
Adamts2		OK	1.82045	0.667684	-1.44706	-1.43088	0.0031	0.394275	no	0.404201
Snd1		OK	115.228	67.53	-0.770886	-2.41362	0.00315	0.395397	no	0.402967
Lyve1		OK	1.34477	0.721908	-0.897476	-1.83104	0.0032	0.399065	no	0.398956
Gipc2		OK	5.37096	2.47076	-1.12023	-1.45076	0.00335	0.409788	no	0.387441
Gcat		OK	19.1012	14.6402	-0.383729	-1.82121	0.00335	0.409788	no	0.387441
Fras1		OK	4.71086	3.65685	-0.365389	-1.76096	0.0034	0.413272	no	0.383764
Tfeb		OK	3.16168	1.43156	-1.1431	-1.40422	0.00355	0.428791	no	0.367754
Foxk1		OK	2.8985	2.13001	-0.444446	-1.70146	0.00365	0.435393	no	0.361119
Flnc		OK	5.60695	4.00766	-0.484455	-1.73395	0.0037	0.438633	no	0.357899
Slc27a2		OK	3.99332	1.32055	-1.59645	-1.77812	0.0038	0.444994	no	0.351646
Mogat2		OK	17.5107	12.0922	-0.534157	-1.68012	0.00385	0.445417	no	0.351233
Gm12020		OK	19.3897	14.7725	-0.392381	-1.84536	0.00385	0.445417	no	0.351233
Plagl2		OK	7.81287	6.04272	-0.370654	-1.62932	0.00395	0.45425	no	0.342705
SNORA8		OK	2402.13	1752.06	-0.455263	-29.8118	0.0045	0.496681	no	0.303922
Snord13		OK	2182.11	1353.44	-0.689089	-66.1469	0.00455	0.49933	no	0.301612
Zfp703		OK	2.57992	1.65804	-0.637841	-1.76158	0.00465	0.507405	no	0.294645
Krt18		OK	47.8832	37.4543	-0.354391	-1.82102	0.0049	0.52761	no	0.277687
Nav1		OK	2.58163	1.96601	-0.393011	-1.62403	0.00495	0.52761	no	0.277687
Pcbd1		OK	19.2321	13.3001	-0.532075	-2.1703	0.005	0.52761	no	0.277687
Trim25		OK	2.32106	1.45653	-0.672244	-1.62756	0.00515	0.534043	no	0.272424
Slc2a2		OK	3.76916	0.840231	-2.16538	-2.37938	0.0052	0.534043	no	0.272424
2310002L09Rik		OK	1.40931	0.471088	-1.58092	-1.74852	0.0052	0.534043	no	0.272424
Fam65c		OK	1.49559	0.739359	-1.01637	-1.66091	0.0053	0.535139	no	0.271533
Gss		OK	11.8095	7.29178	-0.695608	-1.56171	0.00535	0.535139	no	0.271533
Uap1l1		OK	14.0407	7.02556	-0.998926	-1.95275	0.0054	0.536755	no	0.270224
RP23-404J7.5		OK	66.0849	39.2366	-0.752122	-6.4858	0.00545	0.536755	no	0.270224
Hist1h2ad		OK	208.704	164.306	-0.345068	-2.77356	0.00545	0.536755	no	0.270224
Npl		OK	10.1869	7.12101	-0.516561	-1.85682	0.00555	0.540442	no	0.267251
Ganab		OK	58.7477	47.0605	-0.320014	-1.63044	0.0056	0.540442	no	0.267251
Fgf13		OK	12.7535	6.13853	-1.05493	-2.61678	0.00565	0.542541	no	0.265567
AI662270		OK	1.55936	0.554341	-1.49211	-1.31005	0.00585	0.558951	no	0.252626
Tdh		OK	1.38464	0.431009	-1.68373	-1.03339	0.0061	0.574267	no	0.240886
Slc39a1-ps		OK	2.60788	1.30576	-0.997986	-1.68391	0.00625	0.574312	no	0.240852
Retsat		OK	8.06526	4.32457	-0.899164	-1.60135	0.00625	0.574312	no	0.240852
Smarcd1		OK	22.6659	18.0679	-0.327096	-1.52558	0.0063	0.57615	no	0.239464
Trf		OK	89.2742	22.0469	-2.01767	-2.15177	0.00635	0.57797	no	0.238095
Rps16-ps2		OK	5.46426	2.19077	-1.31858	-1.69587	0.0065	0.588833	no	0.230008
Fbn1		OK	9.03215	7.14859	-0.337412	-1.54363	0.0066	0.595085	no	0.225421
Kcnd3		OK	1.70454	0.591454	-1.52704	-1.48612	0.00665	0.596791	no	0.224178
Rnf128		OK	3.65068	2.28836	-0.673854	-1.57661	0.0068	0.604602	no	0.21853
Ly75		OK	4.79595	3.67662	-0.383437	-1.59071	0.0069	0.607865	no	0.216193
Notch2		OK	11.8705	9.52744	-0.31722	-1.58401	0.0069	0.607865	no	0.216193
Rangap1		OK	84.3537	67.4575	-0.322473	-1.59217	0.00695	0.609474	no	0.215045
Ap1m2		OK	4.58915	3.04258	-0.592932	-1.76602	0.007	0.609888	no	0.21475
E2f8		OK	8.40633	5.78048	-0.540287	-1.68888	0.00705	0.609889	no	0.214749
L3mbtl2		OK	19.9693	14.002	-0.512154	-1.77581	0.00705	0.609888	no	0.21475
Gm8730		OK	29.2121	22.1821	-0.397169	-1.93823	0.00725	0.62159	no	0.206496
Lrp2		OK	8.02505	4.64123	-0.790002	-1.62527	0.00745	0.633085	no	0.198538
Col24a1		OK	3.56809	1.36711	-1.38402	-2.26014	0.0077	0.64859	no	0.18803
Ei24		OK	45.3019	36.4138	-0.315086	-1.50704	0.0077	0.64859	no	0.18803
Dynll2		OK	21.2119	15.2908	-0.472207	-1.49304	0.00785	0.658337	no	0.181552
Tnfrsf25		OK	2.14221	0.890171	-1.26694	-1.70865	0.00825	0.676176	no	0.16994
Tmem106a		OK	1.55591	0.670414	-1.21463	-1.2395	0.0083	0.676176	no	0.16994
Sowahb		OK	1.79611	1.16841	-0.620323	-1.5599	0.00835	0.676176	no	0.16994
Hist1h3h		OK	280.736	221.944	-0.339017	-3.15352	0.00835	0.676176	no	0.16994
Plbd1		OK	1.87898	0.925348	-1.02188	-1.46271	0.00845	0.676176	no	0.16994
Gm10320		OK	16.3849	10.4175	-0.653361	-2.45577	0.00845	0.676176	no	0.16994
Ezr		OK	29.8086	20.8377	-0.516529	-1.59854	0.00855	0.681339	no	0.166637
Ptpn23		OK	3.39849	2.53674	-0.42192	-1.60145	0.00875	0.688704	no	0.161967
Folr1		OK	17.4357	8.08915	-1.10799	-1.87355	0.00895	0.698718	no	0.155698
Armcx4		OK	15.7794	12.8025	-0.301621	-1.48855	0.0091	0.701869	no	0.153744
Hist1h4f		OK	910.736	738.544	-0.302349	-3.13543	0.01025	0.778068	no	0.108982
Hip1r		OK	7.34157	4.58007	-0.680718	-1.68173	0.0105	0.78464	no	0.10533
Mllt1		OK	24.9907	20.3047	-0.299579	-1.55571	0.01055	0.785321	no	0.104953
BC006965		OK	2.25753	1.17711	-0.939496	-1.10147	0.01095	0.805727	no	0.0938121
Acox3		OK	5.30223	2.84513	-0.898105	-1.74087	0.01115	0.81112	no	0.0909149
Fcgr3		OK	4.64193	2.97346	-0.642584	-1.37451	0.01115	0.81112	no	0.0909149
Tst		OK	7.61081	5.14376	-0.565226	-1.76511	0.0113	0.813346	no	0.0897247
Mad1l1		OK	40.4031	25.4021	-0.669516	-2.50311	0.01135	0.813346	no	0.0897247
Tmem51		OK	4.09759	2.77922	-0.560096	-1.62505	0.01145	0.814434	no	0.0891441
Prr12		OK	2.16563	1.59815	-0.438383	-1.58053	0.01145	0.814434	no	0.0891441
Slc39a1		OK	11.7467	9.14452	-0.361271	-1.56878	0.0117	0.826097	no	0.082969
Fsd2		OK	1.51069	1.00174	-0.5927	-1.52451	0.0118	0.827077	no	0.0824541
Lpar2		OK	2.79212	2.09671	-0.413233	-1.43958	0.0118	0.827077	no	0.0824541
Ep300		OK	7.27315	5.8506	-0.313994	-1.50111	0.01195	0.828519	no	0.0816975
Cldn4		OK	6.95721	5.02161	-0.470359	-1.66377	0.01225	0.84323	no	0.074054
Synpo2l		OK	1.15313	0.721338	-0.676809	-1.46833	0.0125	0.848672	no	0.0712601
Itgb1bp2		OK	7.03086	4.59609	-0.613294	-1.44414	0.01255	0.848672	no	0.0712601
Peg10		OK	71.5521	52.3062	-0.523463	-1.34671	0.01255	0.848672	no	0.0712601
Cited1		OK	21.4841	12.4166	-0.791001	-1.45794	0.0128	0.854291	no	0.0683942
Msrb3		OK	14.2147	10.426	-0.447195	-1.64434	0.0129	0.854291	no	0.0683942
F10		OK	2.00941	1.11937	-0.844086	-1.30788	0.013	0.857955	no	0.0665355
Sorl1		OK	7.02094	3.98817	-0.815936	-1.94982	0.0131	0.861594	no	0.0646973
Klc2		OK	20.4744	13.8004	-0.569108	-1.56678	0.01315	0.861931	no	0.0645275
Tcn2		OK	11.5065	8.85963	-0.377129	-1.42027	0.01355	0.882128	no	0.0544684
Pcnxl3		OK	16.5028	11.3607	-0.538663	-1.63599	0.01375	0.886137	no	0.0524991
Fbln2		OK	12.7687	8.96025	-0.511	-1.56868	0.01375	0.886137	no	0.0524991
Mir1967		OK	84.1169	25.2813	-1.73433	-0.0212447	0.014	0.894134	no	0.0485974
Polr2a		OK	16.6409	11.5161	-0.531082	-1.41835	0.01415	0.894134	no	0.0485974
6330408A02Rik		OK	15.1876	7.62607	-0.993886	-2.08406	0.01445	0.901014	no	0.0452685
Slc16a9		OK	1.68081	0.952266	-0.819721	-1.55884	0.01455	0.904313	no	0.0436812
Suox		OK	6.83707	5.15405	-0.407671	-1.53239	0.0148	0.913936	no	0.0390842
Crkl		OK	15.7932	12.8564	-0.296817	-1.38888	0.015	0.914669	no	0.038736
Slc2a3		OK	52.2303	39.1671	-0.415244	-1.60327	0.01505	0.914669	no	0.038736
Slc6a13		OK	2.55908	1.27961	-0.999922	-1.2914	0.01525	0.921118	no	0.0356847
Fus		OK	43.8312	28.5493	-0.618504	-1.62012	0.0153	0.921118	no	0.0356847
Amot		OK	20.3079	15.9199	-0.35121	-1.41451	0.0153	0.921118	no	0.0356847
Syt8		OK	2.98168	1.07332	-1.47405	-1.5587	0.0154	0.921361	no	0.0355702
Eif2c2		OK	9.38407	7.69115	-0.287013	-1.41843	0.01595	0.945431	no	0.0243702
Itgb5		OK	34.7149	25.1662	-0.464066	-1.75532	0.01625	0.957304	no	0.0189501
2310021P13Rik		OK	11.557	9.43911	-0.292043	-1.45048	0.0166	0.963151	no	0.0163056
Gm14897		OK	46.4035	24.217	-0.938212	-9.37612	0.0168	0.971416	no	0.0125947
SNORA55		OK	1499.52	792.336	-0.920313	-28.9373	0.0169	0.971416	no	0.0125947
Rtl1		OK	5.24385	4.18076	-0.326861	-1.37286	0.017	0.971416	no	0.0125947
Chchd10		OK	6.37827	4.13949	-0.623711	-1.66503	0.0171	0.971416	no	0.0125947
Zbtb39		OK	4.88925	3.85557	-0.34267	-1.38187	0.0171	0.971416	no	0.0125947
Fscn2		OK	1.19379	0.367967	-1.6979	-1.20199	0.0172	0.971416	no	0.0125947
Mtap7d2		OK	5.11986	2.67602	-0.936015	-1.14872	0.01725	0.971416	no	0.0125947
Mvp		OK	3.43048	1.18099	-1.53841	-1.59829	0.0173	0.971416	no	0.0125947
Tubb6		OK	36.2119	29.478	-0.296827	-1.55686	0.01735	0.971416	no	0.0125947
Notch3		OK	9.05053	7.41307	-0.287932	-1.37697	0.0174	0.971416	no	0.0125947
Lman2		OK	35.7433	29.4799	-0.277938	-1.43044	0.0175	0.974167	no	0.0113666
Gm5456		OK	1.55712	0.708324	-1.1364	-1.39759	0.01765	0.979677	no	0.00891709
SNORA73		OK	3091.61	2336.69	-0.403892	-8.97504	0.01775	0.982388	no	0.00771695
Sytl1		OK	1.16405	0.393186	-1.56586	-0.900877	0.018	0.984458	no	0.00680281
Hook2		OK	4.21077	3.06754	-0.457003	-1.52623	0.018	0.984458	no	0.00680281
Kdelr1		OK	51.9704	39.7782	-0.385714	-1.39283	0.01805	0.984458	no	0.00680281
Kdm6b		OK	5.28991	3.20087	-0.724781	-1.39218	0.0182	0.984458	no	0.00680281
Dag1		OK	14.2784	11.6616	-0.292071	-1.33284	0.01825	0.984458	no	0.00680281
P2rx4		OK	4.96605	2.64454	-0.909082	-1.31112	0.01845	0.988644	no	0.00496006
Gm13456		OK	16.4828	12.8245	-0.362057	-1.55825	0.0185	0.988644	no	0.00496006
Pdgfrb		OK	9.80822	7.98796	-0.296165	-1.33045	0.01855	0.988644	no	0.00496006
Hbb-b2		OK	100.506	81.8795	-0.295706	-1.93598	0.01875	0.988644	no	0.00496006
Tbx20		OK	5.62858	4.35342	-0.370622	-1.35655	0.0188	0.988644	no	0.00496006
Gm98		OK	2.68481	2.04139	-0.395264	-1.40053	0.0189	0.988644	no	0.00496006
Rrp12		OK	8.51825	6.82471	-0.319788	-1.47157	0.01895	0.988644	no	0.00496006
Map3k8		OK	1.21683	0.64105	-0.924616	-1.357	0.01905	0.988644	no	0.00496006
7SK		OK	41.3217	27.5309	-0.585846	-3.68954	0.0191	0.988644	no	0.00496006
Wasf1		OK	4.39725	3.23634	-0.442237	-1.38768	0.01915	0.988644	no	0.00496006
Glrx		OK	9.82584	7.20182	-0.44822	-1.68921	0.01945	0.999531	no	0.000203732
Gm15796		OK	48.99	25.7901	-0.925668	-9.48734	0.0197	0.999531	no	0.000203732
Zfp385a		OK	2.70829	1.85103	-0.549049	-1.47656	0.0197	0.999531	no	0.000203732
Pygl		OK	12.743	8.11073	-0.651797	-1.87292	0.01995	0.999531	no	0.000203732
Gm13498		OK	4.51472	3.23845	-0.479331	-1.55351	0.01995	0.999531	no	0.000203732
4930471M23Rik		OK	12.2459	8.65812	-0.500178	-1.3426	0.02055	0.999531	no	0.000203732
Gm12929		OK	8.24107	4.44815	-0.889626	-2.89612	0.0206	0.999531	no	0.000203732
Anxa6		OK	32.167	26.6391	-0.272039	-1.28571	0.0207	0.999531	no	0.000203732
BC048403		OK	2.02134	1.01955	-0.987375	-1.32051	0.0209	0.999531	no	0.000203732
Rab25		OK	3.58474	2.06092	-0.798578	-1.53777	0.02095	0.999531	no	0.000203732
Cebpa		OK	1.60353	1.02259	-0.649029	-1.5633	0.021	0.999531	no	0.000203732
Hist1h2ae		OK	114.57	93.21	-0.297669	-2.07833	0.02105	0.999531	no	0.000203732
Tspan14		OK	32.3482	26.6398	-0.280105	-1.4446	0.0213	0.999531	no	0.000203732
Gga2		OK	43.9999	35.1818	-0.32267	-1.38758	0.02155	0.999531	no	0.000203732
Crebbp		OK	11.4819	9.49999	-0.273359	-1.34732	0.02175	0.999531	no	0.000203732
Sema4a		OK	3.12384	1.79381	-0.800297	-1.20524	0.022	0.999531	no	0.000203732
Metazoa_SRP		OK	53.011	33.5324	-0.660734	-1.29247	0.022	0.999531	no	0.000203732
Bcr		OK	6.44673	5.24623	-0.297287	-1.39305	0.022	0.999531	no	0.000203732
Pcgf2		OK	13.8408	9.5593	-0.533947	-1.47653	0.02205	0.999531	no	0.000203732
Tpra1		OK	28.6597	20.1457	-0.50855	-1.72061	0.0223	0.999531	no	0.000203732
Sct		OK	5.40889	3.1306	-0.788893	-1.30184	0.0224	0.999531	no	0.000203732
Tex264		OK	10.4054	7.90877	-0.395812	-1.32658	0.02245	0.999531	no	0.000203732
Arap1		OK	52.0066	29.9227	-0.797452	-4.54474	0.0228	0.999531	no	0.000203732
Rpl3		OK	33.1095	26.775	-0.306361	-1.57243	0.023	0.999531	no	0.000203732
Ikzf4		OK	2.63465	1.25074	-1.07483	-1.49095	0.02305	0.999531	no	0.000203732
Pklr		OK	15.6204	10.0937	-0.629971	-1.75502	0.02305	0.999531	no	0.000203732
Pdcd11		OK	14.6326	12.0719	-0.277526	-1.35842	0.0232	0.999531	no	0.000203732
Col15a1		OK	6.45287	3.6191	-0.834312	-1.67744	0.02345	0.999531	no	0.000203732
Gripap1		OK	15.5865	11.5558	-0.431681	-1.39104	0.0236	0.999531	no	0.000203732
Safb		OK	26.8668	22.3187	-0.267574	-1.39633	0.02365	0.999531	no	0.000203732
Fbn2		OK	24.0775	19.9254	-0.273082	-1.32561	0.0244	0.999531	no	0.000203732
Gm12516		OK	4.96022	2.20006	-1.17286	-3.03807	0.02445	0.999531	no	0.000203732
Hist4h4		OK	67.0764	55.7797	-0.266065	-1.39659	0.02465	0.999531	no	0.000203732
Tnfrsf18		OK	4.98615	2.27079	-1.13473	-1.16635	0.0247	0.999531	no	0.000203732
Creb3l2		OK	3.42484	2.25133	-0.605261	-1.23803	0.0248	0.999531	no	0.000203732
Lasp1		OK	54.4374	37.2516	-0.547295	-1.83464	0.0249	0.999531	no	0.000203732
Renbp		OK	25.3115	15.854	-0.674947	-1.66094	0.025	0.999531	no	0.000203732
Qsox1		OK	10.733	7.7549	-0.468877	-1.42683	0.025	0.999531	no	0.000203732
Snord49b		OK	7250.72	2723.17	-1.41284	-197.88	0.0254	0.999531	no	0.000203732
Trim71		OK	14.3309	11.8787	-0.270759	-1.36875	0.0254	0.999531	no	0.000203732
U2		OK	1722.83	1398.73	-0.300667	-9.74761	0.02565	0.999531	no	0.000203732
U1		OK	32.9583	7.97024	-2.04795	-15.5564	0.02575	0.999531	no	0.000203732
Slc38a1		OK	17.3418	14.4384	-0.264349	-1.25859	0.02585	0.999531	no	0.000203732
Clic6		OK	4.11161	1.95274	-1.0742	-1.11966	0.0259	0.999531	no	0.000203732
Slc41a1		OK	11.3902	7.02946	-0.69631	-1.58077	0.0261	0.999531	no	0.000203732
Col5a1		OK	8.71909	6.54503	-0.413778	-1.31426	0.02615	0.999531	no	0.000203732
Ccnk		OK	4.90867	3.73289	-0.395038	-1.363	0.02655	0.999531	no	0.000203732
Efhd2		OK	7.94137	6.23558	-0.348865	-1.40472	0.0266	0.999531	no	0.000203732
Uhrf1bp1		OK	8.88888	6.77104	-0.392624	-1.32067	0.02725	0.999531	no	0.000203732
Scarna17		OK	1941.39	1093.95	-0.827539	-130.192	0.02755	0.999531	no	0.000203732
Bcas1		OK	1.04746	0.386085	-1.43991	-0.896361	0.0276	0.999531	no	0.000203732
Isyna1		OK	38.5102	31.885	-0.272359	-1.47828	0.02775	0.999531	no	0.000203732
Ctsb		OK	19.4479	14.9062	-0.3837	-1.24702	0.02785	0.999531	no	0.000203732
Atp7b		OK	1.79312	1.3282	-0.432998	-1.26407	0.028	0.999531	no	0.000203732
Mcoln2		OK	1.63484	0.652956	-1.32409	-0.904002	0.02815	0.999531	no	0.000203732
Tiprl		OK	25.9589	20.9314	-0.310563	-1.2677	0.02815	0.999531	no	0.000203732
Zfhx3		OK	3.32144	2.75061	-0.272057	-1.29032	0.02825	0.999531	no	0.000203732
Smcr7		OK	9.97324	5.56117	-0.842674	-1.27854	0.0287	0.999531	no	0.000203732
Akr1c19		OK	2.52328	1.46118	-0.788164	-1.2437	0.0289	0.999531	no	0.000203732
Sema4d		OK	2.54172	1.36843	-0.893279	-0.814718	0.0291	0.999531	no	0.000203732
Bspry		OK	1.5799	0.933274	-0.759461	-1.13633	0.0291	0.999531	no	0.000203732
Abca1		OK	4.51739	3.33851	-0.436284	-1.29835	0.0291	0.999531	no	0.000203732
Srrm2		OK	35.998	29.762	-0.274446	-1.24975	0.02925	0.999531	no	0.000203732
Gm12750		OK	2.77111	1.18129	-1.2301	-1.40506	0.0294	0.999531	no	0.000203732
Amotl2		OK	63.1261	47.7037	-0.404136	-1.55411	0.02945	0.999531	no	0.000203732
Gpr155		OK	2.19983	1.23101	-0.837556	-1.2986	0.0295	0.999531	no	0.000203732
Foxa3		OK	1.06867	0.61563	-0.795677	-1.26932	0.0295	0.999531	no	0.000203732
Neu1		OK	10.6119	7.01301	-0.597582	-1.2373	0.02965	0.999531	no	0.000203732
Slc15a4		OK	16.056	10.9511	-0.552029	-1.75864	0.02985	0.999531	no	0.000203732
Rfx7		OK	7.0853	5.7588	-0.299061	-1.25717	0.03005	0.999531	no	0.000203732
Cherp		OK	5.87282	4.38913	-0.420117	-1.26663	0.0302	0.999531	no	0.000203732
Kcnj12		OK	1.10101	0.683831	-0.687121	-1.22468	0.03045	0.999531	no	0.000203732
Prrc2c		OK	25.4961	21.342	-0.256579	-1.25063	0.03045	0.999531	no	0.000203732
Akr7a5		OK	24.7761	19.8087	-0.322812	-1.26025	0.0305	0.999531	no	0.000203732
Gm13583		OK	5.05959	0.282743	-4.16145	-1.2413	0.03095	0.999531	no	0.000203732
Ap1s3		OK	1.64775	0.592515	-1.47557	-1.04036	0.03095	0.999531	no	0.000203732
Gm5292		OK	1.07688	0.384416	-1.48612	-1.67337	0.03145	0.999531	no	0.000203732
Hist1h2ah		OK	266.337	223.322	-0.254126	-2.13787	0.03145	0.999531	no	0.000203732
1700064H15Rik		OK	26.136	18.106	-0.529565	-1.20703	0.03165	0.999531	no	0.000203732
AY036118		OK	4030.07	2591.78	-0.636861	-1.69957	0.0319	0.999531	no	0.000203732
Anp32b		OK	28.5293	23.5196	-0.278583	-1.41774	0.03195	0.999531	no	0.000203732
Parm1		OK	5.30294	4.30076	-0.302201	-1.25301	0.032	0.999531	no	0.000203732
Gm2a		OK	2.44822	1.83604	-0.415138	-1.2958	0.03215	0.999531	no	0.000203732
Coro2b		OK	8.34455	4.68835	-0.831753	-1.43053	0.03225	0.999531	no	0.000203732
Col16a1		OK	5.56172	3.22481	-0.78632	-1.27857	0.03265	0.999531	no	0.000203732
Frem2		OK	5.28399	4.40328	-0.26305	-1.25549	0.0328	0.999531	no	0.000203732
Col1a1		OK	36.0967	20.0626	-0.847357	-2.07701	0.0329	0.999531	no	0.000203732
Ctsw		OK	1.14423	0.633974	-0.85188	-1.4216	0.03315	0.999531	no	0.000203732
Srcap		OK	14.8266	11.5388	-0.361694	-1.34792	0.03315	0.999531	no	0.000203732
Lrrc29		OK	1.20121	0.732573	-0.713445	-1.40524	0.03325	0.999531	no	0.000203732
Stxbp2		OK	48.1728	34.1929	-0.494522	-2.34745	0.03325	0.999531	no	0.000203732
Hnrnpul2		OK	21.0779	17.7589	-0.247186	-1.24912	0.0335	0.999531	no	0.000203732
Aass		OK	4.64335	2.28971	-1.02	-1.06698	0.0337	0.999531	no	0.000203732
Tac2		OK	2.86027	1.62652	-0.814364	-1.16865	0.0337	0.999531	no	0.000203732
Cobll1		OK	3.03836	1.85089	-0.715071	-1.21672	0.0337	0.999531	no	0.000203732
Gatsl2		OK	1.8717	1.31548	-0.508764	-1.18493	0.03375	0.999531	no	0.000203732
Nek9		OK	16.2443	13.6819	-0.247656	-1.23095	0.0348	0.999531	no	0.000203732
Uqcc		OK	214.774	149.562	-0.522074	-4.55735	0.0349	0.999531	no	0.000203732
Gm12309		OK	50.3863	26.4	-0.932494	-10.9223	0.0354	0.999531	no	0.000203732
Gm15223		OK	3.55069	2.20165	-0.689513	-1.66042	0.0359	0.999531	no	0.000203732
Pqlc2		OK	5.16788	3.26827	-0.661043	-1.1864	0.0362	0.999531	no	0.000203732
Gm9800		OK	8.33776	5.99758	-0.47528	-1.52976	0.0365	0.999531	no	0.000203732
5S_rRNA		OK	53.3865	33.3211	-0.680041	-0.00938678	0.03655	0.999531	no	0.000203732
Ambp		OK	6.19557	4.42784	-0.484633	-1.12141	0.03675	0.999531	no	0.000203732
Alg12		OK	9.14372	6.66515	-0.456145	-1.18748	0.03745	0.999531	no	0.000203732
Snora78		OK	5850.02	3010.7	-0.958343	-25.8185	0.0375	0.999531	no	0.000203732
Zfyve26		OK	3.22085	2.63633	-0.28891	-1.23845	0.03755	0.999531	no	0.000203732
Plin3		OK	26.8904	22.4612	-0.259657	-1.32345	0.03765	0.999531	no	0.000203732
Hpn		OK	5.93229	2.76801	-1.09974	-1.27765	0.03775	0.999531	no	0.000203732
Mapk15		OK	1.10687	0.511973	-1.11234	-1.37393	0.03785	0.999531	no	0.000203732
Gpr173		OK	5.7531	3.98394	-0.530144	-1.40374	0.03785	0.999531	no	0.000203732
Gm8812		OK	3.98358	1.91212	-1.05889	-2.50678	0.03815	0.999531	no	0.000203732
Metazoa_SRP		OK	2.02952	1.50988	-0.42671	-0.00546391	0.0382	0.999531	no	0.000203732
2210404O07Rik		OK	1.41059	0.756856	-0.898206	-1.04581	0.03825	0.999531	no	0.000203732
Hint2		OK	27.9661	20.3827	-0.456336	-1.18707	0.0384	0.999531	no	0.000203732
Sh3bp2		OK	5.69292	4.16127	-0.452145	-1.10365	0.03845	0.999531	no	0.000203732
Mtg1		OK	32.2016	21.6279	-0.574239	-2.98543	0.0387	0.999531	no	0.000203732
Dock6		OK	3.59927	2.90579	-0.308773	-1.26323	0.0388	0.999531	no	0.000203732
Dhx9		OK	63.2286	53.0766	-0.252501	-1.21005	0.03935	0.999531	no	0.000203732
Tmem136		OK	2.97346	2.26114	-0.39509	-1.26685	0.0394	0.999531	no	0.000203732
RP23-58L22.2		OK	13.3143	5.36592	-1.31108	-1.17042	0.03945	0.999531	no	0.000203732
Cand2		OK	16.7788	14.0934	-0.251622	-1.29715	0.03945	0.999531	no	0.000203732
Metazoa_SRP		OK	19.7495	13.1215	-0.589891	-2.55381	0.0395	0.999531	no	0.000203732
Gcnt4		OK	1.24045	0.896001	-0.469292	-1.21161	0.03955	0.999531	no	0.000203732
1700112E06Rik		OK	1.24514	0.529703	-1.23305	-1.2331	0.0396	0.999531	no	0.000203732
Daam2		OK	2.87743	2.30563	-0.31962	-1.2	0.04	0.999531	no	0.000203732
Epb4.1l4b		OK	2.90286	1.73336	-0.743904	-0.990197	0.0401	0.999531	no	0.000203732
Plxna2		OK	10.7065	8.31365	-0.364932	-1.2144	0.04015	0.999531	no	0.000203732
Me1		OK	2.23531	1.64096	-0.445932	-1.19353	0.04035	0.999531	no	0.000203732
Pitx1		OK	9.63761	7.49364	-0.363009	-1.24871	0.04035	0.999531	no	0.000203732
Ubqln2		OK	14.6827	12.2186	-0.265048	-1.31681	0.04035	0.999531	no	0.000203732
Upk3b		OK	4.95436	3.80304	-0.381545	-1.28209	0.0407	0.999531	no	0.000203732
Gltpd2		OK	1.03825	0.465987	-1.1558	-1.17023	0.0408	0.999531	no	0.000203732
Cpxm1		OK	9.95085	7.25732	-0.455384	-1.17136	0.04105	0.999531	no	0.000203732
Gm12221		OK	1.95568	1.19233	-0.713886	-1.44669	0.04115	0.999531	no	0.000203732
Atp5k		OK	294.998	241.374	-0.289436	-1.1396	0.0412	0.999531	no	0.000203732
Slc6a6		OK	13.0829	11.0602	-0.242301	-1.20236	0.0415	0.999531	no	0.000203732
Pom121		OK	3.30732	2.27563	-0.539396	-1.22734	0.0416	0.999531	no	0.000203732
Cramp1l		OK	5.25201	4.36376	-0.267299	-1.20075	0.0416	0.999531	no	0.000203732
Ldb3		OK	1.45521	0.938773	-0.632375	-1.14762	0.0418	0.999531	no	0.000203732
Paox		OK	2.99229	1.94359	-0.622523	-1.16301	0.04195	0.999531	no	0.000203732
0610040J01Rik		OK	2.19107	1.4888	-0.55749	-1.30053	0.04235	0.999531	no	0.000203732
Rhoc		OK	43.9392	34.8213	-0.335539	-1.15816	0.04235	0.999531	no	0.000203732
Dhx33		OK	20.0531	15.907	-0.334162	-1.17733	0.0424	0.999531	no	0.000203732
Dgat2		OK	5.93497	4.59935	-0.367811	-1.32179	0.04245	0.999531	no	0.000203732
Dlk1		OK	84.3416	66.5694	-0.341386	-1.28931	0.04255	0.999531	no	0.000203732
Rps11-ps3		OK	3.97388	2.17431	-0.869991	-2.1231	0.0427	0.999531	no	0.000203732
Gm11838		OK	51.4305	32.6377	-0.656085	-1.20879	0.0431	0.999531	no	0.000203732
Mfge8		OK	22.2423	18.5415	-0.262548	-1.16137	0.0432	0.999531	no	0.000203732
Sdk1		OK	3.7606	2.32231	-0.695398	-1.31931	0.0434	0.999531	no	0.000203732
Mt3		OK	2.22595	1.04031	-1.0974	-2.00227	0.0435	0.999531	no	0.000203732
Ttyh3		OK	8.45817	7.0177	-0.269348	-1.25188	0.04355	0.999531	no	0.000203732
Tbc1d10a		OK	11.0928	8.54584	-0.376336	-1.19412	0.04365	0.999531	no	0.000203732
Rnase4		OK	7.63168	5.79142	-0.398084	-1.21967	0.0438	0.999531	no	0.000203732
Arhgef1		OK	16.7073	11.9897	-0.478685	-1.58275	0.04385	0.999531	no	0.000203732
Snx8		OK	11.7542	9.64201	-0.285775	-1.2937	0.04385	0.999531	no	0.000203732
Scfd2		OK	7.99329	5.71951	-0.4829	-1.33065	0.0439	0.999531	no	0.000203732
Fam160b2		OK	3.6116	2.84711	-0.343137	-1.24708	0.0439	0.999531	no	0.000203732
Myh6		OK	18.225	10.8938	-0.742413	-1.13784	0.0441	0.999531	no	0.000203732
Rab20		OK	1.80093	1.10655	-0.702674	-1.1617	0.0441	0.999531	no	0.000203732
Pla2r1		OK	2.31355	1.25581	-0.881495	-1.31576	0.0445	0.999531	no	0.000203732
Nid1		OK	15.0145	12.7484	-0.236044	-1.16373	0.04465	0.999531	no	0.000203732
Rps12-ps9		OK	1.21377	0.890661	-0.446548	-0.00640631	0.0447	0.999531	no	0.000203732
Pdk2		OK	1.48896	0.673312	-1.14496	-1.07594	0.04485	0.999531	no	0.000203732
Stac3		OK	4.11899	2.27492	-0.856476	-1.3576	0.04485	0.999531	no	0.000203732
Tspan8		OK	2.33009	1.49542	-0.639834	-1.20121	0.045	0.999531	no	0.000203732
BC057022		OK	1.54634	0.725816	-1.09118	-1.15854	0.0452	0.999531	no	0.000203732
Bst2		OK	5.56985	3.72618	-0.579943	-1.51245	0.04555	0.999531	no	0.000203732
Lsp1		OK	21.4492	15.0822	-0.508078	-1.10961	0.0459	0.999531	no	0.000203732
Casq1		OK	6.22252	3.87496	-0.683317	-1.23973	0.04605	0.999531	no	0.000203732
Myl7		OK	126.152	105.922	-0.25216	-1.72558	0.04625	0.999531	no	0.000203732
Pmp22		OK	10.211	7.65194	-0.416228	-1.1174	0.04645	0.999531	no	0.000203732
Gatad2b		OK	12.4296	10.1057	-0.298612	-1.27693	0.0465	0.999531	no	0.000203732
Ass1		OK	2.93844	1.85294	-0.665237	-1.30505	0.047	0.999531	no	0.000203732
St6galnac2		OK	4.9697	2.68118	-0.890291	-1.20991	0.0473	0.999531	no	0.000203732
Taf1c		OK	6.79357	4.53597	-0.582758	-1.27482	0.0473	0.999531	no	0.000203732
Nkx2-6		OK	1.42501	0.864382	-0.721232	-1.20185	0.0476	0.999531	no	0.000203732
U2		OK	1636.68	1299.44	-0.332882	-8.70988	0.04765	0.999531	no	0.000203732
Ttc36		OK	1.01003	0.410866	-1.29766	-1.67643	0.04785	0.999531	no	0.000203732
Hmg20b		OK	53.8007	41.322	-0.380716	-1.43065	0.04795	0.999531	no	0.000203732
Clstn2		OK	2.2691	1.72231	-0.39777	-1.21422	0.0481	0.999531	no	0.000203732
Mdh2		OK	104.964	86.6562	-0.276524	-1.13971	0.04825	0.999531	no	0.000203732
Gm10269		OK	63.4861	49.205	-0.367634	-2.56492	0.0483	0.999531	no	0.000203732
Fam65a		OK	1.49834	1.09117	-0.457492	-1.18459	0.04835	0.999531	no	0.000203732
Aoc2		OK	3.43687	2.58524	-0.410796	-1.11605	0.0485	0.999531	no	0.000203732
Ryr2		OK	1.3733	1.1237	-0.28939	-1.13118	0.04855	0.999531	no	0.000203732
Plekhg3		OK	2.36135	1.84559	-0.35553	-1.18318	0.04875	0.999531	no	0.000203732
Emp2		OK	2.6252	1.99283	-0.397609	-1.21011	0.04935	0.999531	no	0.000203732
Impdh2		OK	11.2285	8.98143	-0.322152	-1.29781	0.04965	0.999531	no	0.000203732
Hprt		OK	22.9738	18.9281	-0.279457	-1.33182	0.0497	0.999531	no	0.000203732
Rbpms2		OK	4.11147	3.03575	-0.437603	-1.15767	0.0498	0.999531	no	0.000203732
Snx19		OK	7.70969	6.45803	-0.255578	-1.16008	0.0501	0.999531	no	0.000203732
Aamp		OK	70.8302	60.3896	-0.230065	-1.12513	0.0502	0.999531	no	0.000203732
Arl8a		OK	7.60332	5.49927	-0.467389	-1.13684	0.0504	0.999531	no	0.000203732
Slc6a4		OK	1.01802	0.525645	-0.9536	-0.922637	0.05045	0.999531	no	0.000203732
Tbx6		OK	1.15198	0.712629	-0.692899	-1.13489	0.0505	0.999531	no	0.000203732
Gsn		OK	15.0072	9.97382	-0.589434	-1.12252	0.0506	0.999531	no	0.000203732
Aip		OK	9.47839	6.76602	-0.486334	-1.10986	0.0507	0.999531	no	0.000203732
Cacna2d2		OK	1.8927	1.12512	-0.750367	-1.08683	0.05085	0.999531	no	0.000203732
Angptl6		OK	2.51141	1.63688	-0.617548	-1.19032	0.0509	0.999531	no	0.000203732
Sord		OK	11.0413	9.06245	-0.284938	-1.20887	0.051	0.999531	no	0.000203732
Hist1h4h		OK	1325.22	1114.17	-0.250267	-2.05218	0.051	0.999531	no	0.000203732
Slc27a3		OK	15.2007	11.4132	-0.413429	-1.10656	0.05105	0.999531	no	0.000203732
Depdc7		OK	2.47764	1.68308	-0.55786	-1.05034	0.05115	0.999531	no	0.000203732
Sdsl		OK	3.78846	2.07741	-0.866822	-1.10057	0.0513	0.999531	no	0.000203732
1600014C10Rik		OK	9.19982	6.08458	-0.596448	-1.06838	0.0513	0.999531	no	0.000203732
Gm8805		OK	50.099	36.48	-0.457675	-3.2625	0.0513	0.999531	no	0.000203732
Lrrc14		OK	19.7509	15.1109	-0.386333	-1.31769	0.0513	0.999531	no	0.000203732
E2f4		OK	20.0903	16.7798	-0.25978	-1.24397	0.0514	0.999531	no	0.000203732
Phlda3		OK	13.0253	9.49863	-0.455528	-1.15953	0.05165	0.999531	no	0.000203732
Cgref1		OK	2.80961	1.90281	-0.562239	-1.32243	0.052	0.999531	no	0.000203732
Fignl2		OK	21.8107	18.5865	-0.230782	-1.22748	0.052	0.999531	no	0.000203732
Lsm7		OK	6.10911	3.77013	-0.696346	-2.0266	0.0521	0.999531	no	0.000203732
Smagp		OK	2.66256	1.72236	-0.628427	-1.11308	0.05215	0.999531	no	0.000203732
Myo16		OK	1.08939	0.816005	-0.416875	-1.15217	0.0522	0.999531	no	0.000203732
Nrip1		OK	28.0818	20.9911	-0.419862	-1.24091	0.0524	0.999531	no	0.000203732
Eci1		OK	24.8352	20.3911	-0.284449	-1.36153	0.05245	0.999531	no	0.000203732
Prss8		OK	7.71105	3.88001	-0.990869	-1.24764	0.0525	0.999531	no	0.000203732
Tmem110		OK	10.7023	7.82969	-0.450889	-1.19867	0.0525	0.999531	no	0.000203732
Flnb		OK	20.4334	17.42	-0.230186	-1.11851	0.0527	0.999531	no	0.000203732
Colec10		OK	1.11404	0.799142	-0.47928	-1.17226	0.05275	0.999531	no	0.000203732
Anp32b-ps1		OK	11.0476	8.16051	-0.437003	-1.14664	0.053	0.999531	no	0.000203732
Rps24		OK	196.903	168.39	-0.225679	-1.12443	0.053	0.999531	no	0.000203732
Baiap2l2		OK	2.43084	0.50935	-2.25473	-0.864961	0.0533	0.999531	no	0.000203732
Gm20406		OK	1.49577	0.801173	-0.900707	-0.0128595	0.0533	0.999531	no	0.000203732
Phgdh		OK	18.9553	12.8099	-0.565336	-1.078	0.0534	0.999531	no	0.000203732
Trp53		OK	14.8979	10.9867	-0.439349	-1.09105	0.05345	0.999531	no	0.000203732
Gm1821		OK	1.02624	0.369455	-1.47389	-1.74103	0.0536	0.999531	no	0.000203732
Pin1-ps1		OK	7.17688	4.52721	-0.664733	-1.16467	0.0536	0.999531	no	0.000203732
Dpyd		OK	3.10266	1.96885	-0.656153	-1.21918	0.0537	0.999531	no	0.000203732
Metazoa_SRP		OK	43.669	30.2402	-0.530142	-3.81624	0.05405	0.999531	no	0.000203732
Rfx1		OK	3.33502	2.62082	-0.347677	-1.14556	0.05405	0.999531	no	0.000203732
Ncs1		OK	13.73	11.4925	-0.256645	-1.0794	0.05415	0.999531	no	0.000203732
Nfam1		OK	1.2962	0.898314	-0.528998	-1.10452	0.05425	0.999531	no	0.000203732
Maf		OK	2.50341	1.96886	-0.346535	-1.16415	0.05425	0.999531	no	0.000203732
Etfb		OK	67.4582	53.3781	-0.337747	-1.09952	0.05455	0.999531	no	0.000203732
Hsd3b7		OK	7.45645	3.28685	-1.18179	-0.936373	0.05485	0.999531	no	0.000203732
Specc1		OK	6.69035	5.63427	-0.247853	-1.08706	0.0553	0.999531	no	0.000203732
Hist1h2bj		OK	712.265	610.178	-0.223184	-2.15585	0.0554	0.999531	no	0.000203732
Abcc1		OK	12.5514	8.78478	-0.514773	-1.36808	0.0559	0.999531	no	0.000203732
Nrp2		OK	17.5412	14.901	-0.235341	-1.07114	0.0562	0.999531	no	0.000203732
1700030K09Rik		OK	6.83464	4.99567	-0.452187	-1.15191	0.05665	0.999531	no	0.000203732
Gm7856		OK	9.79004	7.78351	-0.330895	-1.26696	0.05665	0.999531	no	0.000203732
Ppp6r1		OK	29.188	25.0096	-0.222891	-1.18275	0.05675	0.999531	no	0.000203732
Ang		OK	2.57744	1.12321	-1.19831	-1.50197	0.0573	0.999531	no	0.000203732
Gm5648		OK	34.4719	29.155	-0.24168	-1.29852	0.05735	0.999531	no	0.000203732
Scarna6		OK	354.131	227.242	-0.640055	-1.12782	0.05765	0.999531	no	0.000203732
Fto		OK	28.424	21.3319	-0.414096	-1.27061	0.05765	0.999531	no	0.000203732
Cd9		OK	5.41104	3.78269	-0.516491	-1.08828	0.0577	0.999531	no	0.000203732
BC067074		OK	2.41515	1.85364	-0.381752	-1.00621	0.0578	0.999531	no	0.000203732
Gm5422		OK	24.8407	21.1911	-0.229247	-1.17328	0.0578	0.999531	no	0.000203732
Ap3d1		OK	22.5668	19.3523	-0.221701	-1.15274	0.05795	0.999531	no	0.000203732
SNORA50		OK	428.232	292.559	-0.549665	-20.2288	0.05805	0.999531	no	0.000203732
Ulk1		OK	5.12664	4.25296	-0.269547	-1.14738	0.05845	0.999531	no	0.000203732
Rin3		OK	2.8845	1.68269	-0.777552	-1.02389	0.05855	0.999531	no	0.000203732
Dpf2		OK	62.6885	46.3872	-0.434474	-1.63426	0.05855	0.999531	no	0.000203732
B3galt4		OK	2.02699	1.36594	-0.569442	-1.26629	0.05895	0.999531	no	0.000203732
Gm129		OK	3.71314	1.97938	-0.907591	-1.38493	0.05915	0.999531	no	0.000203732
Ripk4		OK	1.79763	1.32979	-0.434905	-1.10989	0.0594	0.999531	no	0.000203732
Lama1		OK	9.76776	8.36302	-0.224003	-1.10733	0.0594	0.999531	no	0.000203732
Cks2		OK	2.71668	1.56257	-0.797927	-1.54508	0.05955	0.999531	no	0.000203732
Unc45b		OK	4.35227	3.01232	-0.530894	-1.2191	0.0596	0.999531	no	0.000203732
Gm15519		OK	13.3521	10.8996	-0.292797	-1.25285	0.05995	0.999531	no	0.000203732
Slc50a1		OK	14.7084	10.8678	-0.436578	-1.02116	0.06015	0.999531	no	0.000203732
Mcm5		OK	97.26	82.5953	-0.235787	-1.16849	0.0602	0.999531	no	0.000203732
Cxcl12		OK	37.3096	31.6999	-0.235066	-1.07622	0.0602	0.999531	no	0.000203732
Brd4		OK	9.2669	7.56789	-0.292195	-1.07822	0.06025	0.999531	no	0.000203732
Actn4		OK	85.2052	65.6184	-0.37684	-1.16906	0.0609	0.999531	no	0.000203732
SNORA48		OK	3354.67	1708.32	-0.973595	-1.07962	0.06135	0.999531	no	0.000203732
Fuca2		OK	17.1293	12.8524	-0.414431	-1.23447	0.0614	0.999531	no	0.000203732
Ccdc8		OK	11.474	9.76126	-0.233233	-1.11523	0.0614	0.999531	no	0.000203732
Eno2		OK	2.89568	1.68969	-0.777147	-0.845087	0.06165	0.999531	no	0.000203732
Mfap4		OK	26.7056	19.3834	-0.46232	-1.33244	0.06175	0.999531	no	0.000203732
Sema4c		OK	22.3169	17.3266	-0.365152	-1.11084	0.0621	0.999531	no	0.000203732
Wdfy3		OK	21.8438	15.4243	-0.502019	-1.10842	0.06215	0.999531	no	0.000203732
Actg2		OK	1.04851	0.559799	-0.905358	-0.803556	0.0623	0.999531	no	0.000203732
Actc1		OK	124.307	106.804	-0.218941	-1.26241	0.0623	0.999531	no	0.000203732
Rrs1		OK	11.8021	9.72805	-0.27882	-1.22859	0.0625	0.999531	no	0.000203732
Popdc2		OK	7.65929	4.18702	-0.871288	-0.990376	0.0626	0.999531	no	0.000203732
Ufsp1		OK	3.14004	2.11288	-0.571577	-1.37356	0.0627	0.999531	no	0.000203732
Tpst2		OK	24.5146	18.8218	-0.381243	-1.41837	0.06305	0.999531	no	0.000203732
Gpr161		OK	8.53145	7.06412	-0.272281	-1.047	0.06305	0.999531	no	0.000203732
Prrc1		OK	5.12489	4.24142	-0.272973	-1.11713	0.0631	0.999531	no	0.000203732
2210016L21Rik		OK	15.7065	11.9677	-0.392216	-1.39133	0.06345	0.999531	no	0.000203732
Gemin5		OK	25.6064	19.4759	-0.394815	-1.09869	0.06365	0.999531	no	0.000203732
Antxr1		OK	3.90171	3.2137	-0.27987	-1.05725	0.0642	0.999531	no	0.000203732
Afap1		OK	8.41623	6.66427	-0.336727	-1.13538	0.0647	0.999531	no	0.000203732
Med15		OK	3.8311	3.04319	-0.332174	-1.13565	0.0649	0.999531	no	0.000203732
Eif4ebp2		OK	14.0593	11.5065	-0.289076	-1.04252	0.0649	0.999531	no	0.000203732
Rap1gap2		OK	1.94804	1.4054	-0.47104	-0.91331	0.06515	0.999531	no	0.000203732
Mir5105		OK	2678630	534074	-2.32638	-112.325	0.0653	0.999531	no	0.000203732
Gm12445		OK	2.63362	1.70606	-0.626384	-1.34746	0.0653	0.999531	no	0.000203732
Kng1		OK	3.58338	0.50674	-2.822	-1.62677	0.06555	0.999531	no	0.000203732
Gm14032		OK	2.90216	1.95136	-0.572648	-1.30739	0.0656	0.999531	no	0.000203732
Alb		OK	2.89109	2.13552	-0.437021	-1.18861	0.0656	0.999531	no	0.000203732
Mapk6		OK	56.2383	42.8348	-0.39277	-1.07083	0.0656	0.999531	no	0.000203732
1700009P17Rik		OK	2.26914	1.36367	-0.734648	-0.83174	0.06575	0.999531	no	0.000203732
Tmem150a		OK	7.79867	3.8786	-1.00769	-1.34197	0.06625	0.999531	no	0.000203732
Tsfm		OK	43.1523	35.0841	-0.298622	-1.13352	0.0665	0.999531	no	0.000203732
Gpr107		OK	50.5038	37.667	-0.423089	-1.88108	0.0666	0.999531	no	0.000203732
Pls1		OK	4.26353	2.62779	-0.698197	-0.944269	0.06665	0.999531	no	0.000203732
U1		OK	81.6696	29.6335	-1.46257	-24.3362	0.0671	0.999531	no	0.000203732
Chst7		OK	1.14418	0.754592	-0.600547	-1.2744	0.0675	0.999531	no	0.000203732
Snora73a		OK	7868.02	5737.34	-0.455618	-0.978838	0.0679	0.999531	no	0.000203732
Jph2		OK	2.79898	2.2257	-0.33064	-1.07844	0.0679	0.999531	no	0.000203732
Il3ra		OK	1.3313	0.845296	-0.655304	-1.27928	0.068	0.999531	no	0.000203732
Sparc		OK	75.7328	65.0855	-0.218582	-1.04953	0.068	0.999531	no	0.000203732
Fosl2		OK	1.14571	0.866437	-0.403071	-1.09328	0.06845	0.999531	no	0.000203732
Thoc5		OK	24.391	20.1268	-0.277228	-1.23355	0.0687	0.999531	no	0.000203732
Fam203a		OK	7.70713	6.20264	-0.313311	-1.22504	0.0688	0.999531	no	0.000203732
RP23-463F7.5		OK	2.45326	1.59074	-0.625006	-1.3758	0.0691	0.999531	no	0.000203732
Tubb2a		OK	17.6138	14.6669	-0.264142	-1.23341	0.06925	0.999531	no	0.000203732
Nolc1		OK	37.0851	32.0079	-0.212411	-1.09977	0.06945	0.999531	no	0.000203732
SNORA38		OK	2264.39	957.354	-1.242	-1.09196	0.0695	0.999531	no	0.000203732
Slc35e1		OK	19.6752	15.997	-0.298581	-1.03161	0.0695	0.999531	no	0.000203732
Gja5		OK	7.85523	5.52763	-0.506993	-0.997844	0.06965	0.999531	no	0.000203732
Slc35a4		OK	28.9515	21.6496	-0.419295	-1.03392	0.0699	0.999531	no	0.000203732
Ltbp1		OK	7.82245	6.42076	-0.284876	-1.04566	0.06995	0.999531	no	0.000203732
Col23a1		OK	11.0385	8.63886	-0.353631	-1.0269	0.07005	0.999531	no	0.000203732
S1pr3		OK	12.3323	10.5536	-0.224702	-1.09174	0.07005	0.999531	no	0.000203732
Itpr2		OK	3.53956	2.12179	-0.738289	-1.14472	0.071	0.999531	no	0.000203732
Rbms2		OK	6.08469	5.12283	-0.248243	-1.03398	0.07125	0.999531	no	0.000203732
5S_rRNA		OK	129.104	5.68769	-4.50455	-0.153057	0.07165	0.999531	no	0.000203732
Ift140		OK	14.3991	10.6387	-0.436659	-1.26152	0.0717	0.999531	no	0.000203732
Prkar1a		OK	98.9627	80.2721	-0.301987	-1.14592	0.07195	0.999531	no	0.000203732
Csrp3		OK	16.1387	12.8722	-0.326268	-1.04768	0.072	0.999531	no	0.000203732
Col9a2		OK	4.29942	2.86831	-0.583942	-1.04363	0.0723	0.999531	no	0.000203732
Hand1		OK	6.41132	3.50013	-0.873211	-1.023	0.0724	0.999531	no	0.000203732
Foxo1		OK	1.56647	1.20864	-0.374128	-1.06465	0.0726	0.999531	no	0.000203732
Myh3		OK	5.12677	4.30876	-0.250775	-1.05343	0.0726	0.999531	no	0.000203732
Dhcr24		OK	30.1433	25.9065	-0.218521	-1.03523	0.07275	0.999531	no	0.000203732
Gm5721		OK	1.17732	0.767217	-0.617798	-1.19603	0.0728	0.999531	no	0.000203732
Zfp414		OK	16.853	12.2879	-0.455766	-1.51647	0.07305	0.999531	no	0.000203732
7SK		OK	5.29408	4.69063	-0.174598	-0.00368294	0.07305	0.999531	no	0.000203732
Gm8802		OK	2.25928	1.38184	-0.709271	-1.46008	0.0731	0.999531	no	0.000203732
Aadat		OK	1.21098	0.795125	-0.606922	-1.17956	0.07315	0.999531	no	0.000203732
Atf7ip		OK	10.9099	9.02883	-0.273027	-1.14924	0.0732	0.999531	no	0.000203732
2010204K13Rik		OK	16.1927	11.9764	-0.435148	-1.06331	0.07335	0.999531	no	0.000203732
Atp2b1		OK	24.5856	21.2454	-0.210663	-1.05757	0.0735	0.999531	no	0.000203732
Sh3pxd2b		OK	8.27366	6.90992	-0.259856	-1.03787	0.07375	0.999531	no	0.000203732
Gm17296		OK	3.52227	2.89846	-0.281216	-1.08312	0.0738	0.999531	no	0.000203732
Tmem176a		OK	6.52974	4.86737	-0.423883	-1.07498	0.07405	0.999531	no	0.000203732
Gm10713		OK	1.93024	0.658737	-1.55101	-2.16822	0.07435	0.999531	no	0.000203732
Scarna13		OK	1206.59	1042.5	-0.210886	-3.66117	0.07435	0.999531	no	0.000203732
Arid1b		OK	17.7715	13.4613	-0.400741	-1.20281	0.0745	0.999531	no	0.000203732
Ints3		OK	20.7513	17.9425	-0.209824	-1.02938	0.07465	0.999531	no	0.000203732
Phxr4		OK	1.98217	1.34362	-0.560951	-1.22063	0.0748	0.999531	no	0.000203732
Gm14270		OK	16.1763	12.9572	-0.320126	-1.2744	0.0748	0.999531	no	0.000203732
Atf7ip2		OK	1.69151	1.17091	-0.53068	-1.04589	0.0749	0.999531	no	0.000203732
Pianp		OK	1.66868	0.218838	-2.93077	-0.808683	0.07495	0.999531	no	0.000203732
Hist1h4c		OK	1663.97	1426.47	-0.222177	-2.10282	0.07495	0.999531	no	0.000203732
Slc52a2		OK	4.98128	4.00506	-0.314691	-1.13453	0.0753	0.999531	no	0.000203732
Arhgap8		OK	1.90092	1.00009	-0.926572	-0.950478	0.07535	0.999531	no	0.000203732
Pard6b		OK	5.20159	4.28699	-0.278987	-1.08667	0.0755	0.999531	no	0.000203732
Ube2o		OK	12.6572	10.2699	-0.301544	-1.1355	0.07555	0.999531	no	0.000203732
BC034090		OK	4.54066	3.73148	-0.283154	-1.07362	0.0756	0.999531	no	0.000203732
Slc40a1		OK	5.61298	4.60144	-0.286681	-1.08369	0.07585	0.999531	no	0.000203732
Man1c1		OK	3.24453	2.59423	-0.322703	-1.04712	0.07595	0.999531	no	0.000203732
Dact2		OK	1.90876	1.41873	-0.428034	-1.11379	0.07615	0.999531	no	0.000203732
Iqgap3		OK	6.50275	5.51268	-0.238295	-1.06342	0.07655	0.999531	no	0.000203732
Rims3		OK	3.23093	2.31284	-0.482287	-1.0291	0.07665	0.999531	no	0.000203732
Rpusd3		OK	14.9085	10.7675	-0.469456	-1.00964	0.07685	0.999531	no	0.000203732
Slc9a8		OK	17.5045	14.0969	-0.31234	-1.07206	0.07685	0.999531	no	0.000203732
Fam98a		OK	21.679	16.8896	-0.360161	-1.05283	0.07695	0.999531	no	0.000203732
Caskin2		OK	6.71662	4.48433	-0.582842	-1.01888	0.07705	0.999531	no	0.000203732
Ank3		OK	9.5473	8.14056	-0.229965	-1.00325	0.07715	0.999531	no	0.000203732
Dus1l		OK	53.7468	44.9571	-0.25763	-1.16941	0.0773	0.999531	no	0.000203732
Col6a1		OK	2.39277	1.88799	-0.341831	-0.977652	0.07755	0.999531	no	0.000203732
Tox2		OK	1.22594	0.673109	-0.864973	-0.948603	0.0782	0.999531	no	0.000203732
Txnip		OK	46.0472	32.7561	-0.49135	-1.11478	0.07835	0.999531	no	0.000203732
Reep4		OK	13.169	10.9295	-0.268919	-1.16965	0.0785	0.999531	no	0.000203732
Fam101b		OK	8.56631	7.23906	-0.242871	-1.07025	0.07885	0.999531	no	0.000203732
Ticrr		OK	4.8943	3.98426	-0.29679	-1.032	0.07895	0.999531	no	0.000203732
mt-Tl2		OK	4009.42	2059.9	-0.960819	-1.1126	0.07905	0.999531	no	0.000203732
Abat		OK	10.4846	7.15434	-0.551385	-0.998683	0.0792	0.999531	no	0.000203732
Chaf1b		OK	55.2774	46.6015	-0.246313	-1.07506	0.0795	0.999531	no	0.000203732
Gpc6		OK	17.1398	14.4776	-0.24353	-1.00017	0.0803	0.999531	no	0.000203732
Lrp5		OK	7.75193	6.51255	-0.251333	-0.99993	0.08035	0.999531	no	0.000203732
Gm5580		OK	7.78643	6.10032	-0.352077	-1.00419	0.0808	0.999531	no	0.000203732
Cobra1		OK	39.7212	30.7542	-0.369126	-1.15641	0.08085	0.999531	no	0.000203732
Klhl25		OK	11.7858	10.062	-0.228132	-0.992411	0.08095	0.999531	no	0.000203732
Mmp14		OK	20.3484	17.4587	-0.220964	-1.12661	0.0811	0.999531	no	0.000203732
Atp5e		OK	408.89	353.48	-0.210082	-1.02936	0.08115	0.999531	no	0.000203732
Polr1a		OK	21.5225	18.6778	-0.204518	-0.989495	0.0812	0.999531	no	0.000203732
Slc23a2		OK	11.2675	7.68592	-0.551876	-1.28577	0.0813	0.999531	no	0.000203732
Ddx31		OK	14.0684	10.3171	-0.447425	-1.07331	0.08135	0.999531	no	0.000203732
Gm13435		OK	3.09079	2.13496	-0.533768	-1.27251	0.08155	0.999531	no	0.000203732
Fgf1		OK	1.34359	0.410562	-1.71043	-0.448571	0.0817	0.999531	no	0.000203732
Slc2a1		OK	85.9989	74.0587	-0.215649	-1.03689	0.08215	0.999531	no	0.000203732
Dot1l		OK	9.20794	7.12965	-0.369047	-1.13937	0.08245	0.999531	no	0.000203732
Synpo2		OK	2.55793	1.79847	-0.508206	-0.884592	0.08255	0.999531	no	0.000203732
Heatr5b		OK	5.56151	4.74391	-0.229401	-1.01159	0.08255	0.999531	no	0.000203732
Traip		OK	10.8663	9.17607	-0.243914	-1.08304	0.0835	0.999531	no	0.000203732
Myof		OK	1.44559	1.1521	-0.327391	-0.989969	0.08355	0.999531	no	0.000203732
Asb1		OK	6.3832	5.44644	-0.228967	-1.00049	0.0837	0.999531	no	0.000203732
Map4k1		OK	1.87353	1.39614	-0.424316	-1.089	0.08375	0.999531	no	0.000203732
Gm16372		OK	9.58205	6.60301	-0.537212	-1.83294	0.0838	0.999531	no	0.000203732
Hexdc		OK	10.7938	7.4347	-0.537856	-1.17838	0.084	0.999531	no	0.000203732
Leprel1		OK	7.13498	4.73433	-0.591749	-1.27296	0.08475	0.999531	no	0.000203732
Tram2		OK	1.75116	1.41032	-0.312296	-1.01619	0.08475	0.999531	no	0.000203732
Podxl		OK	27.0909	18.1288	-0.579524	-0.938273	0.0848	0.999531	no	0.000203732
Rpl38		OK	51.1521	40.0722	-0.352191	-0.948235	0.0851	0.999531	no	0.000203732
Iscu		OK	23.6893	17.312	-0.452464	-0.967356	0.0853	0.999531	no	0.000203732
SNORA1		OK	698.709	520.933	-0.423594	-19.5498	0.08575	0.999531	no	0.000203732
Icmt		OK	21.3492	16.6701	-0.356919	-1.16723	0.08575	0.999531	no	0.000203732
Gm13141		OK	2.08255	0.988698	-1.07475	-1.95943	0.08595	0.999531	no	0.000203732
Gm5871		OK	1.34326	0.720025	-0.899615	-1.50231	0.08615	0.999531	no	0.000203732
Sh2d4a		OK	1.00609	0.688207	-0.547846	-1.07465	0.0862	0.999531	no	0.000203732
Rhbdd2		OK	9.11389	7.20944	-0.338179	-1.08504	0.0863	0.999531	no	0.000203732
Gm872		OK	1.06831	0.498991	-1.09825	-0.908207	0.08655	0.999531	no	0.000203732
2210011C24Rik		OK	1.7215	0.868733	-0.986683	-1.61943	0.0866	0.999531	no	0.000203732
Numa1		OK	35.8304	30.9969	-0.209063	-0.994906	0.0868	0.999531	no	0.000203732
Igsf3		OK	11.9148	10.3368	-0.204961	-1.01738	0.0868	0.999531	no	0.000203732
Gm9774		OK	7.66966	5.91689	-0.374323	-1.21848	0.08695	0.999531	no	0.000203732
Cad		OK	36.74	27.7903	-0.402773	-1.17118	0.0872	0.999531	no	0.000203732
Itga8		OK	9.27619	6.13687	-0.596029	-1.19602	0.0873	0.999531	no	0.000203732
Snora24		OK	635.438	462.585	-0.458033	-21.6837	0.0873	0.999531	no	0.000203732
Gpd1l		OK	11.2832	8.85895	-0.348967	-0.968538	0.0876	0.999531	no	0.000203732
Ddx19a		OK	14.4504	10.7695	-0.424151	-0.991476	0.0881	0.999531	no	0.000203732
2810405K02Rik		OK	11.1093	8.41421	-0.400873	-0.986731	0.08825	0.999531	no	0.000203732
Cyb5r1		OK	15.5033	12.1431	-0.352443	-0.939685	0.0883	0.999531	no	0.000203732
Gm10557		OK	24.3466	19.9521	-0.287184	-1.33041	0.08855	0.999531	no	0.000203732
Tada3		OK	13.9489	11.4079	-0.290111	-1.0434	0.0888	0.999531	no	0.000203732
Lrrn4		OK	2.1604	1.6872	-0.356667	-1.04803	0.08885	0.999531	no	0.000203732
Rbfa		OK	13.9938	11.6361	-0.266175	-1.12186	0.08915	0.999531	no	0.000203732
Syngap1		OK	2.56686	2.0512	-0.323538	-0.996221	0.08925	0.999531	no	0.000203732
Plch2		OK	1.01256	0.582122	-0.79862	-0.932022	0.08955	0.999531	no	0.000203732
RP23-285C18.2		OK	22.0624	17.6677	-0.320473	-1.43911	0.08965	0.999531	no	0.000203732
Pnmt		OK	2.31443	0.594792	-1.9602	-0.979932	0.08995	0.999531	no	0.000203732
Dpagt1		OK	5.99313	4.79438	-0.321965	-1.12082	0.09	0.999531	no	0.000203732
Mgst2		OK	4.73112	2.47449	-0.935054	-0.91449	0.09015	0.999531	no	0.000203732
Rpl6		OK	187.834	156.057	-0.267387	-1.67208	0.0902	0.999531	no	0.000203732
mt-Nd4		OK	147.707	128.699	-0.198732	-0.989649	0.0902	0.999531	no	0.000203732
Hdac6		OK	21.2487	16.9196	-0.328677	-1.02707	0.09045	0.999531	no	0.000203732
Rab1b		OK	61.4687	53.5967	-0.197708	-1.09343	0.09085	0.999531	no	0.000203732
Osbpl3		OK	6.94389	4.8731	-0.510904	-0.966814	0.09105	0.999531	no	0.000203732
Tnks1bp1		OK	18.4957	14.652	-0.336092	-1.08315	0.0911	0.999531	no	0.000203732
Wnt2		OK	6.84148	5.47784	-0.320702	-0.970719	0.0912	0.999531	no	0.000203732
Ndufs5		OK	35.9691	27.1795	-0.40424	-0.989318	0.0915	0.999531	no	0.000203732
Aebp1		OK	2.87924	2.04136	-0.496157	-0.946109	0.0917	0.999531	no	0.000203732
Irs2		OK	7.87679	6.70505	-0.23236	-1.07006	0.0919	0.999531	no	0.000203732
Slc37a4		OK	8.28956	6.87169	-0.270631	-1.07	0.09195	0.999531	no	0.000203732
Slc37a3		OK	8.12875	6.93571	-0.228991	-1.00819	0.09215	0.999531	no	0.000203732
Vrk3		OK	17.0884	12.8009	-0.416773	-0.950722	0.0922	0.999531	no	0.000203732
Slc26a1		OK	1.36133	0.705943	-0.947389	-0.954498	0.09225	0.999531	no	0.000203732
Trap1a		OK	6.00391	1.42392	-2.07604	-2.3783	0.0929	0.999531	no	0.000203732
Paqr7		OK	1.16601	0.732933	-0.669825	-0.665386	0.0932	0.999531	no	0.000203732
Sec31a		OK	18.3001	15.9025	-0.202596	-1.0027	0.0932	0.999531	no	0.000203732
U12		OK	19.4696	6.50843	-1.58084	-12.8235	0.0933	0.999531	no	0.000203732
Myl6		OK	30.7901	25.3731	-0.279166	-1.40879	0.09335	0.999531	no	0.000203732
Eno1		OK	331.405	282.681	-0.229418	-1.33875	0.0938	0.999531	no	0.000203732
Cbln1		OK	3.77109	2.88642	-0.3857	-0.986408	0.09395	0.999531	no	0.000203732
Tll1		OK	1.12373	0.857317	-0.390396	-0.955954	0.094	0.999531	no	0.000203732
Adcyap1r1		OK	5.07942	3.9511	-0.362408	-0.970168	0.0944	0.999531	no	0.000203732
1110021L09Rik		OK	11.7757	6.83123	-0.785589	-2.62677	0.0945	0.999531	no	0.000203732
Ccdc84		OK	7.38905	5.5532	-0.41207	-0.950006	0.09455	0.999531	no	0.000203732
Eno3		OK	48.9465	38.617	-0.341969	-1.0093	0.0946	0.999531	no	0.000203732
Prodh2		OK	1.56065	0.32521	-2.26271	-1.18899	0.09465	0.999531	no	0.000203732
5S_rRNA		OK	104.733	94.8241	-0.143386	-0.00282621	0.09475	0.999531	no	0.000203732
Tmco7		OK	4.38351	3.66674	-0.257589	-1.00827	0.095	0.999531	no	0.000203732
Gm11361		OK	1.89728	0.943987	-1.00709	-1.70259	0.09505	0.999531	no	0.000203732
Ank1		OK	5.37089	3.43231	-0.645982	-0.894356	0.09505	0.999531	no	0.000203732
Prkg2		OK	2.80125	1.58082	-0.825395	-1.3911	0.0952	0.999531	no	0.000203732
Abcg5		OK	1.07648	0.590235	-0.866958	-1.11371	0.0954	0.999531	no	0.000203732
Srpx		OK	3.42988	1.80146	-0.928996	-1.1752	0.09555	0.999531	no	0.000203732
Pald1		OK	11.3703	9.8244	-0.210826	-1.00403	0.09575	0.999531	no	0.000203732
Rrp1		OK	76.9279	67.279	-0.193351	-1.06913	0.09615	0.999531	no	0.000203732
Gm12004		OK	1.62948	0.953138	-0.773651	-1.35019	0.0962	0.999531	no	0.000203732
Ddx28		OK	12.5332	10.2819	-0.285651	-1.08575	0.0962	0.999531	no	0.000203732
Sec24c		OK	23.7801	20.2479	-0.231977	-0.994876	0.0962	0.999531	no	0.000203732
Srd5a3		OK	10.8933	8.6014	-0.340793	-1.01891	0.09625	0.999531	no	0.000203732
Grhpr		OK	17.1012	13.7912	-0.310348	-0.952649	0.0966	0.999531	no	0.000203732
Icosl		OK	1.35274	0.991933	-0.447569	-0.997883	0.09735	0.999531	no	0.000203732
Fam116b		OK	4.03042	3.376	-0.255615	-0.980195	0.09765	0.999531	no	0.000203732
Gm13998		OK	19.8935	14.0317	-0.503609	-2.44473	0.09815	0.999531	no	0.000203732
Dak		OK	7.09324	5.87139	-0.272744	-1.06188	0.09815	0.999531	no	0.000203732
Myh7		OK	15.2323	9.83227	-0.631538	-0.917314	0.09845	0.999531	no	0.000203732
Scamp3		OK	7.82223	5.99591	-0.3836	-1.07842	0.09845	0.999531	no	0.000203732
Gm12565		OK	1.9085	1.10562	-0.787587	-1.43093	0.0986	0.999531	no	0.000203732
Asxl3		OK	4.01846	3.4038	-0.239496	-0.950972	0.0987	0.999531	no	0.000203732
Cdk6		OK	6.54639	5.44421	-0.265976	-0.981152	0.09885	0.999531	no	0.000203732
Gm6483		OK	2.70745	1.68427	-0.684809	-0.928984	0.0992	0.999531	no	0.000203732
Klf15		OK	2.51128	1.92398	-0.384335	-0.969842	0.0992	0.999531	no	0.000203732
Rpl10a-ps1		OK	183.982	160.605	-0.196049	-0.944761	0.0992	0.999531	no	0.000203732
Tor1b		OK	26.0701	22.077	-0.239854	-0.931426	0.0993	0.999531	no	0.000203732
Gm12112		OK	165.171	129.75	-0.348224	-1.0309	0.09935	0.999531	no	0.000203732
Atxn2l		OK	16.782	13.1695	-0.349715	-0.927541	0.0996	0.999531	no	0.000203732
Gm15775		OK	1.68672	1.30325	-0.372108	-0.00690288	0.0998	0.999531	no	0.000203732
Lmx1b		OK	3.75194	2.22758	-0.75216	-0.878711	0.1	0.999531	no	0.000203732
Fgf17		OK	2.99313	2.25252	-0.410112	-1.08669	0.10025	0.999531	no	0.000203732
Mpped2		OK	18.3087	14.4723	-0.339232	-1.30856	0.10025	0.999531	no	0.000203732
Vsig10		OK	2.07682	1.45053	-0.517798	-0.970699	0.1003	0.999531	no	0.000203732
1700123M08Rik		OK	2.12386	1.02041	-1.05754	-1.54627	0.1005	0.999531	no	0.000203732
Dynlt1c		OK	1.66231	0.860044	-0.950703	-1.4098	0.101	0.999531	no	0.000203732
Klf8		OK	3.43255	2.06518	-0.733012	-1.59672	0.10105	0.999531	no	0.000203732
Ephb6		OK	11.6384	7.37365	-0.65844	-1.00404	0.10105	0.999531	no	0.000203732
Adat1		OK	7.33496	6.13177	-0.258487	-0.918712	0.10105	0.999531	no	0.000203732
Npnt		OK	5.65263	4.34766	-0.378685	-0.959552	0.10115	0.999531	no	0.000203732
Cd63		OK	23.5187	19.6041	-0.262655	-0.934945	0.1013	0.999531	no	0.000203732
Krt7		OK	11.5508	8.45092	-0.450814	-1.02413	0.1015	0.999531	no	0.000203732
Cyc1		OK	112.399	98.5495	-0.189707	-1.13158	0.10165	0.999531	no	0.000203732
Xkr6		OK	6.54719	5.19332	-0.334217	-1.04127	0.1023	0.999531	no	0.000203732
Espl1		OK	11.4501	9.98358	-0.19773	-0.9899	0.10265	0.999531	no	0.000203732
Kif3b		OK	9.71881	8.4426	-0.203091	-0.964949	0.1027	0.999531	no	0.000203732
SCARNA17		OK	153.087	98.2409	-0.639956	-16.6475	0.1029	0.999531	no	0.000203732
Bloc1s2a		OK	4.1312	2.97825	-0.472096	-1.2056	0.10325	0.999531	no	0.000203732
Med1		OK	40.0416	30.4367	-0.395691	-1.11737	0.10325	0.999531	no	0.000203732
Aldh1b1		OK	7.44293	4.73404	-0.652798	-0.916465	0.10345	0.999531	no	0.000203732
Klf11		OK	7.1369	5.57396	-0.356596	-0.885406	0.1036	0.999531	no	0.000203732
Phf20		OK	35.6183	25.5822	-0.477476	-1.15085	0.10385	0.999531	no	0.000203732
9130206I24Rik		OK	5.83062	4.40286	-0.40521	-0.96292	0.10385	0.999531	no	0.000203732
Hkdc1		OK	1.44968	0.824298	-0.814499	-1.05504	0.10405	0.999531	no	0.000203732
AB124611		OK	1.60155	1.03238	-0.633488	-1.07199	0.10425	0.999531	no	0.000203732
mt-Tm		OK	1519.56	861.47	-0.818779	-142.5	0.1044	0.999531	no	0.000203732
Arid1a		OK	16.6637	13.5586	-0.297494	-0.985371	0.10445	0.999531	no	0.000203732
Ndufa2		OK	132.957	114.086	-0.220839	-0.963813	0.1045	0.999531	no	0.000203732
Edc4		OK	15.1252	12.4814	-0.277174	-1.03324	0.1046	0.999531	no	0.000203732
Cmip		OK	4.27254	3.5909	-0.250749	-0.931978	0.10515	0.999531	no	0.000203732
Sult4a1		OK	2.86709	2.22802	-0.363821	-1.03487	0.1052	0.999531	no	0.000203732
Islr		OK	4.78668	3.85965	-0.310555	-0.932689	0.10625	0.999531	no	0.000203732
Hist1h3a		OK	352.07	308.791	-0.189235	-1.71563	0.1063	0.999531	no	0.000203732
Vcl		OK	20.7572	17.1941	-0.271699	-0.9806	0.10635	0.999531	no	0.000203732
Cacna1h		OK	6.2485	4.47044	-0.483095	-1.01615	0.10665	0.999531	no	0.000203732
Hspa12b		OK	6.17567	4.84703	-0.349496	-0.940607	0.10675	0.999531	no	0.000203732
Atf7ip		OK	11.8347	10.3008	-0.200261	-0.948151	0.10685	0.999531	no	0.000203732
Arfgap3		OK	9.2609	7.8762	-0.233653	-0.978698	0.1073	0.999531	no	0.000203732
Nup50		OK	25.9527	22.795	-0.187167	-0.963866	0.10735	0.999531	no	0.000203732
SNORA70		OK	1500.15	998.793	-0.586846	-0.957413	0.10745	0.999531	no	0.000203732
Fam53c		OK	9.77444	8.46822	-0.206955	-0.920348	0.10755	0.999531	no	0.000203732
Gm8615		OK	2.52006	1.34916	-0.901398	-1.02207	0.1076	0.999531	no	0.000203732
Gm11470		OK	2.62937	1.93158	-0.444936	-1.09816	0.1084	0.999531	no	0.000203732
Alox5ap		OK	9.92343	5.65807	-0.810528	-3.46964	0.10845	0.999531	no	0.000203732
Gm12086		OK	9.62218	4.47183	-1.1055	-5.14688	0.1087	0.999531	no	0.000203732
Tom1l2		OK	6.08812	5.04651	-0.270712	-0.937364	0.1088	0.999531	no	0.000203732
Slc7a7		OK	2.69162	1.29448	-1.0561	-0.965807	0.10905	0.999531	no	0.000203732
Cd248		OK	3.54518	2.83483	-0.322595	-1.01408	0.1091	0.999531	no	0.000203732
Scarna10		OK	1844.58	1485.43	-0.31241	-0.872339	0.10925	0.999531	no	0.000203732
Egfr		OK	5.7774	3.67548	-0.652488	-1.10605	0.10975	0.999531	no	0.000203732
Nxf7		OK	2.75641	1.56742	-0.814397	-0.824373	0.1099	0.999531	no	0.000203732
2310022B05Rik		OK	8.30683	7.10282	-0.225906	-0.995842	0.11035	0.999531	no	0.000203732
Mical3		OK	5.17143	4.29956	-0.266374	-0.974699	0.1108	0.999531	no	0.000203732
Pacsin3		OK	13.5045	10.6372	-0.344325	-1.02419	0.11105	0.999531	no	0.000203732
Trmt2b		OK	6.8919	5.35916	-0.362893	-0.893813	0.1113	0.999531	no	0.000203732
Scamp5		OK	5.27658	4.42607	-0.253578	-0.959113	0.1116	0.999531	no	0.000203732
Gm12075		OK	7.7145	5.16866	-0.577782	-1.88355	0.11175	0.999531	no	0.000203732
Myo1c		OK	9.23738	7.49242	-0.302052	-0.937798	0.1119	0.999531	no	0.000203732
Atp1b1		OK	9.82217	8.3482	-0.234576	-1.02148	0.11205	0.999531	no	0.000203732
Mrpl23		OK	4.62329	3.29825	-0.48722	-1.25073	0.1121	0.999531	no	0.000203732
Snx29		OK	8.37599	6.69596	-0.32297	-1.08361	0.1123	0.999531	no	0.000203732
Cdc25a		OK	23.5082	20.6373	-0.187912	-0.973578	0.1123	0.999531	no	0.000203732
Hhip		OK	3.15965	2.21659	-0.511423	-0.906888	0.113	0.999531	no	0.000203732
Foxn3		OK	59.2967	46.2149	-0.359594	-1.92779	0.113	0.999531	no	0.000203732
Eif1		OK	36.9439	30.2343	-0.28915	-0.913101	0.113	0.999531	no	0.000203732
Col1a2		OK	32.7397	26.366	-0.312367	-0.922244	0.11375	0.999531	no	0.000203732
Arnt2		OK	9.60207	8.39461	-0.193883	-0.927851	0.1143	0.999531	no	0.000203732
Ptrf		OK	8.28059	6.95943	-0.250764	-0.891647	0.1145	0.999531	no	0.000203732
Il17rc		OK	3.01309	1.70022	-0.82552	-1.38082	0.1147	0.999531	no	0.000203732
Stat5b		OK	5.07924	4.14521	-0.293167	-0.867791	0.11495	0.999531	no	0.000203732
Abcc4		OK	1.42978	1.1437	-0.322094	-0.89835	0.1152	0.999531	no	0.000203732
Gucy1a3		OK	2.76372	2.28773	-0.272698	-0.945628	0.1152	0.999531	no	0.000203732
Rxrb		OK	27.2072	23.0893	-0.236768	-0.930537	0.1157	0.999531	no	0.000203732
Gm8550		OK	1.92337	1.06153	-0.857491	-1.14791	0.11595	0.999531	no	0.000203732
Lhfpl2		OK	29.4796	22.2797	-0.403989	-0.865384	0.1163	0.999531	no	0.000203732
Clu		OK	5.54834	4.1104	-0.43278	-0.871672	0.11635	0.999531	no	0.000203732
Ly6e		OK	11.2894	9.63648	-0.228394	-0.909321	0.1165	0.999531	no	0.000203732
Slc43a2		OK	5.14968	3.57241	-0.527584	-0.924558	0.11675	0.999531	no	0.000203732
Sh3bgr		OK	27.6728	21.4956	-0.364428	-0.858667	0.11695	0.999531	no	0.000203732
Plcd1		OK	5.59869	4.6745	-0.260275	-0.971371	0.11725	0.999531	no	0.000203732
Nfxl1		OK	19.4092	15.645	-0.311035	-1.11115	0.1174	0.999531	no	0.000203732
Srcrb4d		OK	2.95101	1.89403	-0.639755	-0.947695	0.1175	0.999531	no	0.000203732
SNORA38		OK	239.196	101.625	-1.23494	-0.935198	0.11785	0.999531	no	0.000203732
Tm9sf2		OK	50.1009	42.5309	-0.236325	-1.00077	0.11815	0.999531	no	0.000203732
Pan2		OK	11.5361	10.0732	-0.195643	-0.93079	0.11835	0.999531	no	0.000203732
Apeh		OK	18.7568	16.329	-0.199975	-0.965629	0.1184	0.999531	no	0.000203732
Zfp119b		OK	2.38764	1.76031	-0.439758	-1.09418	0.1185	0.999531	no	0.000203732
Myo1d		OK	1.51034	1.16957	-0.368886	-0.887207	0.1185	0.999531	no	0.000203732
Fam174b		OK	5.5281	4.617	-0.259829	-0.88909	0.11855	0.999531	no	0.000203732
Tcf21		OK	3.70328	2.78241	-0.412472	-1.08181	0.11875	0.999531	no	0.000203732
Tet3		OK	8.73861	7.63557	-0.194668	-0.905971	0.11885	0.999531	no	0.000203732
Upf1		OK	19.6915	17.269	-0.18939	-0.939629	0.11895	0.999531	no	0.000203732
Sap130		OK	5.9279	5.07581	-0.223883	-0.870296	0.119	0.999531	no	0.000203732
Tead4		OK	2.70379	2.0698	-0.385493	-0.863142	0.11905	0.999531	no	0.000203732
Slc38a3		OK	2.92982	2.32254	-0.335107	-0.885393	0.11915	0.999531	no	0.000203732
Cdipt		OK	19.3468	16.7372	-0.209036	-1.00414	0.1195	0.999531	no	0.000203732
Bgn		OK	6.22186	4.63087	-0.426062	-0.829426	0.11955	0.999531	no	0.000203732
Kif2a		OK	23.9611	19.455	-0.300555	-1.00269	0.12005	0.999531	no	0.000203732
CT033751.3		OK	2.02941	1.18182	-0.780056	-1.00392	0.12015	0.999531	no	0.000203732
Ankfy1		OK	25.494	21.0644	-0.275349	-0.911316	0.12015	0.999531	no	0.000203732
Mir679		OK	678.996	326.257	-1.05739	-106.878	0.1202	0.999531	no	0.000203732
Ppp2r1a		OK	105.959	90.1495	-0.23312	-0.933904	0.1203	0.999531	no	0.000203732
Prss35		OK	2.15639	1.6903	-0.351339	-0.876722	0.1204	0.999531	no	0.000203732
SNORA28		OK	51.4111	13.4845	-1.93077	-20.9318	0.12045	0.999531	no	0.000203732
Pgd		OK	43.5788	38.0772	-0.1947	-0.895524	0.12065	0.999531	no	0.000203732
Gtf3c1		OK	20.3292	17.9621	-0.1786	-0.911499	0.1207	0.999531	no	0.000203732
Prex1		OK	9.32132	7.0381	-0.405349	-0.974277	0.12075	0.999531	no	0.000203732
Trip6		OK	20.9715	18.1538	-0.208158	-1.00627	0.12085	0.999531	no	0.000203732
Col4a1		OK	35.1821	29.0638	-0.275617	-0.917949	0.1211	0.999531	no	0.000203732
Coq6		OK	40.6125	30.7154	-0.402961	-0.995278	0.1212	0.999531	no	0.000203732
Pcbp2		OK	39.0485	32.6421	-0.258533	-0.977324	0.12125	0.999531	no	0.000203732
Gm13042		OK	4.16598	3.31556	-0.329402	-1.01709	0.1213	0.999531	no	0.000203732
Ubxn11		OK	7.52085	4.12519	-0.866435	-1.44727	0.12145	0.999531	no	0.000203732
Abca3		OK	4.14392	3.27876	-0.337844	-0.928305	0.1216	0.999531	no	0.000203732
Tarbp2		OK	14.8212	12.1854	-0.282512	-1.08042	0.12185	0.999531	no	0.000203732
Smpd1		OK	13.1451	11.3515	-0.211645	-0.967607	0.1219	0.999531	no	0.000203732
Abcc2		OK	1.10002	0.50848	-1.11327	-0.59889	0.12215	0.999531	no	0.000203732
Adamts17		OK	2.5206	1.59896	-0.656633	-0.939233	0.12225	0.999531	no	0.000203732
Svep1		OK	2.37675	1.95316	-0.283182	-0.866544	0.12225	0.999531	no	0.000203732
C230081A13Rik		OK	2.37098	2.04115	-0.2161	-0.882777	0.1229	0.999531	no	0.000203732
Hk1		OK	13.021	9.3927	-0.471226	-1.08965	0.123	0.999531	no	0.000203732
Gm14005		OK	1.91241	0.956876	-0.99899	-0.681869	0.12335	0.999531	no	0.000203732
Gm4968		OK	1.10251	0.648316	-0.766024	-1.23425	0.12335	0.999531	no	0.000203732
Tnik		OK	7.33606	6.07091	-0.273093	-0.886012	0.12355	0.999531	no	0.000203732
Pcp2		OK	1.9498	0.841608	-1.21211	-0.645668	0.12375	0.999531	no	0.000203732
Swi5		OK	291.138	248.766	-0.226913	-1.38866	0.1239	0.999531	no	0.000203732
Gm20544		OK	2.0305	1.32096	-0.620248	-1.16643	0.124	0.999531	no	0.000203732
Pycrl		OK	39.9204	34.9534	-0.191696	-1.01698	0.1242	0.999531	no	0.000203732
Lars2		OK	3752.18	63.2803	-5.88983	-0.226877	0.1244	0.999531	no	0.000203732
Cog7		OK	6.88941	5.85933	-0.233644	-0.881802	0.1244	0.999531	no	0.000203732
Minos1		OK	92.0128	76.5608	-0.26523	-0.869552	0.12445	0.999531	no	0.000203732
Tert		OK	4.18335	3.4953	-0.259244	-0.941444	0.12445	0.999531	no	0.000203732
Gm13340		OK	3.6199	2.78046	-0.380626	-1.00302	0.12455	0.999531	no	0.000203732
Phf2		OK	6.42887	5.56604	-0.207914	-0.932878	0.12455	0.999531	no	0.000203732
Sec24d		OK	6.93782	5.49006	-0.337661	-0.929471	0.12465	0.999531	no	0.000203732
Zbtb16		OK	4.34114	3.71216	-0.225815	-0.900868	0.1249	0.999531	no	0.000203732
Pcsk9		OK	1.25588	0.956615	-0.392691	-0.947695	0.1251	0.999531	no	0.000203732
Prpf19		OK	37.5101	33.0359	-0.183245	-0.85827	0.1251	0.999531	no	0.000203732
Prdm6		OK	1.94371	1.42653	-0.446303	-0.892607	0.12525	0.999531	no	0.000203732
Myl3		OK	34.91	29.2348	-0.255953	-0.894376	0.12545	0.999531	no	0.000203732
Yipf1		OK	47.3452	37.2531	-0.345855	-1.29654	0.1256	0.999531	no	0.000203732
Snora73b		OK	6134.43	4646.86	-0.400672	-5.29621	0.12585	0.999531	no	0.000203732
Lck		OK	7.15866	5.5456	-0.368345	-0.938414	0.12585	0.999531	no	0.000203732
Trim32		OK	17.8311	14.8865	-0.260389	-0.918246	0.1261	0.999531	no	0.000203732
Cldn5		OK	15.8386	13.4632	-0.234421	-1.0736	0.12715	0.999531	no	0.000203732
Naglu		OK	3.32463	2.49934	-0.411649	-0.89554	0.12725	0.999531	no	0.000203732
Hhat		OK	3.78403	2.86952	-0.399113	-0.950036	0.1273	0.999531	no	0.000203732
Hist1h2al		OK	3.5599	2.02534	-0.813674	-1.99847	0.12735	0.999531	no	0.000203732
Skiv2l		OK	25.9397	18.8332	-0.46188	-1.02521	0.1277	0.999531	no	0.000203732
Slc12a7		OK	12.4948	10.9817	-0.186221	-0.915198	0.1279	0.999531	no	0.000203732
Slc35d1		OK	7.25769	5.04374	-0.525015	-0.837512	0.128	0.999531	no	0.000203732
Atg4a		OK	4.02447	2.75893	-0.544691	-1.08639	0.12805	0.999531	no	0.000203732
Naprt1		OK	1.1714	0.825085	-0.505623	-0.99415	0.1281	0.999531	no	0.000203732
Kctd21		OK	1.32743	1.00621	-0.399703	-0.928556	0.1282	0.999531	no	0.000203732
Nubp2		OK	23.7018	20.5355	-0.206882	-1.00617	0.12825	0.999531	no	0.000203732
Pycr2		OK	34.6227	30.3496	-0.19004	-1.00209	0.1283	0.999531	no	0.000203732
Klhdc5		OK	6.26348	5.45598	-0.199126	-0.902732	0.12875	0.999531	no	0.000203732
Fam20c		OK	2.76814	1.82391	-0.601886	-0.847927	0.12915	0.999531	no	0.000203732
Slc38a7		OK	6.57457	4.88944	-0.427228	-0.866028	0.12915	0.999531	no	0.000203732
Flot1		OK	24.2918	19.6636	-0.304939	-0.909956	0.1292	0.999531	no	0.000203732
Uqcrc1		OK	89.3636	79.0879	-0.176231	-1.00103	0.12945	0.999531	no	0.000203732
A830007P12Rik		OK	1.66513	1.1513	-0.532368	-0.668312	0.1295	0.999531	no	0.000203732
Svil		OK	17.9408	14.4932	-0.307867	-0.929724	0.1295	0.999531	no	0.000203732
Gstm4		OK	2.19908	1.56355	-0.492082	-0.839094	0.1296	0.999531	no	0.000203732
Ctsd		OK	60.4196	52.9798	-0.189575	-0.881027	0.12965	0.999531	no	0.000203732
AA465934		OK	18.9318	14.4344	-0.391307	-1.09257	0.1298	0.999531	no	0.000203732
Spr		OK	25.0932	21.5473	-0.219795	-0.881494	0.13005	0.999531	no	0.000203732
Ankrd24		OK	11.4612	8.04739	-0.510162	-0.928912	0.1306	0.999531	no	0.000203732
Nek2		OK	37.1747	30.1912	-0.300195	-0.897749	0.1307	0.999531	no	0.000203732
Tff3		OK	1.33407	0.631902	-1.07806	-1.55975	0.1309	0.999531	no	0.000203732
Adcy4		OK	1.80986	1.42628	-0.343618	-0.880273	0.1309	0.999531	no	0.000203732
Pias3		OK	11.0958	8.57455	-0.371887	-1.04146	0.1312	0.999531	no	0.000203732
Bcl9		OK	15.0158	10.5751	-0.505811	-0.879495	0.1316	0.999531	no	0.000203732
Mcm3ap		OK	15.764	13.7684	-0.195275	-0.864879	0.13175	0.999531	no	0.000203732
Tmem42		OK	4.19452	3.16118	-0.408045	-1.07793	0.13185	0.999531	no	0.000203732
Gm10146		OK	13.9477	10.5072	-0.408645	-1.6077	0.13205	0.999531	no	0.000203732
Tm9sf4		OK	30.9562	24.5686	-0.333412	-1.06148	0.13225	0.999531	no	0.000203732
Ssr4		OK	57.038	48.5065	-0.233746	-0.854871	0.13225	0.999531	no	0.000203732
Rpl31-ps17		OK	3.18504	1.74956	-0.864322	-1.96769	0.1325	0.999531	no	0.000203732
Crb2		OK	7.32318	5.60236	-0.386437	-0.984413	0.1325	0.999531	no	0.000203732
Prr11		OK	5.07501	4.32595	-0.230392	-0.903708	0.1325	0.999531	no	0.000203732
Ppap2c		OK	12.7158	10.8089	-0.234414	-0.864673	0.13255	0.999531	no	0.000203732
Plekhm1		OK	2.69519	2.25944	-0.254421	-0.906135	0.1327	0.999531	no	0.000203732
Chst14		OK	5.89378	4.8835	-0.271279	-0.889892	0.13285	0.999531	no	0.000203732
SNORA55		OK	1588.51	972.079	-0.708532	-18.0356	0.13325	0.999531	no	0.000203732
Pax1		OK	3.42205	2.68008	-0.352587	-0.917503	0.13325	0.999531	no	0.000203732
Prrx2		OK	44.6503	36.8134	-0.278436	-0.958261	0.13325	0.999531	no	0.000203732
Aldh7a1		OK	52.665	41.3389	-0.349344	-1.13487	0.13335	0.999531	no	0.000203732
Tubb4a		OK	1.8629	1.42087	-0.39077	-0.944234	0.1336	0.999531	no	0.000203732
Zyx		OK	11.6363	9.86183	-0.238708	-0.964334	0.13375	0.999531	no	0.000203732
Spry4		OK	1.35155	1.06733	-0.340599	-0.901662	0.13445	0.999531	no	0.000203732
Ctnnd2		OK	2.02351	1.68273	-0.266053	-0.900591	0.13475	0.999531	no	0.000203732
Sema4g		OK	2.59106	2.14436	-0.272996	-0.857221	0.1349	0.999531	no	0.000203732
Cacfd1		OK	25.2627	20.6246	-0.292644	-0.907066	0.13495	0.999531	no	0.000203732
Tnks		OK	17.8443	15.8088	-0.174741	-0.854884	0.13515	0.999531	no	0.000203732
Traf2		OK	12.2678	10.4596	-0.230044	-0.917173	0.1356	0.999531	no	0.000203732
Atp5j		OK	271.718	213.565	-0.347434	-2.14142	0.1362	0.999531	no	0.000203732
Gm13461		OK	201.156	177.384	-0.181438	-1.21028	0.1363	0.999531	no	0.000203732
Asna1		OK	49.668	43.7164	-0.184144	-1.01779	0.13655	0.999531	no	0.000203732
Thap11		OK	31.5532	27.7317	-0.18625	-0.968722	0.13685	0.999531	no	0.000203732
Hps6		OK	1.87221	1.32297	-0.500961	-0.869347	0.1369	0.999531	no	0.000203732
CAAA01217562.1		OK	8.87759	6.33769	-0.48621	-1.65	0.1369	0.999531	no	0.000203732
Ndst1		OK	17.8785	15.8167	-0.176773	-0.898364	0.1369	0.999531	no	0.000203732
Acot9		OK	5.81961	4.66755	-0.318258	-0.846708	0.13715	0.999531	no	0.000203732
Gatsl3		OK	1.01599	0.69203	-0.55398	-0.994279	0.13725	0.999531	no	0.000203732
Sipa1l1		OK	9.99118	8.83274	-0.177794	-0.853842	0.13725	0.999531	no	0.000203732
5S_rRNA		OK	97.0561	45.9368	-1.07917	-24.3376	0.1376	0.999531	no	0.000203732
Farsa		OK	42.0429	36.3229	-0.21098	-0.862529	0.1376	0.999531	no	0.000203732
St8sia2		OK	1.45971	1.18557	-0.300102	-0.862417	0.138	0.999531	no	0.000203732
Sh3bp5		OK	13.8684	9.47623	-0.549419	-0.794665	0.13815	0.999531	no	0.000203732
Unc5b		OK	6.01092	5.23502	-0.199389	-0.893711	0.13825	0.999531	no	0.000203732
Rpusd2		OK	7.48213	6.40182	-0.224968	-0.911001	0.13845	0.999531	no	0.000203732
Heatr5a		OK	10.236	9.06664	-0.175009	-0.842598	0.1386	0.999531	no	0.000203732
Pcbp1		OK	58.1364	51.4689	-0.175741	-1.01182	0.13885	0.999531	no	0.000203732
Relb		OK	1.19395	0.799199	-0.57911	-0.708121	0.1391	0.999531	no	0.000203732
Plagl1		OK	55.119	44.5242	-0.307961	-0.894881	0.1391	0.999531	no	0.000203732
Kansl3		OK	12.9006	11.3823	-0.180649	-0.879338	0.1392	0.999531	no	0.000203732
Rab11fip4		OK	15.439	12.9653	-0.25193	-0.889013	0.1395	0.999531	no	0.000203732
Gm4925		OK	1.47219	0.412376	-1.83593	-1.08349	0.1397	0.999531	no	0.000203732
Atf6b		OK	25.005	20.1718	-0.309877	-1.00338	0.13975	0.999531	no	0.000203732
Col14a1		OK	2.23074	1.78343	-0.322866	-0.836439	0.14	0.999531	no	0.000203732
Tmem144		OK	2.24035	1.74165	-0.363274	-0.894325	0.1401	0.999531	no	0.000203732
Pla2g4a		OK	9.5233	6.94266	-0.455972	-0.915168	0.14025	0.999531	no	0.000203732
2010001A14Rik		OK	2.30879	1.44484	-0.676227	-0.770171	0.14065	0.999531	no	0.000203732
Ghdc		OK	2.71544	1.82599	-0.572504	-0.805508	0.14075	0.999531	no	0.000203732
Gm12716		OK	9.58665	7.99452	-0.262016	-0.826399	0.14085	0.999531	no	0.000203732
Arhgdia		OK	115.862	102.688	-0.174143	-0.838478	0.14085	0.999531	no	0.000203732
Asf1b		OK	18.9255	15.8706	-0.253972	-0.801908	0.1409	0.999531	no	0.000203732
Phlpp2		OK	5.82445	4.84738	-0.264916	-0.88054	0.1411	0.999531	no	0.000203732
Ecsit		OK	14.6248	12.2001	-0.261515	-0.830575	0.14125	0.999531	no	0.000203732
Ssna1		OK	71.049	62.3428	-0.188592	-0.853537	0.14145	0.999531	no	0.000203732
Sh2d3c		OK	5.09812	3.78359	-0.430211	-0.871695	0.14165	0.999531	no	0.000203732
Epm2a		OK	2.11919	1.57411	-0.428977	-0.900381	0.14165	0.999531	no	0.000203732
Rbm20		OK	1.88344	1.28727	-0.549053	-0.889112	0.14195	0.999531	no	0.000203732
Klhl6		OK	7.77745	6.01084	-0.371732	-0.81179	0.1421	0.999531	no	0.000203732
Ets1		OK	20.6535	18.3121	-0.173591	-0.847853	0.1421	0.999531	no	0.000203732
Gm15428		OK	20.5522	15.2467	-0.430791	-2.11597	0.14255	0.999531	no	0.000203732
Gtf3c5		OK	19.8162	16.9944	-0.221616	-0.890203	0.14265	0.999531	no	0.000203732
Snrpd3		OK	60.1633	52.0564	-0.20881	-1.2092	0.14265	0.999531	no	0.000203732
Mast3		OK	2.53397	2.1332	-0.248382	-0.882479	0.1427	0.999531	no	0.000203732
Pcdh1		OK	2.54543	2.10779	-0.272182	-0.859969	0.14275	0.999531	no	0.000203732
Fbxo21		OK	25.2714	22.4186	-0.172809	-0.892507	0.14275	0.999531	no	0.000203732
Rbm19		OK	11.0616	9.54299	-0.213042	-0.865594	0.1429	0.999531	no	0.000203732
Gm14538		OK	5.8673	4.70326	-0.319034	-0.992628	0.14295	0.999531	no	0.000203732
Ankrd13d		OK	6.28673	4.3165	-0.542448	-0.912684	0.1431	0.999531	no	0.000203732
Ndst2		OK	8.11047	7.01887	-0.208547	-0.897146	0.14375	0.999531	no	0.000203732
Cort		OK	1.04758	0.571809	-0.873451	-1.21131	0.14425	0.999531	no	0.000203732
Pkn1		OK	22.2825	17.9359	-0.31306	-0.991514	0.14425	0.999531	no	0.000203732
Klhl35		OK	6.90874	4.90793	-0.493309	-1.02254	0.14435	0.999531	no	0.000203732
Tnk2		OK	30.1532	19.5029	-0.628623	-0.981291	0.1444	0.999531	no	0.000203732
Zfp518b		OK	20.4306	17.0712	-0.259169	-0.776451	0.1445	0.999531	no	0.000203732
Sv2a		OK	2.1788	1.68775	-0.368435	-0.807544	0.1447	0.999531	no	0.000203732
1300001I01Rik		OK	14.9116	12.2997	-0.277804	-0.889656	0.14515	0.999531	no	0.000203732
Zfp213		OK	10.8583	9.19361	-0.240096	-0.844343	0.14535	0.999531	no	0.000203732
Cttnbp2		OK	6.76469	5.02997	-0.427475	-0.897677	0.1455	0.999531	no	0.000203732
Snora34		OK	313.489	173.594	-0.852699	-15.369	0.14555	0.999531	no	0.000203732
Snora21		OK	678.555	299.83	-1.17832	-0.886279	0.1458	0.999531	no	0.000203732
Cnn1		OK	4.07149	3.34876	-0.28193	-0.901382	0.14595	0.999531	no	0.000203732
Gpd2		OK	14.234	11.1624	-0.350693	-1.10433	0.1462	0.999531	no	0.000203732
Fbxw8		OK	31.5178	27.952	-0.173214	-0.854916	0.14635	0.999531	no	0.000203732
Gale		OK	13.2052	11.0076	-0.262601	-0.840624	0.1464	0.999531	no	0.000203732
Ppfia4		OK	1.40258	1.14462	-0.293213	-0.880635	0.14655	0.999531	no	0.000203732
Got1		OK	23.1987	19.4292	-0.255818	-0.873526	0.14695	0.999531	no	0.000203732
Prr5		OK	6.12028	5.04317	-0.279267	-0.864807	0.147	0.999531	no	0.000203732
Trim21		OK	3.42069	2.82215	-0.277491	-0.807131	0.1471	0.999531	no	0.000203732
Zbtb40		OK	4.30597	3.74165	-0.202665	-0.832144	0.1471	0.999531	no	0.000203732
Gm17230		OK	1.03063	0.756726	-0.445686	-0.829731	0.14725	0.999531	no	0.000203732
Wbscr16		OK	18.545	15.4697	-0.261581	-0.9761	0.14735	0.999531	no	0.000203732
Pfas		OK	38.8673	31.9689	-0.281888	-0.956971	0.1475	0.999531	no	0.000203732
Dsc2		OK	3.5005	2.94674	-0.248442	-0.816613	0.1475	0.999531	no	0.000203732
Rad54l		OK	35.9021	27.3778	-0.391063	-0.927545	0.14785	0.999531	no	0.000203732
Igf1r		OK	14.0018	12.382	-0.177375	-0.859695	0.14785	0.999531	no	0.000203732
Mars		OK	50.4223	41.9271	-0.26618	-0.956353	0.14795	0.999531	no	0.000203732
Slc25a15		OK	10.6808	9.35322	-0.19148	-0.866509	0.14825	0.999531	no	0.000203732
Ubr2		OK	9.78751	8.66855	-0.175152	-0.856102	0.14835	0.999531	no	0.000203732
Gm15429		OK	10.9505	8.83435	-0.309797	-0.819908	0.1486	0.999531	no	0.000203732
Zfp568		OK	29.3221	25.9539	-0.176038	-0.820685	0.1486	0.999531	no	0.000203732
Aldh1a3		OK	5.59474	4.44503	-0.331876	-0.829931	0.14865	0.999531	no	0.000203732
Slc13a4		OK	1.57853	0.937253	-0.75207	-0.833006	0.14875	0.999531	no	0.000203732
Rpl36al		OK	57.1505	48.6312	-0.232884	-0.834139	0.14895	0.999531	no	0.000203732
6720401G13Rik		OK	14.7571	12.1048	-0.285827	-0.774042	0.149	0.999531	no	0.000203732
Whrn		OK	9.85116	7.50044	-0.393318	-0.971053	0.14905	0.999531	no	0.000203732
Bag6		OK	90.3316	71.9182	-0.328875	-0.958171	0.1491	0.999531	no	0.000203732
Igsf9		OK	30.8423	25.748	-0.260452	-0.93436	0.1492	0.999531	no	0.000203732
Plxna4		OK	1.56117	1.32706	-0.234391	-0.853599	0.1493	0.999531	no	0.000203732
Zc3h13		OK	10.2087	9.03587	-0.176063	-0.850942	0.14935	0.999531	no	0.000203732
Gtpbp1		OK	12.3779	10.8743	-0.186851	-0.832291	0.1494	0.999531	no	0.000203732
Syt9		OK	1.4062	1.0641	-0.40217	-0.760958	0.1496	0.999531	no	0.000203732
Vamp2		OK	8.36645	6.58054	-0.346411	-0.840679	0.1499	0.999531	no	0.000203732
Enpep		OK	1.44479	0.905087	-0.674734	-0.792129	0.15005	0.999531	no	0.000203732
Ston1		OK	2.80705	1.90182	-0.561677	-0.955192	0.15005	0.999531	no	0.000203732
Rpusd1		OK	5.56027	4.54737	-0.290121	-0.974353	0.15005	0.999531	no	0.000203732
Dcaf15		OK	17.8082	15.6254	-0.188648	-0.903042	0.1502	0.999531	no	0.000203732
Plxna1		OK	11.9191	10.4985	-0.183103	-0.850216	0.1506	0.999531	no	0.000203732
Gm10680		OK	18.3682	1.92431	-3.2548	-2.82089	0.15095	0.999531	no	0.000203732
Cdc20		OK	70.1284	58.76	-0.255162	-0.81333	0.151	0.999531	no	0.000203732
Pttg1ip		OK	33.2146	28.0372	-0.244476	-0.820248	0.15105	0.999531	no	0.000203732
Sfswap		OK	16.4212	14.5045	-0.179057	-0.874957	0.1512	0.999531	no	0.000203732
Snapc4		OK	21.4786	16.6278	-0.369305	-0.970692	0.15125	0.999531	no	0.000203732
Abcd4		OK	2.54651	2.03659	-0.322364	-0.888102	0.15125	0.999531	no	0.000203732
Trerf1		OK	1.46545	1.17638	-0.316985	-0.860872	0.15125	0.999531	no	0.000203732
Fblim1		OK	11.6832	8.9067	-0.391473	-0.726497	0.15135	0.999531	no	0.000203732
Gm15236		OK	8.00444	5.59513	-0.516628	-1.70733	0.1517	0.999531	no	0.000203732
Fgfr1		OK	38.6725	30.5086	-0.342092	-0.986355	0.1518	0.999531	no	0.000203732
Gm8840		OK	1.82981	0.904924	-1.01582	-1.66681	0.15205	0.999531	no	0.000203732
Tmem135		OK	12.0133	8.99033	-0.418188	-0.908654	0.15235	0.999531	no	0.000203732
Srp68		OK	25.2747	21.8264	-0.211623	-0.836133	0.15235	0.999531	no	0.000203732
Galm		OK	5.10324	4.21273	-0.276659	-0.774294	0.15245	0.999531	no	0.000203732
Psmb3		OK	59.2404	51.288	-0.20796	-0.836015	0.15255	0.999531	no	0.000203732
Msto1		OK	20.0608	17.8241	-0.285397	-0.478039	0.1528	0.999531	no	0.000203732
Aldh4a1		OK	9.14593	7.37943	-0.30962	-0.78455	0.1533	0.999531	no	0.000203732
Hspa12a		OK	4.4495	3.86854	-0.201853	-0.827747	0.15345	0.999531	no	0.000203732
Tor3a		OK	3.64984	2.20648	-0.72609	-0.700192	0.15355	0.999531	no	0.000203732
Emg1		OK	193.844	166.114	-0.22272	-0.814213	0.15355	0.999531	no	0.000203732
Pdzk1		OK	5.32649	0.943521	-2.49706	-1.23569	0.15385	0.999531	no	0.000203732
Phf13		OK	6.7768	5.85127	-0.211854	-0.866448	0.15395	0.999531	no	0.000203732
Rnh1		OK	25.7838	22.6529	-0.186767	-0.822427	0.1541	0.999531	no	0.000203732
Bop1		OK	28.3992	24.5745	-0.208687	-0.899177	0.1549	0.999531	no	0.000203732
Hspbap1		OK	3.40738	2.91019	-0.22755	-0.834732	0.15505	0.999531	no	0.000203732
AC240744.1		OK	1.09959	0.861034	-0.35283	-0.80261	0.15535	0.999531	no	0.000203732
Tcea3		OK	1.9255	1.35975	-0.501894	-0.798964	0.156	0.999531	no	0.000203732
Rps10		OK	58.9855	51.2857	-0.201804	-1.18896	0.156	0.999531	no	0.000203732
AI464131		OK	2.76541	2.30334	-0.263765	-0.79809	0.15625	0.999531	no	0.000203732
Gm15946		OK	31.6045	25.6406	-0.3017	-1.57722	0.15635	0.999531	no	0.000203732
Zc3hav1l		OK	10.0728	8.93335	-0.173191	-0.850655	0.15635	0.999531	no	0.000203732
Baz2a		OK	7.25868	5.97773	-0.173108	-1.30965	0.15645	0.999531	no	0.000203732
Rhpn2		OK	3.62703	2.87209	-0.336688	-0.867685	0.1568	0.999531	no	0.000203732
Ung		OK	21.8888	18.2931	-0.258892	-0.84013	0.15685	0.999531	no	0.000203732
Tmcc3		OK	2.65253	1.64348	-0.690613	-0.720835	0.1569	0.999531	no	0.000203732
Gdf7		OK	1.12701	0.740724	-0.60549	-0.939499	0.1569	0.999531	no	0.000203732
Rprd2		OK	5.74483	5.08536	-0.175914	-0.813305	0.1569	0.999531	no	0.000203732
Gpr50		OK	3.55322	2.36129	-0.58955	-0.799653	0.1576	0.999531	no	0.000203732
Ocln		OK	4.79647	2.86257	-0.744661	-0.706401	0.15765	0.999531	no	0.000203732
Scp2-ps2		OK	39.1965	32.3091	-0.278782	-1.57803	0.15835	0.999531	no	0.000203732
Cnn2		OK	102.051	88.9161	-0.198775	-0.797528	0.15865	0.999531	no	0.000203732
Tnip2		OK	4.0451	2.77085	-0.545848	-0.854476	0.1592	0.999531	no	0.000203732
Shcbp1l		OK	1.30863	0.803989	-0.702809	-0.781668	0.15925	0.999531	no	0.000203732
Tpp1		OK	6.98158	6.05604	-0.205178	-0.854139	0.1593	0.999531	no	0.000203732
BC046331		OK	9.94315	6.7983	-0.548528	-0.796692	0.15935	0.999531	no	0.000203732
Setd4		OK	7.49286	5.35174	-0.485509	-0.94355	0.1597	0.999531	no	0.000203732
Plk1		OK	20.8638	18.4201	-0.179723	-0.892829	0.16005	0.999531	no	0.000203732
Coq4		OK	30.6612	22.7341	-0.431557	-1.03573	0.16015	0.999531	no	0.000203732
Tlcd1		OK	15.3367	12.4119	-0.305269	-1.04615	0.16025	0.999531	no	0.000203732
Slc8a1		OK	21.7087	19.3003	-0.169651	-0.795567	0.16055	0.999531	no	0.000203732
Fam129b		OK	16.0944	12.7158	-0.339939	-0.908753	0.1606	0.999531	no	0.000203732
Phrf1		OK	48.8467	40.2485	-0.279328	-1.01736	0.1606	0.999531	no	0.000203732
Gm14325		OK	16.2276	10.776	-0.590634	-0.79295	0.16085	0.999531	no	0.000203732
Mettl1		OK	17.8299	15.2704	-0.22356	-0.806822	0.16095	0.999531	no	0.000203732
Fads3		OK	2.98202	2.471	-0.271195	-0.871323	0.16105	0.999531	no	0.000203732
Usp2		OK	3.31886	2.19949	-0.593517	-0.940335	0.16115	0.999531	no	0.000203732
Slc11a2		OK	32.9505	25.586	-0.364945	-1.13724	0.16135	0.999531	no	0.000203732
n-R5s71		OK	49.785	14.5015	-1.77951	-26.3455	0.1615	0.999531	no	0.000203732
Rpap1		OK	9.78134	7.24925	-0.432201	-0.795446	0.1615	0.999531	no	0.000203732
Gbf1		OK	43.4517	34.255	-0.343095	-1.11356	0.1618	0.999531	no	0.000203732
E2f1		OK	15.2801	13.4803	-0.1808	-0.809979	0.1619	0.999531	no	0.000203732
Flt4		OK	2.06713	1.72321	-0.262525	-0.826787	0.162	0.999531	no	0.000203732
Helz		OK	9.8923	7.73406	-0.355079	-0.892411	0.16205	0.999531	no	0.000203732
Amt		OK	23.701	20.1693	-0.232788	-0.786946	0.16235	0.999531	no	0.000203732
Gdpd2		OK	1.04766	0.653688	-0.680494	-0.845517	0.16255	0.999531	no	0.000203732
Gpatch1		OK	5.58335	4.67461	-0.256285	-0.777713	0.16255	0.999531	no	0.000203732
Timm50		OK	72.1862	61.7821	-0.224534	-0.990853	0.16255	0.999531	no	0.000203732
H2afy3		OK	23.7876	20.4153	-0.220561	-0.780989	0.1626	0.999531	no	0.000203732
D9Ertd402e		OK	4.28086	3.33257	-0.361266	-0.953295	0.16275	0.999531	no	0.000203732
Cdc42bpb		OK	14.5134	12.9245	-0.167273	-0.820182	0.1631	0.999531	no	0.000203732
Gm12369		OK	1.57432	0.997262	-0.658686	-1.05547	0.16315	0.999531	no	0.000203732
Lamtor1		OK	31.8484	26.599	-0.259847	-0.802605	0.16335	0.999531	no	0.000203732
Pa2g4		OK	56.5307	47.4359	-0.253054	-0.765492	0.16335	0.999531	no	0.000203732
Kmo		OK	1.174	0.434313	-1.43462	-0.551402	0.1634	0.999531	no	0.000203732
Btbd17		OK	17.0298	13.9382	-0.289016	-0.83657	0.16355	0.999531	no	0.000203732
Mlxipl		OK	1.24591	0.75828	-0.716403	-0.712359	0.1636	0.999531	no	0.000203732
Trim9		OK	1.99832	1.6603	-0.267346	-0.795716	0.1638	0.999531	no	0.000203732
2310028H24Rik		OK	2.33204	1.61768	-0.527664	-0.801526	0.16395	0.999531	no	0.000203732
Gm8394		OK	27.3432	23.6698	-0.208137	-1.0228	0.16435	0.999531	no	0.000203732
Ccdc109b		OK	1.56504	0.806423	-0.956588	-0.729043	0.1644	0.999531	no	0.000203732
Metap1d		OK	14.6666	12.0222	-0.286833	-0.940892	0.1646	0.999531	no	0.000203732
Actl6b		OK	1.35039	0.888167	-0.604475	-0.536032	0.16465	0.999531	no	0.000203732
Rpn2		OK	337.27	273.982	-0.299823	-2.01437	0.16495	0.999531	no	0.000203732
Tspan12		OK	26.412	20.0072	-0.400675	-0.77194	0.165	0.999531	no	0.000203732
Atf3		OK	2.82149	2.05065	-0.460376	-0.755988	0.1653	0.999531	no	0.000203732
Fasn		OK	54.0359	42.1116	-0.359703	-0.834468	0.1654	0.999531	no	0.000203732
Nup62		OK	61.742	52.1546	-0.243458	-1.03193	0.1655	0.999531	no	0.000203732
SNORD16		OK	63.1413	25.3516	-1.31651	-0.0341559	0.16555	0.999531	no	0.000203732
Frmpd1		OK	1.09308	0.66493	-0.717129	-0.754045	0.1656	0.999531	no	0.000203732
Mtr		OK	13.3496	11.8742	-0.16896	-0.827417	0.16565	0.999531	no	0.000203732
Rasa3		OK	17.5383	12.9908	-0.433014	-0.809879	0.16595	0.999531	no	0.000203732
Dab2		OK	19.6608	15.2058	-0.370701	-0.814149	0.16615	0.999531	no	0.000203732
Ccnd2		OK	128.933	111.501	-0.209575	-0.811357	0.16615	0.999531	no	0.000203732
Dapk1		OK	9.3665	8.30911	-0.172816	-0.798744	0.1662	0.999531	no	0.000203732
Rps13-ps2		OK	119.259	105.284	-0.179816	-1.31324	0.16635	0.999531	no	0.000203732
1600002K03Rik		OK	6.91209	5.29112	-0.385548	-1.14518	0.1666	0.999531	no	0.000203732
Kirrel		OK	8.28164	7.32097	-0.177882	-0.783215	0.1666	0.999531	no	0.000203732
Runx2		OK	1.71836	0.934208	-0.879216	-0.649768	0.16665	0.999531	no	0.000203732
AC160759.1		OK	1.45836	1.05876	-0.46197	-0.900277	0.16685	0.999531	no	0.000203732
Pkp3		OK	5.48515	3.71936	-0.560475	-0.945842	0.16725	0.999531	no	0.000203732
Man2b2		OK	2.57011	1.93859	-0.406824	-0.750879	0.16725	0.999531	no	0.000203732
Rrp9		OK	31.3436	26.9514	-0.217811	-0.91499	0.1673	0.999531	no	0.000203732
Dhx37		OK	4.24956	3.6542	-0.217759	-0.858049	0.1674	0.999531	no	0.000203732
Mpzl1		OK	21.0034	18.5599	-0.17843	-0.796048	0.1674	0.999531	no	0.000203732
Nkx3-1		OK	1.7865	1.43434	-0.316743	-0.834046	0.1677	0.999531	no	0.000203732
Ddah1		OK	9.4233	8.13413	-0.212243	-0.792359	0.1678	0.999531	no	0.000203732
Gng8		OK	3.20396	2.38675	-0.424805	-1.02511	0.1682	0.999531	no	0.000203732
Csl		OK	8.63566	7.40221	-0.22235	-0.871195	0.16845	0.999531	no	0.000203732
Srgap2		OK	7.16347	6.37204	-0.168903	-0.806731	0.1695	0.999531	no	0.000203732
Lrrc59		OK	74.7176	64.9865	-0.201306	-0.857772	0.1697	0.999531	no	0.000203732
Puf60		OK	109.591	98.0743	-0.160182	-0.802548	0.1697	0.999531	no	0.000203732
Slc29a2		OK	2.45309	1.97784	-0.310675	-0.848781	0.1698	0.999531	no	0.000203732
Rrbp1		OK	70.2266	60.1992	-0.222273	-0.934812	0.16985	0.999531	no	0.000203732
Dnajb1		OK	34.7956	31.0251	-0.165472	-0.877565	0.16995	0.999531	no	0.000203732
Rbpsuh-rs3		OK	7.5568	5.53024	-0.450433	-0.889304	0.17005	0.999531	no	0.000203732
Galc		OK	3.21099	2.71544	-0.241833	-0.840078	0.17015	0.999531	no	0.000203732
Mecr		OK	31.7952	26.9407	-0.239022	-0.941079	0.1703	0.999531	no	0.000203732
Hspg2		OK	9.21765	6.7635	-0.446629	-0.780419	0.17055	0.999531	no	0.000203732
Ccdc141		OK	15.9281	12.4156	-0.359423	-0.964562	0.17075	0.999531	no	0.000203732
Scarf1		OK	2.32252	1.87362	-0.309868	-0.794029	0.1708	0.999531	no	0.000203732
Ppl		OK	1.05646	0.857322	-0.301335	-0.830315	0.171	0.999531	no	0.000203732
Ints1		OK	8.47212	7.54453	-0.167292	-0.830756	0.17105	0.999531	no	0.000203732
Rab5c		OK	65.5177	53.8572	-0.282744	-0.760484	0.1711	0.999531	no	0.000203732
U1		OK	6.1197	1.12542	-2.443	-4.30565	0.17115	0.999531	no	0.000203732
SNORA74		OK	1919.57	1340.11	-0.518429	-13.4241	0.17125	0.999531	no	0.000203732
Maml2		OK	2.82869	2.33226	-0.278406	-0.769883	0.1713	0.999531	no	0.000203732
Ehd1		OK	54.4599	41.1907	-0.402875	-0.885157	0.1714	0.999531	no	0.000203732
Rps6-ps1		OK	1.47705	0.963061	-0.617022	-1.07953	0.17145	0.999531	no	0.000203732
Gpr63		OK	3.63792	2.26435	-0.684015	-0.921598	0.17165	0.999531	no	0.000203732
Mtmr14		OK	38.2817	32.0202	-0.25767	-1.01189	0.17165	0.999531	no	0.000203732
7SK		OK	2.92595	0.542199	-2.43201	-2.73561	0.17185	0.999531	no	0.000203732
Gtf2h3		OK	45.3487	39.1826	-0.210846	-0.819384	0.17195	0.999531	no	0.000203732
Gpkow		OK	5.07576	3.81977	-0.410136	-0.764398	0.172	0.999531	no	0.000203732
Gm15487		OK	2.68233	1.67868	-0.676159	-0.80113	0.1723	0.999531	no	0.000203732
Slc12a5		OK	2.23076	1.65452	-0.431119	-0.829857	0.1723	0.999531	no	0.000203732
Ubap2l		OK	27.5566	23.8065	-0.211042	-0.818662	0.1723	0.999531	no	0.000203732
Rcn3		OK	71.8423	60.613	-0.245207	-0.765359	0.1724	0.999531	no	0.000203732
Ptgfrn		OK	18.5447	16.6149	-0.158532	-0.785827	0.17255	0.999531	no	0.000203732
Rps19		OK	279.669	232.377	-0.267254	-0.73737	0.17265	0.999531	no	0.000203732
Lmo7		OK	6.46032	5.00912	-0.367049	-0.828149	0.17285	0.999531	no	0.000203732
Dock9		OK	4.04561	3.55938	-0.18473	-0.775875	0.17295	0.999531	no	0.000203732
Scarna3a		OK	328.732	167.816	-0.970031	-0.844424	0.173	0.999531	no	0.000203732
Fzd2		OK	21.3389	19.029	-0.165287	-0.88136	0.1732	0.999531	no	0.000203732
Dlgap4		OK	18.9177	14.512	-0.382488	-0.788336	0.17325	0.999531	no	0.000203732
Alg1		OK	12.4448	9.73922	-0.353667	-1.02163	0.17325	0.999531	no	0.000203732
Apln		OK	3.11082	2.59621	-0.260888	-0.830393	0.1733	0.999531	no	0.000203732
Rab3b		OK	4.78594	3.58954	-0.415004	-0.767993	0.17385	0.999531	no	0.000203732
Twf2		OK	22.3118	19.6426	-0.183823	-0.897345	0.174	0.999531	no	0.000203732
Gm5863		OK	1.22807	0.828156	-0.568423	-0.992137	0.17405	0.999531	no	0.000203732
Fancd2		OK	18.855	15.5593	-0.277173	-0.903677	0.1741	0.999531	no	0.000203732
Ncdn		OK	7.50471	6.54034	-0.198431	-0.809649	0.17445	0.999531	no	0.000203732
Dhrs3		OK	9.70481	7.81904	-0.311708	-0.745054	0.17465	0.999531	no	0.000203732
Adamts18		OK	1.30729	1.07058	-0.288183	-0.811651	0.1749	0.999531	no	0.000203732
Plbd2		OK	3.21542	2.5673	-0.324756	-0.805462	0.1751	0.999531	no	0.000203732
Vta1		OK	70.7011	58.6712	-0.269081	-1.0692	0.17515	0.999531	no	0.000203732
Dtx2		OK	9.1811	7.96898	-0.204271	-0.751858	0.17515	0.999531	no	0.000203732
Gm12928		OK	4.86444	3.52657	-0.46401	-1.26541	0.1754	0.999531	no	0.000203732
Pacs1		OK	4.44163	3.84489	-0.208146	-0.8187	0.1756	0.999531	no	0.000203732
Plekhg2		OK	19.7435	15.5884	-0.340902	-0.798875	0.17565	0.999531	no	0.000203732
Psmd3		OK	63.8442	55.7622	-0.195268	-0.787971	0.17565	0.999531	no	0.000203732
Morc4		OK	11.2647	7.82883	-0.52494	-0.729821	0.17585	0.999531	no	0.000203732
Gm15564		OK	10132	101.126	-6.64663	-6.52517	0.17635	0.999531	no	0.000203732
Hsd11b2		OK	5.76101	4.80728	-0.261099	-0.910333	0.17635	0.999531	no	0.000203732
Tnrc6a		OK	22.1534	19.81	-0.1613	-0.785812	0.17645	0.999531	no	0.000203732
Urm1		OK	37.7579	31.2693	-0.272033	-0.753576	0.17655	0.999531	no	0.000203732
Csrp2bp		OK	33.2186	27.5232	-0.271345	-0.834556	0.1766	0.999531	no	0.000203732
Dhtkd1		OK	5.96618	4.27897	-0.479544	-0.977022	0.177	0.999531	no	0.000203732
Cercam		OK	14.2056	10.9686	-0.373084	-0.970881	0.177	0.999531	no	0.000203732
Ppp5c		OK	80.6145	64.9144	-0.3125	-0.860308	0.1771	0.999531	no	0.000203732
Slc25a10		OK	22.6236	18.6346	-0.279846	-0.796673	0.1771	0.999531	no	0.000203732
Gm17052		OK	45.6186	35.9649	-0.343031	-2.49787	0.1774	0.999531	no	0.000203732
Ybx2		OK	2.56361	1.83227	-0.484542	-0.799618	0.1775	0.999531	no	0.000203732
Pcdhga3		OK	29.6507	26.2721	-0.174533	-0.769076	0.1776	0.999531	no	0.000203732
Spint2		OK	3.05361	2.35127	-0.377077	-0.830732	0.1779	0.999531	no	0.000203732
Gm11694		OK	28.9648	14.9197	-0.957079	-9.53285	0.1784	0.999531	no	0.000203732
Flot2		OK	15.2733	13.5128	-0.176687	-0.783549	0.17845	0.999531	no	0.000203732
Col6a2		OK	2.02788	1.6807	-0.270909	-0.765051	0.1785	0.999531	no	0.000203732
Mtap7d1		OK	33.7614	28.2537	-0.256932	-0.917389	0.1785	0.999531	no	0.000203732
Adarb1		OK	6.09597	4.37727	-0.477826	-0.691551	0.17865	0.999531	no	0.000203732
5830428H23Rik		OK	47.181	34.5179	-0.450859	-1.09644	0.17905	0.999531	no	0.000203732
Sh3glb2		OK	37.5842	32.4109	-0.213647	-0.906596	0.1791	0.999531	no	0.000203732
Atrip		OK	20.8963	17.1543	-0.284678	-0.837568	0.17915	0.999531	no	0.000203732
Aunip		OK	13.2231	11.3613	-0.218927	-0.899394	0.17915	0.999531	no	0.000203732
Snora68		OK	1128.26	781.094	-0.530525	-0.790063	0.17925	0.999531	no	0.000203732
Pepd		OK	27.0054	22.9879	-0.232375	-0.820519	0.1793	0.999531	no	0.000203732
Cebpb		OK	2.30263	1.25882	-0.871206	-0.985733	0.17935	0.999531	no	0.000203732
Kif6		OK	2.0533	1.42834	-0.523605	-0.877307	0.17955	0.999531	no	0.000203732
Zfp462		OK	37.0451	28.5303	-0.376786	-0.970171	0.17955	0.999531	no	0.000203732
Phc3		OK	7.45573	5.97571	-0.31924	-0.789293	0.17965	0.999531	no	0.000203732
Mgrn1		OK	12.8003	10.8864	-0.233645	-0.834777	0.17965	0.999531	no	0.000203732
Cenpn		OK	22.4641	19.8761	-0.176589	-0.866054	0.17965	0.999531	no	0.000203732
1700011H14Rik		OK	1.30169	0.909951	-0.516526	-0.713921	0.17985	0.999531	no	0.000203732
Rnf121		OK	12.064	9.89412	-0.286069	-0.734044	0.17985	0.999531	no	0.000203732
Pdgfb		OK	2.2961	1.86154	-0.30269	-0.874806	0.18025	0.999531	no	0.000203732
Hmgn5		OK	9.04969	7.78086	-0.217939	-0.777046	0.1805	0.999531	no	0.000203732
Vat1		OK	15.6426	13.1395	-0.251576	-0.835003	0.18055	0.999531	no	0.000203732
Rab36		OK	3.15322	2.20851	-0.513753	-0.661294	0.18075	0.999531	no	0.000203732
BC030500		OK	1.02588	0.576118	-0.832431	-0.700709	0.1809	0.999531	no	0.000203732
Gm13320		OK	10.7427	7.55174	-0.508468	-0.843426	0.1809	0.999531	no	0.000203732
Lcp2		OK	5.68614	2.67645	-1.08713	-2.39166	0.1811	0.999531	no	0.000203732
Sipa1l3		OK	1.51187	1.28195	-0.237998	-0.794996	0.1811	0.999531	no	0.000203732
E2f7		OK	14.8134	10.82	-0.453205	-0.846108	0.1813	0.999531	no	0.000203732
Glyctk		OK	4.75103	3.60104	-0.399827	-0.659761	0.18145	0.999531	no	0.000203732
Eif5b		OK	13.3154	11.4838	-0.213502	-0.763754	0.18165	0.999531	no	0.000203732
Sdc4		OK	13.0056	11.047	-0.235475	-0.78611	0.18215	0.999531	no	0.000203732
A2m		OK	2.92977	2.49939	-0.229211	-0.801249	0.18215	0.999531	no	0.000203732
Tmem120a		OK	13.0167	10.3643	-0.32874	-0.756343	0.18235	0.999531	no	0.000203732
Nr2f6		OK	135.92	112.392	-0.27421	-1.39657	0.18235	0.999531	no	0.000203732
Snx31		OK	1.52935	0.728264	-1.07038	-0.587694	0.1824	0.999531	no	0.000203732
Zfp770		OK	8.48953	7.46062	-0.18639	-0.803356	0.18255	0.999531	no	0.000203732
Vill		OK	10.067	7.85441	-0.358052	-0.69388	0.18305	0.999531	no	0.000203732
Dvl1		OK	23.2033	20.0526	-0.210539	-0.872325	0.18305	0.999531	no	0.000203732
Fam3a		OK	6.51286	4.96517	-0.39145	-0.728652	0.18315	0.999531	no	0.000203732
Adprm		OK	19.8823	16.3295	-0.284009	-0.863964	0.1833	0.999531	no	0.000203732
Rtel1		OK	86.7085	72.4553	-0.259082	-0.926648	0.1834	0.999531	no	0.000203732
Arhgap33		OK	1.38631	1.12006	-0.307666	-0.820701	0.1837	0.999531	no	0.000203732
Ccne1		OK	45.3122	39.2673	-0.206574	-0.776399	0.1837	0.999531	no	0.000203732
Smcr8		OK	9.55055	8.0931	-0.238892	-0.775715	0.18375	0.999531	no	0.000203732
Hist1h2ab		OK	819.052	733.434	-0.159289	-1.38052	0.18375	0.999531	no	0.000203732
H6pd		OK	5.31655	4.19349	-0.342337	-0.737816	0.1838	0.999531	no	0.000203732
Glce		OK	16.4844	14.7705	-0.15838	-0.776641	0.18385	0.999531	no	0.000203732
Boll		OK	5.37092	0.888069	-2.59643	-0.440136	0.1841	0.999531	no	0.000203732
Gm9434		OK	8.78162	7.13078	-0.300427	-0.97605	0.1841	0.999531	no	0.000203732
0610031J06Rik		OK	35.0858	29.3226	-0.258874	-1.18025	0.1841	0.999531	no	0.000203732
Trpc6		OK	1.52182	1.21184	-0.328589	-0.81448	0.1846	0.999531	no	0.000203732
Gm15760		OK	4.71365	2.59568	-0.860729	-2.53707	0.1849	0.999531	no	0.000203732
Map3k5		OK	4.87048	3.45694	-0.494569	-0.976684	0.1849	0.999531	no	0.000203732
Lrig1		OK	23.1878	19.4361	-0.254627	-0.755738	0.1849	0.999531	no	0.000203732
Arhgef18		OK	10.6063	8.67432	-0.290105	-0.86248	0.18565	0.999531	no	0.000203732
Gm15118		OK	54.2466	44.9117	-0.272443	-0.775525	0.18565	0.999531	no	0.000203732
Erbb3		OK	3.59249	3.1353	-0.196379	-0.771785	0.18565	0.999531	no	0.000203732
Rnaset2b		OK	1.02757	0.683609	-0.587992	-0.754967	0.1858	0.999531	no	0.000203732
Pkp2		OK	5.91587	5.11037	-0.211161	-0.763978	0.1858	0.999531	no	0.000203732
Bap1		OK	42.2604	37.9942	-0.153525	-0.805593	0.1858	0.999531	no	0.000203732
Dhrs7b		OK	10.9568	9.42489	-0.217278	-0.762169	0.18585	0.999531	no	0.000203732
Birc6		OK	28.8995	24.9948	-0.209415	-0.760732	0.18585	0.999531	no	0.000203732
Fam171a1		OK	15.4465	13.8188	-0.160652	-0.750121	0.18625	0.999531	no	0.000203732
Ndufs6		OK	68.5527	60.0989	-0.189876	-0.747322	0.1865	0.999531	no	0.000203732
Foxj1		OK	2.38413	1.94003	-0.297384	-0.829268	0.18675	0.999531	no	0.000203732
Prkaa2		OK	1.31486	1.11092	-0.243162	-0.789191	0.1869	0.999531	no	0.000203732
Col7a1		OK	1.01027	0.574632	-0.814032	-0.739672	0.18715	0.999531	no	0.000203732
Rbck1		OK	40.5064	33.7214	-0.264488	-0.783028	0.18715	0.999531	no	0.000203732
Hist1h3i		OK	370.438	332.212	-0.157129	-1.54315	0.1872	0.999531	no	0.000203732
Sec23b		OK	57.259	46.2489	-0.308083	-0.953905	0.18725	0.999531	no	0.000203732
Phb		OK	20.9211	17.8107	-0.232216	-0.757362	0.18725	0.999531	no	0.000203732
Aagab		OK	21.2375	18.9635	-0.163391	-0.808182	0.18745	0.999531	no	0.000203732
Trim62		OK	1.61031	1.29401	-0.31549	-0.784102	0.18755	0.999531	no	0.000203732
Pbx4		OK	10.751	7.81073	-0.460944	-1.065	0.18785	0.999531	no	0.000203732
Synpo		OK	17.7636	11.3583	-0.645176	-0.822052	0.18795	0.999531	no	0.000203732
Dvl2		OK	18.9745	15.2188	-0.318203	-0.898291	0.18815	0.999531	no	0.000203732
Snap47		OK	45.854	39.5325	-0.214007	-0.885853	0.18835	0.999531	no	0.000203732
Gmpr2		OK	14.2469	12.4161	-0.198444	-0.861872	0.1884	0.999531	no	0.000203732
SNORD18		OK	260.268	199.787	-0.381531	-1.66154	0.18855	0.999531	no	0.000203732
Scpep1		OK	17.928	15.8853	-0.174524	-0.736696	0.18865	0.999531	no	0.000203732
Hist1h2bh		OK	599.274	539.785	-0.150831	-1.53538	0.18865	0.999531	no	0.000203732
Mgmt		OK	6.81721	5.4126	-0.332859	-1.0448	0.18885	0.999531	no	0.000203732
Ap3b2		OK	4.1475	3.29529	-0.33184	-0.794331	0.1889	0.999531	no	0.000203732
Map2k7		OK	15.9985	14.055	-0.186859	-0.797799	0.1889	0.999531	no	0.000203732
Uaca		OK	14.2967	12.7963	-0.159958	-0.791225	0.18905	0.999531	no	0.000203732
Atp6v0e		OK	40.9531	35.9028	-0.189878	-0.750518	0.18925	0.999531	no	0.000203732
Eif2c2		OK	7.23896	4.85218	-0.577149	-0.774437	0.1895	0.999531	no	0.000203732
Rfng		OK	4.25508	3.58732	-0.246279	-0.744586	0.18965	0.999531	no	0.000203732
Ticam1		OK	1.17539	0.917064	-0.358048	-0.799684	0.1899	0.999531	no	0.000203732
Prrc2a		OK	42.4093	34.8784	-0.282049	-0.924698	0.1899	0.999531	no	0.000203732
Sbno2		OK	4.19161	3.63362	-0.206096	-0.802684	0.1903	0.999531	no	0.000203732
Sall1		OK	5.9424	5.25408	-0.177608	-0.778041	0.19075	0.999531	no	0.000203732
Gm13444		OK	2.82223	1.92027	-0.555529	-1.19913	0.1908	0.999531	no	0.000203732
Ranbp10		OK	6.62983	5.87834	-0.173563	-0.772288	0.19085	0.999531	no	0.000203732
Timm13		OK	55.8882	50.0285	-0.159793	-0.881944	0.19085	0.999531	no	0.000203732
Gm16550		OK	383.203	285.659	-0.423811	-0.807849	0.191	0.999531	no	0.000203732
Ror2		OK	13.9538	9.87632	-0.498616	-0.715387	0.1911	0.999531	no	0.000203732
Ppt2		OK	12.5766	8.92752	-0.494414	-0.66425	0.1911	0.999531	no	0.000203732
Ogg1		OK	12.0703	9.3998	-0.360763	-0.940044	0.1911	0.999531	no	0.000203732
Stk35		OK	11.6114	10.2635	-0.178023	-0.754431	0.19115	0.999531	no	0.000203732
Incenp		OK	40.0458	36.0116	-0.153192	-0.814487	0.19125	0.999531	no	0.000203732
2310067B10Rik		OK	18.7855	14.6026	-0.363397	-1.00798	0.19135	0.999531	no	0.000203732
Arhgef2		OK	57.145	45.6564	-0.32381	-0.74058	0.1914	0.999531	no	0.000203732
1110004E09Rik		OK	27.1684	22.406	-0.278044	-0.761903	0.19145	0.999531	no	0.000203732
Rhod		OK	10.5454	8.82293	-0.257291	-0.829553	0.19145	0.999531	no	0.000203732
Lmtk3		OK	4.3572	3.34623	-0.380867	-0.784191	0.1915	0.999531	no	0.000203732
Mdfi		OK	55.3966	46.2943	-0.258964	-0.766687	0.1916	0.999531	no	0.000203732
Tmem189		OK	14.6192	12.2438	-0.255814	-0.857731	0.1916	0.999531	no	0.000203732
Pid1		OK	5.09339	4.08254	-0.31916	-0.743576	0.19175	0.999531	no	0.000203732
Arhgef9		OK	6.24536	5.29475	-0.238224	-0.755477	0.19175	0.999531	no	0.000203732
Syvn1		OK	9.05659	6.9956	-0.372519	-0.808207	0.19205	0.999531	no	0.000203732
Eral1		OK	15.8895	13.3138	-0.25515	-0.735449	0.1922	0.999531	no	0.000203732
Ccnl2		OK	63.6287	55.964	-0.185179	-0.758572	0.19245	0.999531	no	0.000203732
Ankrd17		OK	24.121	21.4397	-0.170007	-0.743652	0.19255	0.999531	no	0.000203732
Rbm28		OK	63.9804	53.9436	-0.246177	-0.864486	0.1927	0.999531	no	0.000203732
Capn5		OK	2.75388	2.17236	-0.342201	-0.728721	0.1929	0.999531	no	0.000203732
Ppp1r13l		OK	3.20948	2.09682	-0.614134	-0.936612	0.19325	0.999531	no	0.000203732
Abhd2		OK	10.0153	8.98148	-0.157187	-0.759126	0.1933	0.999531	no	0.000203732
Senp3		OK	126.494	107.53	-0.23433	-1.2133	0.1934	0.999531	no	0.000203732
Nhsl2		OK	9.70861	6.53187	-0.571767	-0.764057	0.1936	0.999531	no	0.000203732
Ablim1		OK	7.72409	6.31559	-0.290448	-0.771425	0.1936	0.999531	no	0.000203732
Ccdc28a		OK	4.09183	2.90681	-0.49331	-0.658573	0.1937	0.999531	no	0.000203732
Mmp17		OK	1.99029	1.48121	-0.426204	-0.690883	0.19375	0.999531	no	0.000203732
Pdlim7		OK	26.5142	22.145	-0.259785	-0.733544	0.19395	0.999531	no	0.000203732
Tmed4		OK	42.3594	36.5158	-0.21416	-0.738036	0.19395	0.999531	no	0.000203732
Naif1		OK	1.58661	1.17312	-0.435601	-0.762332	0.194	0.999531	no	0.000203732
Zfp956		OK	4.46295	3.57059	-0.321838	-0.734046	0.19415	0.999531	no	0.000203732
Psmd13		OK	346.946	158.872	-1.12685	-0.640545	0.19425	0.999531	no	0.000203732
Gm17709		OK	1.22108	1.03555	-0.237758	-0.00782814	0.19425	0.999531	no	0.000203732
0610037L13Rik		OK	58.0923	46.9239	-0.308024	-0.763778	0.1944	0.999531	no	0.000203732
Hlcs		OK	3.28212	2.83793	-0.209789	-0.759329	0.1944	0.999531	no	0.000203732
Smarcal1		OK	25.6118	21.9238	-0.224312	-0.783761	0.19445	0.999531	no	0.000203732
Slc23a1		OK	3.83707	1.57833	-1.2816	-0.789355	0.1946	0.999531	no	0.000203732
SNORD5		OK	2933.64	2119.09	-0.469249	-110.474	0.19485	0.999531	no	0.000203732
7SK		OK	3.76569	2.16274	-0.800052	-2.00776	0.1949	0.999531	no	0.000203732
Gm4285		OK	2.34814	1.73251	-0.438655	-0.935321	0.1951	0.999531	no	0.000203732
Clcn7		OK	10.2301	8.64054	-0.24363	-0.795551	0.1951	0.999531	no	0.000203732
Exph5		OK	1.31503	1.06949	-0.298171	-0.737423	0.1954	0.999531	no	0.000203732
Crispld1		OK	12.7813	10.6286	-0.266079	-0.737279	0.1954	0.999531	no	0.000203732
Mir323		OK	92.3965	13.9169	-2.731	-31.5021	0.1957	0.999531	no	0.000203732
Pik3r4		OK	6.67945	5.91633	-0.175025	-0.752958	0.19575	0.999531	no	0.000203732
Pebp1		OK	84.686	75.0161	-0.174923	-0.939768	0.19585	0.999531	no	0.000203732
Ppp1r11		OK	97.37	84.5858	-0.203063	-0.748267	0.1959	0.999531	no	0.000203732
Mul1		OK	14.9549	11.3302	-0.400453	-0.74938	0.19595	0.999531	no	0.000203732
Trmt61a		OK	10.7891	9.46383	-0.189083	-0.744693	0.1961	0.999531	no	0.000203732
Gbx2		OK	2.32994	1.9379	-0.265795	-0.785861	0.19625	0.999531	no	0.000203732
Palb2		OK	11.9489	9.67413	-0.304678	-0.843432	0.1963	0.999531	no	0.000203732
Tln2		OK	10.3728	9.31008	-0.155938	-0.750362	0.1964	0.999531	no	0.000203732
Eef2k		OK	50.7493	28.0977	-0.852934	-0.750006	0.1966	0.999531	no	0.000203732
Nob1		OK	22.7174	19.4261	-0.225799	-0.784173	0.19675	0.999531	no	0.000203732
Lpp		OK	8.87519	7.981	-0.153207	-0.75017	0.1968	0.999531	no	0.000203732
9430020K01Rik		OK	5.19829	4.61388	-0.172058	-0.762593	0.1969	0.999531	no	0.000203732
Ppp1r12b		OK	7.68223	6.04918	-0.344786	-0.849596	0.1973	0.999531	no	0.000203732
Gm6580		OK	10.2923	8.82199	-0.222383	-0.846508	0.1973	0.999531	no	0.000203732
Gm6982		OK	1.08251	0.782475	-0.468263	-0.74156	0.19735	0.999531	no	0.000203732
Thada		OK	8.90143	7.99896	-0.154224	-0.748601	0.19735	0.999531	no	0.000203732
Thsd4		OK	4.93415	3.98701	-0.307496	-0.769993	0.1976	0.999531	no	0.000203732
2410001C21Rik		OK	25.7797	22.9263	-0.169236	-0.750887	0.19765	0.999531	no	0.000203732
Gm14877		OK	1.52037	0.21362	-2.8313	-1.36315	0.19775	0.999531	no	0.000203732
1700019B21Rik		OK	1.83874	0.117467	-3.96839	-1.42073	0.1978	0.999531	no	0.000203732
Bag3		OK	2.23938	1.81324	-0.304531	-0.841728	0.19785	0.999531	no	0.000203732
Mlst8		OK	13.0649	11.6589	-0.164264	-0.715895	0.19795	0.999531	no	0.000203732
Arih2		OK	13.2162	11.8047	-0.16295	-0.785533	0.19795	0.999531	no	0.000203732
AC132957.1		OK	22516	393.928	-5.83687	-198.543	0.19805	0.999531	no	0.000203732
Ebf3		OK	9.62273	8.5864	-0.164394	-0.741633	0.19805	0.999531	no	0.000203732
C330013J21Rik		OK	2.01771	0.256982	-2.97298	-0.859277	0.1981	0.999531	no	0.000203732
Hdhd3		OK	4.66752	3.44068	-0.439962	-0.660535	0.19825	0.999531	no	0.000203732
Proca1		OK	2.01669	1.41971	-0.506389	-0.712982	0.19845	0.999531	no	0.000203732
Marveld2		OK	2.24841	1.80926	-0.313502	-0.802918	0.19845	0.999531	no	0.000203732
U2af2		OK	50.0183	45.0987	-0.14937	-0.7176	0.19855	0.999531	no	0.000203732
Sardh		OK	3.14774	1.79801	-0.807918	-0.741807	0.1986	0.999531	no	0.000203732
Apoa1bp		OK	41.8932	37.1563	-0.17311	-0.908253	0.1991	0.999531	no	0.000203732
Dcxr		OK	6.33876	5.05457	-0.326612	-0.746139	0.1992	0.999531	no	0.000203732
Acox1		OK	16.1962	13.7418	-0.237085	-0.800812	0.1998	0.999531	no	0.000203732
Hmbox1		OK	20.9482	18.1657	-0.205611	-0.782244	0.2	0.999531	no	0.000203732
Ccnd3		OK	42.5317	37.209	-0.192884	-0.763055	0.2	0.999531	no	0.000203732
Recql4		OK	8.23499	7.22972	-0.187828	-0.735728	0.20015	0.999531	no	0.000203732
Mtm1		OK	2.52827	2.09815	-0.26903	-0.73517	0.20025	0.999531	no	0.000203732
Adnp		OK	21.4762	14.6515	-0.55169	-0.897808	0.2003	0.999531	no	0.000203732
Lmcd1		OK	1.12229	0.821251	-0.450553	-0.865971	0.2003	0.999531	no	0.000203732
Dlst		OK	47.4322	42.8151	-0.147747	-0.772035	0.20055	0.999531	no	0.000203732
Dvl3		OK	7.0645	6.10086	-0.211574	-0.749824	0.20065	0.999531	no	0.000203732
Gm14245		OK	5.90471	5.00338	-0.238965	-0.824075	0.2009	0.999531	no	0.000203732
Stx3		OK	7.3173	6.37227	-0.199505	-0.725196	0.20115	0.999531	no	0.000203732
Eps8		OK	5.44285	3.93342	-0.468579	-0.748653	0.2014	0.999531	no	0.000203732
Ubtd1		OK	6.36089	5.34249	-0.251716	-0.858373	0.2018	0.999531	no	0.000203732
Dmap1		OK	27.7712	24.1234	-0.203154	-0.727223	0.202	0.999531	no	0.000203732
Decr2		OK	18.7007	14.4996	-0.367081	-0.980639	0.20215	0.999531	no	0.000203732
Zkscan6		OK	6.24912	5.38935	-0.213542	-0.714266	0.20235	0.999531	no	0.000203732
Pigyl		OK	9.42613	7.59179	-0.312226	-0.764508	0.20255	0.999531	no	0.000203732
Gm15899		OK	23.0933	17.7849	-0.376821	-0.0114476	0.2027	0.999531	no	0.000203732
Wdr44		OK	2.65998	2.11288	-0.332203	-0.792678	0.2028	0.999531	no	0.000203732
Postn		OK	60.021	50.6073	-0.246124	-0.726821	0.20305	0.999531	no	0.000203732
Commd2		OK	34.3267	29.7713	-0.205409	-0.728523	0.20305	0.999531	no	0.000203732
Fam54b		OK	36.4328	32.5168	-0.164052	-0.738915	0.2033	0.999531	no	0.000203732
4930526A20Rik		OK	10.1465	8.42958	-0.267451	-0.757311	0.2037	0.999531	no	0.000203732
Mrpl9		OK	42.231	37.7643	-0.16128	-0.716726	0.20385	0.999531	no	0.000203732
SNORA84		OK	460.443	252.894	-0.864489	-14.1668	0.2039	0.999531	no	0.000203732
Ift122		OK	22.1148	17.0015	-0.379349	-1.03909	0.2039	0.999531	no	0.000203732
Sh2b1		OK	7.7841	6.87086	-0.180039	-0.777309	0.20395	0.999531	no	0.000203732
Nfatc3		OK	12.6145	11.3107	-0.15739	-0.747091	0.2042	0.999531	no	0.000203732
Helq		OK	16.8023	13.6801	-0.296579	-0.821809	0.20445	0.999531	no	0.000203732
Rbp2		OK	1.11385	0.667969	-0.737704	-1.02367	0.20475	0.999531	no	0.000203732
Zfp647		OK	13.0951	11.4518	-0.193449	-0.833387	0.2055	0.999531	no	0.000203732
Usp19		OK	19.3333	17.4344	-0.149155	-0.735651	0.20575	0.999531	no	0.000203732
Fat4		OK	18.5856	16.3316	-0.186522	-0.701777	0.2058	0.999531	no	0.000203732
Nrf1		OK	57.6401	49.8063	-0.210745	-0.842116	0.2059	0.999531	no	0.000203732
Nckipsd		OK	2.31717	1.90494	-0.282615	-0.807182	0.20615	0.999531	no	0.000203732
Dok4		OK	12.2247	10.5128	-0.217663	-0.742473	0.2062	0.999531	no	0.000203732
Gmeb2		OK	12.0562	9.70387	-0.31314	-0.732455	0.2063	0.999531	no	0.000203732
Stard8		OK	8.87859	7.38127	-0.266462	-0.789843	0.20645	0.999531	no	0.000203732
1500002O10Rik		OK	1.23454	0.582513	-1.08361	-0.953386	0.2065	0.999531	no	0.000203732
SNORD59		OK	369.683	285.722	-0.371677	-1.85173	0.2066	0.999531	no	0.000203732
Fktn		OK	11.3882	10.2037	-0.15844	-0.749377	0.20705	0.999531	no	0.000203732
Kcnj5		OK	1.44131	1.18777	-0.279128	-0.770627	0.2071	0.999531	no	0.000203732
Snx9		OK	10.987	9.69805	-0.180032	-0.787919	0.2078	0.999531	no	0.000203732
Xkr7		OK	1.97287	1.60348	-0.299086	-0.799214	0.2079	0.999531	no	0.000203732
Ubn1		OK	14.6472	13.2244	-0.147415	-0.735103	0.20795	0.999531	no	0.000203732
Psmg3		OK	32.4539	28.4992	-0.187468	-0.970662	0.20825	0.999531	no	0.000203732
Wibg		OK	31.29	27.8139	-0.169895	-0.714725	0.20825	0.999531	no	0.000203732
Pcnt		OK	11.0421	9.98705	-0.144888	-0.736141	0.2084	0.999531	no	0.000203732
U2		OK	66.622	25.0088	-1.41356	-5.6545	0.2086	0.999531	no	0.000203732
Sgta		OK	37.7621	33.9561	-0.153268	-0.808704	0.20865	0.999531	no	0.000203732
Dpp9		OK	8.9516	7.94397	-0.172286	-0.76627	0.2087	0.999531	no	0.000203732
Cd72		OK	1.121	0.567671	-0.981658	-0.455127	0.2089	0.999531	no	0.000203732
Tm6sf2		OK	1.40383	0.933989	-0.587893	-0.687047	0.20895	0.999531	no	0.000203732
GM6489		OK	12.0137	9.96631	-0.269551	-1.0015	0.20895	0.999531	no	0.000203732
Tpcn2		OK	2.27809	1.87784	-0.278751	-0.788604	0.2091	0.999531	no	0.000203732
Gpx7		OK	21.1078	16.9693	-0.31485	-0.700959	0.20925	0.999531	no	0.000203732
Pgf		OK	2.73468	2.18478	-0.323884	-0.808313	0.20955	0.999531	no	0.000203732
Serpinh1		OK	338.148	297.347	-0.185506	-0.719996	0.20955	0.999531	no	0.000203732
Gfm1		OK	33.6986	28.9922	-0.217022	-0.824814	0.20965	0.999531	no	0.000203732
Cldn9		OK	1.73896	1.31655	-0.40146	-0.882149	0.2099	0.999531	no	0.000203732
Snrpc		OK	26.1186	22.5313	-0.213145	-0.740628	0.2099	0.999531	no	0.000203732
Tchp		OK	11.8796	9.55455	-0.314221	-0.75391	0.21	0.999531	no	0.000203732
Tenm4		OK	11.104	9.21565	-0.268928	-0.73458	0.2103	0.999531	no	0.000203732
Tbl3		OK	40.0624	34.5391	-0.214019	-0.797799	0.2105	0.999531	no	0.000203732
Maea		OK	58.895	53.2273	-0.14598	-0.819308	0.2106	0.999531	no	0.000203732
Pik3r1		OK	10.266	9.23737	-0.152321	-0.720088	0.21065	0.999531	no	0.000203732
Tpcn1		OK	3.40395	2.95905	-0.202074	-0.743151	0.211	0.999531	no	0.000203732
Trrap		OK	35.2977	28.1969	-0.324036	-0.824337	0.21105	0.999531	no	0.000203732
Cgnl1		OK	17.3748	14.6507	-0.246024	-0.699772	0.2111	0.999531	no	0.000203732
Crtc2		OK	9.60202	7.3789	-0.379933	-0.720055	0.21125	0.999531	no	0.000203732
Glt25d1		OK	30.8093	27.668	-0.155149	-0.77546	0.2114	0.999531	no	0.000203732
Rpl41		OK	229.022	205.757	-0.154547	-1.10772	0.21145	0.999531	no	0.000203732
Uhmk1		OK	22.3028	20.141	-0.147088	-0.728051	0.21145	0.999531	no	0.000203732
Stbd1		OK	4.15771	3.47981	-0.25678	-0.780483	0.21195	0.999531	no	0.000203732
Dnmbp		OK	5.12953	4.54116	-0.175765	-0.717619	0.21195	0.999531	no	0.000203732
2410015M20Rik		OK	50.7604	45.0555	-0.171999	-0.957171	0.21195	0.999531	no	0.000203732
Gm9312		OK	2.86835	1.64831	-0.799232	-1.74937	0.212	0.999531	no	0.000203732
Edem1		OK	14.7892	13.3467	-0.148057	-0.746425	0.2122	0.999531	no	0.000203732
Slco4a1		OK	1.45241	1.10101	-0.399619	-0.759174	0.21255	0.999531	no	0.000203732
Ubqln4		OK	24.8022	22.3544	-0.149911	-0.771616	0.2126	0.999531	no	0.000203732
Khsrp		OK	23.6312	21.3287	-0.147895	-0.781599	0.21285	0.999531	no	0.000203732
Rab3il1		OK	19.8542	17.4729	-0.184324	-0.746729	0.2129	0.999531	no	0.000203732
Gpd1		OK	1.28768	0.893457	-0.527309	-0.566262	0.21295	0.999531	no	0.000203732
Stk36		OK	2.57916	1.91783	-0.427425	-0.808278	0.2132	0.999531	no	0.000203732
D330041H03Rik		OK	4.97314	3.80447	-0.38646	-0.7337	0.2134	0.999531	no	0.000203732
Actr8		OK	20.8574	18.6777	-0.159244	-0.776349	0.21345	0.999531	no	0.000203732
Olfml1		OK	5.69925	4.81246	-0.243998	-0.810244	0.21355	0.999531	no	0.000203732
Spred2		OK	4.21393	3.26094	-0.369878	-0.721542	0.2136	0.999531	no	0.000203732
Cyp26a1		OK	6.31997	5.37856	-0.232698	-0.825252	0.21365	0.999531	no	0.000203732
Myadm		OK	7.87789	6.94362	-0.182121	-0.718492	0.21415	0.999531	no	0.000203732
U6		OK	27.4871	7.79318	-1.81847	-13.58	0.2142	0.999531	no	0.000203732
Mtss1l		OK	6.41515	5.4163	-0.244177	-0.700298	0.21445	0.999531	no	0.000203732
Mcfd2		OK	31.2958	26.5439	-0.237591	-0.731705	0.21455	0.999531	no	0.000203732
Trim8		OK	10.1483	9.00427	-0.172563	-0.817201	0.2146	0.999531	no	0.000203732
Ikbkb		OK	16.9568	14.4987	-0.225942	-0.747997	0.21485	0.999531	no	0.000203732
Ranbp3		OK	44.6501	40.3863	-0.144798	-0.773489	0.2149	0.999531	no	0.000203732
Mab21l3		OK	1.01575	0.787149	-0.367835	-0.714437	0.2151	0.999531	no	0.000203732
Tox3		OK	8.26566	6.90499	-0.25949	-0.698154	0.2152	0.999531	no	0.000203732
Gm12256		OK	2.55123	0.486816	-2.38974	-0.747524	0.21525	0.999531	no	0.000203732
1190003J15Rik		OK	1.23536	0.528453	-1.22509	-0.900878	0.2154	0.999531	no	0.000203732
Ube2k		OK	30.8323	26.0481	-0.243265	-0.7093	0.2155	0.999531	no	0.000203732
Sae1		OK	107.115	96.7877	-0.146268	-0.790438	0.2155	0.999531	no	0.000203732
Gm15217		OK	2.28647	0.656153	-1.80102	-1.16162	0.21555	0.999531	no	0.000203732
Anxa4		OK	4.01393	3.25743	-0.301282	-0.681933	0.21565	0.999531	no	0.000203732
Scarna3b		OK	120.553	26.003	-2.21292	-0.825308	0.21575	0.999531	no	0.000203732
Asb13		OK	11.1748	9.46009	-0.240326	-0.807063	0.21585	0.999531	no	0.000203732
SNORA48		OK	19.6348	5.60855	-1.80772	-13.1985	0.2162	0.999531	no	0.000203732
Pappa2		OK	2.09171	1.47779	-0.501239	-0.688119	0.2164	0.999531	no	0.000203732
Rpl32-ps		OK	1.96032	1.10397	-0.828387	-1.48544	0.21745	0.999531	no	0.000203732
Slc25a30		OK	8.60431	7.44367	-0.209046	-0.813728	0.21755	0.999531	no	0.000203732
BC017647		OK	4.79485	4.15732	-0.205831	-0.747093	0.2177	0.999531	no	0.000203732
Pdia5		OK	10.4683	9.15931	-0.192713	-0.797183	0.2177	0.999531	no	0.000203732
Ccs		OK	13.6057	11.7358	-0.213295	-0.841102	0.21775	0.999531	no	0.000203732
Abhd14a		OK	12.8023	11.0657	-0.210313	-0.704187	0.21775	0.999531	no	0.000203732
Lgals2		OK	16.9992	4.26421	-1.99512	-1.08871	0.21785	0.999531	no	0.000203732
Gpatch3		OK	5.60608	4.54047	-0.30415	-0.668427	0.2181	0.999531	no	0.000203732
Snhg11		OK	2.79993	2.37631	-0.236666	-0.670732	0.2181	0.999531	no	0.000203732
Rps29		OK	5.66838	4.22191	-0.425043	-1.17497	0.21825	0.999531	no	0.000203732
Bax		OK	55.6043	49.7377	-0.160859	-0.90877	0.2183	0.999531	no	0.000203732
Ccdc130		OK	7.81104	5.61887	-0.475234	-0.747854	0.21835	0.999531	no	0.000203732
Atp2a1		OK	3.12055	0.879021	-1.82783	-0.716174	0.21845	0.999531	no	0.000203732
Gm14321		OK	2.55452	1.56779	-0.704318	-1.0407	0.21845	0.999531	no	0.000203732
D10Jhu81e		OK	22.6218	20.0797	-0.171971	-0.836102	0.21855	0.999531	no	0.000203732
Mir1193		OK	99.5994	62.1077	-0.681365	-16.4952	0.2186	0.999531	no	0.000203732
Dqx1		OK	1.36971	1.10166	-0.314189	-0.759936	0.2187	0.999531	no	0.000203732
Phox2b		OK	3.4413	2.89928	-0.247259	-0.737717	0.2187	0.999531	no	0.000203732
Fars2		OK	8.75926	7.66474	-0.192571	-0.704096	0.2188	0.999531	no	0.000203732
Mxd4		OK	16.7295	15.0436	-0.153243	-0.705785	0.21885	0.999531	no	0.000203732
Trim6		OK	6.55416	4.84679	-0.435381	-0.680827	0.219	0.999531	no	0.000203732
Elmo2		OK	35.0388	29.8595	-0.230765	-0.790825	0.2191	0.999531	no	0.000203732
Gldc		OK	9.82708	8.7851	-0.161704	-0.72653	0.21915	0.999531	no	0.000203732
Tanc1		OK	38.4524	29.9358	-0.361204	-1.25511	0.2192	0.999531	no	0.000203732
Slc7a6		OK	16.1901	14.5861	-0.150519	-0.734714	0.21945	0.999531	no	0.000203732
Amfr		OK	57.041	47.963	-0.250078	-0.843458	0.21965	0.999531	no	0.000203732
Rpl7a		OK	84.4393	75.9601	-0.152674	-0.925529	0.22015	0.999531	no	0.000203732
Mcrs1		OK	12.7824	11.2489	-0.184376	-0.722635	0.22025	0.999531	no	0.000203732
Dpp4		OK	2.67524	1.69325	-0.659877	-0.75015	0.2205	0.999531	no	0.000203732
Polr3e		OK	12.8529	11.5768	-0.150853	-0.70934	0.2205	0.999531	no	0.000203732
Palm3		OK	6.08218	5.15634	-0.238243	-0.784964	0.2206	0.999531	no	0.000203732
Pelp1		OK	10.4548	8.51038	-0.296869	-0.700007	0.22065	0.999531	no	0.000203732
Btbd19		OK	4.2686	3.24324	-0.396329	-0.900088	0.221	0.999531	no	0.000203732
Ppapdc3		OK	2.02508	1.53853	-0.396423	-0.679877	0.22105	0.999531	no	0.000203732
Sqstm1		OK	66.291	57.0769	-0.215907	-0.83385	0.22125	0.999531	no	0.000203732
Gm11423		OK	5.21709	4.04188	-0.368219	-0.708039	0.22145	0.999531	no	0.000203732
Gdpd5		OK	5.18275	4.54754	-0.188632	-0.744239	0.2216	0.999531	no	0.000203732
Mir5115		OK	375.209	49.6621	-2.91748	-102.078	0.2218	0.999531	no	0.000203732
Efna3		OK	3.0116	2.13474	-0.496469	-0.616768	0.2219	0.999531	no	0.000203732
Cryz		OK	16.9125	13.7697	-0.296597	-0.675697	0.22195	0.999531	no	0.000203732
Lst1		OK	2.88614	1.87379	-0.623177	-1.38561	0.22205	0.999531	no	0.000203732
Gyg		OK	33.567	30.1137	-0.156625	-0.689122	0.22235	0.999531	no	0.000203732
Slc2a4rg-ps		OK	4.78962	4.15149	-0.206282	-0.684315	0.2224	0.999531	no	0.000203732
Rbm42		OK	28.2765	24.3602	-0.215079	-0.853286	0.22255	0.999531	no	0.000203732
Cnppd1		OK	8.66959	7.67261	-0.176246	-0.699499	0.22255	0.999531	no	0.000203732
Zmiz2		OK	6.26967	5.21301	-0.266272	-0.694872	0.2228	0.999531	no	0.000203732
Gm13431		OK	1.04133	0.495985	-1.07006	-0.477879	0.2231	0.999531	no	0.000203732
Des		OK	10.3517	8.84098	-0.227594	-0.736703	0.2234	0.999531	no	0.000203732
Sec24a		OK	4.59819	4.03099	-0.189933	-0.703016	0.22345	0.999531	no	0.000203732
Rpl7l1-ps1		OK	3.40259	2.56535	-0.407477	-0.977275	0.22355	0.999531	no	0.000203732
Coro1b		OK	80.7633	69.7452	-0.211607	-0.803109	0.22355	0.999531	no	0.000203732
Syde1		OK	9.77101	8.71534	-0.16495	-0.743873	0.22355	0.999531	no	0.000203732
SNORD113		OK	308.358	144.303	-1.09551	-70.2222	0.2236	0.999531	no	0.000203732
SNORD18		OK	364.903	69.5889	-2.39058	-0.139058	0.22365	0.999531	no	0.000203732
Gm11204		OK	124.613	90.8566	-0.455791	-10.54	0.2237	0.999531	no	0.000203732
Wdr34		OK	14.6717	12.1826	-0.268216	-0.782451	0.2238	0.999531	no	0.000203732
Mthfd1		OK	35.3352	32.058	-0.140422	-0.72739	0.22385	0.999531	no	0.000203732
Rab5b		OK	8.55577	7.60055	-0.170794	-0.720571	0.2239	0.999531	no	0.000203732
Adamts15		OK	3.50409	3.09225	-0.180385	-0.715286	0.22405	0.999531	no	0.000203732
Igdcc3		OK	31.9958	28.9542	-0.14411	-0.720733	0.22405	0.999531	no	0.000203732
Glrx5		OK	80.5034	72.5745	-0.149586	-0.926519	0.2241	0.999531	no	0.000203732
Slc35f5		OK	8.81054	7.7683	-0.181633	-0.769974	0.22415	0.999531	no	0.000203732
Rpl30-ps5		OK	1.72334	0.709173	-1.281	-1.72769	0.22435	0.999531	no	0.000203732
Coa3		OK	71.4228	59.1637	-0.271671	-0.992096	0.2247	0.999531	no	0.000203732
Limd1		OK	29.4389	26.683	-0.141799	-0.72752	0.22495	0.999531	no	0.000203732
Hs6st2		OK	16.6624	13.6396	-0.288798	-0.654321	0.2252	0.999531	no	0.000203732
Smyd1		OK	10.181	7.74351	-0.394815	-0.858443	0.22555	0.999531	no	0.000203732
Taf15		OK	48.2788	43.1198	-0.163039	-0.831323	0.2257	0.999531	no	0.000203732
Abca4		OK	3.74372	2.6547	-0.495924	-0.865545	0.22595	0.999531	no	0.000203732
Lhx6		OK	2.37873	1.92862	-0.302626	-0.685322	0.226	0.999531	no	0.000203732
Ncrna00086		OK	3.45849	2.38856	-0.533999	-0.711344	0.2262	0.999531	no	0.000203732
Smyd5		OK	35.8153	31.3672	-0.191319	-0.685287	0.22635	0.999531	no	0.000203732
Fam83g		OK	1.21064	0.913735	-0.405923	-0.723395	0.22655	0.999531	no	0.000203732
Lxn		OK	9.63024	6.24673	-0.62447	-0.703916	0.2267	0.999531	no	0.000203732
Plxna3		OK	13.5266	10.9697	-0.302277	-0.826777	0.22695	0.999531	no	0.000203732
Ccnd3-ps		OK	9.65857	8.02527	-0.26726	-0.97256	0.22715	0.999531	no	0.000203732
Rpl27-ps2		OK	1.75885	0.886168	-0.988983	-1.68036	0.2277	0.999531	no	0.000203732
Aldh18a1		OK	40.1279	33.7284	-0.25064	-0.750804	0.2279	0.999531	no	0.000203732
Agphd1		OK	2.89215	2.49659	-0.212181	-0.694132	0.2279	0.999531	no	0.000203732
Col3a1		OK	80.7002	70.6973	-0.190917	-0.679005	0.22805	0.999531	no	0.000203732
RNaseP_nuc		OK	2.48692	0.573852	-2.11561	-3.17399	0.22815	0.999531	no	0.000203732
Ppm1g		OK	88.9588	80.682	-0.14089	-0.746143	0.2283	0.999531	no	0.000203732
Akap1		OK	16.3038	14.3116	-0.188023	-0.756623	0.22835	0.999531	no	0.000203732
Nop2		OK	34.3708	31.1264	-0.143048	-0.752742	0.22835	0.999531	no	0.000203732
Prune		OK	11.0445	9.38428	-0.23501	-0.742279	0.2284	0.999531	no	0.000203732
Elk4		OK	32.4721	26.3204	-0.303019	-1.1476	0.22845	0.999531	no	0.000203732
Tmed9		OK	71.9928	65.2143	-0.142663	-0.798046	0.22845	0.999531	no	0.000203732
Cd9-ps		OK	2.51598	1.21236	-1.0533	-0.799648	0.22875	0.999531	no	0.000203732
Gm8428		OK	3.98043	2.72816	-0.544997	-0.697866	0.22875	0.999531	no	0.000203732
AC117574.1		OK	1.25789	0.437695	-1.523	-0.698756	0.22885	0.999531	no	0.000203732
Api5		OK	59.4398	52.5339	-0.178181	-0.672441	0.22955	0.999531	no	0.000203732
Usp20		OK	5.4716	4.23083	-0.371022	-0.765441	0.22965	0.999531	no	0.000203732
Phactr1		OK	8.58531	5.03247	-0.770604	-0.811723	0.23005	0.999531	no	0.000203732
Alg2		OK	27.6136	22.4199	-0.300599	-0.706746	0.23005	0.999531	no	0.000203732
Atp5l-ps1		OK	2.4695	1.33166	-0.890996	-1.67514	0.23045	0.999531	no	0.000203732
Tead1		OK	22.9139	18.8759	-0.279676	-0.844751	0.23045	0.999531	no	0.000203732
Rnf40		OK	24.0834	21.8464	-0.14064	-0.724309	0.2306	0.999531	no	0.000203732
Ppp1r3g		OK	1.00762	0.529538	-0.928145	-0.531615	0.2308	0.999531	no	0.000203732
Mrps28		OK	28.7189	25.1038	-0.194096	-0.943409	0.2308	0.999531	no	0.000203732
Poc1a		OK	8.52003	7.40479	-0.2024	-0.766596	0.23095	0.999531	no	0.000203732
Slc33a1		OK	11.9791	10.6256	-0.172976	-0.686186	0.2311	0.999531	no	0.000203732
Cnot3		OK	11.6065	9.59666	-0.274331	-0.788255	0.2312	0.999531	no	0.000203732
Wars2		OK	5.69178	4.85215	-0.230256	-0.662728	0.23125	0.999531	no	0.000203732
D630003M21Rik		OK	1.26071	1.03004	-0.291537	-0.681228	0.23135	0.999531	no	0.000203732
Wrap53		OK	18.9803	16.5234	-0.199992	-0.720346	0.2314	0.999531	no	0.000203732
Tceal5		OK	5.30341	3.19861	-0.729476	-0.704168	0.2317	0.999531	no	0.000203732
Psmc5		OK	83.1214	75.3304	-0.141989	-0.813033	0.2317	0.999531	no	0.000203732
1700017B05Rik		OK	3.11913	2.73086	-0.191785	-0.707801	0.23185	0.999531	no	0.000203732
Mzt2		OK	18.6702	16.2245	-0.202566	-0.693353	0.23205	0.999531	no	0.000203732
Rxra		OK	15.992	14.0049	-0.191422	-0.658797	0.2327	0.999531	no	0.000203732
Acot1		OK	6.3027	5.35078	-0.236222	-0.804875	0.2328	0.999531	no	0.000203732
Parp1		OK	107.861	96.7288	-0.157159	-0.724922	0.23315	0.999531	no	0.000203732
Iqgap1		OK	10.7883	9.77688	-0.142026	-0.708308	0.23355	0.999531	no	0.000203732
Gm14198		OK	1.00301	0.544878	-0.880329	-0.683785	0.23365	0.999531	no	0.000203732
Slc27a4		OK	8.52189	7.32637	-0.218074	-0.669692	0.23365	0.999531	no	0.000203732
9230112E08Rik		OK	2.59319	2.06077	-0.331543	-0.781362	0.23405	0.999531	no	0.000203732
Sppl2b		OK	6.1321	5.38021	-0.188717	-0.752442	0.2342	0.999531	no	0.000203732
SNORD20		OK	77.1633	28.0828	-1.45823	-2.97973	0.23435	0.999531	no	0.000203732
Ddt		OK	49.4265	43.2416	-0.192864	-1.0636	0.2346	0.999531	no	0.000203732
Ankrd52		OK	8.57048	6.88176	-0.316598	-0.686966	0.23505	0.999531	no	0.000203732
Ctdsp1		OK	10.0125	8.28979	-0.272393	-0.63769	0.23535	0.999531	no	0.000203732
Gm11539		OK	9.13981	7.27315	-0.329583	-1.11007	0.2354	0.999531	no	0.000203732
Arhgap21		OK	65.72	52.2348	-0.331322	-1.219	0.23545	0.999531	no	0.000203732
Parn		OK	10.769	9.62564	-0.161932	-0.724957	0.2358	0.999531	no	0.000203732
Ccdc46		OK	9.6025	7.24635	-0.406155	-1.06248	0.2359	0.999531	no	0.000203732
Bbs1		OK	3.38744	2.98849	-0.180781	-0.690571	0.23605	0.999531	no	0.000203732
Irs1		OK	6.8358	6.11877	-0.159869	-0.688658	0.23615	0.999531	no	0.000203732
Os9		OK	11.769	10.5934	-0.151835	-0.678118	0.2362	0.999531	no	0.000203732
Wdr38		OK	1.82987	1.32295	-0.467982	-0.728038	0.2363	0.999531	no	0.000203732
Phf21b		OK	42.529	34.9073	-0.284919	-1.3332	0.2367	0.999531	no	0.000203732
Cfb		OK	6.44474	3.96116	-0.702198	-0.82498	0.23675	0.999531	no	0.000203732
Inpp5d		OK	3.2036	2.19228	-0.547259	-0.866239	0.2372	0.999531	no	0.000203732
Dapp1		OK	2.83721	1.97797	-0.520451	-0.603909	0.23735	0.999531	no	0.000203732
Rint1		OK	33.242	28.6503	-0.214461	-1.13519	0.2378	0.999531	no	0.000203732
Gm20594		OK	1.51491	0.314721	-2.26709	-2.18503	0.23785	0.999531	no	0.000203732
Gm20712		OK	1.00061	0.740517	-0.43428	-0.782901	0.23795	0.999531	no	0.000203732
SNORD18		OK	562.996	224.905	-1.32381	-6.86155	0.23805	0.999531	no	0.000203732
Sin3b		OK	63.6093	56.6475	-0.167227	-0.670412	0.23805	0.999531	no	0.000203732
Myo19		OK	9.26407	7.3881	-0.326442	-0.793555	0.23815	0.999531	no	0.000203732
Cbl		OK	7.59715	6.82917	-0.153749	-0.705221	0.23815	0.999531	no	0.000203732
7SK		OK	6.3913	4.5019	-0.505576	-1.73265	0.23835	0.999531	no	0.000203732
Lmna		OK	7.14781	6.13487	-0.220468	-0.734856	0.23835	0.999531	no	0.000203732
E2f3		OK	26.4852	23.1734	-0.192716	-0.822515	0.2384	0.999531	no	0.000203732
D8Ertd738e		OK	149.992	135.853	-0.142838	-1.00651	0.2384	0.999531	no	0.000203732
Dusp4		OK	10.1695	9.07098	-0.164921	-0.740228	0.23865	0.999531	no	0.000203732
Rab30		OK	8.58306	7.38248	-0.217387	-0.681367	0.2387	0.999531	no	0.000203732
Gtf3c2		OK	48.8166	41.2104	-0.244364	-0.73579	0.23875	0.999531	no	0.000203732
Rpl30		OK	247.066	211.16	-0.226563	-0.646413	0.2389	0.999531	no	0.000203732
Gm7901		OK	2.61921	2.10709	-0.313881	-0.683999	0.2391	0.999531	no	0.000203732
Stard10		OK	20.2827	17.1965	-0.238132	-0.826005	0.2391	0.999531	no	0.000203732
2210009G21Rik		OK	5.39963	4.22408	-0.354223	-0.642763	0.2392	0.999531	no	0.000203732
Homer2		OK	3.80112	3.42264	-0.151316	-0.674002	0.2392	0.999531	no	0.000203732
Nsun4		OK	23.7308	17.7517	-0.418804	-0.711609	0.23935	0.999531	no	0.000203732
2810468N07Rik		OK	3.53175	2.86114	-0.303793	-0.790771	0.2403	0.999531	no	0.000203732
Taz		OK	34.0459	28.5515	-0.253914	-0.629822	0.24045	0.999531	no	0.000203732
Shisa2		OK	17.8443	16.1238	-0.14627	-0.751161	0.24045	0.999531	no	0.000203732
Cenpt		OK	13.8279	12.2739	-0.171983	-0.754111	0.2406	0.999531	no	0.000203732
Dbx1		OK	3.48626	2.92119	-0.255123	-0.769524	0.24065	0.999531	no	0.000203732
U1		OK	12.7627	2.4657	-2.37186	-9.03078	0.2407	0.999531	no	0.000203732
Gm13196		OK	1.24798	0.376468	-1.729	-0.762079	0.24075	0.999531	no	0.000203732
Noc2l		OK	49.8216	45.2472	-0.138943	-0.684101	0.24075	0.999531	no	0.000203732
9130204K15Rik		OK	1.33121	0.385196	-1.78908	-0.642312	0.2409	0.999531	no	0.000203732
AC124681.2		OK	38.2689	32.508	-0.235376	-1.37414	0.24115	0.999531	no	0.000203732
Gm5963		OK	934.161	826.12	-0.177321	-3.02966	0.24125	0.999531	no	0.000203732
Ninl		OK	19.6064	16.4048	-0.257203	-0.817576	0.2414	0.999531	no	0.000203732
Wnt11		OK	2.55606	2.038	-0.326765	-0.721302	0.24165	0.999531	no	0.000203732
Meg3		OK	116.794	99.1334	-0.236528	-0.763477	0.24165	0.999531	no	0.000203732
Zglp1		OK	1.05936	0.748068	-0.501951	-0.822175	0.24185	0.999531	no	0.000203732
Siva1		OK	55.3218	49.6308	-0.156612	-0.694262	0.2421	0.999531	no	0.000203732
Car12		OK	1.82946	1.37449	-0.412518	-0.615764	0.2422	0.999531	no	0.000203732
Otud3		OK	6.26121	5.3639	-0.22316	-0.765867	0.2422	0.999531	no	0.000203732
Plxnb2		OK	48.1856	40.7865	-0.24051	-0.756317	0.2425	0.999531	no	0.000203732
Endod1		OK	3.81302	3.35666	-0.18391	-0.708244	0.24285	0.999531	no	0.000203732
Pxdc1		OK	4.54444	3.39441	-0.420942	-0.654602	0.24305	0.999531	no	0.000203732
Vkorc1l1		OK	15.5368	13.9931	-0.150979	-0.678666	0.2432	0.999531	no	0.000203732
Vps13c		OK	5.05419	4.57969	-0.14223	-0.67811	0.24335	0.999531	no	0.000203732
Iqgap2		OK	16.4373	14.9414	-0.137663	-0.684374	0.2435	0.999531	no	0.000203732
Abhd6		OK	2.69078	2.21444	-0.281084	-0.662557	0.24365	0.999531	no	0.000203732
Fbl		OK	4.35529	3.55213	-0.294084	-0.817725	0.24385	0.999531	no	0.000203732
Emilin1		OK	38.3014	32.6557	-0.230065	-0.67142	0.2439	0.999531	no	0.000203732
Irf6		OK	4.85555	3.9632	-0.29297	-0.702678	0.24395	0.999531	no	0.000203732
Fam132b		OK	1.64663	1.34732	-0.28943	-0.721904	0.2441	0.999531	no	0.000203732
Gm7097		OK	1.07364	0.160298	-2.74369	-1.30818	0.2443	0.999531	no	0.000203732
Cmklr1		OK	1.63203	1.09463	-0.576224	-0.694813	0.2443	0.999531	no	0.000203732
Eif2b3		OK	24.835	21.0468	-0.238776	-0.708245	0.2443	0.999531	no	0.000203732
Fzr1		OK	39.4391	34.4785	-0.19393	-0.680642	0.24435	0.999531	no	0.000203732
Anks3		OK	10.1681	9.04383	-0.169051	-0.729428	0.24435	0.999531	no	0.000203732
Vps18		OK	6.95788	6.21197	-0.163598	-0.680036	0.2444	0.999531	no	0.000203732
Gm13065		OK	10.4134	3.00465	-1.79317	-6.97602	0.2445	0.999531	no	0.000203732
Cnot6l		OK	27.2377	18.9664	-0.52216	-0.634684	0.24455	0.999531	no	0.000203732
Porcn		OK	3.91797	3.20301	-0.290678	-0.66239	0.24455	0.999531	no	0.000203732
Vps16		OK	97.7484	82.4742	-0.245131	-0.740284	0.24475	0.999531	no	0.000203732
Arfgef2		OK	7.74729	6.17128	-0.328123	-0.67091	0.2454	0.999531	no	0.000203732
T		OK	3.35996	2.52171	-0.414039	-0.624058	0.2455	0.999531	no	0.000203732
Ankrd6		OK	10.3432	9.19241	-0.170171	-0.696106	0.24555	0.999531	no	0.000203732
Tmem205		OK	10.5302	8.78359	-0.261646	-0.883009	0.2457	0.999531	no	0.000203732
Rela		OK	5.39078	4.7153	-0.193144	-0.721592	0.24575	0.999531	no	0.000203732
Mospd3		OK	3.35268	2.0149	-0.734606	-0.666262	0.2458	0.999531	no	0.000203732
Adamts9		OK	9.75458	8.61021	-0.180031	-0.692482	0.24595	0.999531	no	0.000203732
Mir196a-1		OK	66.3481	14.4769	-2.1963	-30.1215	0.24605	0.999531	no	0.000203732
Dhrs4		OK	16.1026	14.2678	-0.174531	-0.766951	0.2468	0.999531	no	0.000203732
S1pr2		OK	14.4174	12.9699	-0.15265	-0.722927	0.2469	0.999531	no	0.000203732
Zfp341		OK	1.10078	0.874241	-0.332423	-0.675522	0.24705	0.999531	no	0.000203732
Zfat		OK	5.12253	4.45616	-0.201056	-0.669357	0.24715	0.999531	no	0.000203732
Lrrc27		OK	3.49218	2.49481	-0.485196	-0.807794	0.24725	0.999531	no	0.000203732
Cstb		OK	54.9131	48.8272	-0.169465	-0.982344	0.2474	0.999531	no	0.000203732
Pir		OK	2.77615	2.19972	-0.335761	-0.623973	0.24745	0.999531	no	0.000203732
Zzef1		OK	9.4079	7.80728	-0.269053	-0.695273	0.2475	0.999531	no	0.000203732
Fhl2		OK	6.50172	5.54205	-0.230403	-0.817199	0.24755	0.999531	no	0.000203732
Tcf7l2		OK	7.45859	6.24115	-0.25709	-0.623154	0.24775	0.999531	no	0.000203732
Gm14132		OK	1.43995	1.12194	-0.360027	-0.763974	0.2481	0.999531	no	0.000203732
Nisch		OK	178.543	149.878	-0.252482	-0.666298	0.2482	0.999531	no	0.000203732
Mtmr11		OK	6.26747	4.71845	-0.40957	-0.813524	0.2485	0.999531	no	0.000203732
8430427H17Rik		OK	4.80915	4.2147	-0.190349	-0.656415	0.2485	0.999531	no	0.000203732
Nup98		OK	28.0942	25.5743	-0.135579	-0.684218	0.2485	0.999531	no	0.000203732
Pitx2		OK	10.2813	8.46705	-0.280089	-0.821492	0.24865	0.999531	no	0.000203732
AC146596.1		OK	478.648	153.972	-1.6363	-129.614	0.24875	0.999531	no	0.000203732
Hk3		OK	1.57314	1.0004	-0.65307	-0.574034	0.2489	0.999531	no	0.000203732
Sdhd		OK	112.704	102.735	-0.133612	-0.78243	0.24915	0.999531	no	0.000203732
Hist1h4k		OK	376.907	340.115	-0.148182	-1.85226	0.24945	0.999531	no	0.000203732
Sik3		OK	11.1561	8.40112	-0.409179	-0.514851	0.24955	0.999531	no	0.000203732
Oaz2-ps		OK	14.3269	10.497	-0.448749	-1.0033	0.2497	0.999531	no	0.000203732
Bcas3		OK	12.0777	9.36111	-0.367595	-0.590455	0.2497	0.999531	no	0.000203732
Glis3		OK	3.40932	2.63194	-0.373355	-0.741761	0.25	0.999531	no	0.000203732
Tdrd7		OK	11.125	8.43575	-0.39922	-0.917807	0.25015	0.999531	no	0.000203732
Sorbs1		OK	3.9638	3.37786	-0.230776	-0.654137	0.2502	0.999531	no	0.000203732
Gm12778		OK	1.50206	0.309455	-2.27914	-2.15606	0.25035	0.999531	no	0.000203732
Dnmt3b		OK	11.4406	9.59158	-0.254325	-0.67621	0.25035	0.999531	no	0.000203732
Tmem86a		OK	3.06187	2.53178	-0.274258	-0.753632	0.2504	0.999531	no	0.000203732
1810032O08Rik		OK	27.0048	23.098	-0.225449	-0.902912	0.2504	0.999531	no	0.000203732
Aacs		OK	14.2509	12.3591	-0.205486	-0.650704	0.25055	0.999531	no	0.000203732
Vil1		OK	1.42606	0.446928	-1.67392	-0.492769	0.25065	0.999531	no	0.000203732
AV099323		OK	2.16866	1.63911	-0.403891	-0.852556	0.25065	0.999531	no	0.000203732
Shisa5		OK	8.59887	6.89802	-0.317965	-0.56108	0.25075	0.999531	no	0.000203732
Pcolce2		OK	2.80904	1.80655	-0.63684	-0.650163	0.2508	0.999531	no	0.000203732
Crmp1		OK	9.88771	7.99825	-0.305952	-0.720202	0.25085	0.999531	no	0.000203732
AC241392.2		OK	1.10556	0.801005	-0.464895	-0.721117	0.251	0.999531	no	0.000203732
Gm12204		OK	1.36479	1.11297	-0.29427	-0.0117934	0.251	0.999531	no	0.000203732
Fkbp2		OK	22.1435	19.1471	-0.209758	-0.629806	0.25105	0.999531	no	0.000203732
Fndc3b		OK	6.93135	6.27431	-0.143679	-0.65487	0.2512	0.999531	no	0.000203732
Usp51		OK	4.658	4.0108	-0.215819	-0.716531	0.2514	0.999531	no	0.000203732
Hmgb3		OK	24.0944	21.2792	-0.179255	-0.662956	0.2514	0.999531	no	0.000203732
Gm15833		OK	2.55858	1.97148	-0.376067	-0.668253	0.25165	0.999531	no	0.000203732
Slc13a5		OK	1.03862	0.183961	-2.4972	-0.569116	0.25175	0.999531	no	0.000203732
Gmppa		OK	28.8901	23.7785	-0.280918	-0.751482	0.2525	0.999531	no	0.000203732
Lysmd2		OK	4.33821	3.56158	-0.284583	-0.813953	0.25255	0.999531	no	0.000203732
Spon2		OK	1.40394	1.12527	-0.319206	-0.703117	0.2526	0.999531	no	0.000203732
Ccdc22		OK	11.327	9.96438	-0.184909	-0.653774	0.25295	0.999531	no	0.000203732
Slc35c2		OK	22.0495	18.3426	-0.265546	-0.65829	0.2531	0.999531	no	0.000203732
Rcl1		OK	25.6292	23.1731	-0.145337	-0.649389	0.2533	0.999531	no	0.000203732
Ptprf		OK	26.1858	22.2708	-0.23363	-0.664369	0.25335	0.999531	no	0.000203732
Rps14		OK	519.283	471.855	-0.138177	-0.65786	0.2535	0.999531	no	0.000203732
Pbld2		OK	1.24428	0.851179	-0.54778	-0.726585	0.25385	0.999531	no	0.000203732
Ttyh2		OK	3.85481	3.26797	-0.238265	-0.633111	0.25395	0.999531	no	0.000203732
Secisbp2		OK	14.4478	12.3496	-0.22638	-0.694714	0.254	0.999531	no	0.000203732
Wdr86		OK	15.9575	14.3413	-0.154055	-0.635465	0.254	0.999531	no	0.000203732
Spryd4		OK	15.4849	13.7186	-0.174728	-0.644949	0.2545	0.999531	no	0.000203732
Ifrd2		OK	15.7869	14.1272	-0.160253	-0.771706	0.2546	0.999531	no	0.000203732
2010321M09Rik		OK	21.8224	19.8149	-0.139226	-0.706676	0.2546	0.999531	no	0.000203732
Ppp1r14b		OK	46.2001	41.5209	-0.154056	-0.866724	0.25475	0.999531	no	0.000203732
Tor2a		OK	22.8933	20.207	-0.180066	-0.833472	0.25485	0.999531	no	0.000203732
Tomm40		OK	43.9635	38.0896	-0.206909	-0.778551	0.25495	0.999531	no	0.000203732
Pabpc1		OK	125.765	112.018	-0.167007	-0.815661	0.25515	0.999531	no	0.000203732
Itga5		OK	5.15979	4.59913	-0.165953	-0.673311	0.2552	0.999531	no	0.000203732
Akr1b3		OK	15.7799	12.6714	-0.316521	-0.945441	0.2557	0.999531	no	0.000203732
Llgl2		OK	9.60105	6.96032	-0.464038	-0.739112	0.25575	0.999531	no	0.000203732
Egflam		OK	6.96001	5.40926	-0.363658	-0.756721	0.2558	0.999531	no	0.000203732
Hmgcl		OK	19.5492	16.9817	-0.203136	-0.66992	0.2559	0.999531	no	0.000203732
Dnpep		OK	41.6055	37.7636	-0.139778	-0.662517	0.25605	0.999531	no	0.000203732
Gm13939		OK	1.01827	0.757268	-0.427249	-0.755144	0.25655	0.999531	no	0.000203732
Ctps2		OK	87.7355	65.3894	-0.424103	-0.936763	0.25655	0.999531	no	0.000203732
Smg1		OK	27.6498	23.4342	-0.238654	-0.652506	0.2571	0.999531	no	0.000203732
Dmpk		OK	12.4115	10.3921	-0.256197	-0.760853	0.25715	0.999531	no	0.000203732
Spag4		OK	3.93596	2.90508	-0.438137	-0.568566	0.2572	0.999531	no	0.000203732
Rai1		OK	18.4687	15.4325	-0.259119	-0.745676	0.25735	0.999531	no	0.000203732
Serpind1		OK	4.15031	1.84332	-1.17091	-0.734315	0.2575	0.999531	no	0.000203732
Zfp865		OK	5.54035	4.8604	-0.188902	-0.697424	0.2577	0.999531	no	0.000203732
Vipr1		OK	1.61329	0.677151	-1.25246	-0.549788	0.25775	0.999531	no	0.000203732
Kynu		OK	1.38449	1.04286	-0.408811	-0.633982	0.25795	0.999531	no	0.000203732
Cecr5		OK	13.095	11.6	-0.174901	-0.665067	0.25795	0.999531	no	0.000203732
Lcp1		OK	16.2651	13.0571	-0.316945	-0.633927	0.25805	0.999531	no	0.000203732
2510002D24Rik		OK	15.3288	12.3423	-0.312637	-0.640657	0.25825	0.999531	no	0.000203732
Zfp526		OK	3.28056	2.84031	-0.207893	-0.698139	0.25825	0.999531	no	0.000203732
Timm44		OK	49.2928	43.8065	-0.170231	-0.795681	0.25825	0.999531	no	0.000203732
Igf2r		OK	74.2331	59.5011	-0.319146	-0.896609	0.2583	0.999531	no	0.000203732
Gm14176		OK	15.8062	11.9675	-0.401372	-0.564956	0.25875	0.999531	no	0.000203732
Gm13991		OK	9.01418	7.38912	-0.286793	-0.935427	0.2592	0.999531	no	0.000203732
Ewsr1		OK	357.828	319.723	-0.162446	-0.907167	0.2594	0.999531	no	0.000203732
Fat1		OK	22.7217	20.5673	-0.143718	-0.635338	0.2595	0.999531	no	0.000203732
Gm11509		OK	1.43647	0.47378	-1.60024	-2.1243	0.25965	0.999531	no	0.000203732
Pxn		OK	29.2086	24.3361	-0.263298	-0.878546	0.2597	0.999531	no	0.000203732
Clspn		OK	36.6989	31.7682	-0.208152	-0.740641	0.25975	0.999531	no	0.000203732
Ube2ql1		OK	1.11041	0.882901	-0.330768	-0.732189	0.2599	0.999531	no	0.000203732
Kctd3		OK	13.6335	12.3745	-0.139778	-0.670441	0.26	0.999531	no	0.000203732
Yap1		OK	47.2622	40.1289	-0.236042	-0.75819	0.26015	0.999531	no	0.000203732
Supt5h		OK	27.4777	25.0822	-0.131593	-0.680954	0.2602	0.999531	no	0.000203732
Exosc10		OK	36.4874	32.2886	-0.176374	-0.721038	0.2603	0.999531	no	0.000203732
BC018507		OK	22.7317	20.7506	-0.131549	-0.657458	0.26045	0.999531	no	0.000203732
Gm7701		OK	45.242	37.4847	-0.271363	-0.75928	0.26075	0.999531	no	0.000203732
Hspb8		OK	7.5947	6.46048	-0.233353	-0.635043	0.26075	0.999531	no	0.000203732
Alkbh4		OK	7.29931	6.20193	-0.235044	-0.649306	0.2608	0.999531	no	0.000203732
Tfe3		OK	11.7777	9.69456	-0.280812	-0.782587	0.2609	0.999531	no	0.000203732
Trappc9		OK	4.55078	4.01574	-0.180448	-0.695008	0.2611	0.999531	no	0.000203732
Enho		OK	11.6568	10.1502	-0.19966	-0.739763	0.26115	0.999531	no	0.000203732
Cdkn1a		OK	3.13008	2.58005	-0.278805	-0.613038	0.2612	0.999531	no	0.000203732
Pdlim5		OK	14.6877	13.288	-0.144483	-0.641897	0.2612	0.999531	no	0.000203732
Sh3gl1		OK	31.5923	27.5849	-0.195693	-0.673458	0.26125	0.999531	no	0.000203732
Tor1a		OK	34.7146	30.5397	-0.184855	-0.736511	0.26135	0.999531	no	0.000203732
Gm20499		OK	4.22979	0.901783	-2.22973	-0.70664	0.2616	0.999531	no	0.000203732
Ovca2		OK	24.6612	21.3401	-0.208674	-0.713309	0.262	0.999531	no	0.000203732
Ahcyl2		OK	30.0725	23.4613	-0.358159	-0.954124	0.26235	0.999531	no	0.000203732
Rpia		OK	18.4371	16.1496	-0.191109	-0.698559	0.2624	0.999531	no	0.000203732
Zfp354a		OK	4.46342	3.82854	-0.221353	-0.630382	0.2625	0.999531	no	0.000203732
Sox9		OK	7.89367	7.09793	-0.153299	-0.700771	0.26275	0.999531	no	0.000203732
Gm12563		OK	1850.89	98.8006	-4.22756	-1.26894	0.26285	0.999531	no	0.000203732
SNORA32		OK	31.5178	15.2371	-1.04857	-11.2679	0.26315	0.999531	no	0.000203732
Acvr2b		OK	14.6814	13.1192	-0.162314	-0.645562	0.26325	0.999531	no	0.000203732
Pla2g16		OK	3.56592	2.86275	-0.316873	-0.648066	0.26345	0.999531	no	0.000203732
Gm9430		OK	5.03494	4.26101	-0.240779	-0.752921	0.26365	0.999531	no	0.000203732
AC159277.2		OK	1.32808	0.922504	-0.52572	-0.873607	0.26375	0.999531	no	0.000203732
8430408G22Rik		OK	4.07216	3.04835	-0.417765	-0.630952	0.2639	0.999531	no	0.000203732
2010107G23Rik		OK	5.77661	4.54905	-0.344657	-0.658653	0.264	0.999531	no	0.000203732
5530601H04Rik		OK	28.087	24.3548	-0.205698	-0.886204	0.26405	0.999531	no	0.000203732
Ttc1		OK	34.243	30.4324	-0.170202	-0.658519	0.2641	0.999531	no	0.000203732
Tnfrsf4		OK	1.81254	1.29677	-0.483096	-0.61617	0.26415	0.999531	no	0.000203732
Gstt1		OK	2.41482	1.85846	-0.377811	-0.633817	0.26425	0.999531	no	0.000203732
Arhgap11a		OK	16.4473	14.9552	-0.137205	-0.63201	0.2643	0.999531	no	0.000203732
Gnb3		OK	1.21784	0.803922	-0.599203	-0.688779	0.2644	0.999531	no	0.000203732
Echdc3		OK	1.42473	1.0498	-0.440574	-0.763203	0.26455	0.999531	no	0.000203732
Tmsb10		OK	43.3226	38.0672	-0.186571	-0.623302	0.2646	0.999531	no	0.000203732
Slc2a6		OK	1.41894	0.875303	-0.696959	-0.537607	0.2649	0.999531	no	0.000203732
Nradd		OK	12.994	11.3828	-0.19098	-0.781851	0.26515	0.999531	no	0.000203732
Tmem214		OK	28.1637	24.1932	-0.219233	-0.728157	0.26525	0.999531	no	0.000203732
Dnalc4		OK	21.7485	19.3372	-0.169534	-0.753486	0.26525	0.999531	no	0.000203732
Vprbp		OK	37.0815	28.9196	-0.358655	-0.682834	0.2653	0.999531	no	0.000203732
AI462493		OK	16.7762	14.6392	-0.196586	-0.802369	0.2653	0.999531	no	0.000203732
Acsl1		OK	8.08864	5.99251	-0.432736	-0.646146	0.2654	0.999531	no	0.000203732
Gm11460		OK	11.1031	6.97438	-0.67082	-1.54406	0.2657	0.999531	no	0.000203732
Zfp362		OK	7.7642	6.23831	-0.315684	-0.642553	0.2657	0.999531	no	0.000203732
Gm13005		OK	24.0588	20.7879	-0.210822	-0.977909	0.26585	0.999531	no	0.000203732
Gpr124		OK	13.2151	11.9541	-0.144682	-0.63789	0.2665	0.999531	no	0.000203732
BC002230		OK	8.45457	7.61089	-0.151667	-0.676888	0.26655	0.999531	no	0.000203732
Ephb2		OK	21.7036	18.8867	-0.200559	-0.655797	0.26675	0.999531	no	0.000203732
Pcsk5		OK	2.94282	2.60657	-0.175047	-0.651308	0.2668	0.999531	no	0.000203732
Prl3b1		OK	2.31155	1.76501	-0.389186	-0.854669	0.26725	0.999531	no	0.000203732
Foxm1		OK	36.4797	31.5818	-0.208002	-0.830526	0.26735	0.999531	no	0.000203732
Map2k3		OK	6.20828	5.15337	-0.268679	-0.6416	0.26755	0.999531	no	0.000203732
Ttll11		OK	1.06228	0.757096	-0.488614	-0.541424	0.2677	0.999531	no	0.000203732
Rtf1		OK	22.4746	19.6425	-0.19432	-0.693383	0.2678	0.999531	no	0.000203732
Gm15676		OK	4.40279	3.51058	-0.326706	-0.879284	0.26825	0.999531	no	0.000203732
Gm10073		OK	133.683	120.852	-0.145576	-1.09121	0.26825	0.999531	no	0.000203732
Fzd6		OK	4.10458	3.63074	-0.176973	-0.64276	0.26845	0.999531	no	0.000203732
Tec		OK	2.98054	2.28137	-0.385672	-0.600605	0.2689	0.999531	no	0.000203732
Mink1		OK	10.0133	8.33128	-0.26531	-0.770815	0.26895	0.999531	no	0.000203732
Akt2		OK	22.6204	19.6283	-0.204695	-0.684363	0.269	0.999531	no	0.000203732
BC068157		OK	1.14983	0.655565	-0.81061	-0.526415	0.26915	0.999531	no	0.000203732
Slc20a2		OK	13.4771	12.0748	-0.158505	-0.674706	0.26935	0.999531	no	0.000203732
Tmem180		OK	2.65113	1.81512	-0.546547	-0.602174	0.26945	0.999531	no	0.000203732
Dph2		OK	9.09573	7.78224	-0.225005	-0.618298	0.26945	0.999531	no	0.000203732
Dym		OK	7.9143	7.03586	-0.169735	-0.686974	0.26945	0.999531	no	0.000203732
Arl10		OK	20.0408	16.8763	-0.24794	-0.621506	0.26955	0.999531	no	0.000203732
Gm7008		OK	1.29894	0.666557	-0.962538	-0.469015	0.2698	0.999531	no	0.000203732
Gm12186		OK	13.9064	11.4623	-0.278847	-0.643486	0.26985	0.999531	no	0.000203732
Hist1h4i		OK	118.281	107.058	-0.143832	-1.06681	0.2699	0.999531	no	0.000203732
Acaa2		OK	30.6353	27.7225	-0.144139	-0.736401	0.2702	0.999531	no	0.000203732
Dgcr2		OK	39.7193	36.0438	-0.140088	-0.621296	0.2703	0.999531	no	0.000203732
Rps10-ps1		OK	328.533	300.545	-0.128457	-1.06569	0.2705	0.999531	no	0.000203732
U4		OK	13986.6	12771	-0.131174	-10.8718	0.27055	0.999531	no	0.000203732
Ndufv1		OK	174.165	154.735	-0.170661	-0.803583	0.27065	0.999531	no	0.000203732
Mical2		OK	3.05325	2.60158	-0.230959	-0.624067	0.27095	0.999531	no	0.000203732
D2Wsu81e		OK	28.6117	25.8604	-0.145861	-0.631322	0.27215	0.999531	no	0.000203732
Arfip2		OK	35.9572	27.7487	-0.373862	-0.573168	0.27225	0.999531	no	0.000203732
Shkbp1		OK	23.2104	19.9558	-0.217963	-0.831775	0.27265	0.999531	no	0.000203732
Epg5		OK	3.39555	3.07003	-0.145392	-0.634403	0.2728	0.999531	no	0.000203732
Ehd2		OK	6.6415	4.62584	-0.521791	-0.603308	0.27295	0.999531	no	0.000203732
Cd151		OK	37.1127	33.7293	-0.137911	-0.61607	0.27315	0.999531	no	0.000203732
Ipo13		OK	18.4554	15.4194	-0.259301	-0.830792	0.2732	0.999531	no	0.000203732
Gpr183		OK	2.42769	1.82597	-0.41092	-0.644366	0.2733	0.999531	no	0.000203732
Ncl		OK	102.068	89.5822	-0.188241	-0.648486	0.27335	0.999531	no	0.000203732
Bend4		OK	9.89341	9.04086	-0.130008	-0.631315	0.27335	0.999531	no	0.000203732
Gimap1		OK	4.68474	3.38906	-0.467085	-1.02354	0.2737	0.999531	no	0.000203732
AC145591.1		OK	2.31935	1.71006	-0.439674	-0.613827	0.2737	0.999531	no	0.000203732
Selm		OK	14.0811	12.0223	-0.228051	-0.635695	0.2737	0.999531	no	0.000203732
Gm5815		OK	1.31022	0.997234	-0.393809	-0.761691	0.27405	0.999531	no	0.000203732
Mettl20		OK	10.7868	8.84987	-0.285533	-0.799773	0.2741	0.999531	no	0.000203732
March6		OK	19.6756	18.0097	-0.127632	-0.650266	0.2742	0.999531	no	0.000203732
Lipe		OK	2.59416	2.1529	-0.268986	-0.676989	0.27435	0.999531	no	0.000203732
Gm7332		OK	422.23	380.439	-0.150363	-0.630446	0.27435	0.999531	no	0.000203732
Il15		OK	1.09129	0.850662	-0.35937	-0.716051	0.2745	0.999531	no	0.000203732
Tuba1c		OK	10.1428	9.04986	-0.164494	-0.690062	0.27465	0.999531	no	0.000203732
Col13a1		OK	2.99556	2.44075	-0.295502	-0.601675	0.2749	0.999531	no	0.000203732
Gm15198		OK	7.49796	0.902706	-3.05417	-0.520108	0.2753	0.999531	no	0.000203732
Lurap1		OK	3.34734	2.5554	-0.389465	-0.64822	0.2754	0.999531	no	0.000203732
Sel1l3		OK	1.63989	1.40168	-0.226442	-0.619438	0.27565	0.999531	no	0.000203732
Prpf31		OK	66.9097	60.7793	-0.138636	-0.726135	0.27565	0.999531	no	0.000203732
Kirrel2		OK	2.38586	1.45681	-0.711693	-0.607769	0.27575	0.999531	no	0.000203732
Tsen2		OK	17.8461	14.5942	-0.290215	-0.722668	0.27585	0.999531	no	0.000203732
Ak1		OK	12.2733	10.0519	-0.288056	-0.788108	0.27655	0.999531	no	0.000203732
Gpc4		OK	4.23245	3.68271	-0.200723	-0.702552	0.27655	0.999531	no	0.000203732
3110070M22Rik		OK	1.23384	0.712351	-0.792491	-0.820139	0.27675	0.999531	no	0.000203732
Gm11401		OK	63.7372	54.9575	-0.213821	-1.61622	0.27685	0.999531	no	0.000203732
Ggcx		OK	11.7098	10.109	-0.212078	-0.617609	0.2769	0.999531	no	0.000203732
Pdpr		OK	9.15641	8.30839	-0.140213	-0.61398	0.2769	0.999531	no	0.000203732
Kif7		OK	4.95295	4.20246	-0.237055	-0.639843	0.27695	0.999531	no	0.000203732
Nup85		OK	140.098	124.739	-0.167522	-0.709142	0.2771	0.999531	no	0.000203732
Slc39a5		OK	4.18687	0.797334	-2.39262	-1.06576	0.2773	0.999531	no	0.000203732
Nav1		OK	1.07342	0.829674	-0.371601	-0.695018	0.2773	0.999531	no	0.000203732
1700084C06Rik		OK	2.71374	1.17905	-1.20266	-0.880627	0.27735	0.999531	no	0.000203732
Lamb2		OK	7.04385	6.3837	-0.141971	-0.660643	0.2774	0.999531	no	0.000203732
Pgp		OK	35.88	32.3513	-0.149357	-0.837536	0.27765	0.999531	no	0.000203732
Carm1		OK	39.0374	32.7496	-0.25338	-0.775417	0.2779	0.999531	no	0.000203732
Fam193b		OK	16.4808	15.0445	-0.131548	-0.671827	0.2779	0.999531	no	0.000203732
Rcan1		OK	22.4047	20.3765	-0.136893	-0.614311	0.278	0.999531	no	0.000203732
Kctd12		OK	7.38438	4.82868	-0.61285	-0.539028	0.27845	0.999531	no	0.000203732
Cbx7		OK	2.89537	1.92743	-0.587067	-0.493917	0.2791	0.999531	no	0.000203732
Abhd16a		OK	18.7773	15.9155	-0.238551	-0.660973	0.27915	0.999531	no	0.000203732
Prr14		OK	21.5351	17.233	-0.321513	-0.753361	0.2793	0.999531	no	0.000203732
Esrra		OK	13.701	10.0861	-0.441918	-0.637254	0.27945	0.999531	no	0.000203732
S100a10		OK	84.511	76.7696	-0.138604	-0.610999	0.27945	0.999531	no	0.000203732
Gm17168		OK	2.33781	0.66233	-1.81954	-1.42053	0.2799	0.999531	no	0.000203732
Actg1		OK	24.7585	21.489	-0.204324	-0.739204	0.28005	0.999531	no	0.000203732
Adamts1		OK	16.996	14.8658	-0.193195	-0.617956	0.28005	0.999531	no	0.000203732
Erf		OK	17.1057	14.4924	-0.239185	-0.589791	0.2801	0.999531	no	0.000203732
Med16		OK	11.939	9.74655	-0.292721	-0.601308	0.2803	0.999531	no	0.000203732
Polq		OK	10.3088	9.44093	-0.12687	-0.609539	0.28035	0.999531	no	0.000203732
SNORA84		OK	1145.63	735.154	-0.640019	-12.0501	0.2804	0.999531	no	0.000203732
Zfp169		OK	5.55464	4.32059	-0.362463	-0.571519	0.28055	0.999531	no	0.000203732
Fbxo34		OK	5.78013	5.13448	-0.170884	-0.620814	0.2806	0.999531	no	0.000203732
Cdc37		OK	81.9074	74.8891	-0.129239	-0.688457	0.28065	0.999531	no	0.000203732
Plekha7		OK	5.75927	5.17323	-0.154823	-0.645901	0.28075	0.999531	no	0.000203732
Gramd4		OK	10.236	8.77136	-0.222784	-0.710558	0.28095	0.999531	no	0.000203732
Bmpr2		OK	15.8209	14.4261	-0.133155	-0.651799	0.2812	0.999531	no	0.000203732
Rhbdf2		OK	1.47275	1.1641	-0.339301	-0.661948	0.28135	0.999531	no	0.000203732
Zbtb5		OK	15.5932	14.2347	-0.13151	-0.618076	0.2814	0.999531	no	0.000203732
Gls2		OK	2.45289	1.45391	-0.754542	-0.762259	0.2815	0.999531	no	0.000203732
Ctnnbl1		OK	65.8771	53.6424	-0.296405	-0.619858	0.28195	0.999531	no	0.000203732
Gm12236		OK	9.35924	4.71591	-0.988855	-0.964971	0.282	0.999531	no	0.000203732
1190005I06Rik		OK	2.8464	1.71743	-0.728893	-0.025037	0.2824	0.999531	no	0.000203732
E130311K13Rik		OK	2.24389	1.78391	-0.330959	-0.625064	0.2824	0.999531	no	0.000203732
Sema6a		OK	10.8692	9.14978	-0.248438	-0.60286	0.28275	0.999531	no	0.000203732
Nup214		OK	34.5162	27.6331	-0.320875	-0.981553	0.28295	0.999531	no	0.000203732
Tgfbr3		OK	5.9512	5.07849	-0.228781	-0.674672	0.2833	0.999531	no	0.000203732
Ppil1		OK	76.8574	69.7862	-0.139242	-0.646498	0.2835	0.999531	no	0.000203732
Fads2		OK	52.2637	47.7969	-0.128893	-0.710568	0.28355	0.999531	no	0.000203732
Hgd		OK	2.25976	1.14061	-0.986359	-1.03145	0.2837	0.999531	no	0.000203732
Zfp36l1		OK	14.2265	12.853	-0.146475	-0.606988	0.2837	0.999531	no	0.000203732
1500003O03Rik		OK	22.6305	20.4773	-0.144241	-0.603863	0.2838	0.999531	no	0.000203732
Gm16380		OK	11.1065	8.98958	-0.305077	-1.11075	0.2845	0.999531	no	0.000203732
Lad1		OK	1.45371	1.20225	-0.274004	-0.666001	0.28465	0.999531	no	0.000203732
Ctxn1		OK	19.7615	17.7031	-0.158689	-0.748348	0.28475	0.999531	no	0.000203732
F11r		OK	13.1662	11.2685	-0.22454	-0.593196	0.2848	0.999531	no	0.000203732
Nckap5l		OK	7.34308	5.5373	-0.407202	-0.858775	0.2849	0.999531	no	0.000203732
Gm11945		OK	9.40167	6.76996	-0.47377	-0.628146	0.28495	0.999531	no	0.000203732
Hunk		OK	10.0473	9.1597	-0.133429	-0.633494	0.2853	0.999531	no	0.000203732
Saal1		OK	47.8042	40.856	-0.22659	-1.07335	0.28535	0.999531	no	0.000203732
Dnajc11		OK	93.5935	81.4728	-0.200091	-0.685818	0.2856	0.999531	no	0.000203732
Dchs1		OK	12.3524	10.5069	-0.233464	-0.630665	0.28565	0.999531	no	0.000203732
U2		OK	51.0798	38.9358	-0.391654	-4.66492	0.28605	0.999531	no	0.000203732
Mis12		OK	33.9991	26.3556	-0.367384	-0.599174	0.28615	0.999531	no	0.000203732
Trpm1		OK	17.6074	13.1895	-0.416787	-1.53966	0.28635	0.999531	no	0.000203732
Ppapdc1b		OK	19.917	16.9285	-0.234547	-0.613665	0.28635	0.999531	no	0.000203732
Slc36a4		OK	7.7633	7.02164	-0.144862	-0.605309	0.2864	0.999531	no	0.000203732
Prrc2b		OK	18.422	16.0778	-0.196357	-0.59853	0.2865	0.999531	no	0.000203732
Pdcd2l		OK	31.4178	26.4177	-0.250076	-0.600677	0.28705	0.999531	no	0.000203732
Epcam		OK	16.5456	14.9446	-0.146824	-0.711226	0.28705	0.999531	no	0.000203732
Psmd2		OK	102.96	91.5612	-0.169271	-0.609201	0.28725	0.999531	no	0.000203732
Aadac		OK	2.41907	1.206	-1.00422	-0.464289	0.2877	0.999531	no	0.000203732
Nox4		OK	3.40995	2.85526	-0.256128	-0.589432	0.2878	0.999531	no	0.000203732
Usp35		OK	2.91207	2.35367	-0.307131	-0.639149	0.2879	0.999531	no	0.000203732
Stmn1		OK	47.5853	39.7955	-0.257911	-0.700809	0.2887	0.999531	no	0.000203732
Sdf2l1		OK	31.2013	28.2065	-0.145574	-0.740513	0.2887	0.999531	no	0.000203732
Nmd3		OK	37.3788	33.1713	-0.172286	-0.681618	0.28875	0.999531	no	0.000203732
Chrnb1		OK	1.73305	1.02226	-0.761547	-0.526559	0.28885	0.999531	no	0.000203732
Ccdc107		OK	14.5266	13.1413	-0.144598	-0.00439246	0.28895	0.999531	no	0.000203732
Lyst		OK	4.74061	4.3347	-0.129139	-0.614074	0.28905	0.999531	no	0.000203732
Triap1		OK	18.8862	16.8426	-0.16522	-0.749929	0.28915	0.999531	no	0.000203732
Npr1		OK	4.4241	3.13151	-0.498526	-0.607699	0.2892	0.999531	no	0.000203732
Sh3bp1		OK	5.0228	3.51056	-0.516791	-0.817719	0.2893	0.999531	no	0.000203732
Gm12453		OK	1.24126	0.349469	-1.82856	-1.88765	0.28935	0.999531	no	0.000203732
Gm15524		OK	1.86344	0.702873	-1.40663	-1.15141	0.2894	0.999531	no	0.000203732
Iqsec1		OK	11.1685	8.373	-0.415618	-0.642628	0.28955	0.999531	no	0.000203732
Derl3		OK	1.47416	1.14748	-0.361427	-0.736139	0.28955	0.999531	no	0.000203732
S100a11		OK	5.84489	4.59542	-0.346978	-1.03737	0.2896	0.999531	no	0.000203732
Ap1b1		OK	36.3823	30.7101	-0.244521	-0.815152	0.28965	0.999531	no	0.000203732
Dhx32		OK	31.7429	25.1818	-0.334052	-0.606995	0.28975	0.999531	no	0.000203732
Col5a2		OK	20.8698	18.4244	-0.179795	-0.524037	0.2903	0.999531	no	0.000203732
Scyl1		OK	20.6639	18.8182	-0.134984	-0.606993	0.2903	0.999531	no	0.000203732
Ctsl		OK	70.8297	64.9527	-0.124965	-0.654338	0.2904	0.999531	no	0.000203732
Serpini1		OK	5.16602	4.16171	-0.311876	-0.61193	0.29055	0.999531	no	0.000203732
CT025701.2		OK	14.8647	12.6645	-0.231106	-0.628677	0.291	0.999531	no	0.000203732
Rabl6		OK	66.9625	57.8554	-0.210901	-0.85259	0.291	0.999531	no	0.000203732
Dirc2		OK	9.07486	7.9714	-0.187042	-0.619017	0.291	0.999531	no	0.000203732
Deb1		OK	35.5067	31.1458	-0.189053	-1.03576	0.29115	0.999531	no	0.000203732
Mrpl46		OK	28.6561	24.8293	-0.206798	-0.707551	0.2914	0.999531	no	0.000203732
D19Wsu162e		OK	23.2578	20.3555	-0.192295	-0.550892	0.29165	0.999531	no	0.000203732
Evi5		OK	40.9816	34.4506	-0.250446	-0.746835	0.2919	0.999531	no	0.000203732
7SK		OK	14.0325	10.9018	-0.364208	-1.70244	0.29195	0.999531	no	0.000203732
Klhl21		OK	4.11086	3.65693	-0.168808	-0.652152	0.29195	0.999531	no	0.000203732
Actn1		OK	25.6256	23.4132	-0.130262	-0.6128	0.292	0.999531	no	0.000203732
Khk		OK	3.95347	2.99518	-0.400479	-0.652316	0.29215	0.999531	no	0.000203732
Wdr7		OK	7.28891	6.66319	-0.129491	-0.603769	0.29255	0.999531	no	0.000203732
Mllt6		OK	18.7879	15.6203	-0.266378	-0.602639	0.2927	0.999531	no	0.000203732
Otx1		OK	1.91505	1.42323	-0.428214	-0.615314	0.29285	0.999531	no	0.000203732
[truncated: 14,698 more rows]

## Sheet: DAVID-down
Category	GO_term	Term	Count	%	PValue	Genes	List Total	Pop Hits	Pop Total	Fold Enrichment	Bonferroni	Benjamini	FDR
GOTERM_CC_DIRECT	GO:0070062	GO:0070062~extracellular exosome	37	54.4118	1.13548e-15	MAOB, SERPINC1, CFI, QPRT, SERPINA10, TMPRSS2, PLG, CNDP2, SERPINA1B, SLC9A3R1, APOM, TTR, CDH1, SPP2, APOE, APOB, SLC39A4, FGB, FGA, CUBN, AMN, GPX3, SERPINF2, FGG, IGF2, APOA2, APOA1, APOA4, F2, SEPP1, RBP4, FXYD2, APOC2, HIST2H4, CDHR2, ALDOB, FBP2	65	2674	19662	4.18557	1.44329e-13	1.47613e-13	1.29445e-13
GOTERM_CC_DIRECT	GO:0005576	GO:0005576~extracellular region	28	41.1765	1.2051e-12	SERPINC1, CFI, SERPINA10, TNC, TMPRSS2, PLG, AFP, SERPINA1B, APOM, TTR, SPP2, APOE, APOB, FGB, FGA, GSTM1, IGFBP5, GPX3, SERPINF2, FGG, IGF2, APOA2, APOA1, APOA4, F2, SEPP1, RBP4, APOC2	65	1753	19662	4.83159	1.56669e-10	7.83318e-11	6.86909e-11
GOTERM_CC_DIRECT	GO:0072562	GO:0072562~blood microparticle	11	16.1765	1.58193e-11	FGB, FGA, SERPINC1, SERPINF2, FGG, APOA2, APOA1, APOA4, PLG, APOE, F2	65	133	19662	25.0182	2.0565e-09	5.51396e-10	4.83532e-10
GOTERM_CC_DIRECT	GO:0005615	GO:0005615~extracellular space	25	36.7647	1.6966e-11	SERPINC1, CFI, SERPINA10, TNC, PLG, AFP, SERPINA1B, APOM, TTR, APOE, APOB, FGB, FGA, AMN, GPX3, SERPINF2, FGG, IGF2, APOA2, APOA1, APOA4, F2, SEPP1, RBP4, APOC2	65	1504	19662	5.02813	2.20558e-09	5.51396e-10	4.83532e-10
GOTERM_CC_DIRECT	GO:0034361	GO:0034361~very-low-density lipoprotein particle	7	10.2941	2.45469e-11	APOM, APOC2, APOA2, APOA1, APOA4, APOE, APOB	65	19	19662	111.445	3.1911e-09	6.38219e-10	5.59669e-10
GOTERM_BP_DIRECT	GO:0033344	GO:0033344~cholesterol efflux	8	11.7647	4.94032e-12	APOM, SOAT2, APOC2, APOA2, APOA1, APOA4, APOE, APOB	64	28	18082	80.7232	3.02345e-09	3.02348e-09	2.79622e-09
GOTERM_CC_DIRECT	GO:0042627	GO:0042627~chylomicron	6	8.82353	3.92965e-10	APOC2, APOA2, APOA1, APOA4, APOE, APOB	65	13	19662	139.612	5.10855e-08	8.51425e-09	7.46634e-09
GOTERM_MF_DIRECT	GO:0005319	GO:0005319~lipid transporter activity	6	8.82353	5.56771e-10	APOM, MTTP, APOA2, APOA1, APOE, APOB	62	13	17446	129.871	1.0523e-07	1.0523e-07	9.63213e-08
GOTERM_BP_DIRECT	GO:0042157	GO:0042157~lipoprotein metabolic process	7	10.2941	1.18314e-09	APOM, MTTP, APOA2, APOA1, APOA4, APOE, APOB	64	32	18082	61.8037	7.24083e-07	3.62042e-07	3.34829e-07
GOTERM_BP_DIRECT	GO:0034380	GO:0034380~high-density lipoprotein particle assembly	5	7.35294	9.26677e-09	APOM, APOA2, APOA1, APOA4, APOE	64	8	18082	176.582	5.67125e-06	1.80156e-06	1.66615e-06
GOTERM_BP_DIRECT	GO:0007599	GO:0007599~hemostasis	7	10.2941	1.17749e-08	FGB, FGA, SERPINC1, FGG, SERPINA10, PLG, F2	64	46	18082	42.9939	7.20622e-06	1.80156e-06	1.66615e-06
GOTERM_BP_DIRECT	GO:0007596	GO:0007596~blood coagulation	8	11.7647	1.62326e-08	FGB, FGA, SERPINC1, HNF4A, FGG, SERPINA10, PLG, F2	64	84	18082	26.9077	9.9343e-06	1.98687e-06	1.83753e-06
GOTERM_BP_DIRECT	GO:0008203	GO:0008203~cholesterol metabolic process	8	11.7647	2.43607e-08	CUBN, SOAT2, MTTP, APOA2, APOA1, APOA4, APOE, APOB	64	89	18082	25.3961	1.49086e-05	2.48479e-06	2.29803e-06
GOTERM_BP_DIRECT	GO:0042632	GO:0042632~cholesterol homeostasis	7	10.2941	8.15741e-08	SOAT2, MTTP, APOA2, APOA1, APOA4, APOE, APOB	64	63	18082	31.3924	4.99221e-05	7.13191e-06	6.59585e-06
GOTERM_BP_DIRECT	GO:0043691	GO:0043691~reverse cholesterol transport	5	7.35294	9.34247e-08	APOM, APOA2, APOA1, APOA4, APOE	64	13	18082	108.666	5.71743e-05	7.14699e-06	6.6098e-06
GOTERM_BP_DIRECT	GO:0006869	GO:0006869~lipid transport	8	11.7647	1.13115e-07	APOM, APOC2, MTTP, APOA2, APOA1, APOA4, APOE, APOB	64	111	18082	20.3626	6.92239e-05	7.69181e-06	7.11367e-06
GOTERM_CC_DIRECT	GO:0034364	GO:0034364~high-density lipoprotein particle	5	7.35294	5.85986e-07	APOM, APOA2, APOA1, APOA4, APOE	65	21	19662	72.022	7.61753e-05	1.08826e-05	9.5432e-06
GOTERM_BP_DIRECT	GO:0042730	GO:0042730~fibrinolysis	5	7.35294	1.77427e-07	FGB, FGA, FGG, PLG, F2	64	15	18082	94.1771	0.000108579	1.08585e-05	1.00424e-05
GOTERM_BP_DIRECT	GO:0033700	GO:0033700~phospholipid efflux	5	7.35294	2.35952e-07	APOC2, APOA2, APOA1, APOA4, APOE	64	16	18082	88.291	0.000144392	1.31275e-05	1.21408e-05
GOTERM_MF_DIRECT	GO:0017127	GO:0017127~cholesterol transporter activity	5	7.35294	1.79373e-07	APOA2, APOA1, APOA4, APOE, APOB	62	15	17446	93.7957	3.3901e-05	1.69508e-05	1.55158e-05
GOTERM_CC_DIRECT	GO:0005577	GO:0005577~fibrinogen complex	4	5.88235	1.14056e-06	FGB, FGA, SERPINF2, FGG	65	7	19662	172.853	0.000148261	1.8534e-05	1.62529e-05
GOTERM_CC_DIRECT	GO:0034366	GO:0034366~spherical high-density lipoprotein particle	4	5.88235	1.82065e-06	APOM, APOC2, APOA2, APOA1	65	8	19662	151.246	0.000236656	2.62982e-05	2.30615e-05
GOTERM_MF_DIRECT	GO:0060228	GO:0060228~phosphatidylcholine-sterol O-acyltransferase activator activity	4	5.88235	4.04717e-07	APOA2, APOA1, APOA4, APOE	62	5	17446	225.11	7.64886e-05	2.54972e-05	2.33387e-05
GOTERM_BP_DIRECT	GO:0001523	GO:0001523~retinoid metabolic process	5	7.35294	4.98577e-07	APOC2, APOA2, APOA1, APOA4, APOE	64	19	18082	74.3503	0.000305083	2.54274e-05	2.35162e-05
GOTERM_BP_DIRECT	GO:0034384	GO:0034384~high-density lipoprotein particle clearance	4	5.88235	8.00162e-07	APOM, APOC2, APOA2, APOE	64	6	18082	188.354	0.00048958	3.76692e-05	3.48378e-05
GOTERM_BP_DIRECT	GO:0070328	GO:0070328~triglyceride homeostasis	5	7.35294	2.21082e-06	HNF4A, APOC2, APOA1, APOA4, APOE	64	27	18082	52.3206	0.00135211	9.66444e-05	8.93802e-05
GOTERM_CC_DIRECT	GO:0034362	GO:0034362~low-density lipoprotein particle	4	5.88235	9.19069e-06	APOM, APOC2, APOE, APOB	65	13	19662	93.0746	0.00119408	0.000119479	0.000104774
GOTERM_BP_DIRECT	GO:0010873	GO:0010873~positive regulation of cholesterol esterification	4	5.88235	3.33566e-06	APOA2, APOA1, APOA4, APOE	64	9	18082	125.569	0.00203935	0.000136095	0.000125866
GOTERM_MF_DIRECT	GO:0015485	GO:0015485~cholesterol binding	5	7.35294	5.79888e-06	SOAT2, APOA2, APOA1, APOA4, APOE	62	34	17446	41.3805	0.00109539	0.000273997	0.000250802
GOTERM_BP_DIRECT	GO:0034375	GO:0034375~high-density lipoprotein particle remodeling	4	5.88235	8.67124e-06	APOM, APOA2, APOA1, APOE	64	12	18082	94.1771	0.00529276	0.000331675	0.000306745
GOTERM_CC_DIRECT	GO:0034365	GO:0034365~discoidal high-density lipoprotein particle	3	4.41176	3.12244e-05	APOM, APOA1, APOE	65	3	19662	302.492	0.00405101	0.000369016	0.000323599
GOTERM_BP_DIRECT	GO:0045723	GO:0045723~positive regulation of fatty acid biosynthetic process	4	5.88235	1.42757e-05	HNF4A, APOC2, APOA1, APOA4	64	14	18082	80.7232	0.00869874	0.000513926	0.000475297
GOTERM_BP_DIRECT	GO:0042953	GO:0042953~lipoprotein transport	4	5.88235	2.18536e-05	CUBN, APOC2, MTTP, APOB	64	16	18082	70.6328	0.0132855	0.000743022	0.000687174
GOTERM_CC_DIRECT	GO:0031526	GO:0031526~brush border membrane	5	7.35294	7.96615e-05	CUBN, SLC9A3R1, AMN, MTTP, CDHR2	65	70	19662	21.6066	0.010303	0.000862999	0.000756784
GOTERM_CC_DIRECT	GO:0034363	GO:0034363~intermediate-density lipoprotein particle	3	4.41176	0.000103644	APOC2, APOE, APOB	65	5	19662	181.495	0.0133841	0.00103644	0.000908882
GOTERM_BP_DIRECT	GO:0019433	GO:0019433~triglyceride catabolic process	4	5.88235	4.40472e-05	APOA1, APOA4, APOE, APOB	64	20	18082	56.5062	0.0265973	0.00141878	0.00131214
GOTERM_MF_DIRECT	GO:0031210	GO:0031210~phosphatidylcholine binding	4	5.88235	4.44435e-05	APOA2, APOA1, APOA4, ALDOB	62	20	17446	56.2774	0.00836482	0.00167996	0.00153774
GOTERM_CC_DIRECT	GO:0009986	GO:0009986~cell surface	10	14.7059	0.000189746	FGB, FGA, TIMD2, CDH1, SERPINF2, FGG, APOA1, APOA4, PLG, APOE	65	629	19662	4.8091	0.0243676	0.00176193	0.00154508
GOTERM_BP_DIRECT	GO:0006898	GO:0006898~receptor-mediated endocytosis	5	7.35294	5.63635e-05	CUBN, AMN, APOA1, APOE, APOB	64	60	18082	23.5443	0.0339072	0.00172472	0.00159509
GOTERM_MF_DIRECT	GO:0042803	GO:0042803~protein homodimerization activity	12	17.6471	8.8057e-05	CUBN, GJB1, GSTM1, MAOB, HNF4A, APOC2, SERPINF2, FGG, QPRT, APOA2, APOA4, APOE	62	798	17446	4.23138	0.0165058	0.00240405	0.00220053
GOTERM_MF_DIRECT	GO:0005102	GO:0005102~receptor binding	9	13.2353	8.90389e-05	FGB, FGA, SLC9A3R1, AMN, HNF4A, FGG, PLG, APOE, F2	62	412	17446	6.14681	0.0166883	0.00240405	0.00220053
GOTERM_MF_DIRECT	GO:0050839	GO:0050839~cell adhesion molecule binding	5	7.35294	0.000110311	FGB, FGA, CDH1, FGG, CDHR2	62	71	17446	19.816	0.020634	0.00260609	0.00238547
GOTERM_BP_DIRECT	GO:0030300	GO:0030300~regulation of intestinal cholesterol absorption	3	4.41176	0.000118667	APOA2, APOA1, APOA4	64	5	18082	169.519	0.0700538	0.0033011	0.00305298
GOTERM_BP_DIRECT	GO:0072378	GO:0072378~blood coagulation, fibrin clot formation	3	4.41176	0.000118667	FGB, FGA, FGG	64	5	18082	169.519	0.0700538	0.0033011	0.00305298
GOTERM_MF_DIRECT	GO:0055102	GO:0055102~lipase inhibitor activity	3	4.41176	0.000178766	APOC2, APOA2, APOA1	62	6	17446	140.694	0.0332253	0.00375409	0.00343628
GOTERM_CC_DIRECT	GO:1903561	GO:1903561~extracellular vesicle	4	5.88235	0.000544573	FGB, FGA, APOA1, APOE	65	49	19662	24.6932	0.0683646	0.00471963	0.00413875
GOTERM_BP_DIRECT	GO:0042158	GO:0042158~lipoprotein biosynthetic process	3	4.41176	0.000177601	APOA1, APOE, APOB	64	6	18082	141.266	0.103002	0.00471075	0.00435667
GOTERM_BP_DIRECT	GO:0006629	GO:0006629~lipid metabolic process	9	13.2353	0.000184735	CUBN, SOAT2, HNF4A, APOC2, MTTP, HSD17B2, APOA1, APOE, APOB	64	459	18082	5.53983	0.10691	0.00471075	0.00435667
GOTERM_MF_DIRECT	GO:0005543	GO:0005543~phospholipid binding	5	7.35294	0.000253273	APOM, APOA2, APOA1, APOE, APOB	62	88	17446	15.9879	0.0467467	0.00478686	0.00438162
GOTERM_BP_DIRECT	GO:0008202	GO:0008202~steroid metabolic process	5	7.35294	0.000209517	CUBN, SOAT2, MTTP, APOA1, APOB	64	84	18082	16.8173	0.120356	0.00512898	0.00474347
GOTERM_BP_DIRECT	GO:0006953	GO:0006953~acute-phase response	4	5.88235	0.000243633	SIGIRR, SERPINA1B, SERPINF2, F2	64	35	18082	32.2893	0.138536	0.00542236	0.0050148
GOTERM_BP_DIRECT	GO:0034372	GO:0034372~very-low-density lipoprotein particle remodeling	3	4.41176	0.000248082	APOA1, APOA4, APOE	64	7	18082	121.085	0.140879	0.00542236	0.0050148
GOTERM_BP_DIRECT	GO:0090277	GO:0090277~positive regulation of peptide hormone secretion	3	4.41176	0.000248082	FGB, FGA, FGG	64	7	18082	121.085	0.140879	0.00542236	0.0050148
GOTERM_MF_DIRECT	GO:0008289	GO:0008289~lipid binding	7	10.2941	0.000353701	APOC2, MTTP, APOA2, APOA1, APOA4, APOE, APOB	62	270	17446	7.29522	0.0646751	0.00607723	0.00556275
GOTERM_BP_DIRECT	GO:0030168	GO:0030168~platelet activation	4	5.88235	0.000336832	FGB, FGA, FGG, F2	64	39	18082	28.9776	0.18631	0.00710832	0.00657403
GOTERM_CC_DIRECT	GO:0043234	GO:0043234~protein complex	9	13.2353	0.000948151	CUBN, AMN, RBP4, TTR, GSTM1, SRCAP, HIST2H4, SPP2, MITF	65	628	19662	4.33508	0.116018	0.00770373	0.00675557
GOTERM_CC_DIRECT	GO:0031091	GO:0031091~platelet alpha granule	3	4.41176	0.00106564	FGB, FGA, FGG	65	15	19662	60.4985	0.12943	0.00814901	0.00714605
GOTERM_BP_DIRECT	GO:0034374	GO:0034374~low-density lipoprotein particle remodeling	3	4.41176	0.000423375	APOA2, APOE, APOB	64	9	18082	94.1771	0.228301	0.00863685	0.00798767
GOTERM_BP_DIRECT	GO:0034116	GO:0034116~positive regulation of heterotypic cell-cell adhesion	3	4.41176	0.00052803	FGB, FGA, FGG	64	10	18082	84.7594	0.2762	0.00979256	0.00905652
GOTERM_BP_DIRECT	GO:0010898	GO:0010898~positive regulation of triglyceride catabolic process	3	4.41176	0.00052803	APOC2, APOA1, APOA4	64	10	18082	84.7594	0.2762	0.00979256	0.00905652
GOTERM_BP_DIRECT	GO:0031639	GO:0031639~plasminogen activation	3	4.41176	0.00052803	FGB, FGA, FGG	64	10	18082	84.7594	0.2762	0.00979256	0.00905652
GOTERM_BP_DIRECT	GO:0051006	GO:0051006~positive regulation of lipoprotein lipase activity	3	4.41176	0.000643922	APOC2, APOA1, APOA4	64	11	18082	77.054	0.325786	0.0115906	0.0107194
GOTERM_CC_DIRECT	GO:0031528	GO:0031528~microvillus membrane	3	4.41176	0.00231024	SLC9A3R1, MTTP, CDHR2	65	22	19662	41.249	0.259685	0.0166851	0.0146316
GOTERM_BP_DIRECT	GO:0051258	GO:0051258~protein polymerization	3	4.41176	0.000909104	FGB, FGA, FGG	64	13	18082	65.1995	0.42686	0.0158963	0.0147015
GOTERM_BP_DIRECT	GO:0006810	GO:0006810~transport	16	23.5294	0.00121153	CUBN, AMN, MTTP, APOA2, APOA1, APOA4, AFP, MFSD7C, TMEM37, RBP4, APOM, TTR, FXYD2, APOE, APOB, SLC39A4	64	1822	18082	2.48106	0.523794	0.020596	0.0190479
GOTERM_BP_DIRECT	GO:0051592	GO:0051592~response to calcium ion	4	5.88235	0.0017191	FGB, FGA, MTTP, FGG	64	68	18082	16.6195	0.651108	0.0283991	0.0262645
GOTERM_BP_DIRECT	GO:0043623	GO:0043623~cellular protein complex assembly	3	4.41176	0.00176334	FGB, FGA, FGG	64	18	18082	47.0885	0.660444	0.0283991	0.0262645
GOTERM_BP_DIRECT	GO:0030301	GO:0030301~cholesterol transport	3	4.41176	0.00217997	APOA2, APOA1, APOB	64	20	18082	42.3797	0.736999	0.0342087	0.0316375
GOTERM_CC_DIRECT	GO:0045177	GO:0045177~apical part of cell	4	5.88235	0.0062668	CUBN, SLC9A3R1, AMN, CDH1	65	115	19662	10.5215	0.558354	0.0428781	0.0376008
GOTERM_MF_DIRECT	GO:0016209	GO:0016209~antioxidant activity	3	4.41176	0.00315871	APOM, APOA4, APOE	62	24	17446	35.1734	0.450057	0.0497497	0.0455381
GOTERM_BP_DIRECT	GO:1902042	GO:1902042~negative regulation of extrinsic apoptotic signaling pathway via death domain receptors	3	4.41176	0.0034037	FGB, FGA, FGG	64	25	18082	33.9038	0.875894	0.0520767	0.0481624
GOTERM_BP_DIRECT	GO:2000352	GO:2000352~negative regulation of endothelial cell apoptotic process	3	4.41176	0.00425996	FGB, FGA, FGG	64	28	18082	30.2712	0.926661	0.0620737	0.057408
GOTERM_BP_DIRECT	GO:0045921	GO:0045921~positive regulation of exocytosis	3	4.41176	0.00425996	FGB, FGA, FGG	64	28	18082	30.2712	0.926661	0.0620737	0.057408
GOTERM_BP_DIRECT	GO:0006695	GO:0006695~cholesterol biosynthetic process	3	4.41176	0.00554	APOA1, APOA4, APOE	64	32	18082	26.4873	0.966624	0.0788484	0.0729219
GOTERM_CC_DIRECT	GO:0030139	GO:0030139~endocytic vesicle	3	4.41176	0.013863	CUBN, AMN, APOA1	65	55	19662	16.4996	0.83713	0.0901096	0.0790192
GOTERM_MF_DIRECT	GO:0042802	GO:0042802~identical protein binding	8	11.7647	0.00597563	CLDN6, MYBPC3, CUBN, SERPINA1B, TTR, APOA1, ALDOB, APOE	62	625	17446	3.60175	0.677864	0.0868764	0.0795218
GOTERM_BP_DIRECT	GO:0034445	GO:0034445~negative regulation of plasma lipoprotein particle oxidation	2	2.94118	0.00695631	APOM, APOA4	64	2	18082	282.531	0.986048	0.0946058	0.0874949
GOTERM_BP_DIRECT	GO:0060721	GO:0060721~regulation of spongiotrophoblast cell proliferation	2	2.94118	0.00695631	NRK, PHLDA2	64	2	18082	282.531	0.986048	0.0946058	0.0874949
GOTERM_BP_DIRECT	GO:0070527	GO:0070527~platelet aggregation	3	4.41176	0.00774751	FGB, FGA, FGG	64	38	18082	22.3051	0.991434	0.102976	0.0952363
GOTERM_BP_DIRECT	GO:0010466	GO:0010466~negative regulation of peptidase activity	4	5.88235	0.00790831	SERPINA1B, SERPINC1, SERPINF2, SERPINA10	64	117	18082	9.65919	0.992243	0.102976	0.0952363
GOTERM_BP_DIRECT	GO:0050714	GO:0050714~positive regulation of protein secretion	3	4.41176	0.00855782	FGB, FGA, FGG	64	40	18082	21.1898	0.994804	0.109112	0.100911
GOTERM_BP_DIRECT	GO:0055088	GO:0055088~lipid homeostasis	3	4.41176	0.00897663	HNF4A, APOA4, APOE	64	41	18082	20.673	0.995988	0.112116	0.103689
GOTERM_MF_DIRECT	GO:0004867	GO:0004867~serine-type endopeptidase inhibitor activity	4	5.88235	0.00914251	SERPINA1B, SERPINC1, SERPINF2, SERPINA10	62	123	17446	9.1508	0.823755	0.115196	0.105444
GOTERM_MF_DIRECT	GO:0030414	GO:0030414~peptidase inhibitor activity	4	5.88235	0.00914251	SERPINA1B, SERPINC1, SERPINF2, SERPINA10	62	123	17446	9.1508	0.823755	0.115196	0.105444
GOTERM_BP_DIRECT	GO:0010903	GO:0010903~negative regulation of very-low-density lipoprotein particle remodeling	2	2.94118	0.0104166	APOA2, APOA1	64	3	18082	188.354	0.998352	0.120282	0.111241
GOTERM_BP_DIRECT	GO:0032374	GO:0032374~regulation of cholesterol transport	2	2.94118	0.0104166	APOA4, APOE	64	3	18082	188.354	0.998352	0.120282	0.111241
GOTERM_BP_DIRECT	GO:0018158	GO:0018158~protein oxidation	2	2.94118	0.0104166	APOA2, APOA1	64	3	18082	188.354	0.998352	0.120282	0.111241
GOTERM_BP_DIRECT	GO:0043152	GO:0043152~induction of bacterial agglutination	2	2.94118	0.0104166	FGB, FGA	64	3	18082	188.354	0.998352	0.120282	0.111241
GOTERM_BP_DIRECT	GO:0045907	GO:0045907~positive regulation of vasoconstriction	3	4.41176	0.0107414	FGB, FGA, FGG	64	45	18082	18.8354	0.998652	0.121736	0.112586
GOTERM_MF_DIRECT	GO:0070653	GO:0070653~high-density lipoprotein particle receptor binding	2	2.94118	0.0104535	APOA2, APOA1	62	3	17446	187.591	0.862771	0.123482	0.113028
GOTERM_CC_DIRECT	GO:0016324	GO:0016324~apical plasma membrane	5	7.35294	0.0220769	CUBN, SLC9A3R1, AMN, CDHR2, SLC39A4	65	328	19662	4.61116	0.945095	0.136667	0.119846
GOTERM_CC_DIRECT	GO:0031232	GO:0031232~extrinsic component of external side of plasma membrane	2	2.94118	0.0257499	PLG, APOE	65	8	19662	75.6231	0.966336	0.147505	0.129351
GOTERM_CC_DIRECT	GO:0005903	GO:0005903~brush border	3	4.41176	0.026097	CUBN, SOAT2, CDHR2	65	77	19662	11.7854	0.96786	0.147505	0.129351
GOTERM_BP_DIRECT	GO:0018206	GO:0018206~peptidyl-methionine modification	2	2.94118	0.013865	APOA2, APOA1	64	4	18082	141.266	0.999805	0.14382	0.13301
GOTERM_BP_DIRECT	GO:0060192	GO:0060192~negative regulation of lipase activity	2	2.94118	0.013865	APOA2, APOA1	64	4	18082	141.266	0.999805	0.14382	0.13301
GOTERM_BP_DIRECT	GO:0042159	GO:0042159~lipoprotein catabolic process	2	2.94118	0.013865	APOE, APOB	64	4	18082	141.266	0.999805	0.14382	0.13301
GOTERM_BP_DIRECT	GO:0015889	GO:0015889~cobalamin transport	2	2.94118	0.013865	CUBN, AMN	64	4	18082	141.266	0.999805	0.14382	0.13301
GOTERM_BP_DIRECT	GO:0032375	GO:0032375~negative regulation of cholesterol transport	2	2.94118	0.013865	APOC2, APOA2	64	4	18082	141.266	0.999805	0.14382	0.13301
GOTERM_MF_DIRECT	GO:0034190	GO:0034190~apolipoprotein receptor binding	2	2.94118	0.013914	APOA2, APOA1	62	4	17446	140.694	0.929223	0.154691	0.141596
GOTERM_CC_DIRECT	GO:0005768	GO:0005768~endosome	6	8.82353	0.0319137	CUBN, AMN, CDH1, APOE, 2610528J11RIK, SLC39A4	65	544	19662	3.33631	0.985249	0.172866	0.15159
GOTERM_MF_DIRECT	GO:0008201	GO:0008201~heparin binding	4	5.88235	0.0158647	SERPINC1, SERPINA10, APOE, APOB	62	151	17446	7.45396	0.951319	0.166579	0.152477
GOTERM_BP_DIRECT	GO:0032526	GO:0032526~response to retinoic acid	3	4.41176	0.0168602	RARG, RBP4, HSD17B2	64	57	18082	14.8701	0.99997	0.170783	0.157947
GOTERM_BP_DIRECT	GO:0002740	GO:0002740~negative regulation of cytokine secretion involved in immune response	2	2.94118	0.0173016	APOA2, APOA1	64	5	18082	113.012	0.999977	0.170783	0.157947
GOTERM_BP_DIRECT	GO:0032489	GO:0032489~regulation of Cdc42 protein signal transduction	2	2.94118	0.0173016	APOA1, APOE	64	5	18082	113.012	0.999977	0.170783	0.157947
GOTERM_MF_DIRECT	GO:0030674	GO:0030674~protein binding, bridging	3	4.41176	0.0192811	FGB, FGA, FGG	62	61	17446	13.8387	0.97477	0.183394	0.167869
GOTERM_MF_DIRECT	GO:0008236	GO:0008236~serine-type peptidase activity	4	5.88235	0.0194068	CFI, TMPRSS2, PLG, F2	62	163	17446	6.9052	0.975374	0.183394	0.167869
GOTERM_MF_DIRECT	GO:0071813	GO:0071813~lipoprotein particle binding	2	2.94118	0.0207994	APOA1, APOE	62	6	17446	93.7957	0.981175	0.187195	0.171348
GOTERM_BP_DIRECT	GO:0001701	GO:0001701~in utero embryonic development	5	7.35294	0.0203554	CUBN, SERPINA1B, CDH1, HSD17B2, APOB	64	299	18082	4.7246	0.999997	0.197738	0.182875
GOTERM_MF_DIRECT	GO:0008035	GO:0008035~high-density lipoprotein particle binding	2	2.94118	0.0242244	APOA2, APOA1	62	7	17446	80.3963	0.990292	0.20811	0.190492
GOTERM_BP_DIRECT	GO:0006461	GO:0006461~protein complex assembly	3	4.41176	0.0222118	FGA, SPP2, MITF	64	66	18082	12.8423	0.999999	0.211011	0.195151
GOTERM_BP_DIRECT	GO:0010468	GO:0010468~regulation of gene expression	5	7.35294	0.0224113	RARG, MITF, APOE, PHLDA2, F2	64	308	18082	4.58655	0.999999	0.211011	0.195151
GOTERM_BP_DIRECT	GO:0051918	GO:0051918~negative regulation of fibrinolysis	2	2.94118	0.0241394	SERPINF2, PLG	64	7	18082	80.7232	1	0.220497	0.203924
GOTERM_BP_DIRECT	GO:0034382	GO:0034382~chylomicron remnant clearance	2	2.94118	0.0241394	APOC2, APOE	64	7	18082	80.7232	1	0.220497	0.203924
GOTERM_BP_DIRECT	GO:0007584	GO:0007584~response to nutrient	3	4.41176	0.0267947	CUBN, SERPINC1, APOA1	64	73	18082	11.6109	1	0.241153	0.223027
GOTERM_BP_DIRECT	GO:0070374	GO:0070374~positive regulation of ERK1 and ERK2 cascade	4	5.88235	0.027856	FGB, FGA, SERPINF2, FGG	64	188	18082	6.0113	1	0.24707	0.2285
GOTERM_MF_DIRECT	GO:0008430	GO:0008430~selenium binding	2	2.94118	0.031039	GPX3, SEPP1	62	9	17446	62.5305	0.997418	0.25506	0.233467
GOTERM_BP_DIRECT	GO:0009749	GO:0009749~response to glucose	3	4.41176	0.0302815	APOM, HNF4A, APOA2	64	78	18082	10.8666	1	0.252956	0.233943
GOTERM_BP_DIRECT	GO:0007160	GO:0007160~cell-matrix adhesion	3	4.41176	0.0302815	FGB, FGA, FGG	64	78	18082	10.8666	1	0.252956	0.233943
GOTERM_BP_DIRECT	GO:0042493	GO:0042493~response to drug	5	7.35294	0.0304447	MAOB, CDH1, IGF2, APOA2, APOA1	64	339	18082	4.16713	1	0.252956	0.233943
GOTERM_BP_DIRECT	GO:0030388	GO:0030388~fructose 1,6-bisphosphate metabolic process	2	2.94118	0.0309304	ALDOB, FBP2	64	9	18082	62.7847	1	0.252956	0.233943
GOTERM_BP_DIRECT	GO:0006000	GO:0006000~fructose metabolic process	2	2.94118	0.0309304	ALDOB, FBP2	64	9	18082	62.7847	1	0.252956	0.233943
GOTERM_BP_DIRECT	GO:0008104	GO:0008104~protein localization	3	4.41176	0.0309995	AMN, APOA1, APOE	64	79	18082	10.729	1	0.252956	0.233943
GOTERM_BP_DIRECT	GO:0010269	GO:0010269~response to selenium ion	2	2.94118	0.0343085	MAOB, APOB	64	10	18082	56.5062	1	0.272685	0.25219
GOTERM_BP_DIRECT	GO:0055091	GO:0055091~phospholipid homeostasis	2	2.94118	0.0343085	HNF4A, APOA1	64	10	18082	56.5062	1	0.272685	0.25219
GOTERM_MF_DIRECT	GO:0005548	GO:0005548~phospholipid transporter activity	2	2.94118	0.0378068	MTTP, APOA1	62	11	17446	51.1613	0.999314	0.287705	0.263349
GOTERM_MF_DIRECT	GO:0004252	GO:0004252~serine-type endopeptidase activity	4	5.88235	0.0380562	CFI, TMPRSS2, PLG, F2	62	212	17446	5.30919	0.999346	0.287705	0.263349
GOTERM_BP_DIRECT	GO:0019953	GO:0019953~sexual reproduction	2	2.94118	0.0376749	AFP, SEPP1	64	11	18082	51.3693	1	0.295603	0.273385
GOTERM_CC_DIRECT	GO:0005922	GO:0005922~connexon complex	2	2.94118	0.0631555	GJB2, GJB1	65	20	19662	30.2492	0.999793	0.328409	0.287989
GOTERM_BP_DIRECT	GO:0060740	GO:0060740~prostate gland epithelium morphogenesis	2	2.94118	0.0410298	RARG, TNC	64	12	18082	47.0885	1	0.317851	0.293961
GOTERM_MF_DIRECT	GO:0005243	GO:0005243~gap junction channel activity	2	2.94118	0.0478714	GJB2, GJB1	62	14	17446	40.1982	0.999906	0.33484	0.306494
GOTERM_MF_DIRECT	GO:0034185	GO:0034185~apolipoprotein binding	2	2.94118	0.0478714	MTTP, PLG	62	14	17446	40.1982	0.999906	0.33484	0.306494
GOTERM_MF_DIRECT	GO:0005198	GO:0005198~structural molecule activity	4	5.88235	0.0496059	CLDN6, FGB, FGA, FGG	62	236	17446	4.76927	0.999933	0.33484	0.306494
GOTERM_CC_DIRECT	GO:0031012	GO:0031012~extracellular matrix	4	5.88235	0.0708691	HIST2H4, TNC, APOE, F2	65	294	19662	4.11554	0.999929	0.354345	0.310734
GOTERM_BP_DIRECT	GO:0046470	GO:0046470~phosphatidylcholine metabolic process	2	2.94118	0.0443732	APOA1, APOA4	64	13	18082	43.4663	1	0.339455	0.313941
GOTERM_BP_DIRECT	GO:0051146	GO:0051146~striated muscle cell differentiation	2	2.94118	0.0477051	IGFBP5, IGF2	64	14	18082	40.3616	1	0.351754	0.325315
GOTERM_BP_DIRECT	GO:0042744	GO:0042744~hydrogen peroxide catabolic process	2	2.94118	0.0477051	GPX3, APOA4	64	14	18082	40.3616	1	0.351754	0.325315
GOTERM_BP_DIRECT	GO:0006656	GO:0006656~phosphatidylcholine biosynthetic process	2	2.94118	0.0477051	APOA2, APOA1	64	14	18082	40.3616	1	0.351754	0.325315
GOTERM_CC_DIRECT	GO:0005938	GO:0005938~cell cortex	3	4.41176	0.0800374	FGB, FGA, FGG	65	144	19662	6.30192	0.99998	0.385365	0.337936
GOTERM_CC_DIRECT	GO:0030054	GO:0030054~cell junction	6	8.82353	0.0840804	CLDN6, GJB2, GJB1, CDH1, CDHR2, FBP2	65	718	19662	2.52779	0.999989	0.390373	0.342327
GOTERM_BP_DIRECT	GO:0031103	GO:0031103~axon regeneration	2	2.94118	0.0543347	APOA1, APOE	64	16	18082	35.3164	1	0.395867	0.366113
GOTERM_MF_DIRECT	GO:0002020	GO:0002020~protease binding	3	4.41176	0.0631787	SERPINA1B, SERPINC1, SERPINF2	62	117	17446	7.21505	0.999996	0.411751	0.376893
GOTERM_CC_DIRECT	GO:0043231	GO:0043231~intracellular membrane-bounded organelle	6	8.82353	0.0972572	SLC9A3R1, FXYD2, HSD17B2, PLG, ALDOB, APOB	65	751	19662	2.41672	0.999998	0.435981	0.382321
GOTERM_MF_DIRECT	GO:0050750	GO:0050750~low-density lipoprotein particle receptor binding	2	2.94118	0.0676909	APOE, APOB	62	20	17446	28.1387	0.999998	0.426453	0.390351
GOTERM_BP_DIRECT	GO:0001649	GO:0001649~osteoblast differentiation	3	4.41176	0.0590817	IGFBP5, IGF2, TNC	64	113	18082	7.50083	1	0.425388	0.393415
GOTERM_BP_DIRECT	GO:0046849	GO:0046849~bone remodeling	2	2.94118	0.0609189	SPP2, MITF	64	18	18082	31.3924	1	0.433516	0.400931
GOTERM_BP_DIRECT	GO:0045471	GO:0045471~response to ethanol	3	4.41176	0.0628057	RBP4, MAOB, TNC	64	117	18082	7.24439	1	0.441806	0.408598
GOTERM_MF_DIRECT	GO:0019904	GO:0019904~protein domain specific binding	4	5.88235	0.0803688	SLC9A3R1, CDH1, HIST2H4, PLG	62	289	17446	3.89463	1	0.489991	0.44851
GOTERM_BP_DIRECT	GO:0042593	GO:0042593~glucose homeostasis	3	4.41176	0.0784541	RBP4, IGFBP5, HNF4A	64	133	18082	6.37289	1	0.540724	0.500082
GOTERM_BP_DIRECT	GO:0045216	GO:0045216~cell-cell junction organization	2	2.94118	0.0804018	CLDN6, HNF4A	64	24	18082	23.5443	1	0.540724	0.500082
GOTERM_BP_DIRECT	GO:0042572	GO:0042572~retinol metabolic process	2	2.94118	0.0804018	RBP4, TTR	64	24	18082	23.5443	1	0.540724	0.500082
GOTERM_BP_DIRECT	GO:0046697	GO:0046697~decidualization	2	2.94118	0.0804018	GJB2, CDH1	64	24	18082	23.5443	1	0.540724	0.500082
GOTERM_BP_DIRECT	GO:0007605	GO:0007605~sensory perception of sound	3	4.41176	0.0835726	SLC9A3R1, GJB2, CDH1	64	138	18082	6.14198	1	0.550208	0.508853
GOTERM_BP_DIRECT	GO:0048844	GO:0048844~artery morphogenesis	2	2.94118	0.0836101	APOE, APOB	64	25	18082	22.6025	1	0.550208	0.508853
GOTERM_BP_DIRECT	GO:0002250	GO:0002250~adaptive immune response	3	4.41176	0.0846084	FGB, FGA, FGG	64	139	18082	6.0978	1	0.550855	0.509451
GOTERM_BP_DIRECT	GO:0006094	GO:0006094~gluconeogenesis	2	2.94118	0.0868073	RBP4, FBP2	64	26	18082	21.7332	1	0.553397	0.511802
GOTERM_BP_DIRECT	GO:0032967	GO:0032967~positive regulation of collagen biosynthetic process	2	2.94118	0.0868073	SERPINF2, F2	64	26	18082	21.7332	1	0.553397	0.511802
GOTERM_MF_DIRECT	GO:0001968	GO:0001968~fibronectin binding	2	2.94118	0.0966616	IGFBP5, TNC	62	29	17446	19.406	1	0.570907	0.522577
GOTERM_BP_DIRECT	GO:0045930	GO:0045930~negative regulation of mitotic cell cycle	2	2.94118	0.0963333	SLC9A3R1, HNF4A	64	29	18082	19.4849	1	0.607794	0.56211

## Sheet: REViGO-down
	Biological process
TermID	Name	-Log10 (FDR adjusted P value)
GO:0033344	Cholesterol efflux (Apom, Soat2, Apoc)	8.55284
GO:0042157	Lipoprotein metabolic process (Apom, Mttp, Apoa2)	6.47496
GO:0034380	High-density lipoprotein particle assembly (Apoa1, Apoa2, Apoe)	5.77728
GO:0007596	Blood coagulation (Fgb, Fga, Plg)	5.73518
GO:0008203	Cholesterol metabolic process (Cubn, Soat2, Mttp)	5.63827
GO:0042632	Cholesterol homeostasis (Soat2, Mttp, Apoa2)	5.18046
GO:0001523	Retinoid metabolic process (Apoc2, Apoa2, Apoa1)	4.62893
GO:0010873	Positive regulation of cholesterol esterification (Apoa1, Apoa4, Apoe)	3.89963
GO:0042953	Lipoprotein transport (Cubn, Apoc2, Mttp)	3.16304
GO:0019433	Triglyceride catabolic process (Apoa1, Apoa4, Apoe)	2.88202
GO:0006898	Receptor-mediated endocytosis (Cubn, Amn, Apoa1)	2.79722
GO:0030300	Regulation of intestinal cholesterol absorption (Apoa2, Apoa1, Apoa4)	2.51528
GO:0006629	Lipid metabolic process (Cubn, Soat2, Hsd17b2)	2.36085
GO:0042158	Lipoprotein biosynthetic process (Apoa1, Apoe, Apob)	2.36085
GO:0006953	Acute-phase response (Sigirr, Serpina1b, Serpinf2)	2.29975
GO:0090277	Positive regulation of peptide hormone secretion (Fgb, Fga, Fgg)	2.29975
GO:0034116	Positive regulation of heterotypic cell-cell adhesion (Fgb, Fga, Fgg)	2.04304
GO:0031639	Plasminogen activation (Fgb, Fga, Fgg)	2.04304
GO:0051006	Positive regulation of lipoprotein lipase activity (Apoc2, Apoa1, Apoa4)	1.96983
GO:0051258	Protein polymerization (Fgb, Fga, Fgg)	1.83264
GO:0006810	Transport (Ttr, Fxyd2, Slc39a4)	1.72015
GO:0051592	Response to calcium ion (Fgb, Fga, Mttp)	1.58063
GO:1902042	Negative regulation of extrinsic apoptotic signaling pathway via death domain receptors (Fgb, Fga, Fgg)	1.31729

## Sheet: DAVID-up
Category	Term	Count	%	PValue	Genes	List Total	Pop Hits	Pop Total	Fold Enrichment	Bonferroni	Benjamini	FDR
GOTERM_BP_DIRECT	GO:0019835~cytolysis	2	40	0.00551936	GZMD, GZMG	5	25	18082	289.312	0.134026	0.143503	0.143503
GOTERM_BP_DIRECT	GO:0016485~protein processing	2	40	0.0188907	GZMD, GZMG	5	86	18082	84.1023	0.390951	0.245579	0.245579
GOTERM_MF_DIRECT	GO:0008236~serine-type peptidase activity	2	40	0.0368551	GZMD, GZMG	5	163	17446	42.8123	0.56226	0.262528	0.250595
GOTERM_MF_DIRECT	GO:0020037~heme binding	2	40	0.0395275	CYP11A1, HBB-BS	5	175	17446	39.8766	0.588217	0.262528	0.250595
GOTERM_MF_DIRECT	GO:0004252~serine-type endopeptidase activity	2	40	0.0477323	GZMD, GZMG	5	212	17446	32.917	0.659043	0.262528	0.250595
GOTERM_MF_DIRECT	GO:0005506~iron ion binding	2	40	0.0477323	CYP11A1, HBB-BS	5	212	17446	32.917	0.659043	0.262528	0.250595
GOTERM_BP_DIRECT	GO:0006955~immune response	2	40	0.058831	GZMD, GZMG	5	272	18082	26.5912	0.793292	0.509869	0.509869
