# Supplementary material for: Overexpression of Igf2-derived Mir483 inhibits Igf1 expression and leads to developmental growth restriction and metabolic dysfunction in mice
Source: Cell Rep. Author manuscript; Available in PMC 2025 Jan 12. (PMC7617298; doi:10.1016/j.celrep.2024.114750)
Supplement: Supplementary Material [file EMS202134-supplement-Supplementary_Material.zip › 1-s2.0-S221112472401101X-mmc6.xlsx]

## Sheet: 15w_iTgMir483_liver
Ensembl ID	Gene.name	Gene.description	logFC	logCPM	F	PValue	FDR	-LOG10(FDR)
ENSMUSG00000027193	Api5	apoptosis inhibitor 5 [Source:MGI Symbol;Acc:MGI:1888993]	-1.33234	5.27451	166.86	2.5683e-09	5.99082e-06	5.22251
ENSMUSG00000078964	Ces1b	carboxylesterase 1B [Source:MGI Symbol;Acc:MGI:3779470]	-1.96725	6.81726	127.002	1.55249e-08	1.9344e-05	4.71345
ENSMUSG00000054793	Cadm4	cell adhesion molecule 4 [Source:MGI Symbol;Acc:MGI:2449088]	-2.36564	1.81045	83.8944	2.17778e-07	0.000113063	3.94668
ENSMUSG00000026691	Fmo3	flavin containing monooxygenase 3 [Source:MGI Symbol;Acc:MGI:1100496]	-6.1906	7.88841	80.9504	2.71719e-07	0.000122203	3.91292
ENSMUSG00000056035	Cyp3a11	cytochrome P450, family 3, subfamily a, polypeptide 11 [Source:MGI Symbol;Acc:MGI:88609]	-2.55386	10.9585	81.4292	2.61991e-07	0.000122203	3.91292
ENSMUSG00000035150	Eif2s3x	eukaryotic translation initiation factor 2, subunit 3, structural gene X-linked [Source:MGI Symbol;Acc:MGI:1349431]	-0.895971	4.43188	80.9828	2.71049e-07	0.000122203	3.91292
ENSMUSG00000054733	Msra	methionine sulfoxide reductase A [Source:MGI Symbol;Acc:MGI:106916]	-0.857521	6.88468	77.9684	3.42437e-07	0.000142226	3.84702
ENSMUSG00000073830	Mup14	major urinary protein 14 [Source:MGI Symbol;Acc:MGI:3702005]	-5.49193	1.82778	70.7968	6.17025e-07	0.000197132	3.70524
ENSMUSG00000096674	Mup15	major urinary protein 15 [Source:MGI Symbol;Acc:MGI:3780235]	-6.69737	3.52552	68.0636	7.82625e-07	0.000223536	3.65065
ENSMUSG00000078674	Mup18	major urinary protein 18 [Source:MGI Symbol;Acc:MGI:3705220]	-6.51481	4.05544	68.5258	7.51368e-07	0.000223536	3.65065
ENSMUSG00000000739	Sult5a1	sulfotransferase family 5A, member 1 [Source:MGI Symbol;Acc:MGI:1931463]	-4.50318	2.80543	68.0067	7.86577e-07	0.000223536	3.65065
ENSMUSG00000039018	Mtg1	mitochondrial ribosome-associated GTPase 1 [Source:MGI Symbol;Acc:MGI:2685015]	-1.0109	4.10173	68.4402	7.57046e-07	0.000223536	3.65065
ENSMUSG00000046532	Ar	androgen receptor [Source:MGI Symbol;Acc:MGI:88064]	-3.70331	3.5577	67.5646	8.18054e-07	0.00022651	3.64491
ENSMUSG00000060317	Acnat2	acyl-coenzyme A amino acid N-acyltransferase 2 [Source:MGI Symbol;Acc:MGI:2444345]	-2.27496	6.6704	66.7601	8.79073e-07	0.000238114	3.62321
ENSMUSG00000072704	Smim10l1	small integral membrane protein 10 like 1 [Source:MGI Symbol;Acc:MGI:1914379]	-0.762708	5.22216	65.443	9.90529e-07	0.000257125	3.58986
ENSMUSG00000049940	Pgrmc2	progesterone receptor membrane component 2 [Source:MGI Symbol;Acc:MGI:1918054]	-0.664113	5.5019	64.2545	1.10509e-06	0.000281009	3.55128
ENSMUSG00000039648	Kyat1	kynurenine aminotransferase 1 [Source:MGI Symbol;Acc:MGI:1917516]	-1.62112	5.70541	59.994	1.65955e-06	0.000344633	3.46264
ENSMUSG00000060470	Adgrg3	adhesion G protein-coupled receptor G3 [Source:MGI Symbol;Acc:MGI:1859670]	-1.07338	2.56586	60.4995	1.57946e-06	0.000344633	3.46264
ENSMUSG00000038375	Trp53inp2	transformation related protein 53 inducible nuclear protein 2 [Source:MGI Symbol;Acc:MGI:1915978]	-0.931665	7.75935	60.1097	1.64082e-06	0.000344633	3.46264
ENSMUSG00000096688	Mup17	major urinary protein 17 [Source:MGI Symbol;Acc:MGI:3705217]	-6.91119	4.78383	59.7368	1.70206e-06	0.000347667	3.45884
ENSMUSG00000024725	Ostf1	osteoclast stimulating factor 1 [Source:MGI Symbol;Acc:MGI:700012]	-0.81016	4.79672	58.4823	1.9281e-06	0.000375378	3.42553
ENSMUSG00000020017	Hal	histidine ammonia lyase [Source:MGI Symbol;Acc:MGI:96010]	-1.44233	8.70057	57.8797	2.04872e-06	0.000376315	3.42445
ENSMUSG00000020053	Igf1	insulin-like growth factor 1 [Source:MGI Symbol;Acc:MGI:96432]	-1.5021	8.07849	57.3376	2.16461e-06	0.000390391	3.4085
ENSMUSG00000005677	Nr1i3	nuclear receptor subfamily 1, group I, member 3 [Source:MGI Symbol;Acc:MGI:1346307]	-1.26537	9.42755	54.317	2.96479e-06	0.000462926	3.33449
ENSMUSG00000043067	Dpy19l1	dpy-19-like 1 (C. elegans) [Source:MGI Symbol;Acc:MGI:1915685]	-1.00934	5.2362	53.8224	3.12568e-06	0.000469229	3.32861
ENSMUSG00000022905	Kpna1	karyopherin (importin) alpha 1 [Source:MGI Symbol;Acc:MGI:103560]	-0.800745	5.20276	50.0531	4.73843e-06	0.000621482	3.20657
ENSMUSG00000067787	Blcap	bladder cancer associated protein [Source:MGI Symbol;Acc:MGI:1858907]	-1.07574	4.41091	49.0131	5.3382e-06	0.000665139	3.17709
ENSMUSG00000078675	Mup16	major urinary protein 16 [Source:MGI Symbol;Acc:MGI:3780250]	-5.41686	3.1376	48.2685	5.82084e-06	0.000684223	3.1648
ENSMUSG00000032667	Pon2	paraoxonase 2 [Source:MGI Symbol;Acc:MGI:106687]	-0.587567	5.42051	47.8365	6.12353e-06	0.000706473	3.1509
ENSMUSG00000054417	Cyp3a44	cytochrome P450, family 3, subfamily a, polypeptide 44 [Source:MGI Symbol;Acc:MGI:2449818]	-4.1979	4.32648	47.6333	6.27213e-06	0.000709392	3.14911
ENSMUSG00000097691	9030616G12Rik	RIKEN cDNA 9030616G12 gene [Source:MGI Symbol;Acc:MGI:1924949]	-1.50587	3.32866	47.5695	6.31963e-06	0.000709392	3.14911
ENSMUSG00000019935	Slc17a8	solute carrier family 17 (sodium-dependent inorganic phosphate cotransporter), member 8 [Source:MGI Symbol;Acc:MGI:3039629]	-1.50632	3.56829	46.8983	6.84493e-06	0.000754759	3.12219
ENSMUSG00000066154	Mup3	major urinary protein 3 [Source:MGI Symbol;Acc:MGI:97235]	-3.9292	10.0217	46.5841	7.10779e-06	0.000763475	3.11721
ENSMUSG00000024118	Tedc2	tubulin epsilon and delta complex 2 [Source:MGI Symbol;Acc:MGI:1919266]	-1.23962	6.85912	46.4178	7.25156e-06	0.00077226	3.11224
ENSMUSG00000057425	Ugt2b37	UDP glucuronosyltransferase 2 family, polypeptide B37 [Source:MGI Symbol;Acc:MGI:2148239]	-2.89964	0.526966	45.6681	7.94226e-06	0.000830161	3.08084
ENSMUSG00000025037	Maoa	monoamine oxidase A [Source:MGI Symbol;Acc:MGI:96915]	-0.839548	3.41013	45.328	8.28008e-06	0.000833635	3.07902
ENSMUSG00000028011	Tdo2	tryptophan 2,3-dioxygenase [Source:MGI Symbol;Acc:MGI:1928486]	-1.1349	10.6747	44.7019	8.94576e-06	0.000870814	3.06007
ENSMUSG00000025630	Hprt	hypoxanthine guanine phosphoribosyl transferase [Source:MGI Symbol;Acc:MGI:96217]	-1.19092	5.0975	42.3417	1.20663e-05	0.00103982	2.98304
ENSMUSG00000045875	Adra1a	adrenergic receptor, alpha 1a [Source:MGI Symbol;Acc:MGI:104773]	-1.25677	3.00272	41.9435	1.27071e-05	0.00107708	2.96775
ENSMUSG00000060121	Gemin2	gem nuclear organelle associated protein 2 [Source:MGI Symbol;Acc:MGI:1913853]	-0.801332	4.09111	41.3441	1.37461e-05	0.00109093	2.9622
ENSMUSG00000069668	Sult3a1	sulfotransferase family 3A, member 1 [Source:MGI Symbol;Acc:MGI:1931469]	-6.10757	5.65532	40.797	1.47798e-05	0.00113693	2.94427
ENSMUSG00000038526	Car14	carbonic anhydrase 14 [Source:MGI Symbol;Acc:MGI:1344341]	-1.07618	5.43162	40.7959	1.47819e-05	0.00113693	2.94427
ENSMUSG00000029311	Hsd17b11	hydroxysteroid (17-beta) dehydrogenase 11 [Source:MGI Symbol;Acc:MGI:2149821]	-1.08765	7.99025	40.6436	1.50852e-05	0.00115314	2.93812
ENSMUSG00000039100	Marchf6	membrane associated ring-CH-type finger 6 [Source:MGI Symbol;Acc:MGI:2442773]	-0.720933	7.07659	40.2311	1.59432e-05	0.00117546	2.92979
ENSMUSG00000054477	Kcnn2	potassium intermediate/small conductance calcium-activated channel, subfamily N, member 2 [Source:MGI Symbol;Acc:MGI:2153182]	-0.669984	4.68372	40.0999	1.62274e-05	0.00118242	2.92723
ENSMUSG00000074882	Cyp2c68	cytochrome P450, family 2, subfamily c, polypeptide 68 [Source:MGI Symbol;Acc:MGI:3612287]	-0.659272	7.6522	39.9848	1.64817e-05	0.00119005	2.92443
ENSMUSG00000042289	Hsd3b7	hydroxy-delta-5-steroid dehydrogenase, 3 beta- and steroid delta-isomerase 7 [Source:MGI Symbol;Acc:MGI:2141879]	-0.752024	3.3967	39.498	1.76088e-05	0.00120926	2.91748
ENSMUSG00000044627	Swi5	SWI5 recombination repair homolog (yeast) [Source:MGI Symbol;Acc:MGI:1920181]	-0.624428	6.33375	39.639	1.72734e-05	0.00120926	2.91748
ENSMUSG00000047728	Ly6g2	lymphocyte antigen 6 complex, locus G2 [Source:MGI Symbol;Acc:MGI:2385015]	-0.670642	6.45461	39.0811	1.86438e-05	0.00123565	2.9081
ENSMUSG00000042719	Naa25	N(alpha)-acetyltransferase 25, NatB auxiliary subunit [Source:MGI Symbol;Acc:MGI:2442563]	-0.589212	4.748	39.0922	1.86155e-05	0.00123565	2.9081
ENSMUSG00000026664	Phyh	phytanoyl-CoA hydroxylase [Source:MGI Symbol;Acc:MGI:891978]	-0.75992	10.4274	38.8519	1.92425e-05	0.00126044	2.89948
ENSMUSG00000073834	Mup11	major urinary protein 11 [Source:MGI Symbol;Acc:MGI:3709617]	-8.83073	3.92302	37.6255	2.28428e-05	0.00139145	2.85653
ENSMUSG00000019232	Etnppl	ethanolamine phosphate phospholyase [Source:MGI Symbol;Acc:MGI:1919010]	-1.38865	7.14285	36.9047	2.53151e-05	0.00145358	2.83756
ENSMUSG00000057228	Aadat	aminoadipate aminotransferase [Source:MGI Symbol;Acc:MGI:1345167]	-0.855849	6.85236	36.5199	2.67589e-05	0.0015035	2.8229
ENSMUSG00000029186	Pi4k2b	phosphatidylinositol 4-kinase type 2 beta [Source:MGI Symbol;Acc:MGI:1914323]	-0.828125	4.45149	35.9657	2.90061e-05	0.00156457	2.8056
ENSMUSG00000044548	Dact1	dishevelled-binding antagonist of beta-catenin 1 [Source:MGI Symbol;Acc:MGI:1891740]	-1.09332	1.49156	35.8474	2.95136e-05	0.00156732	2.80484
ENSMUSG00000037260	Hgsnat	heparan-alpha-glucosaminide N-acetyltransferase [Source:MGI Symbol;Acc:MGI:1196297]	-0.616335	5.7625	35.8874	2.93409e-05	0.00156732	2.80484
ENSMUSG00000026866	Kynu	kynureninase [Source:MGI Symbol;Acc:MGI:1918039]	-0.771404	7.19074	35.439	3.13437e-05	0.00162051	2.79035
ENSMUSG00000027765	P2ry1	purinergic receptor P2Y, G-protein coupled 1 [Source:MGI Symbol;Acc:MGI:105049]	-1.08805	3.22299	33.8003	4.0111e-05	0.00193714	2.71284
ENSMUSG00000058022	Adtrp	androgen dependent TFPI regulating protein [Source:MGI Symbol;Acc:MGI:1924596]	-0.593302	7.01461	33.2998	4.33244e-05	0.00202181	2.69426
ENSMUSG00000029369	Afm	afamin [Source:MGI Symbol;Acc:MGI:2429409]	-0.818918	7.33284	33.1092	4.46243e-05	0.00205933	2.68627
ENSMUSG00000021240	Abcd4	ATP-binding cassette, sub-family D (ALD), member 4 [Source:MGI Symbol;Acc:MGI:1349217]	-0.616807	4.59196	32.8348	4.65751e-05	0.0020875	2.68037
ENSMUSG00000028179	Cth	cystathionase (cystathionine gamma-lyase) [Source:MGI Symbol;Acc:MGI:1339968]	-0.963707	9.24048	32.5551	4.86637e-05	0.00215783	2.66598
ENSMUSG00000062762	Ei24	etoposide induced 2.4 mRNA [Source:MGI Symbol;Acc:MGI:108090]	-0.954922	8.00676	32.5178	4.89507e-05	0.00216286	2.66497
ENSMUSG00000020063	Sirt1	sirtuin 1 [Source:MGI Symbol;Acc:MGI:2135607]	-0.682534	3.22274	32.3996	4.98711e-05	0.00218033	2.66148
ENSMUSG00000116718	Gm49668	predicted gene, 49668 [Source:MGI Symbol;Acc:MGI:6215110]	-2.33914	1.60463	32.1562	5.18302e-05	0.00222691	2.6523
ENSMUSG00000041698	Slco1a1	solute carrier organic anion transporter family, member 1a1 [Source:MGI Symbol;Acc:MGI:1351891]	-6.22532	4.57792	31.6995	5.5748e-05	0.00233879	2.63101
ENSMUSG00000052520	Cyp2j5	cytochrome P450, family 2, subfamily j, polypeptide 5 [Source:MGI Symbol;Acc:MGI:1270149]	-0.824974	8.59946	31.5713	5.69077e-05	0.00236481	2.6262
ENSMUSG00000030157	Clec2d	C-type lectin domain family 2, member d [Source:MGI Symbol;Acc:MGI:2135589]	-0.986091	5.99979	31.4965	5.75974e-05	0.00238426	2.62265
ENSMUSG00000066477	Gm16551	predicted gene 16551 [Source:MGI Symbol;Acc:MGI:4414971]	-1.72916	1.02925	31.3367	5.9102e-05	0.0024175	2.61663
ENSMUSG00000020623	Map2k6	mitogen-activated protein kinase kinase 6 [Source:MGI Symbol;Acc:MGI:1346870]	-1.69558	2.31859	31.3289	5.91765e-05	0.0024175	2.61663
ENSMUSG00000041132	N4bp2l1	NEDD4 binding protein 2-like 1 [Source:MGI Symbol;Acc:MGI:2140872]	-0.878096	5.70896	31.2689	5.97533e-05	0.00242872	2.61462
ENSMUSG00000032548	Slco2a1	solute carrier organic anion transporter family, member 2a1 [Source:MGI Symbol;Acc:MGI:1346021]	-0.760581	6.1852	31.2478	5.99578e-05	0.00242872	2.61462
ENSMUSG00000038754	Elovl3	elongation of very long chain fatty acids (FEN1/Elo2, SUR4/Elo3, yeast)-like 3 [Source:MGI Symbol;Acc:MGI:1195976]	-2.95279	2.97141	30.821	6.4272e-05	0.00247819	2.60587
ENSMUSG00000025004	Cyp2c40	cytochrome P450, family 2, subfamily c, polypeptide 40 [Source:MGI Symbol;Acc:MGI:1306815]	-1.18227	6.26806	30.8149	6.43369e-05	0.00247819	2.60587
ENSMUSG00000041779	Tram2	translocating chain-associating membrane protein 2 [Source:MGI Symbol;Acc:MGI:1924817]	-0.756264	4.59244	30.8025	6.44678e-05	0.00247819	2.60587
ENSMUSG00000112249	Gm30262	predicted gene, 30262 [Source:MGI Symbol;Acc:MGI:5589421]	-1.13488	3.08295	30.1249	7.20907e-05	0.00259463	2.58592
ENSMUSG00000061959	Ces1e	carboxylesterase 1E [Source:MGI Symbol;Acc:MGI:95432]	-0.672466	7.21848	30.2865	7.01839e-05	0.00259463	2.58592
ENSMUSG00000040843	Tiprl	TIP41, TOR signalling pathway regulator-like (S. cerevisiae) [Source:MGI Symbol;Acc:MGI:1915087]	-0.722874	3.79911	29.9231	7.4556e-05	0.00263491	2.57923
ENSMUSG00000046687	Gm5424	predicted gene 5424 [Source:MGI Symbol;Acc:MGI:3643173]	-1.0385	6.2782	29.8064	7.60259e-05	0.00264604	2.5774
ENSMUSG00000076441	Ass1	argininosuccinate synthetase 1 [Source:MGI Symbol;Acc:MGI:88090]	-1.03253	10.817	29.6518	7.80248e-05	0.00269304	2.56976
ENSMUSG00000115919	Gm31583	predicted gene, 31583 [Source:MGI Symbol;Acc:MGI:5590742]	-2.42938	3.40428	29.4492	8.07333e-05	0.00272047	2.56536
ENSMUSG00000018401	Mtmr4	myotubularin related protein 4 [Source:MGI Symbol;Acc:MGI:2180699]	-0.673819	6.14564	29.4455	8.07844e-05	0.00272047	2.56536
ENSMUSG00000031438	Rnf128	ring finger protein 128 [Source:MGI Symbol;Acc:MGI:1914139]	-0.687197	5.92575	29.2569	8.34049e-05	0.00277868	2.55616
ENSMUSG00000025759	Mfsd8	major facilitator superfamily domain containing 8 [Source:MGI Symbol;Acc:MGI:1919425]	-0.615749	3.17673	29.0283	8.67144e-05	0.00286378	2.54306
ENSMUSG00000091586	Cyp4f17	cytochrome P450, family 4, subfamily f, polypeptide 17 [Source:MGI Symbol;Acc:MGI:3646233]	-0.651016	4.23653	28.9255	8.82497e-05	0.00286931	2.54222
ENSMUSG00000021079	Timm9	translocase of inner mitochondrial membrane 9 [Source:MGI Symbol;Acc:MGI:1353436]	-0.635646	4.73238	28.9202	8.83303e-05	0.00286931	2.54222
ENSMUSG00000008845	Cd163	CD163 antigen [Source:MGI Symbol;Acc:MGI:2135946]	-1.35469	4.6882	28.7339	9.11972e-05	0.00290521	2.53682
ENSMUSG00000022682	Rrn3	RRN3 RNA polymerase I transcription factor homolog (yeast) [Source:MGI Symbol;Acc:MGI:1925255]	-0.674822	3.77716	28.7454	9.10166e-05	0.00290521	2.53682
ENSMUSG00000026434	Nucks1	nuclear casein kinase and cyclin-dependent kinase substrate 1 [Source:MGI Symbol;Acc:MGI:1934811]	-0.769578	5.92197	28.3046	9.82164e-05	0.00301423	2.52082
ENSMUSG00000058207	Serpina3k	serine (or cysteine) peptidase inhibitor, clade A, member 3K [Source:MGI Symbol;Acc:MGI:98377]	-1.69677	12.4485	27.5937	0.000111239	0.00323516	2.4901
ENSMUSG00000034157	Cipc	CLOCK interacting protein, circadian [Source:MGI Symbol;Acc:MGI:1919185]	-0.669717	5.25628	27.4138	0.000114839	0.00331227	2.47987
ENSMUSG00000056973	Ces1d	carboxylesterase 1D [Source:MGI Symbol;Acc:MGI:2148202]	-1.39768	9.94331	27.3869	0.00011539	0.00332046	2.4788
ENSMUSG00000000171	Sdhd	succinate dehydrogenase complex, subunit D, integral membrane protein [Source:MGI Symbol;Acc:MGI:1914175]	-0.657508	7.83266	26.7798	0.000128633	0.00359572	2.44421
ENSMUSG00000092008	Cyp2c69	cytochrome P450, family 2, subfamily c, polypeptide 69 [Source:MGI Symbol;Acc:MGI:3721049]	-2.25969	6.99245	26.5512	0.000134062	0.00363298	2.43974
ENSMUSG00000106069	Gm6135	prediticted gene 6135 [Source:MGI Symbol;Acc:MGI:3643755]	-1.91279	1.36929	26.4474	0.000136614	0.00368443	2.43363
ENSMUSG00000107516	Gm30784	predicted gene, 30784 [Source:MGI Symbol;Acc:MGI:5589943]	-0.915279	1.87878	25.9071	0.000150824	0.00392044	2.40667
ENSMUSG00000026202	Tuba4a	tubulin, alpha 4A [Source:MGI Symbol;Acc:MGI:1095410]	-0.662237	6.75712	25.8481	0.000152475	0.00392529	2.40613
ENSMUSG00000026655	Fam107b	family with sequence similarity 107, member B [Source:MGI Symbol;Acc:MGI:1913790]	-0.73297	6.22664	25.6985	0.000156755	0.00396985	2.40123
ENSMUSG00000039519	Cyp7b1	cytochrome P450, family 7, subfamily b, polypeptide 1 [Source:MGI Symbol;Acc:MGI:104978]	-2.28273	3.28956	25.6843	0.000157166	0.0039722	2.40097
ENSMUSG00000020777	Acox1	acyl-Coenzyme A oxidase 1, palmitoyl [Source:MGI Symbol;Acc:MGI:1330812]	-0.785809	11.345	25.538	0.0001615	0.00403035	2.39466
ENSMUSG00000052155	Acvr2a	activin receptor IIA [Source:MGI Symbol;Acc:MGI:102806]	-0.598835	4.30377	25.5054	0.000162485	0.00404104	2.39351
ENSMUSG00000057134	Ado	2-aminoethanethiol (cysteamine) dioxygenase [Source:MGI Symbol;Acc:MGI:2685083]	-0.617592	3.49756	25.4779	0.000163319	0.00404366	2.39323
ENSMUSG00000041782	Lad1	ladinin [Source:MGI Symbol;Acc:MGI:109343]	-1.59097	2.22964	25.4239	0.000164974	0.00404441	2.39314
ENSMUSG00000095061	E030018B13Rik	RIKEN cDNA E030018B13 gene [Source:MGI Symbol;Acc:MGI:2686543]	-4.50052	2.41874	25.2764	0.000169591	0.0041191	2.3852
ENSMUSG00000035836	Ugt2b1	UDP glucuronosyltransferase 2 family, polypeptide B1 [Source:MGI Symbol;Acc:MGI:1919023]	-1.66681	7.15993	25.2537	0.000170315	0.00412062	2.38504
ENSMUSG00000115100	Gm34934	predicted gene, 34934 [Source:MGI Symbol;Acc:MGI:5594093]	-0.99547	2.29423	25.0647	0.000176475	0.00420435	2.3763
ENSMUSG00000060538	Tmem219	transmembrane protein 219 [Source:MGI Symbol;Acc:MGI:1915992]	-0.588762	5.32316	24.5848	0.000193302	0.00443562	2.35305
ENSMUSG00000072849	Serpina1e	serine (or cysteine) peptidase inhibitor, clade A, member 1E [Source:MGI Symbol;Acc:MGI:891967]	-4.34341	8.10665	24.5136	0.00019595	0.004459	2.35076
ENSMUSG00000025991	Cps1	carbamoyl-phosphate synthetase 1 [Source:MGI Symbol;Acc:MGI:891996]	-1.20529	12.3101	24.4472	0.000198456	0.0044773	2.34898
ENSMUSG00000047879	Usp14	ubiquitin specific peptidase 14 [Source:MGI Symbol;Acc:MGI:1928898]	-0.684054	4.86083	24.4184	0.000199555	0.00448009	2.34871
ENSMUSG00000073842	Mup7	major urinary protein 7 [Source:MGI Symbol;Acc:MGI:3709615]	-8.21279	4.6727	23.9177	0.000219818	0.0046993	2.32797
ENSMUSG00000015224	Cyp2j9	cytochrome P450, family 2, subfamily j, polypeptide 9 [Source:MGI Symbol;Acc:MGI:1921769]	-1.095	3.79458	23.6934	0.000229648	0.00485809	2.31353
ENSMUSG00000020072	Pbld2	phenazine biosynthesis-like protein domain containing 2 [Source:MGI Symbol;Acc:MGI:1914557]	-0.697406	7.40844	23.5299	0.000237132	0.00493265	2.30692
ENSMUSG00000022040	Ephx2	epoxide hydrolase 2, cytoplasmic [Source:MGI Symbol;Acc:MGI:99500]	-0.722287	10.2204	23.5023	0.000238424	0.00494303	2.30601
ENSMUSG00000045087	S1pr5	sphingosine-1-phosphate receptor 5 [Source:MGI Symbol;Acc:MGI:2150641]	-1.2176	1.75243	23.2536	0.000250422	0.00514045	2.289
ENSMUSG00000037348	Paqr7	progestin and adipoQ receptor family member VII [Source:MGI Symbol;Acc:MGI:1919154]	-0.701447	5.52018	23.2068	0.000252753	0.00517977	2.28569
ENSMUSG00000022020	Naa16	N(alpha)-acetyltransferase 16, NatA auxiliary subunit [Source:MGI Symbol;Acc:MGI:1914147]	-0.706574	3.08967	23.1352	0.000256374	0.00521963	2.28236
ENSMUSG00000045316	Fahd1	fumarylacetoacetate hydrolase domain containing 1 [Source:MGI Symbol;Acc:MGI:1915886]	-0.639519	4.93067	22.9084	0.00026823	0.00530605	2.27523
ENSMUSG00000033863	Klf9	Kruppel-like factor 9 [Source:MGI Symbol;Acc:MGI:1333856]	-0.761449	6.85232	22.8757	0.000269989	0.00531448	2.27454
ENSMUSG00000074398	Gm15441	predicted gene 15441 [Source:MGI Symbol;Acc:MGI:3641753]	-2.81349	3.37259	22.7522	0.000276761	0.00537043	2.26999
ENSMUSG00000072664	Ugt3a1	UDP glycosyltransferases 3 family, polypeptide A1 [Source:MGI Symbol;Acc:MGI:2146055]	-0.977867	5.6036	22.7222	0.000278435	0.00537043	2.26999
ENSMUSG00000033964	Zbtb41	zinc finger and BTB domain containing 41 [Source:MGI Symbol;Acc:MGI:2444487]	-0.731173	3.60255	22.5737	0.000286894	0.00549108	2.26034
ENSMUSG00000110439	Mup22	major urinary protein 22 [Source:MGI Symbol;Acc:MGI:5434675]	-4.13809	4.62528	21.808	0.000335435	0.00600664	2.22137
ENSMUSG00000078941	Ak6	adenylate kinase 6 [Source:MGI Symbol;Acc:MGI:5510732]	-0.756697	2.39894	21.7715	0.000337971	0.00603312	2.21946
ENSMUSG00000068877	Selenbp2	selenium binding protein 2 [Source:MGI Symbol;Acc:MGI:104859]	-2.57974	1.07187	21.6905	0.000343689	0.0060829	2.21589
ENSMUSG00000104213	Ighd	immunoglobulin heavy constant delta [Source:MGI Symbol;Acc:MGI:96447]	-1.59402	0.700566	21.5794	0.000351696	0.00619821	2.20773
ENSMUSG00000067813	Xkr9	X-linked Kx blood group related 9 [Source:MGI Symbol;Acc:MGI:2686466]	-0.912916	2.67699	21.5033	0.000357311	0.0062454	2.20444
ENSMUSG00000024966	Stip1	stress-induced phosphoprotein 1 [Source:MGI Symbol;Acc:MGI:109130]	-0.721378	6.02658	21.5127	0.000356614	0.0062454	2.20444
ENSMUSG00000021270	Hsp90aa1	heat shock protein 90, alpha (cytosolic), class A member 1 [Source:MGI Symbol;Acc:MGI:96250]	-1.02637	6.78055	21.0479	0.000393117	0.00658366	2.18153
ENSMUSG00000069922	Ces3a	carboxylesterase 3A [Source:MGI Symbol;Acc:MGI:102773]	-2.29265	8.6863	20.8947	0.00040607	0.0067015	2.17383
ENSMUSG00000036854	Hspb6	heat shock protein, alpha-crystallin-related, B6 [Source:MGI Symbol;Acc:MGI:2685325]	-0.756823	3.78773	20.8473	0.000410171	0.00672726	2.17216
ENSMUSG00000094806	Cyp2d10	cytochrome P450, family 2, subfamily d, polypeptide 10 [Source:MGI Symbol;Acc:MGI:88602]	-0.618942	8.79186	20.8556	0.000409453	0.00672726	2.17216
ENSMUSG00000030446	Zfp273	zinc finger protein 273 [Source:MGI Symbol;Acc:MGI:3036278]	-1.12511	0.809066	20.7035	0.000422925	0.00687717	2.16259
ENSMUSG00000059908	Mug1	murinoglobulin 1 [Source:MGI Symbol;Acc:MGI:99837]	-1.21241	11.1092	20.2324	0.000467966	0.0073715	2.13244
ENSMUSG00000027086	Fastkd1	FAST kinase domains 1 [Source:MGI Symbol;Acc:MGI:2444596]	-0.693513	4.71271	20.2198	0.000469249	0.00737939	2.13198
ENSMUSG00000037942	Crp	C-reactive protein, pentraxin-related [Source:MGI Symbol;Acc:MGI:88512]	-0.603851	8.01862	19.8658	0.000506833	0.00779282	2.10831
ENSMUSG00000062181	Ces3b	carboxylesterase 3B [Source:MGI Symbol;Acc:MGI:3644960]	-1.69782	6.90274	19.7564	0.000519143	0.0078554	2.10483
ENSMUSG00000040321	Zfp770	zinc finger protein 770 [Source:MGI Symbol;Acc:MGI:2445100]	-0.864455	2.51716	19.7379	0.000521251	0.00787248	2.10389
ENSMUSG00000091264	Smim13	small integral membrane protein 13 [Source:MGI Symbol;Acc:MGI:2652854]	-0.636719	4.68503	19.5881	0.000538736	0.00802948	2.09531
ENSMUSG00000041471	Shld2	shieldin complex subunit 2 [Source:MGI Symbol;Acc:MGI:1922948]	-0.981636	5.45735	19.3535	0.000567477	0.0083325	2.07922
ENSMUSG00000022332	Khdrbs3	KH domain containing, RNA binding, signal transduction associated 3 [Source:MGI Symbol;Acc:MGI:1313312]	-0.637957	4.65057	19.2893	0.000575645	0.00835611	2.078
ENSMUSG00000074639	Rdh16f2	RDH16 family member 2 [Source:MGI Symbol;Acc:MGI:3583955]	-0.627968	7.45442	19.2914	0.000575386	0.00835611	2.078
ENSMUSG00000016239	Lonrf3	LON peptidase N-terminal domain and ring finger 3 [Source:MGI Symbol;Acc:MGI:1921615]	-1.07098	1.34222	19.1857	0.000589118	0.00842757	2.0743
ENSMUSG00000001763	Tspan33	tetraspanin 33 [Source:MGI Symbol;Acc:MGI:1919012]	-0.992077	2.64759	19.1896	0.00058861	0.00842757	2.0743
ENSMUSG00000054827	Cyp2c50	cytochrome P450, family 2, subfamily c, polypeptide 50 [Source:MGI Symbol;Acc:MGI:2147497]	-1.25698	8.74641	19.0376	0.000608996	0.00860327	2.06534
ENSMUSG00000025260	Hsd17b10	hydroxysteroid (17-beta) dehydrogenase 10 [Source:MGI Symbol;Acc:MGI:1333871]	-1.10727	8.01164	18.8587	0.000634047	0.00882843	2.05412
ENSMUSG00000090090	Mup-ps16	major urinary protein, pseudogene 16 [Source:MGI Symbol;Acc:MGI:3645603]	-2.18227	1.86295	18.7984	0.000642748	0.00883385	2.05385
ENSMUSG00000022514	Il1rap	interleukin 1 receptor accessory protein [Source:MGI Symbol;Acc:MGI:104975]	-0.602443	6.61342	18.7964	0.000643042	0.00883385	2.05385
ENSMUSG00000043681	Fam25c	family with sequence similarity 25, member C [Source:MGI Symbol;Acc:MGI:1916384]	-1.40627	3.24634	18.772	0.000646612	0.00883518	2.05378
ENSMUSG00000073680	Tmem88b	transmembrane protein 88B [Source:MGI Symbol;Acc:MGI:2444329]	-0.901744	1.81463	18.6091	0.000670981	0.00904808	2.04344
ENSMUSG00000038594	Cep85l	centrosomal protein 85-like [Source:MGI Symbol;Acc:MGI:3642684]	-0.803372	4.90556	18.4857	0.00069015	0.00916767	2.03774
ENSMUSG00000031775	Pllp	plasma membrane proteolipid [Source:MGI Symbol;Acc:MGI:1915051]	-0.649839	4.1633	18.4142	0.000701537	0.00929392	2.0318
ENSMUSG00000027597	Ahcy	S-adenosylhomocysteine hydrolase [Source:MGI Symbol;Acc:MGI:87968]	-0.726262	10.1947	18.3733	0.000708158	0.00933719	2.02978
ENSMUSG00000028715	Cyp4a14	cytochrome P450, family 4, subfamily a, polypeptide 14 [Source:MGI Symbol;Acc:MGI:1096550]	-2.53385	12.477	18.3527	0.000711509	0.00935169	2.02911
ENSMUSG00000021591	Glrx	glutaredoxin [Source:MGI Symbol;Acc:MGI:2135625]	-0.869335	5.72922	18.246	0.000729185	0.00953374	2.02074
ENSMUSG00000053168	9030619P08Rik	RIKEN cDNA 9030619P08 gene [Source:MGI Symbol;Acc:MGI:3612405]	-1.57693	4.18156	18.1893	0.000738796	0.00960939	2.0173
ENSMUSG00000056643	Chst13	carbohydrate sulfotransferase 13 [Source:MGI Symbol;Acc:MGI:1919047]	-0.608558	2.23381	18.1514	0.000745285	0.00964304	2.01579
ENSMUSG00000047420	Fam180a	family with sequence similarity 180, member A [Source:MGI Symbol;Acc:MGI:3039626]	-0.922155	0.445554	18.0967	0.00075478	0.0097153	2.01254
ENSMUSG00000046070	Igfals	insulin-like growth factor binding protein, acid labile subunit [Source:MGI Symbol;Acc:MGI:107973]	-0.809183	6.11105	17.9315	0.000784311	0.00998076	2.00084
ENSMUSG00000026473	Glul	glutamate-ammonia ligase (glutamine synthetase) [Source:MGI Symbol;Acc:MGI:95739]	-0.61371	9.79489	17.9277	0.000785004	0.00998076	2.00084
ENSMUSG00000018906	P4ha2	procollagen-proline, 2-oxoglutarate 4-dioxygenase (proline 4-hydroxylase), alpha II polypeptide [Source:MGI Symbol;Acc:MGI:894286]	-0.818372	2.72963	17.7188	0.000824277	0.0103533	1.98492
ENSMUSG00000020288	Ahsa2	AHA1, activator of heat shock protein ATPase 2 [Source:MGI Symbol;Acc:MGI:1916133]	-0.60346	4.78742	17.5908	0.000849451	0.010563	1.97621
ENSMUSG00000034538	Zfp418	zinc finger protein 418 [Source:MGI Symbol;Acc:MGI:2444763]	-0.949605	0.734064	17.5819	0.000851232	0.0105746	1.97574
ENSMUSG00000057074	Ces1g	carboxylesterase 1G [Source:MGI Symbol;Acc:MGI:88378]	-0.67559	7.97027	17.5611	0.000855425	0.0106161	1.97403
ENSMUSG00000023243	Kcnk5	potassium channel, subfamily K, member 5 [Source:MGI Symbol;Acc:MGI:1336175]	-0.932793	5.12177	17.2485	0.000921204	0.0110883	1.95513
ENSMUSG00000022546	Gpt	glutamic pyruvic transaminase, soluble [Source:MGI Symbol;Acc:MGI:95802]	-0.63999	8.39979	17.1856	0.000935135	0.0112005	1.95076
ENSMUSG00000039958	Etfbkmt	electron transfer flavoprotein beta subunit lysine methyltransferase [Source:MGI Symbol;Acc:MGI:2443575]	-0.861511	5.24211	17.1119	0.00095177	0.0113051	1.94673
ENSMUSG00000107838	Gm45769	predicted gene 45769 [Source:MGI Symbol;Acc:MGI:5804884]	-0.629308	2.65579	16.9734	0.000983921	0.0114765	1.94019
ENSMUSG00000049791	Fzd4	frizzled class receptor 4 [Source:MGI Symbol;Acc:MGI:108520]	-0.619088	5.51937	16.9263	0.000995152	0.0115573	1.93714
ENSMUSG00000016758	Bik	BCL2-interacting killer [Source:MGI Symbol;Acc:MGI:1206591]	-0.932099	2.20355	16.8894	0.00100402	0.0115942	1.93576
ENSMUSG00000107451	Gm44421	predicted gene, 44421 [Source:MGI Symbol;Acc:MGI:5690813]	-1.07858	1.55631	16.7409	0.00104076	0.0119081	1.92416
ENSMUSG00000097571	Jpx	Jpx transcript, Xist activator (non-protein coding) [Source:MGI Symbol;Acc:MGI:2180008]	-0.633775	2.45042	16.6972	0.00105185	0.0120018	1.92075
ENSMUSG00000039485	Tspyl4	TSPY-like 4 [Source:MGI Symbol;Acc:MGI:106393]	-1.48704	1.29289	16.6026	0.00107635	0.0121824	1.91427
ENSMUSG00000099146	0610031O16Rik	RIKEN cDNA 0610031O16 gene [Source:MGI Symbol;Acc:MGI:1915619]	-0.866046	3.83268	16.4442	0.00111882	0.0125027	1.903
ENSMUSG00000110344	Gm45716	predicted gene 45716 [Source:MGI Symbol;Acc:MGI:5804831]	-1.11479	3.15591	16.3748	0.00113802	0.0126491	1.89794
ENSMUSG00000030257	Srgap3	SLIT-ROBO Rho GTPase activating protein 3 [Source:MGI Symbol;Acc:MGI:2152938]	-1.22359	2.7616	16.1872	0.00119186	0.0129813	1.88668
ENSMUSG00000025396	Hsd17b6	hydroxysteroid (17-beta) dehydrogenase 6 [Source:MGI Symbol;Acc:MGI:1351670]	-1.15159	7.0806	16.0732	0.001226	0.0132547	1.87763
ENSMUSG00000025197	Cyp2c23	cytochrome P450, family 2, subfamily c, polypeptide 23 [Source:MGI Symbol;Acc:MGI:1888897]	-1.07393	7.15158	16.0162	0.00124349	0.0133453	1.87467
ENSMUSG00000036769	Wdr44	WD repeat domain 44 [Source:MGI Symbol;Acc:MGI:1919654]	-0.764982	1.74665	15.9036	0.00127889	0.0135501	1.86806
ENSMUSG00000005672	Kit	KIT proto-oncogene receptor tyrosine kinase [Source:MGI Symbol;Acc:MGI:96677]	-0.921978	2.56251	15.8801	0.00128642	0.0135815	1.86705
ENSMUSG00000085826	Gm15638	predicted gene 15638 [Source:MGI Symbol;Acc:MGI:3783082]	-0.69545	2.37062	15.8793	0.00128668	0.0135815	1.86705
ENSMUSG00000024990	Rbp4	retinol binding protein 4, plasma [Source:MGI Symbol;Acc:MGI:97879]	-0.635683	11.7902	15.6296	0.0013699	0.014095	1.85094
ENSMUSG00000030772	Dkk3	dickkopf WNT signaling pathway inhibitor 3 [Source:MGI Symbol;Acc:MGI:1354952]	-0.783577	1.59036	15.5705	0.00139051	0.0142247	1.84696
ENSMUSG00000090659	Zfp493	zinc finger protein 493 [Source:MGI Symbol;Acc:MGI:1920208]	-0.837796	0.473964	15.5409	0.00140098	0.0142849	1.84512
ENSMUSG00000040738	Ints8	integrator complex subunit 8 [Source:MGI Symbol;Acc:MGI:1919906]	-0.600328	3.66874	15.5451	0.00139947	0.0142849	1.84512
ENSMUSG00000063856	Gpx1	glutathione peroxidase 1 [Source:MGI Symbol;Acc:MGI:104887]	-0.650711	10.1713	15.5218	0.00140775	0.0143146	1.84422
ENSMUSG00000022248	Rad1	RAD1 checkpoint DNA exonuclease [Source:MGI Symbol;Acc:MGI:1316678]	-0.601104	2.06681	15.4846	0.00142108	0.0144074	1.84142
ENSMUSG00000026117	Zap70	zeta-chain (TCR) associated protein kinase [Source:MGI Symbol;Acc:MGI:99613]	-0.785814	3.77451	15.4241	0.00144308	0.0144773	1.83931
ENSMUSG00000001420	Tmem79	transmembrane protein 79 [Source:MGI Symbol;Acc:MGI:1919163]	-0.629773	1.88031	15.4167	0.00144581	0.0144813	1.83919
ENSMUSG00000030701	Plekhb1	pleckstrin homology domain containing, family B (evectins) member 1 [Source:MGI Symbol;Acc:MGI:1351469]	-1.01094	4.08476	15.3266	0.00147933	0.0147447	1.83136
ENSMUSG00000042988	Notum	notum palmitoleoyl-protein carboxylesterase [Source:MGI Symbol;Acc:MGI:1924833]	-0.613691	5.53365	15.221	0.00151979	0.0149376	1.82572
ENSMUSG00000117819	Gm50253	predicted gene, 50253 [Source:MGI Symbol;Acc:MGI:6303071]	-1.03607	0.264162	15.1471	0.00154886	0.0151188	1.82048
ENSMUSG00000099881	2810013P06Rik	RIKEN cDNA 2810013P06 gene [Source:MGI Symbol;Acc:MGI:1914456]	-0.771828	3.20793	15.086	0.00157339	0.0152802	1.81587
ENSMUSG00000026384	Ptpn4	protein tyrosine phosphatase, non-receptor type 4 [Source:MGI Symbol;Acc:MGI:1099792]	-0.590546	2.76509	15.0686	0.00158045	0.0153129	1.81494
ENSMUSG00000029445	Hpd	4-hydroxyphenylpyruvic acid dioxygenase [Source:MGI Symbol;Acc:MGI:96213]	-0.615968	11.5369	15.0507	0.00158775	0.0153241	1.81463
ENSMUSG00000063694	Cycs	cytochrome c, somatic [Source:MGI Symbol;Acc:MGI:88578]	-0.626325	6.05976	14.8636	0.00166643	0.0158487	1.80001
ENSMUSG00000097333	Zfp87	zinc finger protein 87 [Source:MGI Symbol;Acc:MGI:107768]	-0.614475	1.77501	14.8039	0.00169247	0.0160044	1.79576
ENSMUSG00000118366	9130016M20Rik	RIKEN cDNA 9130016M20 gene [Source:MGI Symbol;Acc:MGI:1918870]	-0.614972	5.57439	14.7146	0.00173231	0.016278	1.7884
ENSMUSG00000117084	Gm22146	predicted gene, 22146 [Source:MGI Symbol;Acc:MGI:5451923]	-1.10936	2.81413	14.6662	0.00175432	0.0163982	1.7852
ENSMUSG00000090264	Eif4ebp3	eukaryotic translation initiation factor 4E binding protein 3 [Source:MGI Symbol;Acc:MGI:1270847]	-2.03355	1.84182	14.554	0.00180665	0.0166747	1.77794
ENSMUSG00000071633	Gm4952	predicted gene 4952 [Source:MGI Symbol;Acc:MGI:3643569]	-1.40585	7.14072	14.5282	0.00181892	0.0167507	1.77597
ENSMUSG00000036282	Naa30	N(alpha)-acetyltransferase 30, NatC catalytic subunit [Source:MGI Symbol;Acc:MGI:1922259]	-0.652044	3.48905	14.5028	0.00183112	0.0168375	1.77372
ENSMUSG00000101335	Gm28229	predicted gene 28229 [Source:MGI Symbol;Acc:MGI:5578935]	-1.11257	0.0443158	14.301	0.00193129	0.0175548	1.7556
ENSMUSG00000045140	Pigw	phosphatidylinositol glycan anchor biosynthesis, class W [Source:MGI Symbol;Acc:MGI:1917575]	-0.695593	1.87824	14.3046	0.00192946	0.0175548	1.7556
ENSMUSG00000039323	Igfbp2	insulin-like growth factor binding protein 2 [Source:MGI Symbol;Acc:MGI:96437]	-1.02327	9.10836	14.1913	0.00198839	0.0179188	1.74669
ENSMUSG00000101225	1700008J07Rik	RIKEN cDNA 1700008J07 gene [Source:MGI Symbol;Acc:MGI:1916610]	-0.854496	0.63489	14.1829	0.00199285	0.0179285	1.74646
ENSMUSG00000003948	Mmd	monocyte to macrophage differentiation-associated [Source:MGI Symbol;Acc:MGI:1914718]	-0.591684	6.50719	14.1618	0.00200409	0.0179728	1.74538
ENSMUSG00000072572	Slc39a2	solute carrier family 39 (zinc transporter), member 2 [Source:MGI Symbol;Acc:MGI:2684326]	-1.09267	0.910906	14.1346	0.00201867	0.0180271	1.74407
ENSMUSG00000025813	Homer2	homer scaffolding protein 2 [Source:MGI Symbol;Acc:MGI:1347354]	-0.591245	4.75595	14.1067	0.00203378	0.0180748	1.74293
ENSMUSG00000071266	Zfp946	zinc finger protein 946 [Source:MGI Symbol;Acc:MGI:1921399]	-0.769597	2.9318	14.1039	0.00203526	0.0180751	1.74292
ENSMUSG00000001665	Gstt3	glutathione S-transferase, theta 3 [Source:MGI Symbol;Acc:MGI:2143526]	-1.15698	5.67467	13.969	0.00211014	0.0185943	1.73062
ENSMUSG00000023800	Tiam2	T cell lymphoma invasion and metastasis 2 [Source:MGI Symbol;Acc:MGI:1344338]	-2.45559	1.59261	13.8597	0.0021731	0.0189041	1.72344
ENSMUSG00000002265	Peg3	paternally expressed 3 [Source:MGI Symbol;Acc:MGI:104748]	-1.09681	4.42134	13.8617	0.00217192	0.0189041	1.72344
ENSMUSG00000042248	Cyp2c37	cytochrome P450, family 2. subfamily c, polypeptide 37 [Source:MGI Symbol;Acc:MGI:1306806]	-0.707036	8.88059	13.7825	0.00221889	0.0191463	1.71791
ENSMUSG00000050445	Cyp8b1	cytochrome P450, family 8, subfamily b, polypeptide 1 [Source:MGI Symbol;Acc:MGI:1338044]	-1.28953	8.64728	13.732	0.00224941	0.0193695	1.71288
ENSMUSG00000035112	Wnk4	WNK lysine deficient protein kinase 4 [Source:MGI Symbol;Acc:MGI:1917097]	-0.919904	0.569399	13.7163	0.00225897	0.0194273	1.71159
ENSMUSG00000027762	Sucnr1	succinate receptor 1 [Source:MGI Symbol;Acc:MGI:1934135]	-1.03367	3.54989	13.6812	0.00228059	0.0194898	1.71019
ENSMUSG00000038576	Susd4	sushi domain containing 4 [Source:MGI Symbol;Acc:MGI:2138351]	-2.14719	2.71564	13.6672	0.0022893	0.0195508	1.70883
ENSMUSG00000058927	Gm10053	predicted gene 10053 [Source:MGI Symbol;Acc:MGI:3704493]	-0.840309	1.8849	13.6298	0.00231265	0.0196963	1.70562
ENSMUSG00000055027	Smyd1	SET and MYND domain containing 1 [Source:MGI Symbol;Acc:MGI:104790]	-0.762207	2.59826	13.6122	0.00232376	0.0197504	1.70442
ENSMUSG00000106943	Dancr	differentiation antagonizing non-protein coding RNA [Source:MGI Symbol;Acc:MGI:1917286]	-0.905406	1.07803	13.5488	0.0023643	0.0200403	1.6981
ENSMUSG00000107997	Gm44243	predicted gene, 44243 [Source:MGI Symbol;Acc:MGI:5690635]	-1.05777	0.251488	13.5369	0.00237198	0.020078	1.69728
ENSMUSG00000027698	Nceh1	neutral cholesterol ester hydrolase 1 [Source:MGI Symbol;Acc:MGI:2443191]	-0.649335	5.64348	13.4796	0.0024094	0.0203671	1.69107
ENSMUSG00000094152	Slc6a16	solute carrier family 6, member 16 [Source:MGI Symbol;Acc:MGI:2685930]	-0.760219	2.02475	13.4731	0.0024137	0.0203896	1.69059
ENSMUSG00000034687	Fras1	Fraser extracellular matrix complex subunit 1 [Source:MGI Symbol;Acc:MGI:2385368]	-0.926098	1.01937	13.4678	0.00241724	0.0203904	1.69057
ENSMUSG00000100235	Gm28557	predicted gene 28557 [Source:MGI Symbol;Acc:MGI:5579263]	-0.71417	1.32917	13.4673	0.00241756	0.0203904	1.69057
ENSMUSG00000064341	mt-Nd1	mitochondrially encoded NADH dehydrogenase 1 [Source:MGI Symbol;Acc:MGI:101787]	-0.778029	11.587	13.3867	0.00247154	0.0205714	1.68674
ENSMUSG00000031286	Glt28d2	glycosyltransferase 28 domain containing 2 [Source:MGI Symbol;Acc:MGI:2443773]	-1.14378	1.29977	13.3253	0.00251364	0.0207827	1.6823
ENSMUSG00000079555	Haus3	HAUS augmin-like complex, subunit 3 [Source:MGI Symbol;Acc:MGI:2387633]	-0.667671	0.983325	13.2575	0.00256104	0.0210353	1.67705
ENSMUSG00000030545	Pex11a	peroxisomal biogenesis factor 11 alpha [Source:MGI Symbol;Acc:MGI:1338788]	-0.869466	7.87282	13.1603	0.00263086	0.0214532	1.66851
ENSMUSG00000031841	Cdh13	cadherin 13 [Source:MGI Symbol;Acc:MGI:99551]	-0.657321	2.07195	13.1405	0.00264532	0.0215008	1.66755
ENSMUSG00000052137	Rbm12b2	RNA binding motif protein 12 B2 [Source:MGI Symbol;Acc:MGI:1924854]	-0.779579	1.99445	13.1173	0.00266242	0.0215768	1.66601
ENSMUSG00000025277	Abhd6	abhydrolase domain containing 6 [Source:MGI Symbol;Acc:MGI:1913332]	-0.632981	6.12866	13.1137	0.00266506	0.0215768	1.66601
ENSMUSG00000115852	AC169509.1	BMP2 inducible kinase (Bmp2k) pseudogene	-1.22444	1.25477	13.0632	0.00270279	0.0217831	1.66188
ENSMUSG00000025574	Tk1	thymidine kinase 1 [Source:MGI Symbol;Acc:MGI:98763]	-1.06714	4.17822	12.9542	0.0027862	0.0222968	1.65176
ENSMUSG00000042271	Nxt2	nuclear transport factor 2-like export factor 2 [Source:MGI Symbol;Acc:MGI:2147914]	-0.700985	3.77623	12.7724	0.00293197	0.0231657	1.63515
ENSMUSG00000090210	Itga10	integrin, alpha 10 [Source:MGI Symbol;Acc:MGI:2153482]	-0.704332	0.883386	12.7507	0.00294991	0.0232485	1.63361
ENSMUSG00000058056	Palld	palladin, cytoskeletal associated protein [Source:MGI Symbol;Acc:MGI:1919583]	-0.612033	5.67208	12.7245	0.00297183	0.0233622	1.63149
ENSMUSG00000027242	Wdr76	WD repeat domain 76 [Source:MGI Symbol;Acc:MGI:1926186]	-0.70515	1.10382	12.6783	0.00301078	0.02352	1.62856
ENSMUSG00000001095	Slc13a2	solute carrier family 13 (sodium-dependent dicarboxylate transporter), member 2 [Source:MGI Symbol;Acc:MGI:1276558]	-1.69778	0.797741	12.6099	0.00306971	0.0238457	1.62259
ENSMUSG00000049532	Sall2	spalt like transcription factor 2 [Source:MGI Symbol;Acc:MGI:1354373]	-0.756025	1.84828	12.5867	0.00308989	0.0239726	1.62028
ENSMUSG00000057110	Cntrl	centriolin [Source:MGI Symbol;Acc:MGI:1889576]	-0.738468	5.50067	12.5579	0.00311527	0.0241245	1.61754
ENSMUSG00000029657	Hsph1	heat shock 105kDa/110kDa protein 1 [Source:MGI Symbol;Acc:MGI:105053]	-1.29919	5.93606	12.5522	0.00312033	0.0241337	1.61738
ENSMUSG00000117780	Gm3734	predicted gene 3734 [Source:MGI Symbol;Acc:MGI:3781909]	-2.44287	4.1635	12.5465	0.00312539	0.0241388	1.61729
ENSMUSG00000086429	Gt(ROSA)26Sor	gene trap ROSA 26, Philippe Soriano [Source:MGI Symbol;Acc:MGI:104735]	-1.03148	1.36464	12.4924	0.0031739	0.0244178	1.61229
ENSMUSG00000085148	Mir22hg	Mir22 host gene (non-protein coding) [Source:MGI Symbol;Acc:MGI:1914348]	-0.624197	5.26126	12.4915	0.0031747	0.0244178	1.61229
ENSMUSG00000005268	Prlr	prolactin receptor [Source:MGI Symbol;Acc:MGI:97763]	-0.70868	7.05209	12.4141	0.00324554	0.0247791	1.60592
ENSMUSG00000099843	Gm7160	predicted gene 7160 [Source:MGI Symbol;Acc:MGI:3646078]	-0.712442	1.42136	12.3593	0.00329687	0.0250177	1.60175
ENSMUSG00000104394	Gm37254	predicted gene, 37254 [Source:MGI Symbol;Acc:MGI:5610482]	-0.640807	1.69127	12.2323	0.00341936	0.0256658	1.59065
ENSMUSG00000046840	Hnf4aos	hepatic nuclear factor 4 alpha, opposite strand [Source:MGI Symbol;Acc:MGI:1915564]	-1.57457	2.15759	12.1571	0.00349432	0.0259781	1.58539
ENSMUSG00000029695	Aass	aminoadipate-semialdehyde synthase [Source:MGI Symbol;Acc:MGI:1353573]	-0.912794	9.16294	12.1477	0.0035038	0.0259841	1.58529
ENSMUSG00000079317	Trappc2	trafficking protein particle complex 2 [Source:MGI Symbol;Acc:MGI:1913476]	-0.921029	1.09969	12.0222	0.00363349	0.0266784	1.57384
ENSMUSG00000115124	Gm49201	predicted gene, 49201 [Source:MGI Symbol;Acc:MGI:6118649]	-0.896772	1.18118	11.9905	0.00366714	0.0268306	1.57137
ENSMUSG00000040127	Sdr9c7	4short chain dehydrogenase/reductase family 9C, member 7 [Source:MGI Symbol;Acc:MGI:1917311]	-1.10146	4.29237	11.9188	0.00374461	0.0271257	1.56662
ENSMUSG00000008348	Ubc	ubiquitin C [Source:MGI Symbol;Acc:MGI:98889]	-0.659908	5.88928	11.8228	0.00385115	0.0276732	1.55794
ENSMUSG00000118550	AC135859.1	novel transcript	-0.79118	2.12644	11.7488	0.00393577	0.0281733	1.55016
ENSMUSG00000023262	Acy1	aminoacylase 1 [Source:MGI Symbol;Acc:MGI:87913]	-0.713395	4.95654	11.7291	0.00395859	0.0283146	1.54799
ENSMUSG00000048538	Gm9826	predicted gene 9826 [Source:MGI Symbol;Acc:MGI:3642725]	-0.737968	1.85083	11.7013	0.0039911	0.0284654	1.54568
ENSMUSG00000081207	Gm13775	predicted gene 13775 [Source:MGI Symbol;Acc:MGI:3712466]	-1.65213	2.99398	11.4762	0.00426612	0.0296629	1.52779
ENSMUSG00000052974	Cyp2f2	cytochrome P450, family 2, subfamily f, polypeptide 2 [Source:MGI Symbol;Acc:MGI:88608]	-0.805729	8.95571	11.4602	0.00428646	0.0297379	1.52669
ENSMUSG00000027796	Smad9	SMAD family member 9 [Source:MGI Symbol;Acc:MGI:1859993]	-0.885313	3.56214	11.4427	0.00430886	0.0298103	1.52563
ENSMUSG00000060002	Chpt1	choline phosphotransferase 1 [Source:MGI Symbol;Acc:MGI:2384841]	-0.642075	7.06001	11.4096	0.00435155	0.0300113	1.52271
ENSMUSG00000028261	Ndufaf4	NADH:ubiquinone oxidoreductase complex assembly factor 4 [Source:MGI Symbol;Acc:MGI:1915743]	-0.683493	4.41681	11.3926	0.00437367	0.0301082	1.52131
ENSMUSG00000085995	Gm2788	predicted gene 2788 [Source:MGI Symbol;Acc:MGI:3780956]	-0.704421	4.33254	11.3546	0.00442363	0.0302848	1.51877
ENSMUSG00000070583	Fv1	Friend virus susceptibility 1 [Source:MGI Symbol;Acc:MGI:95595]	-0.732756	1.18823	11.282	0.00452093	0.0308324	1.51099
ENSMUSG00000042595	Fam199x	family with sequence similarity 199, X-linked [Source:MGI Symbol;Acc:MGI:2384304]	-0.691158	2.57439	11.139	0.00471973	0.031788	1.49774
ENSMUSG00000026576	Atp1b1	ATPase, Na+/K+ transporting, beta 1 polypeptide [Source:MGI Symbol;Acc:MGI:88108]	-0.729323	5.98581	11.1039	0.00476994	0.0320335	1.4944
ENSMUSG00000110156	Gm42067	predicted gene, 42067 [Source:MGI Symbol;Acc:MGI:5624952]	-1.02481	1.03292	11.066	0.00482508	0.0322882	1.49096
ENSMUSG00000067225	Cyp2c54	cytochrome P450, family 2, subfamily c, polypeptide 54 [Source:MGI Symbol;Acc:MGI:3642960]	-1.7142	7.3801	10.9982	0.00492533	0.0327305	1.48505
ENSMUSG00000028445	Enho	energy homeostasis associated [Source:MGI Symbol;Acc:MGI:1916888]	-1.31021	3.34761	10.9823	0.00494908	0.0327659	1.48458
ENSMUSG00000116506	5730414N17Rik	RIKEN cDNA 5730414N17 gene [Source:MGI Symbol;Acc:MGI:1917774]	-0.867494	2.3197	10.9243	0.00503723	0.033171	1.47924
ENSMUSG00000019987	Arg1	arginase, liver [Source:MGI Symbol;Acc:MGI:88070]	-0.70037	11.1289	10.9159	0.0050502	0.033171	1.47924
ENSMUSG00000026879	Gsn	gelsolin [Source:MGI Symbol;Acc:MGI:95851]	-0.804086	4.8766	10.8244	0.00519348	0.0337562	1.47165
ENSMUSG00000042348	Arl15	ADP-ribosylation factor-like 15 [Source:MGI Symbol;Acc:MGI:2442308]	-0.689322	3.13125	10.7857	0.0052553	0.0340161	1.46832
ENSMUSG00000070997	1700055D18Rik	RIKEN cDNA 1700055D18 gene [Source:MGI Symbol;Acc:MGI:1920655]	-0.947236	0.41303	10.7597	0.00529754	0.0341966	1.46602
ENSMUSG00000028008	Asic5	acid-sensing (proton-gated) ion channel family member 5 [Source:MGI Symbol;Acc:MGI:1929259]	-0.835346	2.70132	10.6846	0.00542133	0.0346409	1.46041
ENSMUSG00000030378	Sult2a8	sulfotransferase family 2A, dehydroepiandrosterone (DHEA)-preferring, member 8 [Source:MGI Symbol;Acc:MGI:1924221]	-1.51914	7.92162	10.6735	0.00543979	0.0347161	1.45947
ENSMUSG00000114828	AI463229	expressed sequence AI463229 [Source:MGI Symbol;Acc:MGI:2145255]	-0.829623	2.24041	10.5264	0.00569302	0.0357536	1.44668
ENSMUSG00000108436	Gm44851	predicted gene 44851 [Source:MGI Symbol;Acc:MGI:5753427]	-0.709822	1.24425	10.4502	0.00582959	0.0364093	1.43879
ENSMUSG00000031808	Slc27a1	solute carrier family 27 (fatty acid transporter), member 1 [Source:MGI Symbol;Acc:MGI:1347098]	-1.06803	5.3861	10.4417	0.00584502	0.0364692	1.43807
ENSMUSG00000063354	Slc39a4	solute carrier family 39 (zinc transporter), member 4 [Source:MGI Symbol;Acc:MGI:1919277]	-0.716192	5.2358	10.407	0.00590866	0.0366461	1.43597
ENSMUSG00000004071	Cdip1	cell death inducing Trp53 target 1 [Source:MGI Symbol;Acc:MGI:1913876]	-0.643067	7.64748	10.294	0.00612136	0.0375355	1.42556
ENSMUSG00000110755	BC049987	cDNA sequence BC049987 [Source:MGI Symbol;Acc:MGI:3039606]	-2.08959	1.09576	10.1462	0.00641299	0.0385702	1.41375
ENSMUSG00000040998	Npnt	nephronectin [Source:MGI Symbol;Acc:MGI:2148811]	-1.27992	1.07969	10.1051	0.00649683	0.0389185	1.40984
ENSMUSG00000022676	Snai2	snail family zinc finger 2 [Source:MGI Symbol;Acc:MGI:1096393]	-0.850961	1.9374	10.0619	0.00658631	0.0392845	1.40578
ENSMUSG00000054191	Klf1	Kruppel-like factor 1 (erythroid) [Source:MGI Symbol;Acc:MGI:1342771]	-0.945566	1.88468	10.0338	0.00664534	0.039542	1.40294
ENSMUSG00000030237	Slco1a4	solute carrier organic anion transporter family, member 1a4 [Source:MGI Symbol;Acc:MGI:1351896]	-0.983545	7.77144	10.0181	0.00667861	0.0396642	1.4016
ENSMUSG00000105135	Gm43667	predicted gene 43667 [Source:MGI Symbol;Acc:MGI:5663804]	-0.667331	1.22057	10.0045	0.00670747	0.0397976	1.40014
ENSMUSG00000046179	E2f8	E2F transcription factor 8 [Source:MGI Symbol;Acc:MGI:1922038]	-0.885134	2.47894	9.88127	0.00697644	0.0410418	1.38677
ENSMUSG00000025577	Cbx2	chromobox 2 [Source:MGI Symbol;Acc:MGI:88289]	-0.617726	3.35473	9.87065	0.00700018	0.0411426	1.38571
ENSMUSG00000032380	Dapk2	death-associated protein kinase 2 [Source:MGI Symbol;Acc:MGI:1341297]	-0.790023	3.10322	9.8319	0.00708763	0.0414556	1.38242
ENSMUSG00000021268	Meg3	maternally expressed 3 [Source:MGI Symbol;Acc:MGI:1202886]	-1.84662	1.45584	9.80329	0.00715299	0.0416405	1.38048
ENSMUSG00000027805	Pfn2	profilin 2 [Source:MGI Symbol;Acc:MGI:97550]	-0.686473	0.513566	9.77984	0.00720711	0.0419041	1.37774
ENSMUSG00000053347	Zfp943	zinc finger prtoein 943 [Source:MGI Symbol;Acc:MGI:1921920]	-0.640868	2.52337	9.75159	0.00727289	0.0420511	1.37622
ENSMUSG00000106838	1810017P11Rik	RIKEN cDNA 1810017P11 gene [Source:MGI Symbol;Acc:MGI:1916294]	-0.680422	2.026	9.74608	0.00728581	0.0420561	1.37617
ENSMUSG00000072082	Ccnf	cyclin F [Source:MGI Symbol;Acc:MGI:102551]	-0.852692	4.16712	9.74115	0.00729739	0.0420932	1.37579
ENSMUSG00000037826	Ppm1k	protein phosphatase 1K (PP2C domain containing) [Source:MGI Symbol;Acc:MGI:2442111]	-0.610608	6.15328	9.70825	0.0073752	0.0423525	1.37312
ENSMUSG00000003721	Insig2	insulin induced gene 2 [Source:MGI Symbol;Acc:MGI:1920249]	-0.853847	8.50641	9.69938	0.00739633	0.0424301	1.37233
ENSMUSG00000067928	Zfp760	zinc finger protein 760 [Source:MGI Symbol;Acc:MGI:2679257]	-0.779756	1.97566	9.67328	0.00745894	0.0427303	1.36926
ENSMUSG00000034858	Fam214a	family with sequence similarity 214, member A [Source:MGI Symbol;Acc:MGI:2387648]	-0.655836	6.8709	9.66875	0.00746988	0.0427732	1.36883
ENSMUSG00000038393	Txnip	thioredoxin interacting protein [Source:MGI Symbol;Acc:MGI:1889549]	-0.957176	7.98632	9.65055	0.00751396	0.0429074	1.36747
ENSMUSG00000026249	Serpine2	serine (or cysteine) peptidase inhibitor, clade E, member 2 [Source:MGI Symbol;Acc:MGI:101780]	-1.3915	0.912388	9.61822	0.00759302	0.0432005	1.36451
ENSMUSG00000103715	4933431K14Rik	RIKEN cDNA 4933431K14 gene [Source:MGI Symbol;Acc:MGI:1918545]	-0.955942	0.692229	9.56718	0.00771978	0.0436743	1.35977
ENSMUSG00000097426	Gm8941	predicted gene 8941 [Source:MGI Symbol;Acc:MGI:3779824]	-1.69696	2.92165	9.55971	0.00773854	0.0437149	1.35937
ENSMUSG00000021210	Akr1c6	aldo-keto reductase family 1, member C6 [Source:MGI Symbol;Acc:MGI:1933427]	-0.95305	8.72855	9.54041	0.00778726	0.043766	1.35886
ENSMUSG00000074218	Cox7a1	cytochrome c oxidase subunit 7A1 [Source:MGI Symbol;Acc:MGI:1316714]	-1.07456	0.144584	9.5369	0.00779615	0.0437962	1.35856
ENSMUSG00000019838	Slc16a10	solute carrier family 16 (monocarboxylic acid transporters), member 10 [Source:MGI Symbol;Acc:MGI:1919722]	-0.637266	7.12464	9.53258	0.00780712	0.0438025	1.3585
ENSMUSG00000078817	Nlrp12	NLR family, pyrin domain containing 12 [Source:MGI Symbol;Acc:MGI:2676630]	-1.29003	6.27501	9.50131	0.00788702	0.0440683	1.35587
ENSMUSG00000008153	Clstn3	calsyntenin 3 [Source:MGI Symbol;Acc:MGI:2178323]	-0.833937	3.96349	9.47932	0.00794377	0.0443059	1.35354
ENSMUSG00000024800	Rpp30	ribonuclease P/MRP 30 subunit [Source:MGI Symbol;Acc:MGI:1859683]	-0.662589	1.48844	9.36076	0.00825793	0.0456494	1.34056
ENSMUSG00000075025	Gm10804	predicted gene 10804 [Source:MGI Symbol;Acc:MGI:3641755]	-2.15096	0.96555	9.34839	0.00829155	0.0457648	1.33947
ENSMUSG00000041272	Tox	thymocyte selection-associated high mobility group box [Source:MGI Symbol;Acc:MGI:2181659]	-0.709809	3.96155	9.31191	0.00839154	0.0462649	1.33475
ENSMUSG00000079508	Apoo	apolipoprotein O [Source:MGI Symbol;Acc:MGI:1915566]	-0.607844	2.09148	9.24697	0.00857299	0.0469124	1.32871
ENSMUSG00000105909	Gm43189	predicted gene 43189 [Source:MGI Symbol;Acc:MGI:5663326]	-0.724664	2.63417	9.22645	0.00863126	0.0471278	1.32672
ENSMUSG00000001774	Chordc1	cysteine and histidine-rich domain (CHORD)-containing, zinc-binding protein 1 [Source:MGI Symbol;Acc:MGI:1914167]	-0.683559	4.79917	9.18308	0.00875594	0.0476516	1.32192
ENSMUSG00000096935	1700113A16Rik	RIKEN cDNA 1700113A16 gene [Source:MGI Symbol;Acc:MGI:1923892]	-0.784821	1.50046	9.17729	0.00877276	0.0476721	1.32174
ENSMUSG00000098702	1500015A07Rik	RIKEN cDNA 1500015A07 gene [Source:MGI Symbol;Acc:MGI:1916232]	-0.732914	0.78125	9.03744	0.00919004	0.0488551	1.31109
ENSMUSG00000103502	9330121J05Rik	RIKEN cDNA 9330121J05 gene [Source:MGI Symbol;Acc:MGI:3704218]	-0.60211	2.21081	9.03054	0.00921124	0.0489433	1.31031
ENSMUSG00000074476	Spc24	SPC24, NDC80 kinetochore complex component, homolog (S. cerevisiae) [Source:MGI Symbol;Acc:MGI:1914879]	-0.658309	2.80949	8.9953	0.00932025	0.0492286	1.30778
ENSMUSG00000068086	Cyp2d9	cytochrome P450, family 2, subfamily d, polypeptide 9 [Source:MGI Symbol;Acc:MGI:88606]	-2.05911	6.81826	8.98012	0.00936764	0.0493534	1.30668
ENSMUSG00000108822	Gm44787	predicted gene 44787 [Source:MGI Symbol;Acc:MGI:5753363]	-0.957861	0.94719	8.96126	0.00942695	0.0494984	1.30541
ENSMUSG00000022347	A1bg	alpha-1-B glycoprotein [Source:MGI Symbol;Acc:MGI:2152878]	-2.735	4.9744	8.92541	0.00954086	0.0498864	1.30202
ENSMUSG00000102095	C730036E19Rik	RIKEN cDNA C730036E19 gene [Source:MGI Symbol;Acc:MGI:3028040]	-1.88847	3.23916	8.92285	0.00954907	0.0498877	1.30201
ENSMUSG00000056966	Gjc3	gap junction protein, gamma 3 [Source:MGI Symbol;Acc:MGI:2153041]	-1.02279	1.32323	8.90083	0.00961991	0.0500894	1.30025
ENSMUSG00000071551	Akr1c19	aldo-keto reductase family 1, member C19 [Source:MGI Symbol;Acc:MGI:2653678]	-0.697196	5.8005	8.87113	0.00971637	0.0504441	1.29719
ENSMUSG00000023044	Csad	cysteine sulfinic acid decarboxylase [Source:MGI Symbol;Acc:MGI:2180098]	-0.749193	7.50468	8.79309	0.00997526	0.0514485	1.28863
ENSMUSG00000020268	Lyrm7	LYR motif containing 7 [Source:MGI Symbol;Acc:MGI:1922780]	-0.59963	0.988722	8.78064	0.0100173	0.0515847	1.28748
ENSMUSG00000002032	Tmem25	transmembrane protein 25 [Source:MGI Symbol;Acc:MGI:1918937]	-0.600941	5.86009	8.7655	0.0100687	0.0517132	1.2864
ENSMUSG00000046404	Yod1	YOD1 deubiquitinase [Source:MGI Symbol;Acc:MGI:2442596]	-0.591654	3.74194	8.75004	0.0101215	0.0519352	1.28454
ENSMUSG00000055632	Hmcn2	hemicentin 2 [Source:MGI Symbol;Acc:MGI:2677838]	-1.03977	0.238068	8.73225	0.0101826	0.0521049	1.28312
ENSMUSG00000020122	Egfr	epidermal growth factor receptor [Source:MGI Symbol;Acc:MGI:95294]	-1.21162	6.9828	8.70404	0.0102804	0.0523261	1.28128
ENSMUSG00000026317	Cln8	CLN8 transmembrane ER and ERGIC protein [Source:MGI Symbol;Acc:MGI:1349447]	-0.59537	5.6571	8.6892	0.0103323	0.0524403	1.28033
ENSMUSG00000038323	1700066M21Rik	RIKEN cDNA 1700066M21 gene [Source:MGI Symbol;Acc:MGI:1920717]	-0.66172	3.37813	8.64581	0.0104858	0.0530464	1.27534
ENSMUSG00000069743	Zfp820	zinc finger protein 820 [Source:MGI Symbol;Acc:MGI:1922674]	-0.928225	1.0327	8.57245	0.0107513	0.0539826	1.26775
ENSMUSG00000106978	N4bp2os	NEDD4 binding protein 2, opposite strand [Source:MGI Symbol;Acc:MGI:1921484]	-0.753251	0.785428	8.57194	0.0107532	0.0539826	1.26775
ENSMUSG00000023963	Cyp39a1	cytochrome P450, family 39, subfamily a, polypeptide 1 [Source:MGI Symbol;Acc:MGI:1927096]	-0.769427	6.294	8.5643	0.0107813	0.0540801	1.26696
ENSMUSG00000108961	Gm32540	predicted gene, 32540 [Source:MGI Symbol;Acc:MGI:5591699]	-1.39235	0.734569	8.55419	0.0108186	0.0542018	1.26599
ENSMUSG00000057842	Zfp595	zinc finger protein 595 [Source:MGI Symbol;Acc:MGI:3040707]	-0.722287	1.64604	8.52214	0.0109379	0.0546236	1.26262
ENSMUSG00000108763	Gm36028	predicted gene, 36028 [Source:MGI Symbol;Acc:MGI:5595187]	-0.766615	1.02866	8.5084	0.0109895	0.0547716	1.26144
ENSMUSG00000116846	1810044K17Rik	RIKEN cDNA 1810044K17 gene [Source:MGI Symbol;Acc:MGI:1924010]	-0.784308	1.31658	8.50144	0.0110157	0.0548585	1.26076
ENSMUSG00000040429	Mterf1a	mitochondrial transcription termination factor 1a [Source:MGI Symbol;Acc:MGI:1918240]	-0.893015	0.401072	8.43611	0.0112656	0.0557907	1.25344
ENSMUSG00000031645	F11	coagulation factor XI [Source:MGI Symbol;Acc:MGI:99481]	-0.767654	5.06406	8.40307	0.0113945	0.0561832	1.25039
ENSMUSG00000020037	Rfx4	regulatory factor X, 4 (influences HLA class II expression) [Source:MGI Symbol;Acc:MGI:1918387]	-0.887052	2.95196	8.28219	0.0118806	0.0578555	1.23766
ENSMUSG00000073888	Ccl27a	chemokine (C-C motif) ligand 27A [Source:MGI Symbol;Acc:MGI:1343459]	-0.654356	1.97843	8.2643	0.0119546	0.0581172	1.2357
ENSMUSG00000042213	Zfand4	zinc finger, AN1-type domain 4 [Source:MGI Symbol;Acc:MGI:1914742]	-0.723616	3.28146	8.24302	0.0120432	0.0583433	1.23401
ENSMUSG00000109703	Gm45299	predicted gene 45299 [Source:MGI Symbol;Acc:MGI:5791135]	-0.604455	0.79521	8.17025	0.0123523	0.0593419	1.22664
ENSMUSG00000015656	Hspa8	heat shock protein 8 [Source:MGI Symbol;Acc:MGI:105384]	-0.593901	9.9151	8.11914	0.0125748	0.0601235	1.22096
ENSMUSG00000026526	Fh1	fumarate hydratase 1 [Source:MGI Symbol;Acc:MGI:95530]	-0.593876	8.05768	8.03628	0.0129454	0.0613216	1.21239
ENSMUSG00000114800	Gm31600	predicted gene, 31600 [Source:MGI Symbol;Acc:MGI:5590759]	-1.61626	0.698525	7.93988	0.0133926	0.0628755	1.20152
ENSMUSG00000052934	Fbxo31	F-box protein 31 [Source:MGI Symbol;Acc:MGI:1354708]	-0.610615	6.5105	7.92907	0.0134438	0.0630301	1.20045
ENSMUSG00000041261	Car8	carbonic anhydrase 8 [Source:MGI Symbol;Acc:MGI:88253]	-0.659357	5.62602	7.87416	0.0137077	0.063957	1.19411
ENSMUSG00000054630	Ugt2b5	UDP glucuronosyltransferase 2 family, polypeptide B5 [Source:MGI Symbol;Acc:MGI:98900]	-0.62051	8.5516	7.80294	0.0140588	0.0650958	1.18645
ENSMUSG00000048087	Gm4737	predicted gene 4737 [Source:MGI Symbol;Acc:MGI:3643647]	-0.694236	3.68822	7.76626	0.0142437	0.0657076	1.18238
ENSMUSG00000034731	Dgkh	diacylglycerol kinase, eta [Source:MGI Symbol;Acc:MGI:2444188]	-0.741398	3.23554	7.72893	0.0144348	0.0663191	1.17836
ENSMUSG00000028072	Ntrk1	neurotrophic tyrosine kinase, receptor, type 1 [Source:MGI Symbol;Acc:MGI:97383]	-1.43199	0.79808	7.67863	0.0146969	0.0672915	1.17204
ENSMUSG00000025175	Fn3k	fructosamine 3 kinase [Source:MGI Symbol;Acc:MGI:1926834]	-0.860512	3.26361	7.64694	0.0148649	0.0677203	1.16928
ENSMUSG00000025269	Apex2	apurinic/apyrimidinic endonuclease 2 [Source:MGI Symbol;Acc:MGI:1924872]	-0.633937	3.22009	7.63476	0.01493	0.0678007	1.16877
ENSMUSG00000082271	Gm12217	predicted gene 12217 [Source:MGI Symbol;Acc:MGI:3649337]	-0.905395	0.540301	7.6323	0.0149432	0.0678297	1.16858
ENSMUSG00000049685	Cyp2g1	cytochrome P450, family 2, subfamily g, polypeptide 1 [Source:MGI Symbol;Acc:MGI:109612]	-1.19328	1.0289	7.61264	0.0150492	0.0679564	1.16777
ENSMUSG00000072999	Gm15401	predicted gene 15401 [Source:MGI Symbol;Acc:MGI:3642201]	-1.01904	1.63733	7.61229	0.0150511	0.0679564	1.16777
ENSMUSG00000100199	Gm20324	predicted gene, 20324 [Source:MGI Symbol;Acc:MGI:5012509]	-0.728753	0.286276	7.60763	0.0150764	0.0679883	1.16757
ENSMUSG00000043398	Gpr135	G protein-coupled receptor 135 [Source:MGI Symbol;Acc:MGI:2676315]	-0.691387	1.63862	7.60373	0.0150975	0.0680343	1.16727
ENSMUSG00000063415	Cyp26b1	cytochrome P450, family 26, subfamily b, polypeptide 1 [Source:MGI Symbol;Acc:MGI:2176159]	-1.43992	3.49704	7.57971	0.0152287	0.0683316	1.16538
ENSMUSG00000048007	Timm8a1	translocase of inner mitochondrial membrane 8A1 [Source:MGI Symbol;Acc:MGI:1353433]	-0.625035	2.43197	7.52035	0.0155584	0.0693618	1.15888
ENSMUSG00000005233	Spc25	SPC25, NDC80 kinetochore complex component, homolog (S. cerevisiae) [Source:MGI Symbol;Acc:MGI:1913692]	-0.983499	1.71544	7.50777	0.0156293	0.0695258	1.15785
ENSMUSG00000050440	Hamp	hepcidin antimicrobial peptide [Source:MGI Symbol;Acc:MGI:1933533]	-0.699425	9.71558	7.44689	0.015978	0.0703982	1.15244
ENSMUSG00000107605	Gm44117	predicted gene, 44117 [Source:MGI Symbol;Acc:MGI:5690509]	-0.870113	1.05278	7.40178	0.0162421	0.0712344	1.14731
ENSMUSG00000026348	Acmsd	amino carboxymuconate semialdehyde decarboxylase [Source:MGI Symbol;Acc:MGI:2386323]	-1.21729	3.86214	7.37257	0.0164159	0.071636	1.14487
ENSMUSG00000064345	mt-Nd2	mitochondrially encoded NADH dehydrogenase 2 [Source:MGI Symbol;Acc:MGI:102500]	-0.611325	11.7084	7.36449	0.0164643	0.0717039	1.14446
ENSMUSG00000109877	Gm45609	predicted gene 45609 [Source:MGI Symbol;Acc:MGI:5791445]	-0.910457	0.599805	7.34934	0.0165555	0.0720258	1.14251
ENSMUSG00000029727	Cyp3a13	cytochrome P450, family 3, subfamily a, polypeptide 13 [Source:MGI Symbol;Acc:MGI:88610]	-0.656186	7.71225	7.34512	0.0165811	0.0720362	1.14245
ENSMUSG00000035759	Bbs10	Bardet-Biedl syndrome 10 (human) [Source:MGI Symbol;Acc:MGI:1919019]	-0.678046	2.66351	7.33064	0.016669	0.0722671	1.14106
ENSMUSG00000038370	Pcp4l1	Purkinje cell protein 4-like 1 [Source:MGI Symbol;Acc:MGI:1913675]	-0.674861	3.85916	7.29918	0.0168619	0.0727743	1.13802
ENSMUSG00000115602	Gm7908	predicted gene 7908 [Source:MGI Symbol;Acc:MGI:3645647]	-0.682402	0.669718	7.24424	0.017205	0.0737443	1.13227
ENSMUSG00000031431	Tsc22d3	TSC22 domain family, member 3 [Source:MGI Symbol;Acc:MGI:1196284]	-0.821459	6.66834	7.21554	0.0173875	0.0742453	1.12933
ENSMUSG00000106981	Gm45495	predicted gene 45495 [Source:MGI Symbol;Acc:MGI:5791331]	-0.64558	0.141595	7.19979	0.0174885	0.0744727	1.128
ENSMUSG00000044167	Foxo1	forkhead box O1 [Source:MGI Symbol;Acc:MGI:1890077]	-0.711324	5.65942	7.12287	0.017992	0.0757878	1.1204
ENSMUSG00000105703	Gm43305	predicted gene 43305 [Source:MGI Symbol;Acc:MGI:5663442]	-2.83222	3.81611	7.11264	0.0180602	0.0759211	1.11964
ENSMUSG00000083396	Gm15542	predicted gene 15542 [Source:MGI Symbol;Acc:MGI:3782990]	-0.715891	0.582163	7.08412	0.018252	0.0763272	1.11732
ENSMUSG00000066072	Cyp4a10	cytochrome P450, family 4, subfamily a, polypeptide 10 [Source:MGI Symbol;Acc:MGI:88611]	-1.27037	11.9293	7.07989	0.0182806	0.0763582	1.11714
ENSMUSG00000018900	Slc22a5	solute carrier family 22 (organic cation transporter), member 5 [Source:MGI Symbol;Acc:MGI:1329012]	-0.633702	6.34099	6.99071	0.0188967	0.0780423	1.10767
ENSMUSG00000024222	Fkbp5	FK506 binding protein 5 [Source:MGI Symbol;Acc:MGI:104670]	-1.10609	7.04775	6.94523	0.0192202	0.0789594	1.1026
ENSMUSG00000021061	Sptb	spectrin beta, erythrocytic [Source:MGI Symbol;Acc:MGI:98387]	-0.640507	1.01558	6.92718	0.0193504	0.0792589	1.10095
ENSMUSG00000042510	AA986860	expressed sequence AA986860 [Source:MGI Symbol;Acc:MGI:2138143]	-1.29207	2.43587	6.87058	0.0197652	0.080298	1.0953
ENSMUSG00000102091	Olfr1034	olfactory receptor 1034 [Source:MGI Symbol;Acc:MGI:3030868]	-0.987573	0.570412	6.82186	0.0201304	0.0813311	1.08974
ENSMUSG00000052562	Slc22a30	solute carrier family 22, member 30 [Source:MGI Symbol;Acc:MGI:2442750]	-0.871877	5.22449	6.80298	0.0202741	0.0817524	1.0875
ENSMUSG00000028712	Cyp4a31	cytochrome P450, family 4, subfamily a, polypeptide 31 [Source:MGI Symbol;Acc:MGI:3028580]	-1.17185	6.18765	6.77916	0.020457	0.0823304	1.08444
ENSMUSG00000023073	Slc10a2	solute carrier family 10, member 2 [Source:MGI Symbol;Acc:MGI:1201406]	-0.830688	2.47787	6.77657	0.020477	0.0823841	1.08416
ENSMUSG00000069208	Zfp825	zinc finger protein 825 [Source:MGI Symbol;Acc:MGI:2385315]	-0.587137	2.72652	6.72508	0.0208795	0.0835449	1.07808
ENSMUSG00000030664	Sox6os	SRY (sex determining region Y)-box 6, opposite strand [Source:MGI Symbol;Acc:MGI:1915719]	-1.17551	0.231761	6.7187	0.0209301	0.0836665	1.07745
ENSMUSG00000073436	Eme2	essential meiotic structure-specific endonuclease subunit 2 [Source:MGI Symbol;Acc:MGI:1919889]	-0.632137	3.49897	6.69125	0.021149	0.0842984	1.07418
ENSMUSG00000024694	Keg1	kidney expressed gene 1 [Source:MGI Symbol;Acc:MGI:1928492]	-1.21533	4.15608	6.68239	0.0212203	0.0844569	1.07336
ENSMUSG00000071456	1110002L01Rik	RIKEN cDNA 1110002L01 gene [Source:MGI Symbol;Acc:MGI:1915821]	-0.628405	2.51142	6.68209	0.0212227	0.0844569	1.07336
ENSMUSG00000024145	Pigf	phosphatidylinositol glycan anchor biosynthesis, class F [Source:MGI Symbol;Acc:MGI:99462]	-0.62775	1.10018	6.68101	0.0212313	0.0844644	1.07333
ENSMUSG00000070568	Slc6a21	solute carrier family 6 member 21 [Source:MGI Symbol;Acc:MGI:1923963]	-1.07729	0.378394	6.66999	0.0213204	0.0846835	1.0722
ENSMUSG00000050379	Septin6	septin 6 [Source:MGI Symbol;Acc:MGI:1888939]	-0.626841	1.27613	6.57832	0.0220781	0.0868074	1.06144
ENSMUSG00000026542	Apcs	serum amyloid P-component [Source:MGI Symbol;Acc:MGI:98229]	-0.849329	5.8705	6.50128	0.022739	0.0883469	1.05381
ENSMUSG00000022508	Bcl6	B cell leukemia/lymphoma 6 [Source:MGI Symbol;Acc:MGI:107187]	-0.831151	4.55612	6.50323	0.022722	0.0883469	1.05381
ENSMUSG00000027261	Hao1	hydroxyacid oxidase 1, liver [Source:MGI Symbol;Acc:MGI:96011]	-0.752212	6.53777	6.44114	0.0232711	0.0896313	1.04754
ENSMUSG00000021198	Unc79	unc-79 homolog [Source:MGI Symbol;Acc:MGI:2684729]	-0.760103	1.33911	6.42225	0.0234411	0.0899826	1.04584
ENSMUSG00000041147	Brca2	breast cancer 2, early onset [Source:MGI Symbol;Acc:MGI:109337]	-0.759927	1.64211	6.42139	0.0234489	0.0899826	1.04584
ENSMUSG00000003379	Cd79a	CD79A antigen (immunoglobulin-associated alpha) [Source:MGI Symbol;Acc:MGI:101774]	-0.805991	0.321634	6.41695	0.0234891	0.0901091	1.04523
ENSMUSG00000039878	Slc39a5	solute carrier family 39 (metal ion transporter), member 5 [Source:MGI Symbol;Acc:MGI:1919336]	-0.805829	1.66303	6.40065	0.0236374	0.0903164	1.04423
ENSMUSG00000097706	E030037K01Rik	RIKEN cDNA E030037K01 gene [Source:MGI Symbol;Acc:MGI:3704310]	-0.849329	0.175144	6.32807	0.0243109	0.092183	1.03535
ENSMUSG00000096967	Gm26621	predicted gene, 26621 [Source:MGI Symbol;Acc:MGI:5477115]	-0.600378	0.467098	6.32592	0.0243311	0.0922037	1.03525
ENSMUSG00000017550	Atad5	ATPase family, AAA domain containing 5 [Source:MGI Symbol;Acc:MGI:2442925]	-0.656354	0.664722	6.18771	0.0256776	0.0956766	1.01919
ENSMUSG00000032271	Nnmt	nicotinamide N-methyltransferase [Source:MGI Symbol;Acc:MGI:1099443]	-0.821798	7.62371	6.06022	0.026997	0.098965	1.00452
ENSMUSG00000023959	Clic5	chloride intracellular channel 5 [Source:MGI Symbol;Acc:MGI:1917912]	-0.838305	0.370177	6.05666	0.0270349	0.0990457	1.00416
ENSMUSG00000031303	Map3k15	mitogen-activated protein kinase kinase kinase 15 [Source:MGI Symbol;Acc:MGI:2448588]	-0.600834	1.18824	6.0211	0.0274175	0.0999771	1.0001
ENSMUSG00000041078	Grid1	glutamate receptor, ionotropic, delta 1 [Source:MGI Symbol;Acc:MGI:95812]	-0.992708	0.0439881	6.01135	0.0275234	0.100129	0.99944
ENSMUSG00000040432	Ltb4r2	leukotriene B4 receptor 2 [Source:MGI Symbol;Acc:MGI:1888501]	-0.609242	0.39674	6.00436	0.0275997	0.100348	0.998492
ENSMUSG00000025533	Asl	argininosuccinate lyase [Source:MGI Symbol;Acc:MGI:88084]	-0.807547	10.3719	5.99554	0.0276963	0.100611	0.997354
ENSMUSG00000034295	Fhod3	formin homology 2 domain containing 3 [Source:MGI Symbol;Acc:MGI:1925847]	-0.69939	0.702122	5.96582	0.0280248	0.101477	0.993631
ENSMUSG00000038173	Enpp6	ectonucleotide pyrophosphatase/phosphodiesterase 6 [Source:MGI Symbol;Acc:MGI:2445171]	-0.650937	1.49637	5.81188	0.0298001	0.105246	0.977793
ENSMUSG00000020123	Avpr1a	arginine vasopressin receptor 1A [Source:MGI Symbol;Acc:MGI:1859216]	-0.792192	4.14694	5.76395	0.0303794	0.106676	0.971932
ENSMUSG00000064202	4430402I18Rik	RIKEN cDNA 4430402I18 gene [Source:MGI Symbol;Acc:MGI:1918036]	-0.755915	0.250139	5.68118	0.031411	0.109355	0.961162
ENSMUSG00000048406	B330016D10Rik	RIKEN cDNA B330016D10 gene [Source:MGI Symbol;Acc:MGI:2444063]	-0.706902	0.99989	5.63493	0.0320051	0.110742	0.955686
ENSMUSG00000029314	Gpat3	glycerol-3-phosphate acyltransferase 3 [Source:MGI Symbol;Acc:MGI:3603816]	-0.613042	4.33101	5.50033	0.0338103	0.115387	0.937845
ENSMUSG00000031327	Chic1	cysteine-rich hydrophobic domain 1 [Source:MGI Symbol;Acc:MGI:1344694]	-0.64372	2.41178	5.49888	0.0338303	0.115417	0.937731
ENSMUSG00000002289	Angptl4	angiopoietin-like 4 [Source:MGI Symbol;Acc:MGI:1888999]	-0.636362	7.92368	5.3818	0.035499	0.118871	0.924926
ENSMUSG00000097673	Gm26608	predicted gene, 26608 [Source:MGI Symbol;Acc:MGI:5477102]	-0.79157	1.13423	5.32999	0.0362679	0.120768	0.918048
ENSMUSG00000094936	Rbm4	RNA binding motif protein 4 [Source:MGI Symbol;Acc:MGI:1100865]	-0.660129	0.204358	5.3265	0.0363203	0.120841	0.917784
ENSMUSG00000025190	Got1	glutamic-oxaloacetic transaminase 1, soluble [Source:MGI Symbol;Acc:MGI:95791]	-0.997642	8.79795	5.31714	0.0364616	0.121085	0.916909
ENSMUSG00000087611	4930458D05Rik	RIKEN cDNA 4930458D05 gene [Source:MGI Symbol;Acc:MGI:1923052]	-0.751069	0.74817	5.3027	0.0366807	0.121645	0.914905
ENSMUSG00000098708	Gm27252	predicted gene 27252 [Source:MGI Symbol;Acc:MGI:5521095]	-1.14099	2.74824	5.19967	0.0382896	0.125122	0.902668
ENSMUSG00000031380	Vegfd	vascular endothelial growth factor D [Source:MGI Symbol;Acc:MGI:108037]	-0.586985	0.836278	5.17858	0.0386291	0.125835	0.900199
ENSMUSG00000097204	Gm17690	predicted gene, 17690 [Source:MGI Symbol;Acc:MGI:4937324]	-0.615611	1.47106	5.00024	0.0416448	0.132969	0.87625
ENSMUSG00000036885	Arhgef26	Rho guanine nucleotide exchange factor (GEF) 26 [Source:MGI Symbol;Acc:MGI:1918053]	-0.807254	5.2675	4.96993	0.0421843	0.133949	0.87306
ENSMUSG00000078672	Mup20	major urinary protein 20 [Source:MGI Symbol;Acc:MGI:3651981]	-2.15392	5.81888	4.9646	0.0422799	0.134022	0.872825
ENSMUSG00000045973	Slc25a51	solute carrier family 25, member 51 [Source:MGI Symbol;Acc:MGI:2684984]	-0.63603	6.58164	4.91324	0.0432153	0.135546	0.867913
ENSMUSG00000022512	Cldn1	claudin 1 [Source:MGI Symbol;Acc:MGI:1276109]	-0.729567	5.05055	4.90887	0.0432961	0.135662	0.867542
ENSMUSG00000087644	Gm14703	predicted gene 14703 [Source:MGI Symbol;Acc:MGI:3705165]	-0.741765	0.989728	4.87249	0.0439749	0.136948	0.863445
ENSMUSG00000027559	Car3	carbonic anhydrase 3 [Source:MGI Symbol;Acc:MGI:88270]	-1.11446	8.8906	4.86002	0.0442105	0.137201	0.862642
ENSMUSG00000068706	Gm10250	predicted pseudogene 10250 [Source:MGI Symbol;Acc:MGI:3642408]	-0.656913	0.43358	4.84353	0.0445242	0.137882	0.860491
ENSMUSG00000036136	Fam110c	family with sequence similarity 110, member C [Source:MGI Symbol;Acc:MGI:1918813]	-0.65678	0.872605	4.82108	0.0449557	0.138685	0.857971
ENSMUSG00000052133	Sema5b	sema domain, seven thrombospondin repeats (type 1 and type 1-like), transmembrane domain (TM) and short cytoplasmic domain, (semaphorin) 5B [Source:MGI Symbol;Acc:MGI:107555]	-1.00527	1.0096	4.7248	0.0468623	0.142485	0.846231
ENSMUSG00000097073	9430037G07Rik	RIKEN cDNA 9430037G07 gene [Source:MGI Symbol;Acc:MGI:2444544]	-0.967787	1.54107	4.63418	0.0487439	0.146384	0.834505
ENSMUSG00000074024	4632427E13Rik	RIKEN cDNA 4632427E13 gene [Source:MGI Symbol;Acc:MGI:1915436]	-0.617399	1.3479	4.62835	0.0488679	0.146615	0.83382
ENSMUSG00000104348	Gm37691	predicted gene, 37691 [Source:MGI Symbol;Acc:MGI:5610919]	-0.599492	1.72974	4.61571	0.0491383	0.147179	0.832155
ENSMUSG00000017969	Ptgis	prostaglandin I2 (prostacyclin) synthase [Source:MGI Symbol;Acc:MGI:1097156]	-0.595367	0.996645	4.60407	0.0493888	0.147716	0.830573
ENSMUSG00000066170	E230001N04Rik	RIKEN cDNA E230001N04 gene [Source:MGI Symbol;Acc:MGI:2443549]	-1.24026	0.541647	4.58274	0.0498516	0.148672	0.827771
ENSMUSG00000091144	Phf11c	PHD finger protein 11C [Source:MGI Symbol;Acc:MGI:3648476]	-0.589961	2.68369	4.5168	0.051315	0.151379	0.819935
ENSMUSG00000090038	Gm16573	predicted gene 16573 [Source:MGI Symbol;Acc:MGI:4414993]	-0.646829	4.62662	4.47585	0.0522492	0.153002	0.815302
ENSMUSG00000037440	Vnn1	vanin 1 [Source:MGI Symbol;Acc:MGI:108395]	-0.678246	7.11194	4.47062	0.05237	0.153212	0.814707
ENSMUSG00000091119	Ccdc152	coiled-coil domain containing 152 [Source:MGI Symbol;Acc:MGI:3641617]	-1.52173	2.43144	4.42503	0.0534368	0.154944	0.809826
ENSMUSG00000108368	Gm45053	predicted gene 45053 [Source:MGI Symbol;Acc:MGI:5753629]	-0.793197	1.89088	4.37252	0.0546972	0.157191	0.803571
ENSMUSG00000052957	Gas1	growth arrest specific 1 [Source:MGI Symbol;Acc:MGI:95655]	-0.599075	3.45845	4.29089	0.0567271	0.160971	0.793253
ENSMUSG00000021228	Acot3	acyl-CoA thioesterase 3 [Source:MGI Symbol;Acc:MGI:2159619]	-0.738459	6.91672	4.12029	0.0612638	0.16952	0.77078
ENSMUSG00000084899	Gm15344	predicted gene 15344 [Source:MGI Symbol;Acc:MGI:3708098]	-0.693353	0.966087	4.0923	0.0620485	0.170894	0.767273
ENSMUSG00000032786	Alas1	aminolevulinic acid synthase 1 [Source:MGI Symbol;Acc:MGI:87989]	-0.80894	9.0842	4.00675	0.0645217	0.175494	0.755737
ENSMUSG00000036027	1810046K07Rik	RIKEN cDNA 1810046K07 gene [Source:MGI Symbol;Acc:MGI:1917059]	-0.706516	1.44646	3.99183	0.0649647	0.176306	0.753733
ENSMUSG00000090175	Ugt1a9	UDP glucuronosyltransferase 1 family, polypeptide A9 [Source:MGI Symbol;Acc:MGI:3576092]	-0.998162	6.11138	3.9365	0.0666401	0.179135	0.74682
ENSMUSG00000117284	Gm7072	predicted gene 7072 [Source:MGI Symbol;Acc:MGI:3648314]	-0.598239	2.23616	3.89706	0.0678656	0.18146	0.741218
ENSMUSG00000075551	Cyp3a41a	cytochrome P450, family 3, subfamily a, polypeptide 41A [Source:MGI Symbol;Acc:MGI:1858451]	-1.4198	5.90604	3.85885	0.0690782	0.183874	0.73548
ENSMUSG00000108371	Gm38832	predicted gene, 38832 [Source:MGI Symbol;Acc:MGI:5621717]	-1.24727	0.458517	3.83383	0.0698863	0.185273	0.732188
ENSMUSG00000051811	Cox6b2	cytochrome c oxidase subunit 6B2 [Source:MGI Symbol;Acc:MGI:3044182]	-0.762832	0.618792	3.8257	0.0701513	0.18566	0.731283
ENSMUSG00000033854	Kcnk10	potassium channel, subfamily K, member 10 [Source:MGI Symbol;Acc:MGI:1919508]	-0.752662	0.131995	3.82274	0.0702482	0.185704	0.731178
ENSMUSG00000079355	Ackr4	atypical chemokine receptor 4 [Source:MGI Symbol;Acc:MGI:2181676]	-0.633454	1.76669	3.78763	0.0714084	0.18779	0.726327
ENSMUSG00000021390	Ogn	osteoglycin [Source:MGI Symbol;Acc:MGI:109278]	-0.782494	0.782288	3.6199	0.0772752	0.198485	0.702273
ENSMUSG00000087579	Hectd2os	Hectd2, opposite strand [Source:MGI Symbol;Acc:MGI:1919243]	-0.676949	3.06109	3.57281	0.0790244	0.201524	0.695674
ENSMUSG00000044378	Slc15a5	solute carrier family 15, member 5 [Source:MGI Symbol;Acc:MGI:3607714]	-1.02882	0.462483	3.54978	0.0798973	0.202604	0.693352
ENSMUSG00000049580	Tsku	tsukushi, small leucine rich proteoglycan [Source:MGI Symbol;Acc:MGI:2443855]	-0.745665	6.68473	3.54962	0.0799033	0.202604	0.693352
ENSMUSG00000064368	mt-Nd6	mitochondrially encoded NADH dehydrogenase 6 [Source:MGI Symbol;Acc:MGI:102495]	-0.731514	4.99271	3.5512	0.0798432	0.202604	0.693352
ENSMUSG00000026839	Upp2	uridine phosphorylase 2 [Source:MGI Symbol;Acc:MGI:1923904]	-1.07015	7.4938	3.54148	0.0802145	0.203104	0.692283
ENSMUSG00000116802	Gm5165	predicted gene 5165 [Source:MGI Symbol;Acc:MGI:3646034]	-0.600107	0.830912	3.5097	0.0814436	0.205049	0.688142
ENSMUSG00000051748	Wfdc21	WAP four-disulfide core domain 21 [Source:MGI Symbol;Acc:MGI:1913357]	-0.901344	7.83441	3.46641	0.0831543	0.208262	0.681391
ENSMUSG00000028655	Mfsd2a	major facilitator superfamily domain containing 2A [Source:MGI Symbol;Acc:MGI:1923824]	-0.638767	8.21893	3.43419	0.0844552	0.210576	0.67659
ENSMUSG00000016356	Col20a1	collagen, type XX, alpha 1 [Source:MGI Symbol;Acc:MGI:1920618]	-0.596922	1.57633	3.42115	0.0849889	0.211285	0.675131
ENSMUSG00000074862	BC025920	cDNA sequence BC025920 [Source:MGI Symbol;Acc:MGI:2670983]	-0.756994	0.727746	3.32822	0.0889097	0.217091	0.663358
ENSMUSG00000107552	Gm44096	predicted gene, 44096 [Source:MGI Symbol;Acc:MGI:5690488]	-0.689442	0.750528	3.32425	0.0890818	0.217187	0.663167
ENSMUSG00000022853	Ehhadh	enoyl-Coenzyme A, hydratase/3-hydroxyacyl Coenzyme A dehydrogenase [Source:MGI Symbol;Acc:MGI:1277964]	-0.801823	10.8846	3.31345	0.0895525	0.21802	0.661505
ENSMUSG00000114025	Gm49331	predicted gene, 49331 [Source:MGI Symbol;Acc:MGI:6121516]	-0.592414	1.35841	3.26316	0.0917843	0.221962	0.653721
ENSMUSG00000037852	Cpe	carboxypeptidase E [Source:MGI Symbol;Acc:MGI:101932]	-0.656294	0.239017	3.23938	0.0928625	0.223804	0.650132
ENSMUSG00000029596	Sdsl	serine dehydratase-like [Source:MGI Symbol;Acc:MGI:2182607]	-0.587285	4.01856	3.23246	0.0931793	0.22415	0.649461
ENSMUSG00000086443	4933421A08Rik	RIKEN cDNA 4933421A08 gene [Source:MGI Symbol;Acc:MGI:1918347]	-0.846174	0.906377	3.1988	0.0947379	0.226919	0.644129
ENSMUSG00000052013	Btla	B and T lymphocyte associated [Source:MGI Symbol;Acc:MGI:2658978]	-0.669952	0.184532	3.11131	0.0989396	0.23397	0.63084
ENSMUSG00000108435	Gm45051	predicted gene 45051 [Source:MGI Symbol;Acc:MGI:5753627]	-0.613053	0.984273	2.95635	0.106946	0.247226	0.606906
ENSMUSG00000057722	Lepr	leptin receptor [Source:MGI Symbol;Acc:MGI:104993]	-0.736944	4.27132	2.90155	0.109964	0.25182	0.59891
ENSMUSG00000095532	Mup-ps13	major urinary protein, pseudogene 13 [Source:MGI Symbol;Acc:MGI:3802118]	-0.872595	0.745891	2.68713	0.122812	0.27054	0.567769
ENSMUSG00000028464	Tpm2	tropomyosin 2, beta [Source:MGI Symbol;Acc:MGI:98810]	-0.598046	3.12946	2.66381	0.124317	0.272709	0.5643
ENSMUSG00000044071	Tafa2	TAFA chemokine like family member 2 [Source:MGI Symbol;Acc:MGI:2143691]	-0.610516	2.06222	2.61825	0.127322	0.276914	0.557656
ENSMUSG00000032010	Usp2	ubiquitin specific peptidase 2 [Source:MGI Symbol;Acc:MGI:1858178]	-0.762912	5.19674	2.59867	0.128642	0.278567	0.55507
ENSMUSG00000071604	Fam189a2	family with sequence similarity 189, member A2 [Source:MGI Symbol;Acc:MGI:2685813]	-0.587359	0.540279	2.56059	0.131255	0.281827	0.550018
ENSMUSG00000101532	Zbed4-ps1	zinc finger, BED type containing 4, pseudogene 1 [Source:MGI Symbol;Acc:MGI:3645416]	-1.41522	1.10647	2.53131	0.133309	0.284741	0.54555
ENSMUSG00000072949	Acot1	acyl-CoA thioesterase 1 [Source:MGI Symbol;Acc:MGI:1349396]	-0.759758	7.28464	2.50869	0.134923	0.286982	0.542145
ENSMUSG00000001670	Tat	tyrosine aminotransferase [Source:MGI Symbol;Acc:MGI:98487]	-0.694855	11.3187	2.38775	0.143972	0.299031	0.524284
ENSMUSG00000020593	Lpin1	lipin 1 [Source:MGI Symbol;Acc:MGI:1891340]	-0.994494	8.05275	2.37526	0.144948	0.300258	0.522505
ENSMUSG00000113399	Gm48199	predicted gene, 48199 [Source:MGI Symbol;Acc:MGI:6097585]	-1.19454	1.86224	2.32488	0.148972	0.304913	0.515824
ENSMUSG00000032310	Cyp1a2	cytochrome P450, family 1, subfamily a, polypeptide 2 [Source:MGI Symbol;Acc:MGI:88589]	-0.70455	8.33922	2.2828	0.152439	0.309564	0.50925
ENSMUSG00000110496	Gm45909	predicted gene 45909 [Source:MGI Symbol;Acc:MGI:5805024]	-0.700577	2.13429	2.1993	0.15962	0.319549	0.495463
ENSMUSG00000090877	Hspa1b	heat shock protein 1B [Source:MGI Symbol;Acc:MGI:99517]	-0.807132	3.04322	2.15331	0.163756	0.324749	0.488453
ENSMUSG00000002831	Plin4	perilipin 4 [Source:MGI Symbol;Acc:MGI:1929709]	-0.916541	5.91044	2.10323	0.168413	0.331139	0.47999
ENSMUSG00000075552	Cyp3a41b	cytochrome P450, family 3, subfamily a, polypeptide 41B [Source:MGI Symbol;Acc:MGI:3714859]	-0.955796	4.01696	2.00222	0.178322	0.343574	0.46398
ENSMUSG00000118106	AC115752.1	TEC	-0.609317	0.00548449	1.97338	0.181286	0.346279	0.460573
ENSMUSG00000038060	Dlec1	deleted in lung and esophageal cancer 1 [Source:MGI Symbol;Acc:MGI:2443671]	-0.601944	2.16134	1.97288	0.181338	0.346279	0.460573
ENSMUSG00000100660	Kat6b-ps2	k(lysine) acetyltransferase 6B, pseudogene 2 [Source:MGI Symbol;Acc:MGI:5011234]	-0.895398	1.21306	1.96547	0.182109	0.347326	0.459262
ENSMUSG00000038550	Ciart	circadian associated repressor of transcription [Source:MGI Symbol;Acc:MGI:2684975]	-1.00232	3.74409	1.86357	0.193156	0.360828	0.442699
ENSMUSG00000018830	Myh11	myosin, heavy polypeptide 11, smooth muscle [Source:MGI Symbol;Acc:MGI:102643]	-0.625339	2.87894	1.64657	0.219687	0.391715	0.40703
ENSMUSG00000022129	Dct	dopachrome tautomerase [Source:MGI Symbol;Acc:MGI:102563]	-1.05445	1.6381	1.55767	0.231913	0.40675	0.390673
ENSMUSG00000035783	Acta2	actin, alpha 2, smooth muscle, aorta [Source:MGI Symbol;Acc:MGI:87909]	-0.591722	2.3286	1.3736	0.260214	0.439927	0.356619
ENSMUSG00000031548	Sfrp1	secreted frizzled-related protein 1 [Source:MGI Symbol;Acc:MGI:892014]	-0.586407	0.328637	1.06334	0.319458	0.501253	0.299943
ENSMUSG00000038656	Cyp3a16	cytochrome P450, family 3, subfamily a, polypeptide 16 [Source:MGI Symbol;Acc:MGI:106099]	-0.851744	4.48838	0.935104	0.349496	0.531594	0.27442
ENSMUSG00000066687	Zbtb16	zinc finger and BTB domain containing 16 [Source:MGI Symbol;Acc:MGI:103222]	-0.640707	5.50243	0.874059	0.365243	0.546987	0.262023
ENSMUSG00000078798	Sult2a1	sulfotransferase family 2A, dehydroepiandrosterone (DHEA)-preferring, member 1 [Source:MGI Symbol;Acc:MGI:98430]	-0.610996	8.35646	0.592885	0.453749	0.628959	0.201378
ENSMUSG00000021051	Ppp2r5e	protein phosphatase 2, regulatory subunit B', epsilon [Source:MGI Symbol;Acc:MGI:1349473]	-0.584928	5.58698	13.4606	0.00242198	0.0203904	1.69057
ENSMUSG00000038028	Tigar	Trp53 induced glycolysis regulatory phosphatase [Source:MGI Symbol;Acc:MGI:2442752]	-0.584895	3.29442	14.6141	0.00177843	0.0165163	1.78209
ENSMUSG00000095385	D630033O11Rik	RIKEN cDNA D630033O11 gene [Source:MGI Symbol;Acc:MGI:2685434]	-0.58475	1.36141	4.75087	0.0463368	0.141301	0.849854
ENSMUSG00000034158	Lrrc58	leucine rich repeat containing 58 [Source:MGI Symbol;Acc:MGI:2443542]	-0.584685	5.13825	14.1158	0.00202881	0.0180549	1.74341
ENSMUSG00000036892	Prodh2	proline dehydrogenase (oxidase) 2 [Source:MGI Symbol;Acc:MGI:1929093]	-0.584244	7.78485	22.5644	0.00028743	0.0054929	2.2602
ENSMUSG00000027761	Aadac	arylacetamide deacetylase [Source:MGI Symbol;Acc:MGI:1915008]	-0.583785	8.35071	13.1093	0.00266835	0.0215894	1.66576
ENSMUSG00000063273	Naa15	N(alpha)-acetyltransferase 15, NatA auxiliary subunit [Source:MGI Symbol;Acc:MGI:1922088]	-0.583245	4.71828	25.1574	0.000173421	0.00416345	2.38055
ENSMUSG00000028967	Errfi1	ERBB receptor feedback inhibitor 1 [Source:MGI Symbol;Acc:MGI:1921405]	-0.58272	10.1	3.92692	0.0669351	0.179628	0.745626
ENSMUSG00000030357	Fkbp4	FK506 binding protein 4 [Source:MGI Symbol;Acc:MGI:95543]	-0.582386	6.89531	13.0547	0.00270914	0.0218062	1.66142
ENSMUSG00000085404	Gm12909	predicted gene 12909 [Source:MGI Symbol;Acc:MGI:3651135]	-0.58233	1.95568	2.92404	0.108713	0.249827	0.60236
ENSMUSG00000091931	Gon7	GON7 subunit of KEOPS complex [Source:MGI Symbol;Acc:MGI:4845848]	-0.582026	0.854233	6.64822	0.0214976	0.0851971	1.06958
ENSMUSG00000071267	Zfp942	zinc finger protein 942 [Source:MGI Symbol;Acc:MGI:1920483]	-0.582009	2.66947	6.55261	0.0222962	0.0872246	1.05936
ENSMUSG00000025962	Fastkd2	FAST kinase domains 2 [Source:MGI Symbol;Acc:MGI:1922869]	-0.581216	3.72481	39.5892	1.73911e-05	0.00120926	2.91748
ENSMUSG00000022821	Hgd	homogentisate 1, 2-dioxygenase [Source:MGI Symbol;Acc:MGI:96078]	-0.581095	9.43566	33.1648	4.42404e-05	0.00205362	2.68748
ENSMUSG00000012429	Mplkip	M-phase specific PLK1 intereacting protein [Source:MGI Symbol;Acc:MGI:1913558]	-0.581013	2.54269	8.9504	0.0094613	0.0496161	1.30438
ENSMUSG00000024084	Qpct	glutaminyl-peptide cyclotransferase (glutaminyl cyclase) [Source:MGI Symbol;Acc:MGI:1917786]	-0.580208	3.9683	9.24163	0.00858812	0.0469539	1.32833
ENSMUSG00000037720	Tmem33	transmembrane protein 33 [Source:MGI Symbol;Acc:MGI:1915128]	-0.579131	5.61533	21.9343	0.000326819	0.00591885	2.22776
ENSMUSG00000020561	Twistnb	twist basic helix-loop-helix transcription factor 1 neighbor [Source:MGI Symbol;Acc:MGI:106292]	-0.578747	3.30101	13.4577	0.00242392	0.020393	1.69052
ENSMUSG00000027634	Ndrg3	N-myc downstream regulated gene 3 [Source:MGI Symbol;Acc:MGI:1352499]	-0.578742	4.40979	24.1629	0.000209616	0.00460906	2.33639
ENSMUSG00000004460	Dnajb11	DnaJ heat shock protein family (Hsp40) member B11 [Source:MGI Symbol;Acc:MGI:1915088]	-0.578316	5.92194	21.1624	0.000383743	0.00645269	2.19026
ENSMUSG00000064351	mt-Co1	mitochondrially encoded cytochrome c oxidase I [Source:MGI Symbol;Acc:MGI:102504]	-0.578176	13.4862	8.51084	0.0109803	0.0547478	1.26163
ENSMUSG00000032058	Ppp2r1b	protein phosphatase 2, regulatory subunit A, beta [Source:MGI Symbol;Acc:MGI:1920949]	-0.578123	4.35593	28.7994	9.01762e-05	0.00289586	2.53822
ENSMUSG00000071072	Ptges3	prostaglandin E synthase 3 [Source:MGI Symbol;Acc:MGI:1929282]	-0.576638	4.57581	19.239	0.000582145	0.0083998	2.07573
ENSMUSG00000098905	Zfp953	zinc finger protein 953 [Source:MGI Symbol;Acc:MGI:3612873]	-0.575815	1.22682	6.81913	0.0201512	0.0813444	1.08967
ENSMUSG00000038859	Baiap2l1	BAI1-associated protein 2-like 1 [Source:MGI Symbol;Acc:MGI:1914148]	-0.575808	5.96693	5.33961	0.0361237	0.120444	0.919213
ENSMUSG00000035133	Arhgap5	Rho GTPase activating protein 5 [Source:MGI Symbol;Acc:MGI:1332637]	-0.575545	5.71623	11.5063	0.00422806	0.029464	1.53071
ENSMUSG00000026914	Psmd14	proteasome (prosome, macropain) 26S subunit, non-ATPase, 14 [Source:MGI Symbol;Acc:MGI:1913284]	-0.575478	5.38442	17.3096	0.000907902	0.0110258	1.95759
ENSMUSG00000020865	Abcc3	ATP-binding cassette, sub-family C (CFTR/MRP), member 3 [Source:MGI Symbol;Acc:MGI:1923658]	-0.575417	8.4301	22.3544	0.000299923	0.0056332	2.24925
ENSMUSG00000022828	Gtf2e1	general transcription factor II E, polypeptide 1 (alpha subunit) [Source:MGI Symbol;Acc:MGI:1921447]	-0.575405	4.03526	23.6057	0.00023363	0.00489755	2.31002
ENSMUSG00000039450	Dcxr	dicarbonyl L-xylulose reductase [Source:MGI Symbol;Acc:MGI:1915130]	-0.574419	6.84814	9.75696	0.00726033	0.0420216	1.37653
ENSMUSG00000114995	Gm49284	predicted gene, 49284 [Source:MGI Symbol;Acc:MGI:6118771]	-0.573167	2.1547	12.7481	0.00295205	0.0232506	1.63357
ENSMUSG00000000782	Tcf7	transcription factor 7, T cell specific [Source:MGI Symbol;Acc:MGI:98507]	-0.572659	2.33238	6.72121	0.0209102	0.0836138	1.07772
ENSMUSG00000015189	Casd1	CAS1 domain containing 1 [Source:MGI Symbol;Acc:MGI:2384865]	-0.572443	4.14632	24.4311	0.000199071	0.0044773	2.34898
ENSMUSG00000021824	Ap3m1	adaptor-related protein complex 3, mu 1 subunit [Source:MGI Symbol;Acc:MGI:1929212]	-0.571627	6.39002	13.2211	0.00258692	0.0211387	1.67492
ENSMUSG00000014226	Cacybp	calcyclin binding protein [Source:MGI Symbol;Acc:MGI:1270839]	-0.570721	4.11745	17.709	0.000826173	0.0103667	1.98436
ENSMUSG00000080893	Ndufa12-ps	NADH:ubiquinone oxidoreductase subunit A12, pseudogene [Source:MGI Symbol;Acc:MGI:3801934]	-0.57022	2.57046	16.5983	0.00107745	0.0121824	1.91427
ENSMUSG00000026610	Esrrg	estrogen-related receptor gamma [Source:MGI Symbol;Acc:MGI:1347056]	-0.569747	2.82994	4.11942	0.061288	0.169523	0.77077
ENSMUSG00000000686	Abhd15	abhydrolase domain containing 15 [Source:MGI Symbol;Acc:MGI:1914727]	-0.56962	5.74225	18.8383	0.000636979	0.00882843	2.05412
ENSMUSG00000055480	Zfp458	zinc finger protein 458 [Source:MGI Symbol;Acc:MGI:3040691]	-0.569549	0.23705	2.79985	0.115843	0.260535	0.584133
ENSMUSG00000030751	Psma1	proteasome subunit alpha 1 [Source:MGI Symbol;Acc:MGI:1347005]	-0.569515	6.0313	32.7497	4.71995e-05	0.00210791	2.67615
ENSMUSG00000015890	Amdhd1	amidohydrolase domain containing 1 [Source:MGI Symbol;Acc:MGI:1919011]	-0.569413	7.52468	15.7362	0.00133365	0.0138593	1.85826
ENSMUSG00000027108	Ola1	Obg-like ATPase 1 [Source:MGI Symbol;Acc:MGI:1914309]	-0.569331	4.52137	22.9941	0.00026368	0.00526515	2.27859
ENSMUSG00000021519	Mterf3	mitochondrial transcription termination factor 3 [Source:MGI Symbol;Acc:MGI:1913660]	-0.568941	4.00791	25.8752	0.000151713	0.00392188	2.40651
ENSMUSG00000026072	Il1r1	interleukin 1 receptor, type I [Source:MGI Symbol;Acc:MGI:96545]	-0.568841	5.5624	2.33927	0.147809	0.30361	0.517684
ENSMUSG00000029440	Psmd9	proteasome (prosome, macropain) 26S subunit, non-ATPase, 9 [Source:MGI Symbol;Acc:MGI:1914401]	-0.567876	5.85673	22.7337	0.000277792	0.00537043	2.26999
ENSMUSG00000049152	Ugt3a2	UDP glycosyltransferases 3 family, polypeptide A2 [Source:MGI Symbol;Acc:MGI:2145969]	-0.567707	8.38303	21.7386	0.000340278	0.00603964	2.21899
ENSMUSG00000024292	Cyp4f14	cytochrome P450, family 4, subfamily f, polypeptide 14 [Source:MGI Symbol;Acc:MGI:1927669]	-0.567272	6.84658	4.52085	0.0512237	0.151243	0.820323
ENSMUSG00000019990	Pde7b	phosphodiesterase 7B [Source:MGI Symbol;Acc:MGI:1352752]	-0.567184	2.6648	12.4407	0.00322103	0.0246221	1.60868
ENSMUSG00000061273	Mmgt1	membrane magnesium transporter 1 [Source:MGI Symbol;Acc:MGI:2384305]	-0.566949	4.1155	18.845	0.000636015	0.00882843	2.05412
ENSMUSG00000045392	Olfr1033	olfactory receptor 1033 [Source:MGI Symbol;Acc:MGI:3030867]	-0.566645	2.20423	17.6013	0.000847358	0.0105577	1.97643
ENSMUSG00000118239	Gm50107	predicted gene, 50107 [Source:MGI Symbol;Acc:MGI:6302841]	-0.566295	1.23089	4.23574	0.0581488	0.163773	0.785756
ENSMUSG00000050188	Lsm10	U7 snRNP-specific Sm-like protein LSM10 [Source:MGI Symbol;Acc:MGI:2151045]	-0.565988	2.79382	12.844	0.00287354	0.0227763	1.64252
ENSMUSG00000042606	Hirip3	HIRA interacting protein 3 [Source:MGI Symbol;Acc:MGI:2142364]	-0.565893	2.18092	13.2765	0.00254769	0.0209671	1.67846
ENSMUSG00000021282	Eif5	eukaryotic translation initiation factor 5 [Source:MGI Symbol;Acc:MGI:95309]	-0.565171	7.6126	17.5158	0.000864616	0.0106665	1.97198
ENSMUSG00000039990	Edrf1	erythroid differentiation regulatory factor 1 [Source:MGI Symbol;Acc:MGI:1919831]	-0.563529	4.38082	26.6217	0.00013236	0.00360939	2.44257
ENSMUSG00000078866	Zfp970	zinc finger protein 970 [Source:MGI Symbol;Acc:MGI:3652255]	-0.563295	4.11787	4.13936	0.060736	0.168284	0.773958
ENSMUSG00000041231	Ublcp1	ubiquitin-like domain containing CTD phosphatase 1 [Source:MGI Symbol;Acc:MGI:1933105]	-0.56285	4.29604	21.5129	0.000356602	0.0062454	2.20444
ENSMUSG00000025980	Hspd1	heat shock protein 1 (chaperonin) [Source:MGI Symbol;Acc:MGI:96242]	-0.562572	8.54075	21.7331	0.000340672	0.00603964	2.21899
ENSMUSG00000028693	Nasp	nuclear autoantigenic sperm protein (histone-binding) [Source:MGI Symbol;Acc:MGI:1355328]	-0.562549	3.88177	17.3678	0.000895434	0.0109547	1.9604
ENSMUSG00000029273	Sult1d1	sulfotransferase family 1D, member 1 [Source:MGI Symbol;Acc:MGI:1926341]	-0.561156	7.01895	6.41137	0.0235397	0.0902294	1.04465
ENSMUSG00000027774	Gfm1	G elongation factor, mitochondrial 1 [Source:MGI Symbol;Acc:MGI:107339]	-0.561131	6.66446	21.75	0.000339479	0.00603964	2.21899
ENSMUSG00000073910	Mob3b	MOB kinase activator 3B [Source:MGI Symbol;Acc:MGI:2664539]	-0.560994	4.4319	20.0944	0.000482181	0.00751497	2.12407
ENSMUSG00000054079	Utp18	UTP18 small subunit processome component [Source:MGI Symbol;Acc:MGI:1923402]	-0.56012	3.38489	24.7851	0.000186064	0.00434685	2.36183
ENSMUSG00000032425	Zfp949	zinc finger protein 949 [Source:MGI Symbol;Acc:MGI:1918890]	-0.558578	2.96403	16.5442	0.00109176	0.0123028	1.91
ENSMUSG00000048603	Gm9828	predicted gene 9828 [Source:MGI Symbol;Acc:MGI:3642913]	-0.557839	0.0712867	2.60222	0.128401	0.278239	0.555581
ENSMUSG00000022445	Cyp2d26	cytochrome P450, family 2, subfamily d, polypeptide 26 [Source:MGI Symbol;Acc:MGI:1923529]	-0.5578	10.0256	23.5394	0.000236691	0.00493172	2.307
ENSMUSG00000009633	G0s2	G0/G1 switch gene 2 [Source:MGI Symbol;Acc:MGI:1316737]	-0.557646	7.36699	2.66164	0.124458	0.272778	0.564191
ENSMUSG00000021573	Tppp	tubulin polymerization promoting protein [Source:MGI Symbol;Acc:MGI:1920198]	-0.557479	4.00843	14.1196	0.00202678	0.0180512	1.74349
ENSMUSG00000031220	Awat2	acyl-CoA wax alcohol acyltransferase 2 [Source:MGI Symbol;Acc:MGI:3045345]	-0.557259	0.471605	4.16789	0.0599562	0.166977	0.777344
ENSMUSG00000068854	H2bc21	H2B clustered histone 21 [Source:MGI Symbol;Acc:MGI:2448415]	-0.555289	1.262	3.38616	0.0864404	0.21353	0.67054
ENSMUSG00000031731	Ap1g1	adaptor protein complex AP-1, gamma 1 subunit [Source:MGI Symbol;Acc:MGI:101919]	-0.555268	6.19465	24.6917	0.000189398	0.0043783	2.35869
ENSMUSG00000029059	Prxl2b	peroxiredoxin like 2B [Source:MGI Symbol;Acc:MGI:1913719]	-0.554201	2.75023	1.88068	0.191243	0.358491	0.445522
ENSMUSG00000022110	Sucla2	succinate-Coenzyme A ligase, ADP-forming, beta subunit [Source:MGI Symbol;Acc:MGI:1306775]	-0.553912	7.19265	30.1395	7.19159e-05	0.00259463	2.58592
ENSMUSG00000044359	P2ry4	pyrimidinergic receptor P2Y, G-protein coupled, 4 [Source:MGI Symbol;Acc:MGI:1926594]	-0.553732	2.7922	8.42537	0.0113073	0.0558469	1.253
ENSMUSG00000026574	Dpt	dermatopontin [Source:MGI Symbol;Acc:MGI:1928392]	-0.553709	2.83144	2.01189	0.177343	0.342227	0.465686
ENSMUSG00000030643	Rab30	RAB30, member RAS oncogene family [Source:MGI Symbol;Acc:MGI:1923235]	-0.552556	5.53315	5.13249	0.0393832	0.127724	0.893728
ENSMUSG00000029368	Alb	albumin [Source:MGI Symbol;Acc:MGI:87991]	-0.552522	16.5204	4.46734	0.052446	0.153219	0.814689
ENSMUSG00000036368	Rmdn2	regulator of microtubule dynamics 2 [Source:MGI Symbol;Acc:MGI:2147043]	-0.552144	5.58031	27.6224	0.000110677	0.00323505	2.49012
ENSMUSG00000032350	Gclc	glutamate-cysteine ligase, catalytic subunit [Source:MGI Symbol;Acc:MGI:104990]	-0.550625	7.57876	3.7567	0.0724492	0.189607	0.722147
ENSMUSG00000030137	Tuba8	tubulin, alpha 8 [Source:MGI Symbol;Acc:MGI:1858225]	-0.550443	1.89226	3.68931	0.0747805	0.194077	0.712025
ENSMUSG00000028565	Nfia	nuclear factor I/A [Source:MGI Symbol;Acc:MGI:108056]	-0.550101	5.33656	12.6678	0.00301975	0.0235605	1.62782
ENSMUSG00000037890	Wdr19	WD repeat domain 19 [Source:MGI Symbol;Acc:MGI:2443231]	-0.549624	1.20947	6.20026	0.0255518	0.0953792	1.02055
ENSMUSG00000071204	Gm10319	predicted pseudogene 10319 [Source:MGI Symbol;Acc:MGI:3643520]	-0.549496	4.67849	4.56297	0.050285	0.14929	0.825969
ENSMUSG00000028838	Extl1	exostosin-like glycosyltransferase 1 [Source:MGI Symbol;Acc:MGI:1888742]	-0.549165	2.75891	0.934732	0.349589	0.531594	0.27442
ENSMUSG00000074634	Tmem267	transmembrane protein 267 [Source:MGI Symbol;Acc:MGI:3648543]	-0.54872	1.91796	4.40707	0.053864	0.15561	0.807963
ENSMUSG00000097383	1500026H17Rik	RIKEN cDNA 1500026H17 gene [Source:MGI Symbol;Acc:MGI:1916252]	-0.547961	1.20076	9.763	0.00724623	0.042001	1.37674
ENSMUSG00000030340	Scnn1a	sodium channel, nonvoltage-gated 1 alpha [Source:MGI Symbol;Acc:MGI:101782]	-0.546245	4.83143	8.92871	0.00953033	0.0498522	1.30232
ENSMUSG00000083813	Gm15502	predicted gene 15502 [Source:MGI Symbol;Acc:MGI:3782949]	-0.545879	0.85336	3.4851	0.0824105	0.207023	0.683981
ENSMUSG00000079043	Fastkd5	FAST kinase domains 5 [Source:MGI Symbol;Acc:MGI:2139469]	-0.545549	1.98697	12.8837	0.00284167	0.0225674	1.64652
ENSMUSG00000038400	Pmepa1	prostate transmembrane protein, androgen induced 1 [Source:MGI Symbol;Acc:MGI:1929600]	-0.545328	1.09943	3.91963	0.067161	0.18004	0.744631
ENSMUSG00000053303	Slc22a26	solute carrier family 22 (organic cation transporter), member 26 [Source:MGI Symbol;Acc:MGI:2385316]	-0.544765	6.11029	2.16337	0.16284	0.323601	0.48999
ENSMUSG00000028410	Dnaja1	DnaJ heat shock protein family (Hsp40) member A1 [Source:MGI Symbol;Acc:MGI:1270129]	-0.543544	6.96769	11.2327	0.00458839	0.031214	1.50565
ENSMUSG00000030942	Thumpd1	THUMP domain containing 1 [Source:MGI Symbol;Acc:MGI:2444479]	-0.543428	4.2211	18.3358	0.00071428	0.00937228	2.02815
ENSMUSG00000040774	Cept1	choline/ethanolaminephosphotransferase 1 [Source:MGI Symbol;Acc:MGI:2139793]	-0.543034	5.61668	19.1938	0.000588047	0.00842757	2.0743
ENSMUSG00000078862	Gm14326	predicted gene 14326 [Source:MGI Symbol;Acc:MGI:3709298]	-0.542754	1.12167	8.43042	0.0112877	0.0558458	1.25301
ENSMUSG00000032293	Ireb2	iron responsive element binding protein 2 [Source:MGI Symbol;Acc:MGI:1928268]	-0.542483	6.03369	23.1084	0.000257741	0.00523892	2.28076
ENSMUSG00000058806	Col13a1	collagen, type XIII, alpha 1 [Source:MGI Symbol;Acc:MGI:1277201]	-0.542369	3.28747	7.70565	0.0145554	0.0667499	1.17555
ENSMUSG00000001666	Ddt	D-dopachrome tautomerase [Source:MGI Symbol;Acc:MGI:1298381]	-0.541885	6.22403	29.7292	7.70159e-05	0.00266707	2.57397
ENSMUSG00000031016	Wee1	WEE 1 homolog 1 (S. pombe) [Source:MGI Symbol;Acc:MGI:103075]	-0.541468	2.7658	1.73173	0.208748	0.379653	0.420613
ENSMUSG00000107096	Gm43597	predicted gene 43597 [Source:MGI Symbol;Acc:MGI:5663734]	-0.541239	2.30119	5.87477	0.0290594	0.103737	0.984067
ENSMUSG00000015750	Aph1a	aph1 homolog A, gamma secretase subunit [Source:MGI Symbol;Acc:MGI:2385110]	-0.541194	4.94501	28.1037	0.000101711	0.00308332	2.51098
ENSMUSG00000075054	Yae1d1	Yae1 domain containing 1 [Source:MGI Symbol;Acc:MGI:1914258]	-0.541183	3.30786	24.2026	0.000208018	0.00460906	2.33639
ENSMUSG00000002578	Ikzf4	IKAROS family zinc finger 4 [Source:MGI Symbol;Acc:MGI:1343139]	-0.540496	0.221868	2.4108	0.142191	0.296569	0.527875
ENSMUSG00000032309	Fbxo22	F-box protein 22 [Source:MGI Symbol;Acc:MGI:1926014]	-0.540296	5.56574	9.63132	0.00756086	0.0430962	1.36556
ENSMUSG00000025505	Tmem80	transmembrane protein 80 [Source:MGI Symbol;Acc:MGI:1918698]	-0.540281	3.2554	11.6177	0.00409085	0.0287977	1.54064
ENSMUSG00000057894	Zfp329	zinc finger protein 329 [Source:MGI Symbol;Acc:MGI:1921283]	-0.540016	2.27542	8.41004	0.0113671	0.0560707	1.25126
ENSMUSG00000020228	Helb	helicase (DNA) B [Source:MGI Symbol;Acc:MGI:2152895]	-0.5391	3.81062	29.8613	7.53313e-05	0.00264604	2.5774
ENSMUSG00000114797	Gm49336	predicted gene, 49336 [Source:MGI Symbol;Acc:MGI:6121524]	-0.538878	2.98894	12.764	0.00293888	0.0231833	1.63482
ENSMUSG00000035049	Rrp12	ribosomal RNA processing 12 homolog (S. cerevisiae) [Source:MGI Symbol;Acc:MGI:2147437]	-0.537912	3.49417	5.36261	0.0357815	0.119592	0.922299
ENSMUSG00000028444	Cntfr	ciliary neurotrophic factor receptor [Source:MGI Symbol;Acc:MGI:99605]	-0.536339	1.90115	7.45788	0.0159144	0.0702171	1.15356
ENSMUSG00000090935	Synj2bp	synaptojanin 2 binding protein [Source:MGI Symbol;Acc:MGI:1344347]	-0.535248	5.27715	25.9039	0.000150912	0.00392044	2.40667
ENSMUSG00000110397	Gm45540	predicted gene 45540 [Source:MGI Symbol;Acc:MGI:5791376]	-0.534718	1.03576	2.69458	0.122336	0.269836	0.568901
ENSMUSG00000040414	Slc25a28	solute carrier family 25, member 28 [Source:MGI Symbol;Acc:MGI:2180509]	-0.534454	4.36873	16.378	0.00113711	0.0126491	1.89794
ENSMUSG00000017697	Ada	adenosine deaminase [Source:MGI Symbol;Acc:MGI:87916]	-0.534382	1.69826	6.23345	0.0252226	0.0946038	1.02409
ENSMUSG00000024254	Abcg8	ATP binding cassette subfamily G member 8 [Source:MGI Symbol;Acc:MGI:1914720]	-0.534138	6.77881	8.30601	0.011783	0.05762	1.23943
ENSMUSG00000031701	Dnaja2	DnaJ heat shock protein family (Hsp40) member A2 [Source:MGI Symbol;Acc:MGI:1931882]	-0.533626	6.72851	39.3953	1.78574e-05	0.00120926	2.91748
ENSMUSG00000083863	Gm13341	predicted gene 13341 [Source:MGI Symbol;Acc:MGI:3650228]	-0.533222	0.48926	2.20261	0.159328	0.319015	0.496189
ENSMUSG00000050953	Gja1	gap junction protein, alpha 1 [Source:MGI Symbol;Acc:MGI:95713]	-0.532907	2.72034	5.87432	0.0290646	0.103737	0.984067
ENSMUSG00000087439	Gm15788	predicted gene 15788 [Source:MGI Symbol;Acc:MGI:3783230]	-0.532242	0.131972	0.811504	0.38249	0.563043	0.249458
ENSMUSG00000071547	Nt5dc2	5'-nucleotidase domain containing 2 [Source:MGI Symbol;Acc:MGI:1917271]	-0.53067	2.68148	8.49336	0.0110463	0.0549229	1.26025
ENSMUSG00000031352	Hccs	holocytochrome c synthetase [Source:MGI Symbol;Acc:MGI:106911]	-0.529716	3.4037	21.1689	0.000383216	0.00645252	2.19027
ENSMUSG00000004394	Tmed4	transmembrane p24 trafficking protein 4 [Source:MGI Symbol;Acc:MGI:1915070]	-0.529225	6.12538	6.581	0.0220555	0.086746	1.06175
ENSMUSG00000030987	Stim1	stromal interaction molecule 1 [Source:MGI Symbol;Acc:MGI:107476]	-0.529186	5.43988	29.0237	8.67812e-05	0.00286378	2.54306
ENSMUSG00000031482	Slc25a15	solute carrier family 25 (mitochondrial carrier ornithine transporter), member 15 [Source:MGI Symbol;Acc:MGI:1342274]	-0.5291	8.83398	7.62646	0.0149746	0.0678487	1.16846
ENSMUSG00000067424	Zfp563	zinc finger protein 563 [Source:MGI Symbol;Acc:MGI:2677168]	-0.528489	2.26832	20.0914	0.000482502	0.00751497	2.12407
ENSMUSG00000074909	Ranbp6	RAN binding protein 6 [Source:MGI Symbol;Acc:MGI:2683212]	-0.528375	3.60641	13.1837	0.00261388	0.0213287	1.67104
ENSMUSG00000031169	Porcn	porcupine O-acyltransferase [Source:MGI Symbol;Acc:MGI:1890212]	-0.528099	2.18273	5.47549	0.0341562	0.116185	0.934849
ENSMUSG00000031379	Pir	pirin [Source:MGI Symbol;Acc:MGI:1916906]	-0.527877	3.94874	20.5937	0.000432966	0.00696097	2.15733
ENSMUSG00000033972	Zfp944	zinc finger protein 944 [Source:MGI Symbol;Acc:MGI:2442394]	-0.52707	2.61228	6.64585	0.0215169	0.0852467	1.06932
ENSMUSG00000118168	Gm36419	predicted gene, 36419 [Source:MGI Symbol;Acc:MGI:5595578]	-0.52694	4.44496	7.16676	0.0177027	0.0749746	1.12509
ENSMUSG00000089671	Gm16537	predicted gene 16537 [Source:MGI Symbol;Acc:MGI:4414957]	-0.526453	1.08184	0.896824	0.359252	0.54094	0.266851
ENSMUSG00000054237	Fra10ac1	FRA10AC1 homolog (human) [Source:MGI Symbol;Acc:MGI:1917817]	-0.525849	3.49892	24.9398	0.000180686	0.00428013	2.36854
ENSMUSG00000024298	Zfp871	zinc finger protein 871 [Source:MGI Symbol;Acc:MGI:1921793]	-0.525736	6.1074	10.4139	0.00589586	0.0366031	1.43648
ENSMUSG00000020205	Phlda1	pleckstrin homology like domain, family A, member 1 [Source:MGI Symbol;Acc:MGI:1096880]	-0.525638	4.70202	7.41639	0.016156	0.0709317	1.14916
ENSMUSG00000024231	Cul2	cullin 2 [Source:MGI Symbol;Acc:MGI:1918995]	-0.525598	4.62768	15.5295	0.00140501	0.0143143	1.84423
ENSMUSG00000079015	Serpina1c	serine (or cysteine) peptidase inhibitor, clade A, member 1C [Source:MGI Symbol;Acc:MGI:891969]	-0.525529	10.4546	5.84108	0.0294535	0.104604	0.980453
ENSMUSG00000038510	Rpf2	ribosome production factor 2 homolog [Source:MGI Symbol;Acc:MGI:1914489]	-0.525482	2.83286	12.1875	0.00346377	0.0258357	1.58778
ENSMUSG00000022742	Cpox	coproporphyrinogen oxidase [Source:MGI Symbol;Acc:MGI:104841]	-0.52471	7.37405	23.6982	0.000229435	0.00485809	2.31353
ENSMUSG00000024234	Mtpap	mitochondrial poly(A) polymerase [Source:MGI Symbol;Acc:MGI:1914690]	-0.522633	3.24679	16.8803	0.00100624	0.0116014	1.93549
ENSMUSG00000039221	Rpl22l1	ribosomal protein L22 like 1 [Source:MGI Symbol;Acc:MGI:1915278]	-0.522156	3.93698	6.25969	0.0249658	0.0940654	1.02657
ENSMUSG00000096768	Gm47283	predicted gene, 47283 [Source:MGI Symbol;Acc:MGI:6096131]	-0.521949	1.12438	4.14313	0.0606323	0.168128	0.774359
ENSMUSG00000044501	Zfp758	zinc finger protein 758 [Source:MGI Symbol;Acc:MGI:2385044]	-0.521814	1.39968	5.25443	0.0374245	0.123265	0.909162
ENSMUSG00000026662	Sephs1	selenophosphate synthetase 1 [Source:MGI Symbol;Acc:MGI:1923580]	-0.521463	4.88026	22.9074	0.000268283	0.00530605	2.27523
ENSMUSG00000019851	Perp	PERP, TP53 apoptosis effector [Source:MGI Symbol;Acc:MGI:1929938]	-0.521157	6.37228	18.412	0.000701892	0.00929392	2.0318
ENSMUSG00000058704	Memo1	mediator of cell motility 1 [Source:MGI Symbol;Acc:MGI:1924140]	-0.520328	4.00494	15.2715	0.00150031	0.0148338	1.82875
ENSMUSG00000033715	Akr1c14	aldo-keto reductase family 1, member C14 [Source:MGI Symbol;Acc:MGI:2145458]	-0.519997	7.25782	1.96886	0.181756	0.346919	0.459772
ENSMUSG00000046010	Zfp830	zinc finger protein 830 [Source:MGI Symbol;Acc:MGI:1914233]	-0.51997	2.80698	11.4853	0.00425451	0.0295987	1.52873
ENSMUSG00000039662	Icmt	isoprenylcysteine carboxyl methyltransferase [Source:MGI Symbol;Acc:MGI:1888594]	-0.519667	5.45834	63.1027	1.23073e-06	0.000300684	3.52189
ENSMUSG00000112294	Gm4129	predicted gene 4129 [Source:MGI Symbol;Acc:MGI:3782305]	-0.519578	0.39294	4.05416	0.0631368	0.172746	0.762592
ENSMUSG00000023087	Noct	nocturnin [Source:MGI Symbol;Acc:MGI:109382]	-0.519262	5.25001	1.39905	0.256038	0.435409	0.361103
ENSMUSG00000089774	Slc5a3	solute carrier family 5 (inositol transporters), member 3 [Source:MGI Symbol;Acc:MGI:1858226]	-0.518834	1.86261	4.60053	0.0494652	0.147873	0.83011
ENSMUSG00000026374	Tsn	translin [Source:MGI Symbol;Acc:MGI:109263]	-0.51879	5.07887	39.806	1.68858e-05	0.00119544	2.92247
ENSMUSG00000025049	Taf5	TATA-box binding protein associated factor 5 [Source:MGI Symbol;Acc:MGI:2442144]	-0.518374	1.91703	3.45938	0.0834361	0.208758	0.680357
ENSMUSG00000022941	Ripply3	ripply transcriptional repressor 3 [Source:MGI Symbol;Acc:MGI:2181192]	-0.518299	1.05373	8.25563	0.0119906	0.0582243	1.2349
ENSMUSG00000015217	Hmgb3	high mobility group box 3 [Source:MGI Symbol;Acc:MGI:1098219]	-0.518287	2.85618	8.86515	0.00973593	0.0505036	1.29668
ENSMUSG00000027957	Slc35a3	solute carrier family 35 (UDP-N-acetylglucosamine (UDP-GlcNAc) transporter), member 3 [Source:MGI Symbol;Acc:MGI:1917648]	-0.517868	5.32418	19.5513	0.000543128	0.00807562	2.09282
ENSMUSG00000109408	A930037H05Rik	RIKEN cDNA A930037H05 gene [Source:MGI Symbol;Acc:MGI:1925689]	-0.517319	0.506085	4.18394	0.0595227	0.166178	0.779427
ENSMUSG00000028982	Slc25a33	solute carrier family 25, member 33 [Source:MGI Symbol;Acc:MGI:1917806]	-0.517098	3.90957	4.27197	0.0572101	0.161964	0.790581
ENSMUSG00000044982	Sft2d3	SFT2 domain containing 3 [Source:MGI Symbol;Acc:MGI:1914408]	-0.517084	1.96557	6.06329	0.0269642	0.0989218	1.00471
ENSMUSG00000074876	Spata5l1	spermatogenesis associated 5-like 1 [Source:MGI Symbol;Acc:MGI:3036261]	-0.517014	1.49106	7.96412	0.0132785	0.0624575	1.20442
ENSMUSG00000024986	Hhex	hematopoietically expressed homeobox [Source:MGI Symbol;Acc:MGI:96086]	-0.516426	5.76503	2.07501	0.171111	0.334385	0.475753
ENSMUSG00000089889	0610040B10Rik	RIKEN cDNA 0610040B10 gene [Source:MGI Symbol;Acc:MGI:1914922]	-0.516236	1.07185	3.95764	0.0659939	0.177945	0.749714
ENSMUSG00000090000	Ier3ip1	immediate early response 3 interacting protein 1 [Source:MGI Symbol;Acc:MGI:1913441]	-0.516153	1.93401	8.12494	0.0125493	0.0600478	1.2215
ENSMUSG00000027374	Mrps5	mitochondrial ribosomal protein S5 [Source:MGI Symbol;Acc:MGI:1924971]	-0.516072	5.07656	33.7471	4.04398e-05	0.00194548	2.71097
ENSMUSG00000030562	Nox4	NADPH oxidase 4 [Source:MGI Symbol;Acc:MGI:1354184]	-0.515947	3.05518	0.962598	0.342725	0.524614	0.28016
ENSMUSG00000027598	Itch	itchy, E3 ubiquitin protein ligase [Source:MGI Symbol;Acc:MGI:1202301]	-0.515819	5.97705	12.3447	0.00331071	0.0250768	1.60073
ENSMUSG00000027905	Ddx20	DEAD (Asp-Glu-Ala-Asp) box polypeptide 20 [Source:MGI Symbol;Acc:MGI:1858415]	-0.515811	3.35764	14.6243	0.00177367	0.0164925	1.78271
ENSMUSG00000118516	AC118710.1	cytochrome P450, family 2, subfamily d, polypeptide 13, pseudogene	-0.515645	7.97022	8.24859	0.01202	0.0582985	1.23434
ENSMUSG00000037075	Rnf139	ring finger protein 139 [Source:MGI Symbol;Acc:MGI:1923091]	-0.515644	4.84714	16.8776	0.00100689	0.0116014	1.93549
ENSMUSG00000066042	Med18	mediator complex subunit 18 [Source:MGI Symbol;Acc:MGI:1914469]	-0.514449	0.871738	6.62398	0.0216968	0.0858229	1.0664
ENSMUSG00000022391	Rangap1	RAN GTPase activating protein 1 [Source:MGI Symbol;Acc:MGI:103071]	-0.514326	5.56276	14.152	0.00200932	0.0179728	1.74538
ENSMUSG00000040660	Cyp2b9	cytochrome P450, family 2, subfamily b, polypeptide 9 [Source:MGI Symbol;Acc:MGI:88600]	-0.514262	8.98111	5.82978	0.0295871	0.104803	0.979626
ENSMUSG00000102555	6430511E19Rik	RIKEN cDNA 6430511E19 gene [Source:MGI Symbol;Acc:MGI:2443259]	-0.513972	0.553952	2.94542	0.10754	0.248001	0.605547
ENSMUSG00000052392	Acot4	acyl-CoA thioesterase 4 [Source:MGI Symbol;Acc:MGI:2159621]	-0.51355	7.90167	3.77418	0.0718588	0.188616	0.724421
ENSMUSG00000021759	Plpp1	phospholipid phosphatase 1 [Source:MGI Symbol;Acc:MGI:108412]	-0.513252	4.06307	11.3623	0.00441344	0.0302816	1.51882
ENSMUSG00000013662	Atad1	ATPase family, AAA domain containing 1 [Source:MGI Symbol;Acc:MGI:1915229]	-0.513113	5.35437	28.721	9.13998e-05	0.00290521	2.53682
ENSMUSG00000024026	Glo1	glyoxalase 1 [Source:MGI Symbol;Acc:MGI:95742]	-0.512722	7.45128	6.78748	0.020393	0.0821521	1.08538
ENSMUSG00000063275	Hacd1	3-hydroxyacyl-CoA dehydratase 1 [Source:MGI Symbol;Acc:MGI:1353592]	-0.512137	2.2639	5.95157	0.0281838	0.101847	0.99205
ENSMUSG00000091387	Gcnt4	glucosaminyl (N-acetyl) transferase 4, core 2 (beta-1,6-N-acetylglucosaminyltransferase) [Source:MGI Symbol;Acc:MGI:2684919]	-0.512134	2.96465	4.10186	0.0617792	0.170403	0.768522
ENSMUSG00000032279	Idh3a	isocitrate dehydrogenase 3 (NAD+) alpha [Source:MGI Symbol;Acc:MGI:1915084]	-0.511733	5.56988	13.3722	0.00248144	0.0206203	1.6857
ENSMUSG00000028127	Abcd3	ATP-binding cassette, sub-family D (ALD), member 3 [Source:MGI Symbol;Acc:MGI:1349216]	-0.511618	9.56895	11.6739	0.00402347	0.0285492	1.54441
ENSMUSG00000027076	Timm10	translocase of inner mitochondrial membrane 10 [Source:MGI Symbol;Acc:MGI:1353429]	-0.511475	4.04245	10.3439	0.00602629	0.0371753	1.42975
ENSMUSG00000003053	Cyp2c29	cytochrome P450, family 2, subfamily c, polypeptide 29 [Source:MGI Symbol;Acc:MGI:103238]	-0.511404	9.31444	3.01305	0.103929	0.241957	0.616262
ENSMUSG00000028909	Ptpru	protein tyrosine phosphatase, receptor type, U [Source:MGI Symbol;Acc:MGI:1321151]	-0.511027	0.208567	2.78336	0.116832	0.262009	0.581683
ENSMUSG00000059839	Zfp874b	zinc finger protein 874b [Source:MGI Symbol;Acc:MGI:3040702]	-0.510904	2.66726	9.55418	0.00775248	0.043725	1.35927
ENSMUSG00000074158	Zfp976	zinc finger protein 976 [Source:MGI Symbol;Acc:MGI:3036263]	-0.510863	1.58859	4.98338	0.0419438	0.133594	0.874213
ENSMUSG00000106019	Gm43672	predicted gene 43672 [Source:MGI Symbol;Acc:MGI:5663809]	-0.51002	2.40485	2.58694	0.129439	0.279421	0.553742
ENSMUSG00000024999	Noc3l	NOC3 like DNA replication regulator [Source:MGI Symbol;Acc:MGI:1932610]	-0.509951	2.97842	14.4457	0.00185884	0.0170303	1.76878
ENSMUSG00000108969	Gm45044	predicted gene 45044 [Source:MGI Symbol;Acc:MGI:5753620]	-0.509456	2.17763	1.26686	0.27876	0.460107	0.337141
ENSMUSG00000030731	Syt3	synaptotagmin III [Source:MGI Symbol;Acc:MGI:99665]	-0.508991	1.6008	0.87479	0.365049	0.546827	0.26215
ENSMUSG00000020038	Cry1	cryptochrome 1 (photolyase-like) [Source:MGI Symbol;Acc:MGI:1270841]	-0.508923	3.37628	2.08089	0.170544	0.333543	0.476848
ENSMUSG00000085977	Gm5970	predicted gene 5970 [Source:MGI Symbol;Acc:MGI:3646761]	-0.508888	1.72212	3.81602	0.0704684	0.186092	0.730273
ENSMUSG00000001416	Cct3	chaperonin containing Tcp1, subunit 3 (gamma) [Source:MGI Symbol;Acc:MGI:104708]	-0.508824	6.51849	12.424	0.00323641	0.0247245	1.60687
ENSMUSG00000063884	Ptcd3	pentatricopeptide repeat domain 3 [Source:MGI Symbol;Acc:MGI:1917206]	-0.508001	5.01433	30.2157	7.10124e-05	0.00259463	2.58592
ENSMUSG00000021003	Galc	galactosylceramidase [Source:MGI Symbol;Acc:MGI:95636]	-0.507037	2.60127	11.8174	0.00385731	0.0276855	1.55775
ENSMUSG00000030724	Cd19	CD19 antigen [Source:MGI Symbol;Acc:MGI:88319]	-0.506954	0.638878	2.33682	0.148006	0.303824	0.517379
ENSMUSG00000097309	Gm17249	predicted gene, 17249 [Source:MGI Symbol;Acc:MGI:4936883]	-0.506501	0.821035	4.15888	0.0602012	0.16747	0.776063
ENSMUSG00000115222	Gm49747	predicted gene, 49747 [Source:MGI Symbol;Acc:MGI:6215240]	-0.506229	0.452497	5.70265	0.0311395	0.108592	0.964203
ENSMUSG00000021377	Dek	DEK oncogene (DNA binding) [Source:MGI Symbol;Acc:MGI:1926209]	-0.506015	4.78088	19.2314	0.000583132	0.0083998	2.07573
ENSMUSG00000032902	Slc16a1	solute carrier family 16 (monocarboxylic acid transporters), member 1 [Source:MGI Symbol;Acc:MGI:106013]	-0.505662	5.77879	5.83075	0.0295756	0.104803	0.979626
ENSMUSG00000026179	Pnkd	paroxysmal nonkinesiogenic dyskinesia [Source:MGI Symbol;Acc:MGI:1930773]	-0.505317	6.51544	7.68985	0.0146379	0.0670794	1.17341
ENSMUSG00000001436	Slc19a1	solute carrier family 19 (folate transporter), member 1 [Source:MGI Symbol;Acc:MGI:103182]	-0.505257	3.52807	8.89377	0.00964274	0.0501664	1.29959
ENSMUSG00000037455	Slc18b1	solute carrier family 18, subfamily B, member 1 [Source:MGI Symbol;Acc:MGI:1923556]	-0.505188	1.82707	3.82475	0.0701825	0.185663	0.731274
ENSMUSG00000115186	Gm49417	predicted gene, 49417 [Source:MGI Symbol;Acc:MGI:6155048]	-0.504806	2.1509	4.90426	0.0433815	0.135778	0.867169
ENSMUSG00000085894	Gm15832	predicted gene 15832 [Source:MGI Symbol;Acc:MGI:3834078]	-0.504648	1.35059	5.90642	0.0286948	0.103082	0.986817
ENSMUSG00000079057	Cyp4v3	cytochrome P450, family 4, subfamily v, polypeptide 3 [Source:MGI Symbol;Acc:MGI:2142763]	-0.504311	7.54919	8.13881	0.0124886	0.0598789	1.22273
ENSMUSG00000025271	Pfkfb1	6-phosphofructo-2-kinase/fructose-2,6-biphosphatase 1 [Source:MGI Symbol;Acc:MGI:107816]	-0.504299	5.3424	5.22471	0.0378911	0.124322	0.90545
ENSMUSG00000045287	Rtn4rl1	reticulon 4 receptor-like 1 [Source:MGI Symbol;Acc:MGI:2661375]	-0.504016	3.79602	4.08928	0.0621339	0.17094	0.767155
ENSMUSG00000028180	Zranb2	zinc finger, RAN-binding domain containing 2 [Source:MGI Symbol;Acc:MGI:1858211]	-0.503509	4.79641	18.2863	0.000722451	0.00946555	2.02385
ENSMUSG00000031791	Tmem38a	transmembrane protein 38A [Source:MGI Symbol;Acc:MGI:1921416]	-0.502672	1.79527	7.50978	0.015618	0.0695024	1.158
ENSMUSG00000087478	4930506C21Rik	RIKEN cDNA 4930506C21 gene [Source:MGI Symbol;Acc:MGI:1922310]	-0.50259	0.770103	2.9655	0.106452	0.246358	0.608433
ENSMUSG00000050714	Zbtb26	zinc finger and BTB domain containing 26 [Source:MGI Symbol;Acc:MGI:2444402]	-0.502332	1.97107	6.65009	0.0214823	0.0851635	1.06975
ENSMUSG00000035247	Hectd1	HECT domain E3 ubiquitin protein ligase 1 [Source:MGI Symbol;Acc:MGI:2384768]	-0.502093	7.97888	10.1428	0.00641976	0.0385867	1.41356
ENSMUSG00000093606	B130034C11Rik	RIKEN cDNA B130034C11 gene [Source:MGI Symbol;Acc:MGI:3041186]	-0.501763	0.327072	1.72945	0.209032	0.379892	0.42034
ENSMUSG00000026778	Prkcq	protein kinase C, theta [Source:MGI Symbol;Acc:MGI:97601]	-0.50124	0.98345	5.86709	0.0291488	0.103888	0.983433
ENSMUSG00000025050	Pcgf6	polycomb group ring finger 6 [Source:MGI Symbol;Acc:MGI:1918291]	-0.50055	2.70094	10.024	0.00666597	0.039608	1.40222
ENSMUSG00000022723	Crybg3	beta-gamma crystallin domain containing 3 [Source:MGI Symbol;Acc:MGI:2676311]	-0.500318	4.15354	9.42007	0.00809902	0.0449656	1.34712
ENSMUSG00000022551	Cyc1	cytochrome c-1 [Source:MGI Symbol;Acc:MGI:1913695]	-0.500085	7.70437	19.2322	0.000583026	0.0083998	2.07573
ENSMUSG00000028690	Mmachc	methylmalonic aciduria cblC type, with homocystinuria [Source:MGI Symbol;Acc:MGI:1914346]	-0.499668	4.02766	14.5914	0.001789	0.0165855	1.78027
ENSMUSG00000020309	Chac2	ChaC, cation transport regulator 2 [Source:MGI Symbol;Acc:MGI:1915294]	-0.49949	3.6646	8.52028	0.0109448	0.0546365	1.26252
ENSMUSG00000051705	Senp8	SUMO/sentrin specific peptidase 8 [Source:MGI Symbol;Acc:MGI:1918849]	-0.49943	1.07091	6.36944	0.0239243	0.0911611	1.04019
ENSMUSG00000051235	Gen1	GEN1, Holliday junction 5' flap endonuclease [Source:MGI Symbol;Acc:MGI:2443149]	-0.498609	0.27336	4.09853	0.0618729	0.170549	0.76815
ENSMUSG00000085704	4921531C22Rik	RIKEN cDNA 4921531C22 gene [Source:MGI Symbol;Acc:MGI:1913980]	-0.498458	0.751426	2.76583	0.117894	0.263207	0.579702
ENSMUSG00000032342	Mto1	mitochondrial tRNA translation optimization 1 [Source:MGI Symbol;Acc:MGI:1915541]	-0.498407	3.82491	17.5169	0.000864383	0.0106665	1.97198
ENSMUSG00000028229	Rmdn1	regulator of microtubule dynamics 1 [Source:MGI Symbol;Acc:MGI:1913552]	-0.497722	3.54214	9.2011	0.0087039	0.047462	1.32365
ENSMUSG00000113630	4930404H11Rik	RIKEN cDNA 4930404H11 gene [Source:MGI Symbol;Acc:MGI:1921065]	-0.497532	1.56771	4.86388	0.0441375	0.137087	0.863002
ENSMUSG00000032047	Acat1	acetyl-Coenzyme A acetyltransferase 1 [Source:MGI Symbol;Acc:MGI:87870]	-0.49635	9.36265	5.76526	0.0303634	0.106676	0.971932
ENSMUSG00000031201	Brcc3	BRCA1/BRCA2-containing complex, subunit 3 [Source:MGI Symbol;Acc:MGI:2389572]	-0.496335	4.15688	22.9769	0.000264586	0.00526637	2.27849
ENSMUSG00000024304	Cdh2	cadherin 2 [Source:MGI Symbol;Acc:MGI:88355]	-0.496219	6.0279	12.8589	0.00286153	0.02271	1.64378
ENSMUSG00000021474	Sfxn1	sideroflexin 1 [Source:MGI Symbol;Acc:MGI:2137677]	-0.496	6.79781	15.2691	0.00150123	0.0148338	1.82875
ENSMUSG00000097589	Dleu2	deleted in lymphocytic leukemia, 2 [Source:MGI Symbol;Acc:MGI:1934030]	-0.495668	3.33058	5.29432	0.0368087	0.121816	0.914297
ENSMUSG00000084880	Tomm6os	translocase of outer mitochondrial membrane 6, opposite strand [Source:MGI Symbol;Acc:MGI:3705171]	-0.495667	0.656498	2.88628	0.110823	0.252997	0.596885
ENSMUSG00000020482	Ccdc117	coiled-coil domain containing 117 [Source:MGI Symbol;Acc:MGI:2144383]	-0.495383	4.69669	11.9383	0.00372332	0.0270309	1.56814
ENSMUSG00000028419	Chmp5	charged multivesicular body protein 5 [Source:MGI Symbol;Acc:MGI:1924209]	-0.495342	5.10395	36.6324	2.63272e-05	0.00149108	2.8265
ENSMUSG00000000561	Wdr77	WD repeat domain 77 [Source:MGI Symbol;Acc:MGI:1917715]	-0.495068	3.59479	11.0705	0.0048184	0.0322646	1.49127
ENSMUSG00000034785	Dio1	deiodinase, iodothyronine, type I [Source:MGI Symbol;Acc:MGI:94896]	-0.494757	7.03317	4.38899	0.0542982	0.156428	0.805686
ENSMUSG00000007097	Atp1a2	ATPase, Na+/K+ transporting, alpha 2 polypeptide [Source:MGI Symbol;Acc:MGI:88106]	-0.494709	0.962906	2.09528	0.169167	0.331783	0.479145
ENSMUSG00000066415	Msl2	MSL complex subunit 2 [Source:MGI Symbol;Acc:MGI:1925103]	-0.494693	4.30146	20.5832	0.000433941	0.00696766	2.15691
ENSMUSG00000049657	Zbtb5	zinc finger and BTB domain containing 5 [Source:MGI Symbol;Acc:MGI:1924601]	-0.494551	3.14673	14.0393	0.00207076	0.018325	1.73696
ENSMUSG00000112545	1300014J16Rik	RIKEN cDNA 1300014J16 gene [Source:MGI Symbol;Acc:MGI:1921410]	-0.494014	1.1259	5.86393	0.0291855	0.103956	0.98315
ENSMUSG00000033634	Nat8f2	N-acetyltransferase 8 (GCN5-related) family member 2 [Source:MGI Symbol;Acc:MGI:2136446]	-0.493664	9.65736	10.2692	0.00616918	0.0377174	1.42346
ENSMUSG00000069206	Zfp874a	zinc finger protein 874a [Source:MGI Symbol;Acc:MGI:3040703]	-0.49353	4.0995	15.4369	0.0014384	0.0144669	1.83963
ENSMUSG00000030042	Pole4	polymerase (DNA-directed), epsilon 4 (p12 subunit) [Source:MGI Symbol;Acc:MGI:1914229]	-0.492859	4.5077	12.3633	0.00329305	0.025016	1.60178
ENSMUSG00000043091	Tuba1c	tubulin, alpha 1C [Source:MGI Symbol;Acc:MGI:1095409]	-0.492764	4.90058	9.51672	0.00784751	0.0439461	1.35708
ENSMUSG00000063455	D630045J12Rik	RIKEN cDNA D630045J12 gene [Source:MGI Symbol;Acc:MGI:2669829]	-0.492283	2.10735	3.83103	0.0699776	0.18542	0.731844
ENSMUSG00000097061	9330151L19Rik	RIKEN cDNA 9330151L19 gene [Source:MGI Symbol;Acc:MGI:3041168]	-0.49149	2.32635	6.95736	0.0191333	0.0787322	1.10385
ENSMUSG00000049422	Chchd10	coiled-coil-helix-coiled-coil-helix domain containing 10 [Source:MGI Symbol;Acc:MGI:2143558]	-0.491293	8.51291	12.1783	0.00347298	0.0258657	1.58728
ENSMUSG00000000355	Mcts1	malignant T cell amplified sequence 1 [Source:MGI Symbol;Acc:MGI:1916245]	-0.491287	4.11953	15.8588	0.00129328	0.0135985	1.86651
ENSMUSG00000025326	Ube3a	ubiquitin protein ligase E3A [Source:MGI Symbol;Acc:MGI:105098]	-0.490959	5.29388	14.2492	0.00195802	0.0177175	1.7516
ENSMUSG00000066150	Slc31a1	solute carrier family 31, member 1 [Source:MGI Symbol;Acc:MGI:1333843]	-0.490358	7.03516	15.9912	0.00125124	0.0133976	1.87297
ENSMUSG00000018770	Atp5g3	ATP synthase, H+ transporting, mitochondrial F0 complex, subunit C3 (subunit 9) [Source:MGI Symbol;Acc:MGI:2442035]	-0.489967	8.4136	10.6692	0.00544703	0.0347161	1.45947
ENSMUSG00000030722	Nfatc2ip	nuclear factor of activated T cells, cytoplasmic, calcineurin dependent 2 interacting protein [Source:MGI Symbol;Acc:MGI:1329015]	-0.489819	1.67795	5.38826	0.0354045	0.118733	0.925427
ENSMUSG00000097944	A130014A01Rik	RIKEN cDNA A130014A01 gene [Source:MGI Symbol;Acc:MGI:3028043]	-0.488375	1.54136	7.3325	0.0166577	0.0722563	1.14112
ENSMUSG00000027947	Il6ra	interleukin 6 receptor, alpha [Source:MGI Symbol;Acc:MGI:105304]	-0.488161	6.76148	2.03434	0.175093	0.339346	0.469357
ENSMUSG00000032757	Bet1	Bet1 golgi vesicular membrane trafficking protein [Source:MGI Symbol;Acc:MGI:1343104]	-0.488057	4.68691	28.6442	9.26152e-05	0.0029102	2.53608
ENSMUSG00000053846	Lipg	lipase, endothelial [Source:MGI Symbol;Acc:MGI:1341803]	-0.487814	5.50283	1.72198	0.209965	0.380865	0.419228
ENSMUSG00000028577	Plaa	phospholipase A2, activating protein [Source:MGI Symbol;Acc:MGI:104810]	-0.487285	5.53028	21.2481	0.00037689	0.00637185	2.19573
ENSMUSG00000085241	Snhg3	small nucleolar RNA host gene 3 [Source:MGI Symbol;Acc:MGI:2684817]	-0.487107	1.55879	3.53703	0.0803852	0.203254	0.69196
ENSMUSG00000031245	Hmgn5	high-mobility group nucleosome binding domain 5 [Source:MGI Symbol;Acc:MGI:1355295]	-0.486841	5.02976	15.6333	0.00136863	0.0140935	1.85098
ENSMUSG00000107881	Gm44250	predicted gene, 44250 [Source:MGI Symbol;Acc:MGI:5690642]	-0.486776	6.04383	12.5463	0.0031256	0.0241388	1.61729
ENSMUSG00000100801	Gm15459	predicted gene 15459 [Source:MGI Symbol;Acc:MGI:3705702]	-0.486679	2.95133	4.0461	0.0633698	0.173155	0.761565
ENSMUSG00000029447	Cct6a	chaperonin containing Tcp1, subunit 6a (zeta) [Source:MGI Symbol;Acc:MGI:107943]	-0.486614	6.74615	19.4269	0.000558307	0.00826188	2.08292
ENSMUSG00000031657	Heatr3	HEAT repeat containing 3 [Source:MGI Symbol;Acc:MGI:2444491]	-0.486349	4.85272	21.8679	0.00033132	0.00595853	2.22486
ENSMUSG00000026409	Pfkfb2	6-phosphofructo-2-kinase/fructose-2,6-biphosphatase 2 [Source:MGI Symbol;Acc:MGI:107815]	-0.486221	4.47755	3.44904	0.0838526	0.209547	0.678718
ENSMUSG00000021811	Dnajc9	DnaJ heat shock protein family (Hsp40) member C9 [Source:MGI Symbol;Acc:MGI:1915326]	-0.48567	2.03836	8.49335	0.0110463	0.0549229	1.26025
ENSMUSG00000020051	Pah	phenylalanine hydroxylase [Source:MGI Symbol;Acc:MGI:97473]	-0.485307	9.97242	8.19422	0.0122495	0.0590211	1.22899
ENSMUSG00000044026	Slc35g1	solute carrier family 35, member G1 [Source:MGI Symbol;Acc:MGI:2444789]	-0.485182	5.48269	10.501	0.00573811	0.0359642	1.44413
ENSMUSG00000022401	Xpnpep3	X-prolyl aminopeptidase 3, mitochondrial [Source:MGI Symbol;Acc:MGI:2445217]	-0.485008	4.73656	17.5372	0.00086025	0.0106529	1.97253
ENSMUSG00000030019	Fbxl14	F-box and leucine-rich repeat protein 14 [Source:MGI Symbol;Acc:MGI:2141676]	-0.484351	2.90649	15.2238	0.00151872	0.0149376	1.82572
ENSMUSG00000038503	Mesd	mesoderm development LRP chaperone [Source:MGI Symbol;Acc:MGI:1891421]	-0.484044	4.16598	27.1788	0.000119746	0.0034221	2.46571
ENSMUSG00000018166	Erbb3	erb-b2 receptor tyrosine kinase 3 [Source:MGI Symbol;Acc:MGI:95411]	-0.483529	7.3198	14.8064	0.00169138	0.0160044	1.79576
ENSMUSG00000019558	Slc6a8	solute carrier family 6 (neurotransmitter transporter, creatine), member 8 [Source:MGI Symbol;Acc:MGI:2147834]	-0.482824	2.50573	7.2395	0.017235	0.0738218	1.13182
ENSMUSG00000021379	Id4	inhibitor of DNA binding 4 [Source:MGI Symbol;Acc:MGI:99414]	-0.482716	0.401948	1.48175	0.243068	0.419827	0.37693
ENSMUSG00000006715	Gmnn	geminin [Source:MGI Symbol;Acc:MGI:1927344]	-0.482664	2.61138	4.85829	0.0442434	0.137269	0.862427
ENSMUSG00000022003	Slc25a30	solute carrier family 25, member 30 [Source:MGI Symbol;Acc:MGI:1914804]	-0.481511	5.1463	3.33034	0.0888178	0.217079	0.663382
ENSMUSG00000043993	2900052L18Rik	RIKEN cDNA 2900052L18 gene [Source:MGI Symbol;Acc:MGI:1924085]	-0.48144	1.69056	3.92981	0.0668458	0.179465	0.746019
ENSMUSG00000030560	Ctsc	cathepsin C [Source:MGI Symbol;Acc:MGI:109553]	-0.481378	6.15955	5.44789	0.0345456	0.116917	0.932121
ENSMUSG00000020706	Ftsj3	FtsJ RNA methyltransferase homolog 3 (E. coli) [Source:MGI Symbol;Acc:MGI:1860295]	-0.480426	5.9145	10.3908	0.00593868	0.0368139	1.43399
ENSMUSG00000089726	Mir17hg	Mir17 host gene (non-protein coding) [Source:MGI Symbol;Acc:MGI:1923207]	-0.480383	1.36317	3.41383	0.0852898	0.211653	0.674375
ENSMUSG00000051375	Pcdh1	protocadherin 1 [Source:MGI Symbol;Acc:MGI:104692]	-0.479918	6.70824	9.76398	0.00724396	0.042001	1.37674
ENSMUSG00000118537	Shld3	shieldin complex subunit 3 [Source:MGI Symbol;Acc:MGI:6194609]	-0.47979	0.121861	2.0358	0.174949	0.339127	0.469638
ENSMUSG00000036745	Ttll7	tubulin tyrosine ligase-like family, member 7 [Source:MGI Symbol;Acc:MGI:1918142]	-0.479735	0.75488	3.41173	0.0853766	0.211784	0.674106
ENSMUSG00000032328	Tmem30a	transmembrane protein 30A [Source:MGI Symbol;Acc:MGI:106402]	-0.479671	6.46315	15.0116	0.00160383	0.0154483	1.81112
ENSMUSG00000022533	Atp13a3	ATPase type 13A3 [Source:MGI Symbol;Acc:MGI:2685387]	-0.479495	7.07791	12.2461	0.00340572	0.0256181	1.59145
ENSMUSG00000058317	Ube2e2	ubiquitin-conjugating enzyme E2E 2 [Source:MGI Symbol;Acc:MGI:2384997]	-0.479309	4.64868	8.03115	0.0129688	0.0613247	1.21236
ENSMUSG00000046667	Rbm12b1	RNA binding motif protein 12 B1 [Source:MGI Symbol;Acc:MGI:1919647]	-0.479247	2.8594	4.49709	0.0517623	0.152165	0.817685
ENSMUSG00000084799	Ino80dos	INO80 complex subunit D, opposite strand [Source:MGI Symbol;Acc:MGI:3651861]	-0.478934	0.210391	2.3723	0.145181	0.300547	0.522088
ENSMUSG00000042298	Ttc19	tetratricopeptide repeat domain 19 [Source:MGI Symbol;Acc:MGI:1920045]	-0.478646	3.64063	11.0126	0.00490382	0.0326572	1.48602
ENSMUSG00000031725	Ces1f	carboxylesterase 1F [Source:MGI Symbol;Acc:MGI:2142687]	-0.477859	8.28089	5.94855	0.0282176	0.101851	0.992033
ENSMUSG00000049858	Suox	sulfite oxidase [Source:MGI Symbol;Acc:MGI:2446117]	-0.477794	7.57963	17.1787	0.00093667	0.0112005	1.95076
ENSMUSG00000028165	Cisd2	CDGSH iron sulfur domain 2 [Source:MGI Symbol;Acc:MGI:1914256]	-0.477734	4.73489	20.8258	0.000412049	0.00673771	2.17149
ENSMUSG00000073555	Gm4951	predicted gene 4951 [Source:MGI Symbol;Acc:MGI:3644953]	-0.477485	6.23724	12.0857	0.00356718	0.0263063	1.57994
ENSMUSG00000073676	Hspe1	heat shock protein 1 (chaperonin 10) [Source:MGI Symbol;Acc:MGI:104680]	-0.477404	6.34847	14.1558	0.00200732	0.0179728	1.74538
ENSMUSG00000067889	Sptbn2	spectrin beta, non-erythrocytic 2 [Source:MGI Symbol;Acc:MGI:1313261]	-0.476916	6.74196	15.0957	0.00156946	0.0152539	1.81662
ENSMUSG00000020720	Psmd12	proteasome (prosome, macropain) 26S subunit, non-ATPase, 12 [Source:MGI Symbol;Acc:MGI:1914247]	-0.476651	6.23575	21.4102	0.000364317	0.00631347	2.19973
ENSMUSG00000078870	Gm14410	predicted gene 14410 [Source:MGI Symbol;Acc:MGI:3709158]	-0.476195	0.332367	3.32967	0.0888466	0.217091	0.663358
ENSMUSG00000040134	Rdh7	retinol dehydrogenase 7 [Source:MGI Symbol;Acc:MGI:1860517]	-0.475737	10.0113	17.9635	0.000778491	0.00992835	2.00312
ENSMUSG00000052748	Swt1	SWT1 RNA endoribonuclease homolog (S. cerevisiae) [Source:MGI Symbol;Acc:MGI:1914125]	-0.475479	3.77345	10.6965	0.00540147	0.0345545	1.4615
ENSMUSG00000050730	Arhgap42	Rho GTPase activating protein 42 [Source:MGI Symbol;Acc:MGI:1918794]	-0.475478	5.65616	7.79443	0.0141015	0.065269	1.18529
ENSMUSG00000028266	Lmo4	LIM domain only 4 [Source:MGI Symbol;Acc:MGI:109360]	-0.475444	3.11349	8.30784	0.0117755	0.0576061	1.23953
ENSMUSG00000019082	Slc25a22	solute carrier family 25 (mitochondrial carrier, glutamate), member 22 [Source:MGI Symbol;Acc:MGI:1915517]	-0.474851	8.52625	4.34684	0.0553264	0.158561	0.799802
ENSMUSG00000054469	Lclat1	lysocardiolipin acyltransferase 1 [Source:MGI Symbol;Acc:MGI:2684937]	-0.474669	5.71123	14.2051	0.00198114	0.0178876	1.74745
ENSMUSG00000037110	Ralgapa2	Ral GTPase activating protein, alpha subunit 2 (catalytic) [Source:MGI Symbol;Acc:MGI:3036245]	-0.474661	5.98001	14.5592	0.00180418	0.0166642	1.77821
ENSMUSG00000021418	Rpp40	ribonuclease P 40 subunit [Source:MGI Symbol;Acc:MGI:1346084]	-0.474531	2.29321	10.5483	0.00565461	0.0355653	1.44897
ENSMUSG00000028563	Tm2d1	TM2 domain containing 1 [Source:MGI Symbol;Acc:MGI:2137022]	-0.474071	2.74506	10.6625	0.00545829	0.0347701	1.45879
ENSMUSG00000090015	Gm15446	predicted gene 15446 [Source:MGI Symbol;Acc:MGI:3709333]	-0.473936	0.748903	3.82319	0.0702334	0.185704	0.731178
ENSMUSG00000027823	Gmps	guanine monophosphate synthetase [Source:MGI Symbol;Acc:MGI:2448526]	-0.473162	5.1634	12.103	0.00354934	0.0262461	1.58093
ENSMUSG00000020877	Scrn2	secernin 2 [Source:MGI Symbol;Acc:MGI:1343092]	-0.47316	4.92243	26.5673	0.000133671	0.00363298	2.43974
ENSMUSG00000027427	Polr3f	polymerase (RNA) III (DNA directed) polypeptide F [Source:MGI Symbol;Acc:MGI:1924086]	-0.473056	3.49417	12.7671	0.00293632	0.0231833	1.63482
ENSMUSG00000079737	3110001I22Rik	RIKEN cDNA 3110001I22 gene [Source:MGI Symbol;Acc:MGI:1913848]	-0.47246	1.43014	6.11971	0.0263717	0.0974469	1.01123
ENSMUSG00000109291	Gm2814	predicted gene 2814 [Source:MGI Symbol;Acc:MGI:3780984]	-0.472459	2.61232	1.57517	0.229438	0.403786	0.393849
ENSMUSG00000049323	Smcr8	Smith-Magenis syndrome chromosome region, candidate 8 homolog (human) [Source:MGI Symbol;Acc:MGI:2444720]	-0.472201	5.16424	12.8465	0.00287148	0.0227745	1.64255
ENSMUSG00000022747	St3gal6	ST3 beta-galactoside alpha-2,3-sialyltransferase 6 [Source:MGI Symbol;Acc:MGI:1888707]	-0.471779	2.99052	2.32736	0.148771	0.304581	0.516297
ENSMUSG00000043190	Rfesd	Rieske (Fe-S) domain containing [Source:MGI Symbol;Acc:MGI:2145198]	-0.47161	2.83666	9.17455	0.0087807	0.0476721	1.32174
ENSMUSG00000035762	Tmem161b	transmembrane protein 161B [Source:MGI Symbol;Acc:MGI:1919995]	-0.471439	2.92961	5.3736	0.0356194	0.119114	0.924036
ENSMUSG00000031355	Arhgap6	Rho GTPase activating protein 6 [Source:MGI Symbol;Acc:MGI:1196332]	-0.47109	2.14476	2.57436	0.130303	0.280652	0.551832
ENSMUSG00000045268	Zfp691	zinc finger protein 691 [Source:MGI Symbol;Acc:MGI:3041163]	-0.471036	2.85817	9.29003	0.00845217	0.0464963	1.33258
ENSMUSG00000045282	Tmem86b	transmembrane protein 86B [Source:MGI Symbol;Acc:MGI:1915505]	-0.470984	5.60682	6.01675	0.0274646	0.100032	0.999861
ENSMUSG00000075273	Ttc30b	tetratricopeptide repeat domain 30B [Source:MGI Symbol;Acc:MGI:1919671]	-0.469996	2.01292	6.25297	0.0250313	0.0941696	1.02609
ENSMUSG00000107741	Gm2011	predicted gene 2011 [Source:MGI Symbol;Acc:MGI:3780180]	-0.469456	0.27464	2.57027	0.130584	0.281057	0.551206
ENSMUSG00000021037	Ahsa1	AHA1, activator of heat shock protein ATPase 1 [Source:MGI Symbol;Acc:MGI:2387603]	-0.469445	6.19623	17.0698	0.000961414	0.0113381	1.94546
ENSMUSG00000046675	Tmem251	transmembrane protein 251 [Source:MGI Symbol;Acc:MGI:2443862]	-0.469141	2.32179	7.47325	0.015826	0.0699508	1.15521
ENSMUSG00000022419	Deptor	DEP domain containing MTOR-interacting protein [Source:MGI Symbol;Acc:MGI:2146322]	-0.468478	7.40554	10.6432	0.00549088	0.0348529	1.45776
ENSMUSG00000020925	Ccdc43	coiled-coil domain containing 43 [Source:MGI Symbol;Acc:MGI:1289318]	-0.468219	3.31486	18.7404	0.000651248	0.00887806	2.05168
ENSMUSG00000061740	Cyp2d22	cytochrome P450, family 2, subfamily d, polypeptide 22 [Source:MGI Symbol;Acc:MGI:1929474]	-0.468056	7.97759	20.9585	0.000400619	0.00664675	2.17739
ENSMUSG00000068284	Usf3	upstream transcription factor family member 3 [Source:MGI Symbol;Acc:MGI:2685454]	-0.467878	6.18093	10.7893	0.00524954	0.0340161	1.46832
ENSMUSG00000027787	Nmd3	NMD3 ribosome export adaptor [Source:MGI Symbol;Acc:MGI:2140103]	-0.467448	4.61179	12.4884	0.00317746	0.0244239	1.61219
ENSMUSG00000027828	Ssr3	signal sequence receptor, gamma [Source:MGI Symbol;Acc:MGI:1914687]	-0.466576	7.09241	25.8997	0.000151028	0.00392044	2.40667
ENSMUSG00000022769	Sdf2l1	stromal cell-derived factor 2-like 1 [Source:MGI Symbol;Acc:MGI:2149842]	-0.466457	2.95773	1.63148	0.221703	0.39409	0.404404
ENSMUSG00000043162	Pyurf	Pigy upstream reading frame [Source:MGI Symbol;Acc:MGI:1913709]	-0.466182	3.08189	23.9163	0.000219879	0.0046993	2.32797
ENSMUSG00000024436	Mrps18b	mitochondrial ribosomal protein S18B [Source:MGI Symbol;Acc:MGI:1914223]	-0.465162	4.4889	22.2144	0.000308598	0.00572958	2.24188
ENSMUSG00000026491	Ahctf1	AT hook containing transcription factor 1 [Source:MGI Symbol;Acc:MGI:1915033]	-0.465053	6.06754	10.3554	0.00600472	0.0370941	1.43069
ENSMUSG00000085962	Gm16984	predicted gene, 16984 [Source:MGI Symbol;Acc:MGI:4439908]	-0.465022	0.632051	1.04629	0.323235	0.504891	0.296803
ENSMUSG00000024158	Hagh	hydroxyacyl glutathione hydrolase [Source:MGI Symbol;Acc:MGI:95745]	-0.464258	7.59018	18.8408	0.000636623	0.00882843	2.05412
ENSMUSG00000026019	Wdr12	WD repeat domain 12 [Source:MGI Symbol;Acc:MGI:1927241]	-0.464033	4.07495	10.3667	0.00598342	0.0370145	1.43163
ENSMUSG00000114430	Gm40264	predicted gene, 40264 [Source:MGI Symbol;Acc:MGI:5623149]	-0.463651	1.08366	4.43407	0.0532232	0.154658	0.810627
ENSMUSG00000060862	Zbtb40	zinc finger and BTB domain containing 40 [Source:MGI Symbol;Acc:MGI:2682254]	-0.463641	3.70002	3.0926	0.0998668	0.235281	0.628413
ENSMUSG00000040583	Cyp2b13	cytochrome P450, family 2, subfamily b, polypeptide 13 [Source:MGI Symbol;Acc:MGI:88599]	-0.463213	7.90857	0.836624	0.375422	0.556858	0.254255
ENSMUSG00000062169	Cnih4	cornichon family AMPA receptor auxiliary protein 4 [Source:MGI Symbol;Acc:MGI:1925828]	-0.463199	3.06741	14.9785	0.00161761	0.0155281	1.80888
ENSMUSG00000086628	Gm16157	predicted gene 16157 [Source:MGI Symbol;Acc:MGI:3801721]	-0.463183	4.12135	7.85759	0.0137884	0.0642018	1.19245
ENSMUSG00000048371	Pdp2	pyruvate dehyrogenase phosphatase catalytic subunit 2 [Source:MGI Symbol;Acc:MGI:1918878]	-0.462959	5.46435	6.1614	0.0259436	0.096265	1.01653
ENSMUSG00000036904	Fzd8	frizzled class receptor 8 [Source:MGI Symbol;Acc:MGI:108460]	-0.46276	3.62638	3.49537	0.0820051	0.206213	0.685685
ENSMUSG00000028683	Eif2b3	eukaryotic translation initiation factor 2B, subunit 3 [Source:MGI Symbol;Acc:MGI:1313286]	-0.462752	3.56065	10.1719	0.00636117	0.0384198	1.41544
ENSMUSG00000039264	Gimap3	GTPase, IMAP family member 3 [Source:MGI Symbol;Acc:MGI:1932723]	-0.462101	1.8313	6.18657	0.025689	0.0956907	1.01913
ENSMUSG00000067279	Ppp1r3c	protein phosphatase 1, regulatory subunit 3C [Source:MGI Symbol;Acc:MGI:1858229]	-0.461483	5.58665	1.82873	0.197128	0.365616	0.436975
ENSMUSG00000075391	Glo1-ps	glyoxalase 1, pseudogene [Source:MGI Symbol;Acc:MGI:3649615]	-0.461256	1.57923	7.39552	0.0162792	0.0713205	1.14679
ENSMUSG00000078786	BC024978	cDNA sequence BC024978 [Source:MGI Symbol;Acc:MGI:3041247]	-0.461182	3.65652	8.35803	0.0115729	0.056838	1.24536
ENSMUSG00000110411	Gm45457	predicted gene 45457 [Source:MGI Symbol;Acc:MGI:5791293]	-0.460899	0.535911	1.15496	0.300186	0.483244	0.315833
ENSMUSG00000010122	Slc47a1	solute carrier family 47, member 1 [Source:MGI Symbol;Acc:MGI:1914723]	-0.460821	7.34041	18.2082	0.000735577	0.00958712	2.01831
ENSMUSG00000052102	Gnpda1	glucosamine-6-phosphate deaminase 1 [Source:MGI Symbol;Acc:MGI:1347054]	-0.460808	4.49096	9.12736	0.0089192	0.0481183	1.31769
ENSMUSG00000057409	Zfp53	zinc finger protein 53 [Source:MGI Symbol;Acc:MGI:99200]	-0.459949	1.89466	5.6085	0.0323505	0.111473	0.95283
ENSMUSG00000014956	Ppp1cb	protein phosphatase 1 catalytic subunit beta [Source:MGI Symbol;Acc:MGI:104871]	-0.459831	5.86683	11.5884	0.00412637	0.0289334	1.5386
ENSMUSG00000026617	Bpnt1	bisphosphate 3'-nucleotidase 1 [Source:MGI Symbol;Acc:MGI:1338800]	-0.459822	5.62906	22.3242	0.000301773	0.00563732	2.24893
ENSMUSG00000033308	Dpyd	dihydropyrimidine dehydrogenase [Source:MGI Symbol;Acc:MGI:2139667]	-0.459499	8.96324	8.16837	0.0123604	0.059349	1.22659
ENSMUSG00000031549	Ido2	indoleamine 2,3-dioxygenase 2 [Source:MGI Symbol;Acc:MGI:2142489]	-0.459148	5.69993	3.10271	0.0993645	0.23453	0.629802
ENSMUSG00000101970	1810026B05Rik	RIKEN cDNA 1810026B05 gene [Source:MGI Symbol;Acc:MGI:1916420]	-0.458593	2.83894	6.90534	0.0195092	0.0796847	1.09863
ENSMUSG00000047446	Arl4a	ADP-ribosylation factor-like 4A [Source:MGI Symbol;Acc:MGI:99437]	-0.458143	5.57573	4.07771	0.0624621	0.171502	0.76573
ENSMUSG00000021149	Gtpbp4	GTP binding protein 4 [Source:MGI Symbol;Acc:MGI:1916487]	-0.45809	4.95813	23.6255	0.000232723	0.00489033	2.31066
ENSMUSG00000049044	Rapgef4	Rap guanine nucleotide exchange factor (GEF) 4 [Source:MGI Symbol;Acc:MGI:1917723]	-0.457989	7.61982	2.79758	0.115978	0.260611	0.584007
ENSMUSG00000024098	Twsg1	twisted gastrulation BMP signaling modulator 1 [Source:MGI Symbol;Acc:MGI:2137520]	-0.457816	5.10632	21.9724	0.000324272	0.00588983	2.2299
ENSMUSG00000032411	Tfdp2	transcription factor Dp 2 [Source:MGI Symbol;Acc:MGI:107167]	-0.457658	4.37859	8.95601	0.00944354	0.0495438	1.30501
ENSMUSG00000026638	Irf6	interferon regulatory factor 6 [Source:MGI Symbol;Acc:MGI:1859211]	-0.457521	4.90103	3.07978	0.100508	0.236245	0.626637
ENSMUSG00000003929	Zfp81	zinc finger protein 81 [Source:MGI Symbol;Acc:MGI:1890752]	-0.457371	1.55692	4.21438	0.0587108	0.164685	0.783347
ENSMUSG00000040354	Mars1	methionine-tRNA synthetase 1 [Source:MGI Symbol;Acc:MGI:1345633]	-0.457183	5.85533	17.2451	0.000921949	0.0110883	1.95513
ENSMUSG00000021994	Wnt5a	wingless-type MMTV integration site family, member 5A [Source:MGI Symbol;Acc:MGI:98958]	-0.457135	0.71288	1.17177	0.296826	0.480069	0.318696
ENSMUSG00000086071	Gm12354	predicted gene 12354 [Source:MGI Symbol;Acc:MGI:3649534]	-0.456852	1.61501	3.96753	0.0656942	0.177637	0.750468
ENSMUSG00000019297	Nop9	NOP9 nucleolar protein [Source:MGI Symbol;Acc:MGI:1915092]	-0.456762	4.14733	22.8289	0.000272537	0.00533701	2.2727
ENSMUSG00000063894	Zkscan8	zinc finger with KRAB and SCAN domains 8 [Source:MGI Symbol;Acc:MGI:1913815]	-0.456621	3.54239	7.73801	0.014388	0.0661799	1.17927
ENSMUSG00000024359	Hspa9	heat shock protein 9 [Source:MGI Symbol;Acc:MGI:96245]	-0.456473	9.33372	15.6381	0.00136698	0.0140882	1.85115
ENSMUSG00000112023	Lilr4b	leukocyte immunoglobulin-like receptor, subfamily B, member 4B [Source:MGI Symbol;Acc:MGI:102702]	-0.456453	1.72933	2.28939	0.151889	0.308835	0.510273
ENSMUSG00000048731	Ggnbp1	gametogenetin binding protein 1 [Source:MGI Symbol;Acc:MGI:3055306]	-0.456443	2.46183	4.84269	0.0445404	0.137882	0.860491
ENSMUSG00000104344	Gm38077	predicted gene, 38077 [Source:MGI Symbol;Acc:MGI:5611305]	-0.456092	0.666998	3.17409	0.0959027	0.228648	0.640833
ENSMUSG00000073678	Pgap1	post-GPI attachment to proteins 1 [Source:MGI Symbol;Acc:MGI:2443342]	-0.455979	3.69331	6.42856	0.0233841	0.089817	1.04664
ENSMUSG00000110659	Gm45727	predicted gene 45727 [Source:MGI Symbol;Acc:MGI:5804842]	-0.455828	0.416542	1.12027	0.307288	0.48961	0.31015
ENSMUSG00000031949	Adat1	adenosine deaminase, tRNA-specific 1 [Source:MGI Symbol;Acc:MGI:1353631]	-0.45536	2.69831	5.26025	0.0373338	0.123096	0.909756
ENSMUSG00000021832	Psmc6	proteasome (prosome, macropain) 26S subunit, ATPase, 6 [Source:MGI Symbol;Acc:MGI:1914339]	-0.455121	6.20394	19.3784	0.000564347	0.00831546	2.08011
ENSMUSG00000116858	Gm49797	predicted gene, 49797 [Source:MGI Symbol;Acc:MGI:6215329]	-0.454458	0.637122	3.41959	0.0850526	0.211402	0.674892
ENSMUSG00000033318	Gstt2	glutathione S-transferase, theta 2 [Source:MGI Symbol;Acc:MGI:106188]	-0.454359	6.69234	7.30679	0.016815	0.0726685	1.13865
ENSMUSG00000021737	Psmd6	proteasome (prosome, macropain) 26S subunit, non-ATPase, 6 [Source:MGI Symbol;Acc:MGI:1913663]	-0.454349	5.96029	19.7075	0.000524745	0.00791564	2.10151
ENSMUSG00000023892	Zfp51	zinc finger protein 51 [Source:MGI Symbol;Acc:MGI:99198]	-0.454329	1.80996	2.85422	0.112654	0.255592	0.592452
ENSMUSG00000000088	Cox5a	cytochrome c oxidase subunit 5A [Source:MGI Symbol;Acc:MGI:88474]	-0.4543	6.73764	16.9757	0.000983378	0.0114765	1.94019
ENSMUSG00000056305	Usp39	ubiquitin specific peptidase 39 [Source:MGI Symbol;Acc:MGI:107622]	-0.454117	3.86814	16.501	0.00110335	0.0123965	1.9067
ENSMUSG00000107331	Gm42732	predicted gene 42732 [Source:MGI Symbol;Acc:MGI:5662869]	-0.454116	0.621623	2.32922	0.14862	0.304422	0.516523
ENSMUSG00000031200	Mtcp1	mature T cell proliferation 1 [Source:MGI Symbol;Acc:MGI:102699]	-0.453515	1.91164	6.71189	0.0209841	0.0838288	1.07661
ENSMUSG00000024188	Luc7l	Luc7-like [Source:MGI Symbol;Acc:MGI:1914228]	-0.453504	5.18544	17.9225	0.000785949	0.00998259	2.00076
ENSMUSG00000043183	Simc1	SUMO-interacting motifs containing 1 [Source:MGI Symbol;Acc:MGI:2442599]	-0.453109	2.99347	7.23651	0.0172539	0.0738544	1.13162
ENSMUSG00000059602	Syn3	synapsin III [Source:MGI Symbol;Acc:MGI:1351334]	-0.45274	0.591595	1.82178	0.197932	0.366726	0.435658
ENSMUSG00000010651	Acaa1b	acetyl-Coenzyme A acyltransferase 1B [Source:MGI Symbol;Acc:MGI:3605455]	-0.451793	10.7407	4.06033	0.0629594	0.17245	0.763338
ENSMUSG00000023025	Larp4	La ribonucleoprotein domain family, member 4 [Source:MGI Symbol;Acc:MGI:2443114]	-0.451423	5.59352	14.3484	0.00190721	0.017384	1.75985
ENSMUSG00000116284	Gm3787	predicted gene 3787 [Source:MGI Symbol;Acc:MGI:3781960]	-0.451109	1.56539	2.00357	0.178185	0.343416	0.464179
ENSMUSG00000018405	Mrm1	mitochondrial rRNA methyltransferase 1 [Source:MGI Symbol;Acc:MGI:2443470]	-0.450202	2.06627	11.0575	0.00483746	0.0323189	1.49054
ENSMUSG00000052928	Ctif	CBP80/20-dependent translation initiation factor [Source:MGI Symbol;Acc:MGI:2685518]	-0.450008	5.90326	8.08278	0.0127359	0.0606148	1.21742
ENSMUSG00000056014	A430033K04Rik	RIKEN cDNA A430033K04 gene [Source:MGI Symbol;Acc:MGI:3583896]	-0.44973	2.55	10.9659	0.00497394	0.0329024	1.48277
ENSMUSG00000040550	Otud6b	OTU domain containing 6B [Source:MGI Symbol;Acc:MGI:1919451]	-0.449693	4.67465	17.9903	0.000773647	0.00989696	2.0045
ENSMUSG00000017707	Serinc3	serine incorporator 3 [Source:MGI Symbol;Acc:MGI:1349457]	-0.449371	8.11862	13.1187	0.00266138	0.0215768	1.66601
ENSMUSG00000020571	Pdia6	protein disulfide isomerase associated 6 [Source:MGI Symbol;Acc:MGI:1919103]	-0.449301	6.96965	3.25178	0.0922984	0.222746	0.65219
ENSMUSG00000000049	Apoh	apolipoprotein H [Source:MGI Symbol;Acc:MGI:88058]	-0.4492	10.9718	17.9848	0.000774644	0.00989956	2.00438
ENSMUSG00000040850	Psme4	proteasome (prosome, macropain) activator subunit 4 [Source:MGI Symbol;Acc:MGI:2143994]	-0.448785	6.88866	13.3708	0.00248238	0.0206203	1.6857
ENSMUSG00000037254	Itih2	inter-alpha trypsin inhibitor, heavy chain 2 [Source:MGI Symbol;Acc:MGI:96619]	-0.448567	10.5983	4.43232	0.0532645	0.15467	0.810594
ENSMUSG00000032459	Mrps22	mitochondrial ribosomal protein S22 [Source:MGI Symbol;Acc:MGI:1928137]	-0.448501	3.91256	8.61763	0.0105869	0.0534277	1.27223
ENSMUSG00000014496	Ankrd28	ankyrin repeat domain 28 [Source:MGI Symbol;Acc:MGI:2145661]	-0.448474	5.47575	14.9663	0.00162273	0.0155532	1.80818
ENSMUSG00000096433	Zfp994	zinc finger protein 994 [Source:MGI Symbol;Acc:MGI:3643318]	-0.448387	1.27951	1.30929	0.271182	0.451215	0.345617
ENSMUSG00000069184	Zfp72	zinc finger protein 72 [Source:MGI Symbol;Acc:MGI:3033356]	-0.44819	0.993798	2.35178	0.146807	0.30265	0.51906
ENSMUSG00000030207	Fam234b	family with sequence similarity 234, member B [Source:MGI Symbol;Acc:MGI:1921775]	-0.448088	5.71702	10.4265	0.00587278	0.0365375	1.43726
ENSMUSG00000071177	Serpina1d	serine (or cysteine) peptidase inhibitor, clade A, member 1D [Source:MGI Symbol;Acc:MGI:891968]	-0.447715	10.9393	15.1429	0.00155055	0.0151188	1.82048
ENSMUSG00000055670	Zzef1	zinc finger, ZZ-type with EF hand domain 1 [Source:MGI Symbol;Acc:MGI:2444286]	-0.447692	5.71705	14.7006	0.00173866	0.0163008	1.78779
ENSMUSG00000038412	Higd1a	HIG1 domain family, member 1A [Source:MGI Symbol;Acc:MGI:1930666]	-0.447401	5.1121	14.6526	0.00176057	0.016413	1.78481
ENSMUSG00000027366	Sppl2a	signal peptide peptidase like 2A [Source:MGI Symbol;Acc:MGI:1913802]	-0.447303	6.63055	13.3678	0.0024844	0.0206233	1.68564
ENSMUSG00000044367	Slc16a13	solute carrier family 16 (monocarboxylic acid transporters), member 13 [Source:MGI Symbol;Acc:MGI:1916559]	-0.447086	1.30668	1.52616	0.23646	0.412188	0.384905
ENSMUSG00000062908	Acadm	acyl-Coenzyme A dehydrogenase, medium chain [Source:MGI Symbol;Acc:MGI:87867]	-0.446965	9.5417	4.90506	0.0433667	0.135766	0.867208
ENSMUSG00000015112	Slc25a13	solute carrier family 25 (mitochondrial carrier, adenine nucleotide translocator), member 13 [Source:MGI Symbol;Acc:MGI:1354721]	-0.44689	8.17661	13.8441	0.00218225	0.0189351	1.72273
ENSMUSG00000058267	Mrps14	mitochondrial ribosomal protein S14 [Source:MGI Symbol;Acc:MGI:1928141]	-0.446545	4.33665	21.8656	0.000331471	0.00595853	2.22486
ENSMUSG00000050493	Fam167b	family with sequence similarity 167, member B [Source:MGI Symbol;Acc:MGI:2668032]	-0.4465	2.67376	4.65494	0.0483051	0.145569	0.83693
ENSMUSG00000025497	Cdhr5	cadherin-related family member 5 [Source:MGI Symbol;Acc:MGI:1919290]	-0.445976	5.94521	13.6025	0.00232995	0.019776	1.70386
ENSMUSG00000051652	Lrrc3	leucine rich repeat containing 3 [Source:MGI Symbol;Acc:MGI:2447899]	-0.445536	6.20184	5.87943	0.0290054	0.103674	0.98433
ENSMUSG00000033904	Ccp110	centriolar coiled coil protein 110 [Source:MGI Symbol;Acc:MGI:2141942]	-0.445452	3.24476	9.83176	0.00708795	0.0414556	1.38242
ENSMUSG00000002617	Zfp40	zinc finger protein 40 [Source:MGI Symbol;Acc:MGI:99185]	-0.445436	0.911403	1.77272	0.203734	0.373772	0.427394
ENSMUSG00000069744	Psmb3	proteasome (prosome, macropain) subunit, beta type 3 [Source:MGI Symbol;Acc:MGI:1347014]	-0.445282	5.87328	21.7998	0.000336006	0.00600664	2.22137
ENSMUSG00000025981	Coq10b	coenzyme Q10B [Source:MGI Symbol;Acc:MGI:1915126]	-0.444766	4.40208	2.16154	0.163006	0.323684	0.489879
ENSMUSG00000028134	Ptbp2	polypyrimidine tract binding protein 2 [Source:MGI Symbol;Acc:MGI:1860489]	-0.444715	3.04131	3.85512	0.0691981	0.184115	0.734912
ENSMUSG00000044149	Nkrf	NF-kappaB repressing factor [Source:MGI Symbol;Acc:MGI:1924536]	-0.444702	1.89562	4.8637	0.0441408	0.137087	0.863002
ENSMUSG00000026856	Dolpp1	dolichyl pyrophosphate phosphatase 1 [Source:MGI Symbol;Acc:MGI:1914093]	-0.444345	3.82132	12.3658	0.00329075	0.025016	1.60178
ENSMUSG00000106526	Gm42604	predicted gene 42604 [Source:MGI Symbol;Acc:MGI:5662741]	-0.444197	1.9612	2.847	0.113071	0.256018	0.59173
ENSMUSG00000022848	Slc49a4	solute carrier family 49 member 4 [Source:MGI Symbol;Acc:MGI:2387188]	-0.443961	4.91247	9.5593	0.00773957	0.0437149	1.35937
ENSMUSG00000024055	Cyp4f13	cytochrome P450, family 4, subfamily f, polypeptide 13 [Source:MGI Symbol;Acc:MGI:2158641]	-0.443959	5.95879	32.9276	4.59045e-05	0.00208077	2.68178
ENSMUSG00000027187	Cat	catalase [Source:MGI Symbol;Acc:MGI:88271]	-0.443838	10.9371	5.58281	0.0326904	0.112458	0.94901
ENSMUSG00000113831	Gm49602	predicted gene, 49602 [Source:MGI Symbol;Acc:MGI:6215013]	-0.443354	0.69882	2.15867	0.163267	0.324051	0.489387
ENSMUSG00000021477	Ctsl	cathepsin L [Source:MGI Symbol;Acc:MGI:88564]	-0.44317	9.55892	7.54792	0.0154043	0.0687947	1.16245
ENSMUSG00000025995	Wdr75	WD repeat domain 75 [Source:MGI Symbol;Acc:MGI:1920924]	-0.44246	3.61325	12.2233	0.00342822	0.0256859	1.59031
ENSMUSG00000031770	Herpud1	homocysteine-inducible, endoplasmic reticulum stress-inducible, ubiquitin-like domain member 1 [Source:MGI Symbol;Acc:MGI:1927406]	-0.442425	8.58101	2.61594	0.127477	0.277105	0.557356
ENSMUSG00000042579	4632404H12Rik	RIKEN cDNA 4632404H12 gene [Source:MGI Symbol;Acc:MGI:1921284]	-0.442254	3.01526	5.87527	0.0290536	0.103737	0.984067
ENSMUSG00000054939	Zfp174	zinc finger protein 174 [Source:MGI Symbol;Acc:MGI:2686600]	-0.442132	2.2046	4.6864	0.0476489	0.144173	0.841115
ENSMUSG00000062198	2700097O09Rik	RIKEN cDNA 2700097O09 gene [Source:MGI Symbol;Acc:MGI:1919908]	-0.442043	3.40406	7.32701	0.0166911	0.0723127	1.14079
ENSMUSG00000058355	Abce1	ATP-binding cassette, sub-family E (OABP), member 1 [Source:MGI Symbol;Acc:MGI:1195458]	-0.441983	6.08982	9.4723	0.00796198	0.0443876	1.35274
ENSMUSG00000002992	Apoc2	apolipoprotein C-II [Source:MGI Symbol;Acc:MGI:88054]	-0.441957	2.49761	7.64698	0.0148647	0.0677203	1.16928
ENSMUSG00000061458	Nol10	nucleolar protein 10 [Source:MGI Symbol;Acc:MGI:2684913]	-0.441687	2.68032	9.32177	0.00836437	0.0461355	1.33596
ENSMUSG00000026767	Mindy3	MINDY lysine 48 deubiquitinase 3 [Source:MGI Symbol;Acc:MGI:1914210]	-0.441634	4.07362	16.2983	0.00115964	0.0128009	1.89276
ENSMUSG00000097536	2610037D02Rik	RIKEN cDNA 2610037D02 gene [Source:MGI Symbol;Acc:MGI:1917290]	-0.441303	0.865244	1.79439	0.201144	0.370334	0.431407
ENSMUSG00000036019	Tmtc2	transmembrane and tetratricopeptide repeat containing 2 [Source:MGI Symbol;Acc:MGI:1914057]	-0.440824	4.08968	4.96536	0.0422663	0.134022	0.872825
ENSMUSG00000062624	Cyp2c67	cytochrome P450, family 2, subfamily c, polypeptide 67 [Source:MGI Symbol;Acc:MGI:3612288]	-0.440744	6.51107	7.97979	0.0132053	0.0621838	1.20632
ENSMUSG00000061353	Cxcl12	chemokine (C-X-C motif) ligand 12 [Source:MGI Symbol;Acc:MGI:103556]	-0.440608	8.54829	17.0917	0.000956365	0.0113131	1.94642
ENSMUSG00000027562	Car2	carbonic anhydrase 2 [Source:MGI Symbol;Acc:MGI:88269]	-0.440605	3.7101	3.01324	0.103919	0.241957	0.616262
ENSMUSG00000028653	Trit1	tRNA isopentenyltransferase 1 [Source:MGI Symbol;Acc:MGI:1914216]	-0.440567	3.7326	8.85032	0.00978466	0.0507142	1.29487
ENSMUSG00000029276	Glmn	glomulin, FKBP associated protein [Source:MGI Symbol;Acc:MGI:2141180]	-0.439967	1.56897	2.33156	0.148431	0.304275	0.516734
ENSMUSG00000066175	2510046G10Rik	RIKEN cDNA 2510046G10 gene [Source:MGI Symbol;Acc:MGI:3698051]	-0.439463	0.410244	2.65947	0.124599	0.272878	0.564031
ENSMUSG00000030131	Mug2	murinoglobulin 2 [Source:MGI Symbol;Acc:MGI:99836]	-0.439407	7.88303	2.75641	0.11847	0.264115	0.578208
ENSMUSG00000035769	Xylb	xylulokinase homolog (H. influenzae) [Source:MGI Symbol;Acc:MGI:2142985]	-0.439096	7.59151	20.1485	0.000476554	0.00745026	2.12783
ENSMUSG00000063802	Hspbp1	HSPA (heat shock 70kDa) binding protein, cytoplasmic cochaperone 1 [Source:MGI Symbol;Acc:MGI:1913495]	-0.439068	4.187	12.1498	0.00350162	0.0259841	1.58529
ENSMUSG00000061104	Sap18b	Sin3-associated polypeptide 18B [Source:MGI Symbol;Acc:MGI:3704317]	-0.438869	0.159135	2.65625	0.12481	0.273213	0.563499
ENSMUSG00000027173	Depdc7	DEP domain containing 7 [Source:MGI Symbol;Acc:MGI:2139258]	-0.438602	4.3927	4.08591	0.0622292	0.171089	0.766778
ENSMUSG00000022477	Aco2	aconitase 2, mitochondrial [Source:MGI Symbol;Acc:MGI:87880]	-0.438554	8.47682	5.21781	0.0380004	0.124503	0.90482
ENSMUSG00000057396	Zfp759	zinc finger protein 759 [Source:MGI Symbol;Acc:MGI:2446280]	-0.43809	1.48125	2.28271	0.152447	0.309564	0.50925
ENSMUSG00000031953	Tmem170	transmembrane protein 170 [Source:MGI Symbol;Acc:MGI:106426]	-0.437722	3.231	11.5354	0.00419175	0.02926	1.53373
ENSMUSG00000023089	Ndufa5	NADH:ubiquinone oxidoreductase subunit A5 [Source:MGI Symbol;Acc:MGI:1915452]	-0.437477	5.61438	14.4256	0.00186876	0.017096	1.76711
ENSMUSG00000017221	Psmd3	proteasome (prosome, macropain) 26S subunit, non-ATPase, 3 [Source:MGI Symbol;Acc:MGI:98858]	-0.437235	6.74668	18.1602	0.000743776	0.00963936	2.01595
ENSMUSG00000024146	Cript	cysteine-rich PDZ-binding protein [Source:MGI Symbol;Acc:MGI:1929655]	-0.436999	4.2468	6.43487	0.0233273	0.0896934	1.04724
ENSMUSG00000004558	Ndrg2	N-myc downstream regulated gene 2 [Source:MGI Symbol;Acc:MGI:1352498]	-0.436886	10.3817	8.87977	0.00968819	0.0503398	1.29809
ENSMUSG00000048949	Gm6206	predicted pseudogene 6206 [Source:MGI Symbol;Acc:MGI:3644890]	-0.436882	1.01605	3.29195	0.0904985	0.219636	0.658296
ENSMUSG00000031007	Atp6ap2	ATPase, H+ transporting, lysosomal accessory protein 2 [Source:MGI Symbol;Acc:MGI:1917745]	-0.436825	4.99587	16.1026	0.00121707	0.0131982	1.87949
ENSMUSG00000022201	Zfr	zinc finger RNA binding protein [Source:MGI Symbol;Acc:MGI:1341890]	-0.43677	5.59018	17.0036	0.000976809	0.011439	1.94161
ENSMUSG00000046794	Ppp1r3b	protein phosphatase 1, regulatory subunit 3B [Source:MGI Symbol;Acc:MGI:2177268]	-0.436553	7.75269	3.05563	0.10173	0.238219	0.623024
ENSMUSG00000018486	Wnt9b	wingless-type MMTV integration site family, member 9B [Source:MGI Symbol;Acc:MGI:1197020]	-0.436264	0.832254	3.62204	0.0771968	0.198383	0.702496
ENSMUSG00000002346	Slc25a42	solute carrier family 25, member 42 [Source:MGI Symbol;Acc:MGI:1920345]	-0.43614	7.34689	16.5999	0.00107704	0.0121824	1.91427
ENSMUSG00000086247	Gm15787	predicted gene 15787 [Source:MGI Symbol;Acc:MGI:3783229]	-0.435729	0.561605	3.34754	0.0880769	0.215721	0.666108
ENSMUSG00000039004	Bmp6	bone morphogenetic protein 6 [Source:MGI Symbol;Acc:MGI:88182]	-0.435726	3.10899	4.46494	0.0525016	0.153345	0.81433
ENSMUSG00000056091	St3gal5	ST3 beta-galactoside alpha-2,3-sialyltransferase 5 [Source:MGI Symbol;Acc:MGI:1339963]	-0.435567	8.66122	1.62068	0.22316	0.395836	0.402485
ENSMUSG00000086502	B130055M24Rik	RIKEN cDNA B130055M24 gene [Source:MGI Symbol;Acc:MGI:3590645]	-0.435296	0.720914	2.35674	0.146412	0.302185	0.519727
ENSMUSG00000116270	Gm1600	predicted gene 1600 [Source:MGI Symbol;Acc:MGI:2686446]	-0.435273	0.410761	0.830007	0.377265	0.558486	0.252988
ENSMUSG00000027677	Ttc14	tetratricopeptide repeat domain 14 [Source:MGI Symbol;Acc:MGI:1914370]	-0.434949	4.46354	8.96641	0.00941073	0.0494824	1.30555
ENSMUSG00000017764	Zswim1	zinc finger SWIM-type containing 1 [Source:MGI Symbol;Acc:MGI:1919221]	-0.434757	1.65453	10.9952	0.00492976	0.0327424	1.48489
ENSMUSG00000019923	Zwint	ZW10 interactor [Source:MGI Symbol;Acc:MGI:1289227]	-0.434749	6.36541	9.13576	0.00889434	0.048048	1.31832
ENSMUSG00000096188	Cmtm4	CKLF-like MARVEL transmembrane domain containing 4 [Source:MGI Symbol;Acc:MGI:2142888]	-0.434472	6.27969	21.5192	0.000356128	0.0062454	2.20444
ENSMUSG00000018379	Srsf1	serine and arginine-rich splicing factor 1 [Source:MGI Symbol;Acc:MGI:98283]	-0.433618	5.98479	20.005	0.00049166	0.00761951	2.11807
ENSMUSG00000027438	Napb	N-ethylmaleimide sensitive fusion protein attachment protein beta [Source:MGI Symbol;Acc:MGI:104562]	-0.433333	1.54175	3.00432	0.104387	0.24266	0.615002
ENSMUSG00000033065	Pfkm	phosphofructokinase, muscle [Source:MGI Symbol;Acc:MGI:97548]	-0.433075	4.22507	13.3523	0.00249504	0.0206566	1.68494
ENSMUSG00000103041	Gm37305	predicted gene, 37305 [Source:MGI Symbol;Acc:MGI:5610533]	-0.432949	2.07135	4.34504	0.0553708	0.158639	0.79959
ENSMUSG00000000168	Dlat	dihydrolipoamide S-acetyltransferase (E2 component of pyruvate dehydrogenase complex) [Source:MGI Symbol;Acc:MGI:2385311]	-0.432777	5.39474	28.3836	9.68796e-05	0.00299533	2.52355
ENSMUSG00000019256	Ahr	aryl-hydrocarbon receptor [Source:MGI Symbol;Acc:MGI:105043]	-0.432453	5.3649	13.3922	0.00246782	0.0205714	1.68674
ENSMUSG00000063362	Alg11	asparagine-linked glycosylation 11 (alpha-1,2-mannosyltransferase) [Source:MGI Symbol;Acc:MGI:2142632]	-0.432361	4.59861	12.6863	0.00300402	0.0234966	1.629
ENSMUSG00000051615	Rap2a	RAS related protein 2a [Source:MGI Symbol;Acc:MGI:97855]	-0.432335	3.96844	9.71088	0.00736895	0.0423525	1.37312
ENSMUSG00000068394	Cep152	centrosomal protein 152 [Source:MGI Symbol;Acc:MGI:2139083]	-0.432323	2.72299	6.25586	0.0250032	0.0941351	1.02625
ENSMUSG00000078517	Emc1	ER membrane protein complex subunit 1 [Source:MGI Symbol;Acc:MGI:2443696]	-0.432026	4.77807	17.9131	0.000787665	0.0099942	2.00025
ENSMUSG00000055692	Tmem191c	transmembrane protein 191C [Source:MGI Symbol;Acc:MGI:107238]	-0.431951	0.963526	2.69354	0.122402	0.269934	0.568743
ENSMUSG00000031613	Hpgd	hydroxyprostaglandin dehydrogenase 15 (NAD) [Source:MGI Symbol;Acc:MGI:108085]	-0.431901	6.40431	6.87905	0.0197024	0.0802262	1.09568
ENSMUSG00000016257	Prelid3b	PRELI domain containing 3B [Source:MGI Symbol;Acc:MGI:1913640]	-0.431203	4.90279	15.376	0.00146085	0.0145851	1.83609
ENSMUSG00000025199	Chuk	conserved helix-loop-helix ubiquitous kinase [Source:MGI Symbol;Acc:MGI:99484]	-0.431202	6.95707	12.2477	0.00340417	0.0256181	1.59145
ENSMUSG00000047368	Abhd17b	abhydrolase domain containing 17B [Source:MGI Symbol;Acc:MGI:1917816]	-0.430994	3.3547	11.8191	0.00385534	0.0276855	1.55775
ENSMUSG00000030105	Arl8b	ADP-ribosylation factor-like 8B [Source:MGI Symbol;Acc:MGI:1914416]	-0.430566	5.46529	17.827	0.000803667	0.0101464	1.99369
ENSMUSG00000004473	Clec11a	C-type lectin domain family 11, member a [Source:MGI Symbol;Acc:MGI:1298219]	-0.430485	0.709873	2.94983	0.1073	0.24763	0.606197
ENSMUSG00000058351	Smim4	small integral membrane protein 4 [Source:MGI Symbol;Acc:MGI:1913737]	-0.430299	3.26077	7.96242	0.0132865	0.0624714	1.20432
ENSMUSG00000003813	Rad23a	RAD23 homolog A, nucleotide excision repair protein [Source:MGI Symbol;Acc:MGI:105126]	-0.430288	5.7188	19.687	0.000527124	0.00793233	2.1006
ENSMUSG00000042148	Cox10	heme A:farnesyltransferase cytochrome c oxidase assembly factor 10 [Source:MGI Symbol;Acc:MGI:1917633]	-0.43004	4.02091	15.1771	0.00153699	0.0150439	1.82264
ENSMUSG00000041229	Phf8	PHD finger protein 8 [Source:MGI Symbol;Acc:MGI:2444341]	-0.429162	3.84396	7.91071	0.0135314	0.0633124	1.19851
ENSMUSG00000094870	Zfp131	zinc finger protein 131 [Source:MGI Symbol;Acc:MGI:1919715]	-0.429068	3.65964	10.8352	0.00517631	0.0336696	1.47276
ENSMUSG00000086859	Snhg20	small nucleolar RNA host gene 20 [Source:MGI Symbol;Acc:MGI:1924222]	-0.429035	2.38687	5.69788	0.0311996	0.108771	0.963488
ENSMUSG00000040035	Disp2	dispatched RND tramsporter family member 2 [Source:MGI Symbol;Acc:MGI:2388733]	-0.42895	2.28661	2.55061	0.131951	0.282833	0.54847
ENSMUSG00000040472	Rabggta	Rab geranylgeranyl transferase, a subunit [Source:MGI Symbol;Acc:MGI:1860443]	-0.428797	4.98389	17.3268	0.000904196	0.0109951	1.9588
ENSMUSG00000021209	Ppp4r4	protein phosphatase 4, regulatory subunit 4 [Source:MGI Symbol;Acc:MGI:1921771]	-0.428778	2.55099	11.1028	0.0047716	0.0320335	1.4944
ENSMUSG00000020708	Psmc5	protease (prosome, macropain) 26S subunit, ATPase 5 [Source:MGI Symbol;Acc:MGI:105047]	-0.428522	6.28935	12.9942	0.00275525	0.0221059	1.65549
ENSMUSG00000100862	Gm10925	predicted gene 10925 [Source:MGI Symbol;Acc:MGI:3809095]	-0.428467	2.72997	0.818997	0.380361	0.561395	0.250731
ENSMUSG00000097290	1300002E11Rik	RIKEN cDNA 1300002E11 gene [Source:MGI Symbol;Acc:MGI:1919001]	-0.427954	3.27232	5.4462	0.0345696	0.116953	0.931989
ENSMUSG00000041396	Mettl18	methyltransferase like 18 [Source:MGI Symbol;Acc:MGI:1917212]	-0.427868	1.57601	4.2825	0.0569408	0.161393	0.792116
ENSMUSG00000036863	Syde2	synapse defective 1, Rho GTPase, homolog 2 (C. elegans) [Source:MGI Symbol;Acc:MGI:3036264]	-0.427806	3.23331	10.2105	0.00628419	0.0381956	1.41799
ENSMUSG00000006262	Mob1b	MOB kinase activator 1B [Source:MGI Symbol;Acc:MGI:1915723]	-0.427742	4.76327	10.523	0.00569904	0.0357733	1.44644
ENSMUSG00000040855	Reps2	RALBP1 associated Eps domain containing protein 2 [Source:MGI Symbol;Acc:MGI:2663511]	-0.427443	4.57018	4.50123	0.0516678	0.15203	0.818072
ENSMUSG00000016619	Nup50	nucleoporin 50 [Source:MGI Symbol;Acc:MGI:1351502]	-0.427414	5.01475	24.017	0.00021562	0.00465619	2.33197
ENSMUSG00000004815	Dgkq	diacylglycerol kinase, theta [Source:MGI Symbol;Acc:MGI:102918]	-0.42688	5.0685	16.4536	0.00111622	0.0124848	1.90362
ENSMUSG00000022177	Haus4	HAUS augmin-like complex, subunit 4 [Source:MGI Symbol;Acc:MGI:1261794]	-0.426707	3.11654	6.58984	0.0219812	0.0866452	1.06226
ENSMUSG00000009566	Fpgs	folylpolyglutamyl synthetase [Source:MGI Symbol;Acc:MGI:95576]	-0.426458	7.66246	10.0986	0.00651017	0.0389618	1.40936
ENSMUSG00000028948	Nol9	nucleolar protein 9 [Source:MGI Symbol;Acc:MGI:1921285]	-0.426436	4.4113	22.7227	0.000278408	0.00537043	2.26999
ENSMUSG00000032834	Pwp2	PWP2 periodic tryptophan protein homolog (yeast) [Source:MGI Symbol;Acc:MGI:1341200]	-0.42614	3.8283	15.7599	0.00132573	0.0138	1.86012
ENSMUSG00000048039	Isg20l2	interferon stimulated exonuclease gene 20-like 2 [Source:MGI Symbol;Acc:MGI:2140076]	-0.425823	4.12796	17.8262	0.000803807	0.0101464	1.99369
ENSMUSG00000074264	Amy1	amylase 1, salivary [Source:MGI Symbol;Acc:MGI:88019]	-0.425426	8.33302	5.71629	0.0309685	0.108197	0.965786
ENSMUSG00000052310	Slc39a1	solute carrier family 39 (zinc transporter), member 1 [Source:MGI Symbol;Acc:MGI:1353474]	-0.42537	5.83091	36.052	2.86427e-05	0.00156457	2.8056
ENSMUSG00000041731	Pgm5	phosphoglucomutase 5 [Source:MGI Symbol;Acc:MGI:1925668]	-0.425232	0.862065	0.915515	0.354439	0.536453	0.270468
ENSMUSG00000024078	Ttc27	tetratricopeptide repeat domain 27 [Source:MGI Symbol;Acc:MGI:1921446]	-0.425194	3.21642	13.2942	0.00253528	0.0208926	1.68001
ENSMUSG00000097047	1110020A21Rik	RIKEN cDNA 1110020A21 gene [Source:MGI Symbol;Acc:MGI:1915781]	-0.425077	0.610995	2.52075	0.13406	0.285829	0.543894
ENSMUSG00000064254	Ethe1	ethylmalonic encephalopathy 1 [Source:MGI Symbol;Acc:MGI:1913321]	-0.424842	4.85555	1.61879	0.223416	0.395983	0.402323
ENSMUSG00000108181	C030015A19Rik	RIKEN cDNA C030015A19 gene [Source:MGI Symbol;Acc:MGI:1924668]	-0.424776	0.54258	1.72874	0.209121	0.379943	0.420282
ENSMUSG00000024780	Cdc37l1	cell division cycle 37-like 1 [Source:MGI Symbol;Acc:MGI:1914322]	-0.424739	5.54823	19.333	0.000570076	0.00833702	2.07899
ENSMUSG00000004561	Mettl17	methyltransferase like 17 [Source:MGI Symbol;Acc:MGI:1098577]	-0.424456	3.76518	8.43054	0.0112872	0.0558458	1.25301
ENSMUSG00000033249	Hsf4	heat shock transcription factor 4 [Source:MGI Symbol;Acc:MGI:1347058]	-0.424448	2.66796	3.13378	0.0978396	0.231897	0.634705
ENSMUSG00000037370	Enpp1	ectonucleotide pyrophosphatase/phosphodiesterase 1 [Source:MGI Symbol;Acc:MGI:97370]	-0.424438	5.35652	19.6185	0.000535138	0.00798541	2.0977
ENSMUSG00000022247	Brix1	BRX1, biogenesis of ribosomes [Source:MGI Symbol;Acc:MGI:1915082]	-0.424143	3.97137	17.4482	0.000878543	0.0107849	1.96718
ENSMUSG00000026417	Pigr	polymeric immunoglobulin receptor [Source:MGI Symbol;Acc:MGI:103080]	-0.42385	10.6531	9.03888	0.00918562	0.0488551	1.31109
ENSMUSG00000064363	mt-Nd4	mitochondrially encoded NADH dehydrogenase 4 [Source:MGI Symbol;Acc:MGI:102498]	-0.423684	11.3401	6.53985	0.0224053	0.0875142	1.05792
ENSMUSG00000105509	C130013H08Rik	RIKEN cDNA C130013H08 gene [Source:MGI Symbol;Acc:MGI:3697343]	-0.423272	0.690068	4.13118	0.0609618	0.168796	0.772637
ENSMUSG00000051316	Taf7	TATA-box binding protein associated factor 7 [Source:MGI Symbol;Acc:MGI:1346348]	-0.422649	2.63957	4.80824	0.0452046	0.138971	0.857076
ENSMUSG00000026361	Cdc73	cell division cycle 73, Paf1/RNA polymerase II complex component [Source:MGI Symbol;Acc:MGI:2384876]	-0.42199	4.19929	11.5423	0.00418315	0.0292328	1.53413
ENSMUSG00000025479	Cyp2e1	cytochrome P450, family 2, subfamily e, polypeptide 1 [Source:MGI Symbol;Acc:MGI:88607]	-0.421244	13.2026	10.3139	0.00608328	0.0373838	1.42732
ENSMUSG00000023944	Hsp90ab1	heat shock protein 90 alpha (cytosolic), class B member 1 [Source:MGI Symbol;Acc:MGI:96247]	-0.421214	9.91278	9.45381	0.00801019	0.0445965	1.3507
ENSMUSG00000036916	Zfp280c	zinc finger protein 280C [Source:MGI Symbol;Acc:MGI:2387585]	-0.421179	2.54955	3.78191	0.0715995	0.188173	0.725442
ENSMUSG00000017428	Psmd11	proteasome (prosome, macropain) 26S subunit, non-ATPase, 11 [Source:MGI Symbol;Acc:MGI:1916327]	-0.420938	6.58848	20.0326	0.000488711	0.0075927	2.1196
ENSMUSG00000032745	Gpbp1	GC-rich promoter binding protein 1 [Source:MGI Symbol;Acc:MGI:1920524]	-0.420654	4.21771	9.75666	0.00726104	0.0420216	1.37653
ENSMUSG00000085651	Gm11695	predicted gene 11695 [Source:MGI Symbol;Acc:MGI:3649841]	-0.420422	3.0902	1.65451	0.218637	0.390481	0.4084
ENSMUSG00000090110	Cmc4	C-x(9)-C motif containing 4 [Source:MGI Symbol;Acc:MGI:5637812]	-0.420311	0.395587	3.10694	0.0991549	0.234257	0.630308
ENSMUSG00000033720	Sfxn5	sideroflexin 5 [Source:MGI Symbol;Acc:MGI:2137681]	-0.420304	4.56819	4.50968	0.051476	0.151593	0.81932
ENSMUSG00000070056	Mfhas1	malignant fibrous histiocytoma amplified sequence 1 [Source:MGI Symbol;Acc:MGI:1098644]	-0.420253	4.04877	5.79607	0.0299897	0.105766	0.975653
ENSMUSG00000003809	Gcdh	glutaryl-Coenzyme A dehydrogenase [Source:MGI Symbol;Acc:MGI:104541]	-0.419841	9.3751	20.7819	0.000415916	0.00678313	2.16857
ENSMUSG00000105176	Gm43668	predicted gene 43668 [Source:MGI Symbol;Acc:MGI:5663805]	-0.419771	0.410807	1.74962	0.206541	0.376918	0.423753
ENSMUSG00000033898	Cfhr2	complement factor H-related 2 [Source:MGI Symbol;Acc:MGI:3611575]	-0.419686	7.59365	9.1383	0.00888687	0.048048	1.31832
ENSMUSG00000074797	Itpa	inosine triphosphatase (nucleoside triphosphate pyrophosphatase) [Source:MGI Symbol;Acc:MGI:96622]	-0.419627	4.07253	13.6933	0.0022731	0.0194525	1.71102
ENSMUSG00000028238	Atp6v0d2	ATPase, H+ transporting, lysosomal V0 subunit D2 [Source:MGI Symbol;Acc:MGI:1924415]	-0.41958	3.13513	1.18848	0.293538	0.476525	0.321915
ENSMUSG00000027893	Ahcyl1	S-adenosylhomocysteine hydrolase-like 1 [Source:MGI Symbol;Acc:MGI:2385184]	-0.419458	6.72632	24.1691	0.000209365	0.00460906	2.33639
ENSMUSG00000024583	Txnl1	thioredoxin-like 1 [Source:MGI Symbol;Acc:MGI:1860078]	-0.419362	5.9734	18.6034	0.000671857	0.00905009	2.04335
ENSMUSG00000021794	Glud1	glutamate dehydrogenase 1 [Source:MGI Symbol;Acc:MGI:95753]	-0.419354	9.82326	10.9634	0.0049776	0.0329024	1.48277
ENSMUSG00000038344	Txlng	taxilin gamma [Source:MGI Symbol;Acc:MGI:3590652]	-0.419186	3.95712	6.84087	0.019987	0.080909	1.092
ENSMUSG00000002102	Psmc3	proteasome (prosome, macropain) 26S subunit, ATPase 3 [Source:MGI Symbol;Acc:MGI:1098754]	-0.419102	6.94789	20.2466	0.000466533	0.00735849	2.13321
ENSMUSG00000022789	Dnm1l	dynamin 1-like [Source:MGI Symbol;Acc:MGI:1921256]	-0.419069	5.29861	11.0205	0.00489198	0.0326132	1.48661
ENSMUSG00000033713	Foxn3	forkhead box N3 [Source:MGI Symbol;Acc:MGI:1918625]	-0.418744	5.28558	6.75645	0.0206333	0.0827455	1.08226
ENSMUSG00000028330	Ncbp1	nuclear cap binding protein subunit 1 [Source:MGI Symbol;Acc:MGI:1891840]	-0.418578	4.78211	11.6776	0.00401914	0.0285465	1.54445
ENSMUSG00000010025	Aldh3a2	aldehyde dehydrogenase family 3, subfamily A2 [Source:MGI Symbol;Acc:MGI:1353452]	-0.418569	9.59141	3.97645	0.0654253	0.177102	0.751777
ENSMUSG00000011752	Pgam1	phosphoglycerate mutase 1 [Source:MGI Symbol;Acc:MGI:97552]	-0.418198	4.49358	20.8393	0.00041087	0.00672726	2.17216
ENSMUSG00000027875	Hmgcs2	3-hydroxy-3-methylglutaryl-Coenzyme A synthase 2 [Source:MGI Symbol;Acc:MGI:101939]	-0.418131	12.4316	5.83215	0.029559	0.104803	0.979626
ENSMUSG00000020153	Ndufs7	NADH:ubiquinone oxidoreductase core subunit S7 [Source:MGI Symbol;Acc:MGI:1922656]	-0.418098	6.11082	10.6494	0.00548049	0.0348333	1.45801
ENSMUSG00000026113	Inpp4a	inositol polyphosphate-4-phosphatase, type I [Source:MGI Symbol;Acc:MGI:1931123]	-0.41785	4.41918	8.10877	0.0126205	0.0602242	1.22023
ENSMUSG00000075232	Amd1	S-adenosylmethionine decarboxylase 1 [Source:MGI Symbol;Acc:MGI:88004]	-0.417254	3.20183	6.56405	0.0221988	0.0870624	1.06017
ENSMUSG00000042680	Garem1	GRB2 associated regulator of MAPK1 subtype 1 [Source:MGI Symbol;Acc:MGI:2685790]	-0.417178	5.29132	5.15178	0.0390655	0.126826	0.896793
ENSMUSG00000016308	Ube2a	ubiquitin-conjugating enzyme E2A [Source:MGI Symbol;Acc:MGI:102959]	-0.41695	4.09752	17.5216	0.000863433	0.0106665	1.97198
ENSMUSG00000079242	C730034F03Rik	RIKEN cDNA C730034F03 gene [Source:MGI Symbol;Acc:MGI:2441921]	-0.416383	1.51424	2.80797	0.115359	0.25983	0.585311
ENSMUSG00000029167	Ppargc1a	peroxisome proliferative activated receptor, gamma, coactivator 1 alpha [Source:MGI Symbol;Acc:MGI:1342774]	-0.416336	4.65614	2.25734	0.154585	0.312344	0.505367
ENSMUSG00000046351	Zfp322a	zinc finger protein 322A [Source:MGI Symbol;Acc:MGI:2442566]	-0.416091	3.40187	7.5649	0.0153102	0.0685218	1.16417
ENSMUSG00000040505	Abcg5	ATP binding cassette subfamily G member 5 [Source:MGI Symbol;Acc:MGI:1351659]	-0.415816	6.63613	4.67145	0.0479593	0.144831	0.839138
ENSMUSG00000027981	Rnpc3	RNA-binding region (RNP1, RRM) containing 3 [Source:MGI Symbol;Acc:MGI:1914475]	-0.415721	3.16479	6.38107	0.0238169	0.0908352	1.04175
ENSMUSG00000028837	Psmb2	proteasome (prosome, macropain) subunit, beta type 2 [Source:MGI Symbol;Acc:MGI:1347045]	-0.415672	5.87067	14.6465	0.0017634	0.016413	1.78481
ENSMUSG00000024120	Lrpprc	leucine-rich PPR-motif containing [Source:MGI Symbol;Acc:MGI:1919666]	-0.415664	7.01211	17.6947	0.000828942	0.010391	1.98334
ENSMUSG00000027248	Pdia3	protein disulfide isomerase associated 3 [Source:MGI Symbol;Acc:MGI:95834]	-0.415646	7.99919	8.9764	0.0093793	0.049394	1.30633
ENSMUSG00000048100	Taf13	TATA-box binding protein associated factor 13 [Source:MGI Symbol;Acc:MGI:1913500]	-0.415617	3.14668	15.5426	0.00140034	0.0142849	1.84512
ENSMUSG00000026915	Strbp	spermatid perinuclear RNA binding protein [Source:MGI Symbol;Acc:MGI:104626]	-0.415282	5.27907	19.1686	0.000591377	0.00844448	2.07343
ENSMUSG00000015312	Gadd45b	growth arrest and DNA-damage-inducible 45 beta [Source:MGI Symbol;Acc:MGI:107776]	-0.415111	3.21214	0.911432	0.355483	0.537147	0.269907
ENSMUSG00000063929	Cyp4a32	cytochrome P450, family 4, subfamily a, polypeptide 32 [Source:MGI Symbol;Acc:MGI:3717148]	-0.415099	5.61369	2.9751	0.105937	0.245531	0.609894
ENSMUSG00000081485	Gm12338	predicted gene 12338 [Source:MGI Symbol;Acc:MGI:3650622]	-0.414672	0.564971	2.17592	0.161706	0.322175	0.491908
ENSMUSG00000032207	Lipc	lipase, hepatic [Source:MGI Symbol;Acc:MGI:96216]	-0.414572	7.42714	5.38273	0.0354853	0.118871	0.924926
ENSMUSG00000074785	Plxnc1	plexin C1 [Source:MGI Symbol;Acc:MGI:1890127]	-0.414481	4.59786	5.07999	0.0402633	0.1297	0.887059
ENSMUSG00000092545	Gm20319	predicted gene, 20319 [Source:MGI Symbol;Acc:MGI:5012504]	-0.414453	5.74206	7.58235	0.0152142	0.0683137	1.16549
ENSMUSG00000087497	2810001G20Rik	RIKEN cDNA 2810001G20 gene [Source:MGI Symbol;Acc:MGI:1913706]	-0.414425	1.2559	4.04412	0.0634273	0.173274	0.761266
ENSMUSG00000010797	Wnt2	wingless-type MMTV integration site family, member 2 [Source:MGI Symbol;Acc:MGI:98954]	-0.413691	2.34966	5.70284	0.0311372	0.108592	0.964203
ENSMUSG00000022193	Psmb5	proteasome (prosome, macropain) subunit, beta type 5 [Source:MGI Symbol;Acc:MGI:1194513]	-0.413635	5.17334	19.959	0.00049662	0.00767728	2.11479
ENSMUSG00000052563	D930048N14Rik	RIKEN cDNA D930048N14 gene [Source:MGI Symbol;Acc:MGI:2144709]	-0.41342	3.08669	1.98811	0.179765	0.344755	0.46249
ENSMUSG00000032712	Resf1	retroelement silencing factor 1 [Source:MGI Symbol;Acc:MGI:1914496]	-0.413393	4.27991	6.85066	0.0199136	0.0807167	1.09304
ENSMUSG00000035941	Ibtk	inhibitor of Bruton agammaglobulinemia tyrosine kinase [Source:MGI Symbol;Acc:MGI:1918677]	-0.413143	5.82416	22.0966	0.000316114	0.00578382	2.23779
ENSMUSG00000085793	Lin52	lin-52 homolog (C. elegans) [Source:MGI Symbol;Acc:MGI:3045391]	-0.412807	2.50804	5.57361	0.0328132	0.112787	0.947741
ENSMUSG00000016833	Mrps18c	mitochondrial ribosomal protein S18C [Source:MGI Symbol;Acc:MGI:1915985]	-0.412668	2.89274	6.76125	0.0205958	0.082658	1.08272
ENSMUSG00000038383	Pigu	phosphatidylinositol glycan anchor biosynthesis, class U [Source:MGI Symbol;Acc:MGI:3039607]	-0.412568	3.80002	15.526	0.00140627	0.0143146	1.84422
ENSMUSG00000026229	Psmd1	proteasome (prosome, macropain) 26S subunit, non-ATPase, 1 [Source:MGI Symbol;Acc:MGI:1917497]	-0.412087	6.78773	11.62	0.00408797	0.0287977	1.54064
ENSMUSG00000006998	Psmd2	proteasome (prosome, macropain) 26S subunit, non-ATPase, 2 [Source:MGI Symbol;Acc:MGI:1096584]	-0.412022	7.46647	15.8669	0.00129065	0.0135824	1.86702
ENSMUSG00000025871	4833439L19Rik	RIKEN cDNA 4833439L19 gene [Source:MGI Symbol;Acc:MGI:1921162]	-0.411785	5.9422	19.8964	0.00050345	0.00777322	2.1094
ENSMUSG00000036752	Tubb4b	tubulin, beta 4B class IVB [Source:MGI Symbol;Acc:MGI:1915472]	-0.411106	6.00791	13.8579	0.00217412	0.0189041	1.72344
ENSMUSG00000024276	Zfp397	zinc finger protein 397 [Source:MGI Symbol;Acc:MGI:1916506]	-0.410827	4.36705	10.9096	0.00506	0.0332179	1.47863
ENSMUSG00000075543	Urad	ureidoimidazoline (2-oxo-4-hydroxy-4-carboxy-5) decarboxylase [Source:MGI Symbol;Acc:MGI:3647519]	-0.410707	4.84937	2.89604	0.110273	0.252249	0.59817
ENSMUSG00000067194	Eif1ax	eukaryotic translation initiation factor 1A, X-linked [Source:MGI Symbol;Acc:MGI:1913485]	-0.410655	4.75733	10.5742	0.00560939	0.0354427	1.45047
ENSMUSG00000023882	Zfp54	zinc finger protein 54 [Source:MGI Symbol;Acc:MGI:99201]	-0.41045	0.824682	4.62296	0.048983	0.146926	0.832903
ENSMUSG00000027405	Nop56	NOP56 ribonucleoprotein [Source:MGI Symbol;Acc:MGI:1914384]	-0.410377	4.29321	19.3513	0.00056776	0.0083325	2.07922
ENSMUSG00000051469	Zfp24	zinc finger protein 24 [Source:MGI Symbol;Acc:MGI:1929704]	-0.410271	4.60363	20.4081	0.000450558	0.00719738	2.14283
ENSMUSG00000022698	Naa50	N(alpha)-acetyltransferase 50, NatE catalytic subunit [Source:MGI Symbol;Acc:MGI:1919367]	-0.410198	5.70983	10.9891	0.00493889	0.0327507	1.48478
ENSMUSG00000030471	Zdhhc13	zinc finger, DHHC domain containing 13 [Source:MGI Symbol;Acc:MGI:1919227]	-0.41002	2.7085	9.54258	0.00778176	0.0437548	1.35897
ENSMUSG00000028766	Alpl	alkaline phosphatase, liver/bone/kidney [Source:MGI Symbol;Acc:MGI:87983]	-0.409876	4.86192	2.63653	0.126106	0.275035	0.560612
ENSMUSG00000004748	Mtfp1	mitochondrial fission process 1 [Source:MGI Symbol;Acc:MGI:1916686]	-0.409586	4.46883	18.0948	0.00075511	0.0097153	2.01254
ENSMUSG00000020648	Dus4l	dihydrouridine synthase 4-like (S. cerevisiae) [Source:MGI Symbol;Acc:MGI:1919166]	-0.409326	1.9322	2.97757	0.105804	0.24535	0.610215
ENSMUSG00000051285	Pcmtd1	protein-L-isoaspartate (D-aspartate) O-methyltransferase domain containing 1 [Source:MGI Symbol;Acc:MGI:2441773]	-0.409175	6.2647	29.848	7.54983e-05	0.00264604	2.5774
ENSMUSG00000060733	Ipmk	inositol polyphosphate multikinase [Source:MGI Symbol;Acc:MGI:1916968]	-0.409112	6.07139	7.29002	0.0169186	0.0728834	1.13737
ENSMUSG00000063760	Rnf217	ring finger protein 217 [Source:MGI Symbol;Acc:MGI:3610311]	-0.408855	4.36566	12.3616	0.00329464	0.025016	1.60178
ENSMUSG00000086432	B430119L08Rik	RIKEN cDNA B430119L08 gene [Source:MGI Symbol;Acc:MGI:2441857]	-0.408467	3.2135	0.774861	0.393167	0.572631	0.242125
ENSMUSG00000051169	Rpusd3	RNA pseudouridylate synthase domain containing 3 [Source:MGI Symbol;Acc:MGI:2141440]	-0.408442	3.42755	10.9422	0.00500987	0.0330455	1.48089
ENSMUSG00000056501	Cebpb	CCAAT/enhancer binding protein (C/EBP), beta [Source:MGI Symbol;Acc:MGI:88373]	-0.408248	4.78432	2.21977	0.157821	0.316863	0.499128
ENSMUSG00000069727	Zfp975	zinc finger protein 975 [Source:MGI Symbol;Acc:MGI:3648690]	-0.407448	1.10726	0.989665	0.336243	0.517892	0.28576
ENSMUSG00000055240	Zfp101	zinc finger protein 101 [Source:MGI Symbol;Acc:MGI:107547]	-0.407366	2.54156	2.91218	0.10937	0.250829	0.600622
ENSMUSG00000018068	Ints2	integrator complex subunit 2 [Source:MGI Symbol;Acc:MGI:1917672]	-0.406486	2.12864	2.77116	0.11757	0.26286	0.580275
ENSMUSG00000071291	Zfp58	zinc finger protein 58 [Source:MGI Symbol;Acc:MGI:99205]	-0.406337	0.412772	3.07639	0.100679	0.236469	0.626226
ENSMUSG00000066880	Zfp617	zinc finger protein 617 [Source:MGI Symbol;Acc:MGI:2684459]	-0.406311	3.1365	7.45052	0.015957	0.0703304	1.15286
ENSMUSG00000029569	Tmem168	transmembrane protein 168 [Source:MGI Symbol;Acc:MGI:1921794]	-0.406188	4.00798	15.064	0.00158231	0.0153131	1.81494
ENSMUSG00000040596	Pogk	pogo transposable element with KRAB domain [Source:MGI Symbol;Acc:MGI:1918842]	-0.406144	3.42116	4.1751	0.059761	0.166619	0.778275
ENSMUSG00000112346	Gm48768	predicted gene, 48768 [Source:MGI Symbol;Acc:MGI:6098457]	-0.4061	0.10308	1.51146	0.238621	0.414789	0.382172
ENSMUSG00000027236	Eif3j1	eukaryotic translation initiation factor 3, subunit J1 [Source:MGI Symbol;Acc:MGI:1925905]	-0.405722	3.98969	7.56816	0.0152922	0.0684985	1.16432
ENSMUSG00000027668	Mfn1	mitofusin 1 [Source:MGI Symbol;Acc:MGI:1914664]	-0.405706	5.88467	26.4328	0.000136976	0.00368623	2.43342
ENSMUSG00000036112	Metap2	methionine aminopeptidase 2 [Source:MGI Symbol;Acc:MGI:1929701]	-0.405699	5.79619	30.7674	6.48387e-05	0.00247819	2.60587
ENSMUSG00000020124	Usp15	ubiquitin specific peptidase 15 [Source:MGI Symbol;Acc:MGI:101857]	-0.405567	5.59197	31.1788	6.06327e-05	0.00242921	2.61454
ENSMUSG00000032602	Slc25a20	solute carrier family 25 (mitochondrial carnitine/acylcarnitine translocase), member 20 [Source:MGI Symbol;Acc:MGI:1928738]	-0.405206	7.67198	7.96698	0.0132651	0.0624181	1.20469
ENSMUSG00000007411	Mark3	MAP/microtubule affinity regulating kinase 3 [Source:MGI Symbol;Acc:MGI:1341865]	-0.404928	5.29653	22.3611	0.000299518	0.0056332	2.24925
ENSMUSG00000056952	Tatdn2	TatD DNase domain containing 2 [Source:MGI Symbol;Acc:MGI:3576210]	-0.404411	5.47556	8.33291	0.0116738	0.0571309	1.24313
ENSMUSG00000018995	Nars2	asparaginyl-tRNA synthetase 2 (mitochondrial)(putative) [Source:MGI Symbol;Acc:MGI:2142075]	-0.404398	3.9055	9.93931	0.00684826	0.0404596	1.39298
ENSMUSG00000075585	6330403L08Rik	RIKEN cDNA 6330403L08 gene [Source:MGI Symbol;Acc:MGI:1917994]	-0.404079	1.2144	1.21837	0.287779	0.470183	0.327733
ENSMUSG00000095440	Fignl2	fidgetin-like 2 [Source:MGI Symbol;Acc:MGI:3646919]	-0.403976	3.2228	10.4296	0.0058672	0.0365375	1.43726
ENSMUSG00000025894	Aasdhppt	aminoadipate-semialdehyde dehydrogenase-phosphopantetheinyl transferase [Source:MGI Symbol;Acc:MGI:1914868]	-0.403746	3.99137	9.74547	0.00728725	0.0420561	1.37617
ENSMUSG00000046230	Vps13a	vacuolar protein sorting 13A [Source:MGI Symbol;Acc:MGI:2444304]	-0.403616	4.14721	6.08943	0.0266878	0.0982744	1.00756
ENSMUSG00000059325	Hopx	HOP homeobox [Source:MGI Symbol;Acc:MGI:1916782]	-0.403458	5.2955	7.42873	0.0160837	0.070739	1.15034
ENSMUSG00000108402	9430064I24Rik	RIKEN cDNA 9430064I24 gene [Source:MGI Symbol;Acc:MGI:3704302]	-0.402829	1.20534	1.24239	0.283263	0.465075	0.332477
ENSMUSG00000003166	Dgcr2	DiGeorge syndrome critical region gene 2 [Source:MGI Symbol;Acc:MGI:892866]	-0.402139	5.407	22.8154	0.000273275	0.00533701	2.2727
ENSMUSG00000046994	Mars2	methionine-tRNA synthetase 2 (mitochondrial) [Source:MGI Symbol;Acc:MGI:2444136]	-0.401832	2.42853	7.15224	0.0177978	0.0753519	1.12291
ENSMUSG00000022601	Zbtb11	zinc finger and BTB domain containing 11 [Source:MGI Symbol;Acc:MGI:2443876]	-0.401743	3.65812	14.1233	0.00202478	0.0180463	1.74361
ENSMUSG00000042208	0610010F05Rik	RIKEN cDNA 0610010F05 gene [Source:MGI Symbol;Acc:MGI:1918925]	-0.401448	3.82789	13.6152	0.00232186	0.0197477	1.70448
ENSMUSG00000103928	Gm37893	predicted gene, 37893 [Source:MGI Symbol;Acc:MGI:5611121]	-0.401352	1.70942	5.92168	0.0285208	0.102738	0.98827
ENSMUSG00000016534	Lamp2	lysosomal-associated membrane protein 2 [Source:MGI Symbol;Acc:MGI:96748]	-0.401046	8.89455	10.4341	0.00585897	0.0365196	1.43747
ENSMUSG00000035270	Impg2	interphotoreceptor matrix proteoglycan 2 [Source:MGI Symbol;Acc:MGI:3044955]	-0.399438	2.52281	5.09434	0.0400206	0.129177	0.888816
ENSMUSG00000000001	Gnai3	guanine nucleotide binding protein (G protein), alpha inhibiting 3 [Source:MGI Symbol;Acc:MGI:95773]	-0.399319	5.9633	16.3058	0.00115748	0.0128009	1.89276
ENSMUSG00000024726	Carnmt1	carnosine N-methyltransferase 1 [Source:MGI Symbol;Acc:MGI:1914633]	-0.398715	1.56957	5.44215	0.0346271	0.117084	0.931503
ENSMUSG00000001542	Ell2	elongation factor RNA polymerase II 2 [Source:MGI Symbol;Acc:MGI:2183438]	-0.398576	6.20146	5.48918	0.033965	0.115661	0.936813
ENSMUSG00000106087	Gm43609	predicted gene 43609 [Source:MGI Symbol;Acc:MGI:5663746]	-0.397967	2.30723	3.80471	0.0708411	0.186653	0.728966
ENSMUSG00000024259	Slc25a46	solute carrier family 25, member 46 [Source:MGI Symbol;Acc:MGI:1914703]	-0.397901	5.12887	7.55623	0.0153581	0.068687	1.16313
ENSMUSG00000024479	Mal2	mal, T cell differentiation protein 2 [Source:MGI Symbol;Acc:MGI:2146021]	-0.397725	5.04315	4.77381	0.0458802	0.140355	0.852772
ENSMUSG00000030652	Coq7	demethyl-Q 7 [Source:MGI Symbol;Acc:MGI:107207]	-0.397273	4.0874	4.50833	0.0515065	0.151647	0.819166
ENSMUSG00000024287	Thoc1	THO complex 1 [Source:MGI Symbol;Acc:MGI:1919668]	-0.397201	4.02338	15.1638	0.00154225	0.0150835	1.8215
ENSMUSG00000085172	Gm6542	predicted gene 6542 [Source:MGI Symbol;Acc:MGI:3644649]	-0.397064	0.580133	2.648	0.12535	0.274011	0.562233
ENSMUSG00000106990	Gm42547	predicted gene 42547 [Source:MGI Symbol;Acc:MGI:5662684]	-0.397025	0.779143	2.25424	0.154849	0.312609	0.504999
ENSMUSG00000071650	Ganab	alpha glucosidase 2 alpha neutral subunit [Source:MGI Symbol;Acc:MGI:1097667]	-0.396982	7.75847	10.9195	0.00504462	0.033171	1.47924
ENSMUSG00000046567	4930430F08Rik	RIKEN cDNA 4930430F08 gene [Source:MGI Symbol;Acc:MGI:1921197]	-0.396935	1.94266	6.73159	0.0208282	0.0833662	1.07901
ENSMUSG00000017009	Sdc4	syndecan 4 [Source:MGI Symbol;Acc:MGI:1349164]	-0.396759	8.20269	6.96403	0.0190858	0.0785625	1.10478
ENSMUSG00000028104	Polr3gl	polymerase (RNA) III (DNA directed) polypeptide G like [Source:MGI Symbol;Acc:MGI:1917120]	-0.396707	3.34538	7.59193	0.0151618	0.0681514	1.16653
ENSMUSG00000021620	Acot12	acyl-CoA thioesterase 12 [Source:MGI Symbol;Acc:MGI:1921406]	-0.396664	7.75105	12.9999	0.00275088	0.0220851	1.6559
ENSMUSG00000027387	Zc3h8	zinc finger CCCH type containing 8 [Source:MGI Symbol;Acc:MGI:1930128]	-0.396635	1.95422	5.62086	0.0321885	0.111161	0.954048
ENSMUSG00000040455	Usp45	ubiquitin specific petidase 45 [Source:MGI Symbol;Acc:MGI:101850]	-0.396536	3.69001	10.5506	0.00565057	0.0355586	1.44905
ENSMUSG00000060073	Psma3	proteasome subunit alpha 3 [Source:MGI Symbol;Acc:MGI:104883]	-0.396512	5.90352	11.3737	0.00439848	0.0302123	1.51982
ENSMUSG00000031197	Vbp1	von Hippel-Lindau binding protein 1 [Source:MGI Symbol;Acc:MGI:1333804]	-0.396378	2.5507	7.32717	0.0166901	0.0723127	1.14079
ENSMUSG00000063406	Tmed5	transmembrane p24 trafficking protein 5 [Source:MGI Symbol;Acc:MGI:1921586]	-0.396323	6.68321	2.43694	0.140204	0.293846	0.531881
ENSMUSG00000040466	Blvrb	biliverdin reductase B (flavin reductase (NADPH)) [Source:MGI Symbol;Acc:MGI:2385271]	-0.396148	6.27544	8.55816	0.0108039	0.0541718	1.26623
ENSMUSG00000041133	Smc1a	structural maintenance of chromosomes 1A [Source:MGI Symbol;Acc:MGI:1344345]	-0.396076	5.85143	12.1852	0.00346608	0.0258357	1.58778
ENSMUSG00000033813	Tcea1	transcription elongation factor A (SII) 1 [Source:MGI Symbol;Acc:MGI:1196624]	-0.395805	4.05249	12.1906	0.00346067	0.0258357	1.58778
ENSMUSG00000031568	Rwdd4a	RWD domain containing 4A [Source:MGI Symbol;Acc:MGI:2681000]	-0.3957	4.32118	13.9279	0.00213357	0.0187345	1.72736
ENSMUSG00000021520	Uqcrb	ubiquinol-cytochrome c reductase binding protein [Source:MGI Symbol;Acc:MGI:1914780]	-0.395479	6.63231	10.4445	0.00583998	0.036456	1.43823
ENSMUSG00000029260	Ugt2b34	UDP glucuronosyltransferase 2 family, polypeptide B34 [Source:MGI Symbol;Acc:MGI:2140962]	-0.395472	8.44227	4.7921	0.0455198	0.139631	0.855018
ENSMUSG00000029145	Eif2b4	eukaryotic translation initiation factor 2B, subunit 4 delta [Source:MGI Symbol;Acc:MGI:95300]	-0.395437	5.10786	11.4888	0.00425009	0.0295844	1.52894
ENSMUSG00000021947	Cryl1	crystallin, lambda 1 [Source:MGI Symbol;Acc:MGI:1915881]	-0.395334	3.82741	3.83253	0.0699288	0.185346	0.732016
ENSMUSG00000041341	Atg2b	autophagy related 2B [Source:MGI Symbol;Acc:MGI:1923809]	-0.395079	5.54196	10.7734	0.00527527	0.0341159	1.46704
ENSMUSG00000044734	Serpinb1a	serine (or cysteine) peptidase inhibitor, clade B, member 1a [Source:MGI Symbol;Acc:MGI:1913472]	-0.395058	3.17185	1.00639	0.332325	0.51387	0.289146
ENSMUSG00000026869	Psmd5	proteasome (prosome, macropain) 26S subunit, non-ATPase, 5 [Source:MGI Symbol;Acc:MGI:1914248]	-0.394863	4.91074	10.4504	0.00582916	0.0364093	1.43879
ENSMUSG00000036585	Fgf1	fibroblast growth factor 1 [Source:MGI Symbol;Acc:MGI:95515]	-0.394842	7.41749	6.2106	0.0254487	0.0951082	1.02178
ENSMUSG00000005718	Tfap4	transcription factor AP4 [Source:MGI Symbol;Acc:MGI:103239]	-0.394798	1.7337	4.93825	0.042757	0.13484	0.870182
ENSMUSG00000016018	Mtrex	Mtr4 exosome RNA helicase [Source:MGI Symbol;Acc:MGI:1919448]	-0.394464	4.5958	19.1665	0.000591656	0.00844448	2.07343
ENSMUSG00000087578	Ccdc142os	coiled-coil domain containing 142, opposite strand [Source:MGI Symbol;Acc:MGI:3783052]	-0.394308	0.339828	1.46777	0.245198	0.42181	0.374883
ENSMUSG00000039783	Kmo	kynurenine 3-monooxygenase (kynurenine 3-hydroxylase) [Source:MGI Symbol;Acc:MGI:2138151]	-0.394283	8.13045	11.2758	0.00452935	0.030871	1.51045
ENSMUSG00000024750	Zfand5	zinc finger, AN1-type domain 5 [Source:MGI Symbol;Acc:MGI:1278334]	-0.394162	5.29088	15.2215	0.00151963	0.0149376	1.82572
ENSMUSG00000054843	Atrnl1	attractin like 1 [Source:MGI Symbol;Acc:MGI:2147749]	-0.393997	4.70931	15.5738	0.00138936	0.0142247	1.84696
ENSMUSG00000006423	C330007P06Rik	RIKEN cDNA C330007P06 gene [Source:MGI Symbol;Acc:MGI:1924894]	-0.393764	4.09877	11.0532	0.00484377	0.0323437	1.49021
ENSMUSG00000018727	Cpsf4l	cleavage and polyadenylation specific factor 4-like [Source:MGI Symbol;Acc:MGI:1277182]	-0.393684	3.26005	5.58882	0.0326106	0.112245	0.949832
ENSMUSG00000069456	Rdh16	retinol dehydrogenase 16 [Source:MGI Symbol;Acc:MGI:1201375]	-0.393537	7.86506	6.19921	0.0255623	0.0953896	1.0205
ENSMUSG00000029269	Sult1b1	sulfotransferase family 1B, member 1 [Source:MGI Symbol;Acc:MGI:2136282]	-0.39329	4.0908	3.66078	0.0757942	0.195999	0.707746
ENSMUSG00000091474	2610021A01Rik	RIKEN cDNA 2610021A01 gene [Source:MGI Symbol;Acc:MGI:1922662]	-0.393268	2.9986	7.99805	0.0131207	0.0618319	1.20879
ENSMUSG00000029730	Mcm7	minichromosome maintenance complex component 7 [Source:MGI Symbol;Acc:MGI:1298398]	-0.39278	3.6241	8.99618	0.0093175	0.0492286	1.30778
ENSMUSG00000027792	Bche	butyrylcholinesterase [Source:MGI Symbol;Acc:MGI:894278]	-0.392779	7.36705	6.95368	0.0191596	0.0787958	1.1035
ENSMUSG00000035472	Slc25a21	solute carrier family 25 (mitochondrial oxodicarboxylate carrier), member 21 [Source:MGI Symbol;Acc:MGI:2445059]	-0.392509	3.63272	8.37913	0.0114889	0.0565371	1.24767
ENSMUSG00000031527	Eri1	exoribonuclease 1 [Source:MGI Symbol;Acc:MGI:1914526]	-0.392449	2.90407	8.22863	0.0121037	0.0585904	1.23217
ENSMUSG00000034653	Ythdc2	YTH domain containing 2 [Source:MGI Symbol;Acc:MGI:2448561]	-0.39234	3.0643	9.02727	0.00922128	0.0489653	1.31011
ENSMUSG00000022386	Trmu	tRNA 5-methylaminomethyl-2-thiouridylate methyltransferase [Source:MGI Symbol;Acc:MGI:1919276]	-0.392154	3.46551	6.87189	0.0197555	0.080298	1.0953
ENSMUSG00000003134	Tbc1d8	TBC1 domain family, member 8 [Source:MGI Symbol;Acc:MGI:1927225]	-0.391969	5.40764	1.66224	0.21762	0.389645	0.409331
ENSMUSG00000006522	Itih3	inter-alpha trypsin inhibitor, heavy chain 3 [Source:MGI Symbol;Acc:MGI:96620]	-0.391858	10.2133	1.48548	0.242504	0.419259	0.377518
ENSMUSG00000110444	Gm10033	predicted gene 10033 [Source:MGI Symbol;Acc:MGI:3642803]	-0.391616	2.29353	2.63049	0.126506	0.275475	0.559918
ENSMUSG00000026667	Uhmk1	U2AF homology motif (UHM) kinase 1 [Source:MGI Symbol;Acc:MGI:1341908]	-0.391199	5.89158	19.3333	0.000570035	0.00833702	2.07899
ENSMUSG00000054945	Gm9958	predicted gene 9958 [Source:MGI Symbol;Acc:MGI:3641866]	-0.391053	0.61842	1.14	0.30322	0.485937	0.31342
ENSMUSG00000029430	Ran	RAN, member RAS oncogene family [Source:MGI Symbol;Acc:MGI:1333112]	-0.3909	5.70574	12.8144	0.00289748	0.0229514	1.63919
ENSMUSG00000039988	Ankrd13c	ankyrin repeat domain 13c [Source:MGI Symbol;Acc:MGI:2139746]	-0.390713	4.5325	19.1903	0.000588516	0.00842757	2.0743
ENSMUSG00000005312	Ubqln1	ubiquilin 1 [Source:MGI Symbol;Acc:MGI:1860276]	-0.390658	6.9287	13.6262	0.00231492	0.0197021	1.70549
ENSMUSG00000035620	Ric8b	RIC8 guanine nucleotide exchange factor B [Source:MGI Symbol;Acc:MGI:2682307]	-0.390486	3.42984	9.71458	0.00736015	0.0423396	1.37325
ENSMUSG00000024410	Rmc1	regulator of MON1-CCZ1 [Source:MGI Symbol;Acc:MGI:1916528]	-0.390319	4.63781	19.6546	0.000530895	0.00796023	2.09907
ENSMUSG00000031596	Slc7a2	solute carrier family 7 (cationic amino acid transporter, y+ system), member 2 [Source:MGI Symbol;Acc:MGI:99828]	-0.390079	9.6731	2.09211	0.169469	0.332115	0.478712
ENSMUSG00000027932	Slc27a3	solute carrier family 27 (fatty acid transporter), member 3 [Source:MGI Symbol;Acc:MGI:1347358]	-0.389938	0.280894	1.30629	0.271708	0.451639	0.345208
ENSMUSG00000048000	Gigyf2	GRB10 interacting GYF protein 2 [Source:MGI Symbol;Acc:MGI:2138584]	-0.389839	5.73711	6.58264	0.0220417	0.0867191	1.06189
ENSMUSG00000073131	Vma21	VMA21 vacuolar H+-ATPase homolog (S. cerevisiae) [Source:MGI Symbol;Acc:MGI:1914298]	-0.389644	3.65471	7.2047	0.017457	0.07444	1.12819
ENSMUSG00000038195	Rilp	Rab interacting lysosomal protein [Source:MGI Symbol;Acc:MGI:2144271]	-0.389399	4.59981	16.6723	0.00105824	0.0120514	1.91896
ENSMUSG00000041444	Arhgap32	Rho GTPase activating protein 32 [Source:MGI Symbol;Acc:MGI:2450166]	-0.389289	3.73969	4.97623	0.0420714	0.133746	0.873719
ENSMUSG00000028461	Ccdc107	coiled-coil domain containing 107 [Source:MGI Symbol;Acc:MGI:1913423]	-0.389019	5.53183	11.4464	0.00430415	0.0297943	1.52587
ENSMUSG00000064325	Hhip	Hedgehog-interacting protein [Source:MGI Symbol;Acc:MGI:1341847]	-0.388855	2.10887	2.74885	0.118934	0.264913	0.576897
ENSMUSG00000040918	Slc19a2	solute carrier family 19 (thiamine transporter), member 2 [Source:MGI Symbol;Acc:MGI:1928761]	-0.388658	6.64415	15.8522	0.00129542	0.0136096	1.86616
ENSMUSG00000042312	S100a13	S100 calcium binding protein A13 [Source:MGI Symbol;Acc:MGI:109581]	-0.38831	4.3991	11.9948	0.00366264	0.0268135	1.57165
ENSMUSG00000051223	Bzw1	basic leucine zipper and W2 domains 1 [Source:MGI Symbol;Acc:MGI:1914132]	-0.388241	6.84585	16.6419	0.00106607	0.0121087	1.9169
ENSMUSG00000053289	Ddx10	DEAD (Asp-Glu-Ala-Asp) box polypeptide 10 [Source:MGI Symbol;Acc:MGI:1924841]	-0.38823	3.58078	16.2674	0.00116849	0.0128328	1.89168
ENSMUSG00000026311	Asb1	ankyrin repeat and SOCS box-containing 1 [Source:MGI Symbol;Acc:MGI:1929735]	-0.387954	3.41939	5.75025	0.0305474	0.107127	0.970103
ENSMUSG00000028614	Ndc1	NDC1 transmembrane nucleoporin [Source:MGI Symbol;Acc:MGI:1920037]	-0.38793	2.83613	8.1385	0.01249	0.0598789	1.22273
ENSMUSG00000039345	Mettl22	methyltransferase like 22 [Source:MGI Symbol;Acc:MGI:2384301]	-0.387882	2.86873	5.46887	0.0342491	0.116323	0.934334
ENSMUSG00000024381	Bin1	bridging integrator 1 [Source:MGI Symbol;Acc:MGI:108092]	-0.387761	3.39603	7.66243	0.0147825	0.0674936	1.17074
ENSMUSG00000019878	Hsf2	heat shock factor 2 [Source:MGI Symbol;Acc:MGI:96239]	-0.387571	4.5861	4.96013	0.0423604	0.134162	0.872369
ENSMUSG00000046034	Otulin	OTU deubiquitinase with linear linkage specificity [Source:MGI Symbol;Acc:MGI:3577015]	-0.387536	5.14784	18.3339	0.00071458	0.00937228	2.02815
ENSMUSG00000029279	Brdt	bromodomain, testis-specific [Source:MGI Symbol;Acc:MGI:1891374]	-0.38729	0.487084	0.99973	0.333877	0.515694	0.287608
ENSMUSG00000031833	Mast3	microtubule associated serine/threonine kinase 3 [Source:MGI Symbol;Acc:MGI:2683541]	-0.386982	5.40321	6.74891	0.0206922	0.0829232	1.08132
ENSMUSG00000002718	Cse1l	chromosome segregation 1-like (S. cerevisiae) [Source:MGI Symbol;Acc:MGI:1339951]	-0.386835	4.66773	12.1237	0.0035282	0.0261208	1.58301
ENSMUSG00000003226	Ranbp2	RAN binding protein 2 [Source:MGI Symbol;Acc:MGI:894323]	-0.386686	6.80167	9.83654	0.00707709	0.0414382	1.3826
ENSMUSG00000035376	Hacd2	3-hydroxyacyl-CoA dehydratase 2 [Source:MGI Symbol;Acc:MGI:1918007]	-0.386216	5.45249	12.4692	0.0031949	0.0244674	1.61141
ENSMUSG00000027075	Slc43a1	solute carrier family 43, member 1 [Source:MGI Symbol;Acc:MGI:1931352]	-0.385834	3.42037	1.95504	0.183203	0.348292	0.458056
ENSMUSG00000038084	Opa1	OPA1, mitochondrial dynamin like GTPase [Source:MGI Symbol;Acc:MGI:1921393]	-0.385751	6.76871	16.2296	0.00117944	0.012891	1.88971
ENSMUSG00000054942	Miga1	mitoguardin 1 [Source:MGI Symbol;Acc:MGI:1924567]	-0.385677	1.26922	3.95527	0.0660661	0.178063	0.749427
ENSMUSG00000037601	Nme1	NME/NM23 nucleoside diphosphate kinase 1 [Source:MGI Symbol;Acc:MGI:97355]	-0.385634	3.60678	6.23641	0.0251935	0.0945515	1.02433
ENSMUSG00000026170	Cyp27a1	cytochrome P450, family 27, subfamily a, polypeptide 1 [Source:MGI Symbol;Acc:MGI:88594]	-0.385575	8.63869	7.61149	0.0150554	0.0679564	1.16777
ENSMUSG00000047084	Ngrn	neugrin, neurite outgrowth associated [Source:MGI Symbol;Acc:MGI:1933212]	-0.385575	3.87494	9.54358	0.00777923	0.0437548	1.35897
ENSMUSG00000072501	Phf20l1	PHD finger protein 20-like 1 [Source:MGI Symbol;Acc:MGI:2444412]	-0.385454	4.80503	15.7802	0.00131898	0.0137412	1.86197
ENSMUSG00000042087	4933440N22Rik	RIKEN cDNA 4933440N22 gene [Source:MGI Symbol;Acc:MGI:1921721]	-0.385406	0.490498	1.87329	0.192066	0.359654	0.444115
ENSMUSG00000032114	Slc37a4	solute carrier family 37 (glucose-6-phosphate transporter), member 4 [Source:MGI Symbol;Acc:MGI:1316650]	-0.385264	8.02599	4.66607	0.0480717	0.14503	0.838542
ENSMUSG00000022604	Cep97	centrosomal protein 97 [Source:MGI Symbol;Acc:MGI:1921451]	-0.385255	2.10773	3.63833	0.0766035	0.197375	0.704708
ENSMUSG00000051232	Tmem199	transmembrane protein 199 [Source:MGI Symbol;Acc:MGI:2144113]	-0.385184	3.31102	12.1722	0.00347907	0.0258923	1.58683
ENSMUSG00000025613	Cct8	chaperonin containing Tcp1, subunit 8 (theta) [Source:MGI Symbol;Acc:MGI:107183]	-0.384894	6.98501	21.4941	0.000357999	0.0062454	2.20444
ENSMUSG00000024695	Zfp91	zinc finger protein 91 [Source:MGI Symbol;Acc:MGI:104854]	-0.384356	5.85378	9.65967	0.00749184	0.0428007	1.36855
ENSMUSG00000026999	Nup35	nucleoporin 35 [Source:MGI Symbol;Acc:MGI:1916732]	-0.384334	0.476059	1.32619	0.268241	0.448027	0.348696
ENSMUSG00000028343	Erp44	endoplasmic reticulum protein 44 [Source:MGI Symbol;Acc:MGI:1923549]	-0.384327	5.43421	18.6394	0.000666363	0.00900529	2.0455
ENSMUSG00000027346	Gpcpd1	glycerophosphocholine phosphodiesterase 1 [Source:MGI Symbol;Acc:MGI:104898]	-0.383869	7.10572	0.91965	0.353388	0.535356	0.271357
ENSMUSG00000031278	Acsl4	acyl-CoA synthetase long-chain family member 4 [Source:MGI Symbol;Acc:MGI:1354713]	-0.383783	5.21571	4.3294	0.0557585	0.159237	0.797956
ENSMUSG00000026153	Fam135a	family with sequence similarity 135, member A [Source:MGI Symbol;Acc:MGI:1915437]	-0.38369	4.35484	7.43383	0.0160539	0.0706577	1.15084
ENSMUSG00000060950	Trmt61a	tRNA methyltransferase 61A [Source:MGI Symbol;Acc:MGI:2443487]	-0.383638	2.63986	4.88507	0.0437388	0.136519	0.864806
ENSMUSG00000041798	Gck	glucokinase [Source:MGI Symbol;Acc:MGI:1270854]	-0.383268	5.20887	1.2069	0.28997	0.472885	0.325245
ENSMUSG00000026981	Il1rn	interleukin 1 receptor antagonist [Source:MGI Symbol;Acc:MGI:96547]	-0.38297	2.85441	1.52775	0.236227	0.411999	0.385104
ENSMUSG00000097327	E030030I06Rik	RIKEN cDNA E030030I06 gene [Source:MGI Symbol;Acc:MGI:2442914]	-0.382893	1.13459	2.50077	0.135494	0.287777	0.540944
ENSMUSG00000020830	Vmo1	vitelline membrane outer layer 1 homolog (chicken) [Source:MGI Symbol;Acc:MGI:2685587]	-0.382828	1.55016	3.01867	0.103635	0.24159	0.616921
ENSMUSG00000059005	Hnrnpa3	heterogeneous nuclear ribonucleoprotein A3 [Source:MGI Symbol;Acc:MGI:1917171]	-0.38272	6.44764	14.7055	0.0017364	0.0163008	1.78779
ENSMUSG00000041846	Ppp4r3a	protein phosphatase 4 regulatory subunit 3A [Source:MGI Symbol;Acc:MGI:1915984]	-0.382548	5.7326	28.3933	9.67164e-05	0.00299533	2.52355
ENSMUSG00000029201	Ugdh	UDP-glucose dehydrogenase [Source:MGI Symbol;Acc:MGI:1306785]	-0.38237	6.4807	4.11116	0.0615185	0.169982	0.769596
ENSMUSG00000035559	Mpv17l2	MPV17 mitochondrial membrane protein-like 2 [Source:MGI Symbol;Acc:MGI:2681846]	-0.382359	3.51886	5.2031	0.0382348	0.125041	0.902948
ENSMUSG00000031171	Ftsj1	FtsJ RNA methyltransferase homolog 1 (E. coli) [Source:MGI Symbol;Acc:MGI:1859648]	-0.382287	4.20103	14.7553	0.00171404	0.0161795	1.79104
ENSMUSG00000056019	Zfp709	zinc finger protein 709 [Source:MGI Symbol;Acc:MGI:2384299]	-0.382117	1.2482	2.5671	0.130804	0.281344	0.550762
ENSMUSG00000026618	Iars2	isoleucine-tRNA synthetase 2, mitochondrial [Source:MGI Symbol;Acc:MGI:1919586]	-0.382108	6.34798	14.8581	0.00166882	0.0158487	1.80001
ENSMUSG00000103898	Gm30238	predicted gene, 30238 [Source:MGI Symbol;Acc:MGI:5589397]	-0.381881	1.37389	1.97353	0.18127	0.346279	0.460573
ENSMUSG00000027184	Caprin1	cell cycle associated protein 1 [Source:MGI Symbol;Acc:MGI:1858234]	-0.381869	7.54352	7.08095	0.0182734	0.0763582	1.11714
ENSMUSG00000024982	Zdhhc6	zinc finger, DHHC domain containing 6 [Source:MGI Symbol;Acc:MGI:1914230]	-0.381614	6.05322	24.0315	0.000215015	0.00465619	2.33197
ENSMUSG00000071014	Ndufb6	NADH:ubiquinone oxidoreductase subunit B6 [Source:MGI Symbol;Acc:MGI:2684983]	-0.381508	5.37833	6.87426	0.0197379	0.080298	1.0953
ENSMUSG00000026761	Orc4	origin recognition complex, subunit 4 [Source:MGI Symbol;Acc:MGI:1347043]	-0.381111	3.26483	7.0008	0.0188259	0.0779678	1.10808
ENSMUSG00000108806	Gm44729	predicted gene 44729 [Source:MGI Symbol;Acc:MGI:5753305]	-0.380679	2.04794	0.628403	0.440803	0.616709	0.20992
ENSMUSG00000026643	Nmt2	N-myristoyltransferase 2 [Source:MGI Symbol;Acc:MGI:1202298]	-0.380606	4.58002	5.56601	0.032915	0.113012	0.946875
ENSMUSG00000021116	Eif2s1	eukaryotic translation initiation factor 2, subunit 1 alpha [Source:MGI Symbol;Acc:MGI:95299]	-0.379869	4.89778	15.9129	0.0012759	0.01353	1.8687
ENSMUSG00000001138	Cnnm3	cyclin M3 [Source:MGI Symbol;Acc:MGI:2151055]	-0.379318	3.97083	13.4125	0.00245412	0.0205171	1.68788
ENSMUSG00000073437	D330041H03Rik	RIKEN cDNA D330041H03 gene [Source:MGI Symbol;Acc:MGI:3603827]	-0.379154	1.12798	2.9092	0.109536	0.251117	0.600123
ENSMUSG00000063904	Dpp3	dipeptidylpeptidase 3 [Source:MGI Symbol;Acc:MGI:1922471]	-0.379143	5.81251	16.0451	0.00123458	0.0132911	1.87644
ENSMUSG00000078427	Sarnp	SAP domain containing ribonucleoprotein [Source:MGI Symbol;Acc:MGI:1913368]	-0.378673	3.48496	9.27877	0.00848359	0.0465712	1.33188
ENSMUSG00000073988	Ttpa	tocopherol (alpha) transfer protein [Source:MGI Symbol;Acc:MGI:1354168]	-0.378659	8.62446	4.26856	0.0572978	0.16211	0.790191
ENSMUSG00000005299	Letm1	leucine zipper-EF-hand containing transmembrane protein 1 [Source:MGI Symbol;Acc:MGI:1932557]	-0.377857	6.24453	9.06694	0.00910014	0.0486225	1.31316
ENSMUSG00000032386	Trip4	thyroid hormone receptor interactor 4 [Source:MGI Symbol;Acc:MGI:1928469]	-0.377779	5.6334	13.2211	0.00258698	0.0211387	1.67492
ENSMUSG00000037416	Dmxl1	Dmx-like 1 [Source:MGI Symbol;Acc:MGI:2443926]	-0.377599	4.62235	7.11125	0.0180695	0.0759347	1.11956
ENSMUSG00000028069	Gpatch4	G patch domain containing 4 [Source:MGI Symbol;Acc:MGI:1913864]	-0.377537	3.83143	3.84707	0.0694575	0.184591	0.733789
ENSMUSG00000030452	Nipa2	non imprinted in Prader-Willi/Angelman syndrome 2 homolog (human) [Source:MGI Symbol;Acc:MGI:1913918]	-0.37712	4.38563	6.89749	0.0195667	0.079856	1.09769
ENSMUSG00000029034	Ints11	integrator complex subunit 11 [Source:MGI Symbol;Acc:MGI:1919207]	-0.37688	4.02008	11.0415	0.00486104	0.0324417	1.4889
ENSMUSG00000003279	Dlgap1	DLG associated protein 1 [Source:MGI Symbol;Acc:MGI:1346065]	-0.376851	0.201243	0.452499	0.511798	0.677467	0.169112
ENSMUSG00000098014	Gm26967	predicted gene, 26967 [Source:MGI Symbol;Acc:MGI:5504082]	-0.376526	0.714343	1.54442	0.233812	0.40925	0.388011
ENSMUSG00000025903	Lypla1	lysophospholipase 1 [Source:MGI Symbol;Acc:MGI:1344588]	-0.376442	5.2827	7.61065	0.01506	0.0679564	1.16777
ENSMUSG00000041935	AW549877	expressed sequence AW549877 [Source:MGI Symbol;Acc:MGI:2146232]	-0.376278	4.64319	6.60065	0.0218906	0.0863703	1.06364
ENSMUSG00000052040	Klf13	Kruppel-like factor 13 [Source:MGI Symbol;Acc:MGI:1354948]	-0.375752	6.0086	4.40368	0.0539452	0.155772	0.80751
ENSMUSG00000020022	Ndufa12	NADH:ubiquinone oxidoreductase subunit A12 [Source:MGI Symbol;Acc:MGI:1913664]	-0.375746	4.79075	10.0885	0.00653113	0.0390028	1.4089
ENSMUSG00000005483	Dnajb1	DnaJ heat shock protein family (Hsp40) member B1 [Source:MGI Symbol;Acc:MGI:1931874]	-0.375574	4.74553	3.56466	0.0793322	0.201858	0.694953
ENSMUSG00000047603	Zfp235	zinc finger protein 235 [Source:MGI Symbol;Acc:MGI:1929117]	-0.375487	2.83002	11.409	0.00435237	0.0300113	1.52271
ENSMUSG00000057229	Dmac2	distal membrane arm assembly complex 2 [Source:MGI Symbol;Acc:MGI:1913599]	-0.375369	5.46908	13.8739	0.00216477	0.0188886	1.7238
ENSMUSG00000054723	Vmac	vimentin-type intermediate filament associated coiled-coil protein [Source:MGI Symbol;Acc:MGI:2146912]	-0.375258	3.68614	13.708	0.00226405	0.0194418	1.71126
ENSMUSG00000049091	Sephs2	selenophosphate synthetase 2 [Source:MGI Symbol;Acc:MGI:108388]	-0.37499	9.522	9.59425	0.00765226	0.0433988	1.36252
ENSMUSG00000039361	Picalm	phosphatidylinositol binding clathrin assembly protein [Source:MGI Symbol;Acc:MGI:2385902]	-0.374934	7.17711	5.85255	0.0293186	0.10431	0.981675
ENSMUSG00000021958	Pinx1	PIN2/TERF1 interacting, telomerase inhibitor 1 [Source:MGI Symbol;Acc:MGI:1919650]	-0.374664	1.62154	5.32868	0.0362876	0.120797	0.917944
ENSMUSG00000070493	Chchd2	coiled-coil-helix-coiled-coil-helix domain containing 2 [Source:MGI Symbol;Acc:MGI:1261428]	-0.374597	7.7225	5.96487	0.0280353	0.101477	0.993631
ENSMUSG00000021666	Gfm2	G elongation factor, mitochondrial 2 [Source:MGI Symbol;Acc:MGI:2444783]	-0.374223	5.5174	18.993	0.000615134	0.00867033	2.06196
ENSMUSG00000022241	Tars	threonyl-tRNA synthetase [Source:MGI Symbol;Acc:MGI:106314]	-0.374021	6.58541	6.67686	0.0212648	0.0845705	1.07278
ENSMUSG00000026439	Rbbp5	retinoblastoma binding protein 5, histone lysine methyltransferase complex subunit [Source:MGI Symbol;Acc:MGI:1918367]	-0.373889	4.34787	11.7481	0.00393657	0.0281733	1.55016
ENSMUSG00000000340	Dbt	dihydrolipoamide branched chain transacylase E2 [Source:MGI Symbol;Acc:MGI:105386]	-0.373793	6.64481	20.6719	0.000425782	0.00689332	2.16157
ENSMUSG00000001143	Lman2l	lectin, mannose-binding 2-like [Source:MGI Symbol;Acc:MGI:2443010]	-0.373767	3.83816	9.98795	0.00674293	0.039989	1.39806
ENSMUSG00000018411	Mapt	microtubule-associated protein tau [Source:MGI Symbol;Acc:MGI:97180]	-0.373737	2.15396	4.41149	0.0537585	0.155341	0.808714
ENSMUSG00000035875	AI182371	expressed sequence AI182371 [Source:MGI Symbol;Acc:MGI:2138853]	-0.373535	7.71281	4.81076	0.0451556	0.138889	0.857333
ENSMUSG00000032776	Mctp2	multiple C2 domains, transmembrane 2 [Source:MGI Symbol;Acc:MGI:2685335]	-0.373217	3.62975	4.75692	0.0462157	0.141035	0.850672
ENSMUSG00000086587	Gm11837	predicted gene 11837 [Source:MGI Symbol;Acc:MGI:3702175]	-0.373078	0.712648	2.07031	0.171564	0.334904	0.47508
ENSMUSG00000038582	Pptc7	PTC7 protein phosphatase homolog [Source:MGI Symbol;Acc:MGI:2444593]	-0.373054	5.11181	2.66291	0.124375	0.272739	0.564253
ENSMUSG00000075470	Alg10b	asparagine-linked glycosylation 10B (alpha-1,2-glucosyltransferase) [Source:MGI Symbol;Acc:MGI:2146159]	-0.373044	4.97104	10.0886	0.00653074	0.0390028	1.4089
ENSMUSG00000020592	Sdc1	syndecan 1 [Source:MGI Symbol;Acc:MGI:1349162]	-0.373031	8.40412	3.81445	0.0705201	0.186092	0.730273
ENSMUSG00000090031	4732440D04Rik	RIKEN cDNA 4732440D04 gene [Source:MGI Symbol;Acc:MGI:3604103]	-0.37299	0.879453	1.85002	0.194688	0.362495	0.440698
ENSMUSG00000027259	Adal	adenosine deaminase-like [Source:MGI Symbol;Acc:MGI:1923144]	-0.372934	3.78275	7.86803	0.0137375	0.0640123	1.19374
ENSMUSG00000032115	Hyou1	hypoxia up-regulated 1 [Source:MGI Symbol;Acc:MGI:108030]	-0.372723	6.5693	2.37824	0.144714	0.300182	0.522615
ENSMUSG00000041360	Pum3	pumilio RNA-binding family member 3 [Source:MGI Symbol;Acc:MGI:106253]	-0.372475	5.14922	11.0012	0.0049208	0.0327305	1.48505
ENSMUSG00000025651	Uqcrc1	ubiquinol-cytochrome c reductase core protein 1 [Source:MGI Symbol;Acc:MGI:107876]	-0.372394	7.89768	10.9542	0.00499158	0.0329568	1.48205
ENSMUSG00000047797	Gjb1	gap junction protein, beta 1 [Source:MGI Symbol;Acc:MGI:95719]	-0.372163	8.56758	5.62783	0.0320974	0.110877	0.955158
ENSMUSG00000028932	Psmc2	proteasome (prosome, macropain) 26S subunit, ATPase 2 [Source:MGI Symbol;Acc:MGI:109555]	-0.371735	6.4631	11.2203	0.0046055	0.0313063	1.50437
ENSMUSG00000031774	Fam192a	family with sequence similarity 192, member A [Source:MGI Symbol;Acc:MGI:1919637]	-0.371413	4.28074	15.9533	0.00126312	0.0134288	1.87196
ENSMUSG00000089991	Gm16332	predicted gene 16332 [Source:MGI Symbol;Acc:MGI:3840155]	-0.371258	2.98345	3.83904	0.0697171	0.184982	0.732871
ENSMUSG00000106889	Gm7463	predicted gene 7463 [Source:MGI Symbol;Acc:MGI:3645336]	-0.370891	3.27066	2.44929	0.139277	0.292772	0.53347
ENSMUSG00000029467	Atp2a2	ATPase, Ca++ transporting, cardiac muscle, slow twitch 2 [Source:MGI Symbol;Acc:MGI:88110]	-0.370877	7.93515	3.26013	0.0919205	0.222222	0.653214
ENSMUSG00000020817	Rabep1	rabaptin, RAB GTPase binding effector protein 1 [Source:MGI Symbol;Acc:MGI:1860236]	-0.370548	5.59372	14.1939	0.00198702	0.0179188	1.74669
ENSMUSG00000097375	6720427I07Rik	RIKEN cDNA 6720427I07 gene [Source:MGI Symbol;Acc:MGI:1924398]	-0.370339	1.41186	3.80047	0.0709814	0.186864	0.728474
ENSMUSG00000017950	Hnf4a	hepatic nuclear factor 4, alpha [Source:MGI Symbol;Acc:MGI:109128]	-0.370071	9.69183	4.68253	0.0477291	0.144346	0.840595
ENSMUSG00000024404	Riok3	RIO kinase 3 [Source:MGI Symbol;Acc:MGI:1914128]	-0.369746	6.49382	20.3413	0.000457089	0.00724597	2.1399
ENSMUSG00000038374	Rbm8a	RNA binding motif protein 8a [Source:MGI Symbol;Acc:MGI:1913129]	-0.369718	4.89392	14.293	0.00193543	0.0175548	1.7556
ENSMUSG00000045576	St7l	suppression of tumorigenicity 7-like [Source:MGI Symbol;Acc:MGI:2386964]	-0.369671	4.45048	15.3187	0.00148231	0.0147509	1.83118
ENSMUSG00000022337	Emc2	ER membrane protein complex subunit 2 [Source:MGI Symbol;Acc:MGI:1913986]	-0.368646	4.55552	10.5637	0.00562761	0.0354679	1.45016
ENSMUSG00000022948	Setd4	SET domain containing 4 [Source:MGI Symbol;Acc:MGI:2136890]	-0.368562	3.42349	4.48279	0.0520895	0.15281	0.815849
ENSMUSG00000057069	Ero1lb	ERO1-like beta (S. cerevisiae) [Source:MGI Symbol;Acc:MGI:1914725]	-0.368372	4.66581	3.7598	0.0723442	0.189372	0.722685
ENSMUSG00000046516	Cox17	cytochrome c oxidase assembly protein 17, copper chaperone [Source:MGI Symbol;Acc:MGI:1333806]	-0.368166	1.80426	4.25266	0.0577082	0.162864	0.788175
ENSMUSG00000030465	Psd3	pleckstrin and Sec7 domain containing 3 [Source:MGI Symbol;Acc:MGI:1918215]	-0.368016	5.58415	3.88451	0.0682609	0.182165	0.739534
ENSMUSG00000030603	Psmc4	proteasome (prosome, macropain) 26S subunit, ATPase, 4 [Source:MGI Symbol;Acc:MGI:1346093]	-0.367905	6.67153	8.59974	0.0106517	0.0536761	1.27022
ENSMUSG00000053801	Grwd1	glutamate-rich WD repeat containing 1 [Source:MGI Symbol;Acc:MGI:2141989]	-0.367878	3.43966	10.5844	0.0055917	0.0353848	1.45118
ENSMUSG00000040147	Maob	monoamine oxidase B [Source:MGI Symbol;Acc:MGI:96916]	-0.367492	7.90342	12.7217	0.00297418	0.0233659	1.63142
ENSMUSG00000038023	Atp6v0a2	ATPase, H+ transporting, lysosomal V0 subunit A2 [Source:MGI Symbol;Acc:MGI:104855]	-0.367292	5.49097	16.0974	0.00121865	0.0132038	1.8793
ENSMUSG00000019943	Atp2b1	ATPase, Ca++ transporting, plasma membrane 1 [Source:MGI Symbol;Acc:MGI:104653]	-0.367233	5.31047	8.03362	0.0129575	0.0613228	1.21238
ENSMUSG00000025860	Xiap	X-linked inhibitor of apoptosis [Source:MGI Symbol;Acc:MGI:107572]	-0.367209	6.07501	10.3743	0.00596939	0.0369859	1.43196
ENSMUSG00000020386	Sar1b	secretion associated Ras related GTPase 1B [Source:MGI Symbol;Acc:MGI:1913647]	-0.367113	7.13003	10.3654	0.00598589	0.0370145	1.43163
ENSMUSG00000025666	Tmem47	transmembrane protein 47 [Source:MGI Symbol;Acc:MGI:2177570]	-0.366566	2.05342	2.33335	0.148286	0.304238	0.516786
ENSMUSG00000009378	Slc16a12	solute carrier family 16 (monocarboxylic acid transporters), member 12 [Source:MGI Symbol;Acc:MGI:2147716]	-0.36648	6.08511	6.65977	0.0214033	0.0849316	1.07093
ENSMUSG00000022560	Slc52a2	solute carrier protein 52, member 2 [Source:MGI Symbol;Acc:MGI:1289288]	-0.366475	3.69546	2.88865	0.110689	0.252829	0.597173
ENSMUSG00000034783	Cd207	CD207 antigen [Source:MGI Symbol;Acc:MGI:2180021]	-0.366451	2.20246	3.05994	0.101511	0.237973	0.623472
ENSMUSG00000035969	Rusc2	RUN and SH3 domain containing 2 [Source:MGI Symbol;Acc:MGI:2140371]	-0.366351	5.18239	2.79868	0.115912	0.260557	0.584097
ENSMUSG00000039754	Alkbh4	alkB homolog 4, lysine demethylase [Source:MGI Symbol;Acc:MGI:1919291]	-0.366111	1.84968	2.81476	0.114958	0.259394	0.586041
ENSMUSG00000019792	Trmt11	tRNA methyltransferase 11 [Source:MGI Symbol;Acc:MGI:1920931]	-0.366029	2.39198	4.00998	0.064426	0.175387	0.756001
ENSMUSG00000006818	Sod2	superoxide dismutase 2, mitochondrial [Source:MGI Symbol;Acc:MGI:98352]	-0.36596	7.25388	18.3583	0.000710595	0.00934953	2.02921
ENSMUSG00000020048	Hsp90b1	heat shock protein 90, beta (Grp94), member 1 [Source:MGI Symbol;Acc:MGI:98817]	-0.36588	9.21786	7.92951	0.0134417	0.0630301	1.20045
ENSMUSG00000039478	Micu3	mitochondrial calcium uptake family, member 3 [Source:MGI Symbol;Acc:MGI:1925756]	-0.365863	1.35137	3.20681	0.0943644	0.226286	0.645343
ENSMUSG00000090306	Adh6-ps1	alcohol dehydrogenase 6 (class V), pseudogene 1 [Source:MGI Symbol;Acc:MGI:1918999]	-0.365825	3.9991	3.69261	0.074664	0.193856	0.712521
ENSMUSG00000043683	Fem1a	fem 1 homolog a [Source:MGI Symbol;Acc:MGI:1335089]	-0.365763	5.31712	15.6201	0.0013732	0.0141172	1.85025
ENSMUSG00000040446	Rprd1a	regulation of nuclear pre-mRNA domain containing 1A [Source:MGI Symbol;Acc:MGI:2385066]	-0.365522	3.36181	9.43772	0.00805241	0.0447715	1.349
ENSMUSG00000020250	Txnrd1	thioredoxin reductase 1 [Source:MGI Symbol;Acc:MGI:1354175]	-0.365488	7.06599	15.1977	0.00152891	0.0149883	1.82425
ENSMUSG00000034903	Cobll1	Cobl-like 1 [Source:MGI Symbol;Acc:MGI:2442894]	-0.365155	5.97991	3.59972	0.0780193	0.199806	0.699391
ENSMUSG00000029486	Mrpl1	mitochondrial ribosomal protein L1 [Source:MGI Symbol;Acc:MGI:2137202]	-0.364945	4.02947	8.6712	0.0103957	0.0526332	1.27874
ENSMUSG00000089876	Tmem102	transmembrane protein 102 [Source:MGI Symbol;Acc:MGI:1921591]	-0.364843	2.9976	6.2476	0.0250838	0.0942796	1.02558
ENSMUSG00000038774	Ascc3	activating signal cointegrator 1 complex subunit 3 [Source:MGI Symbol;Acc:MGI:1925237]	-0.364688	5.0059	17.5052	0.000866779	0.0106826	1.97132
ENSMUSG00000026049	Tex30	testis expressed 30 [Source:MGI Symbol;Acc:MGI:1922873]	-0.36468	0.917288	1.15468	0.300243	0.483274	0.315806
ENSMUSG00000038422	Hdhd3	haloacid dehalogenase-like hydrolase domain containing 3 [Source:MGI Symbol;Acc:MGI:1919998]	-0.364522	3.68857	3.13191	0.0979305	0.23198	0.63455
ENSMUSG00000005846	Rsl1d1	ribosomal L1 domain containing 1 [Source:MGI Symbol;Acc:MGI:1913659]	-0.364333	5.4197	8.28142	0.0118838	0.0578555	1.23766
ENSMUSG00000079139	Gm4204	predicted gene 4204 [Source:MGI Symbol;Acc:MGI:3782381]	-0.364232	1.34557	3.04911	0.102063	0.238863	0.621851
ENSMUSG00000019726	Lyst	lysosomal trafficking regulator [Source:MGI Symbol;Acc:MGI:107448]	-0.364172	5.54645	10.2057	0.00629362	0.0382156	1.41776
ENSMUSG00000032301	Psma4	proteasome subunit alpha 4 [Source:MGI Symbol;Acc:MGI:1347060]	-0.363968	6.59389	10.7973	0.00523677	0.0339667	1.46895
ENSMUSG00000011960	Ccnt1	cyclin T1 [Source:MGI Symbol;Acc:MGI:1328363]	-0.363954	4.71241	13.9138	0.00214166	0.0187527	1.72694
ENSMUSG00000004562	Arhgef40	Rho guanine nucleotide exchange factor (GEF) 40 [Source:MGI Symbol;Acc:MGI:2685515]	-0.363879	3.93307	6.13767	0.0261863	0.096848	1.01391
ENSMUSG00000025907	Rb1cc1	RB1-inducible coiled-coil 1 [Source:MGI Symbol;Acc:MGI:1341850]	-0.363816	5.27924	13.2548	0.00256296	0.0210372	1.67701
ENSMUSG00000029027	Dffb	DNA fragmentation factor, beta subunit [Source:MGI Symbol;Acc:MGI:1196287]	-0.363814	1.918	2.91815	0.109039	0.250253	0.601621
ENSMUSG00000035125	Gcfc2	GC-rich sequence DNA binding factor 2 [Source:MGI Symbol;Acc:MGI:2141656]	-0.363695	2.05069	2.36248	0.145956	0.301695	0.520433
ENSMUSG00000024507	Hsd17b4	hydroxysteroid (17-beta) dehydrogenase 4 [Source:MGI Symbol;Acc:MGI:105089]	-0.363495	9.44985	5.92549	0.0284777	0.102671	0.988551
ENSMUSG00000033294	Noc4l	NOC4 like [Source:MGI Symbol;Acc:MGI:2140843]	-0.363292	3.29343	5.74756	0.0305805	0.107167	0.969938
ENSMUSG00000100131	Gm28439	predicted gene 28439 [Source:MGI Symbol;Acc:MGI:5579145]	-0.363278	1.14889	0.739378	0.403944	0.584095	0.233516
ENSMUSG00000058921	Slc10a5	solute carrier family 10 (sodium/bile acid cotransporter family), member 5 [Source:MGI Symbol;Acc:MGI:2685251]	-0.362866	5.46497	6.81884	0.0201533	0.0813444	1.08967
ENSMUSG00000060227	Casc4	cancer susceptibility candidate 4 [Source:MGI Symbol;Acc:MGI:2443129]	-0.362671	2.18305	4.77925	0.0457725	0.140134	0.853455
ENSMUSG00000025347	Mettl7b	methyltransferase like 7B [Source:MGI Symbol;Acc:MGI:1918914]	-0.362479	9.19427	6.51303	0.0226368	0.0881419	1.05482
ENSMUSG00000040105	Plpp6	phospholipid phosphatase 6 [Source:MGI Symbol;Acc:MGI:1921661]	-0.36239	3.37898	8.89134	0.00965061	0.0501864	1.29941
ENSMUSG00000071369	Map3k5	mitogen-activated protein kinase kinase kinase 5 [Source:MGI Symbol;Acc:MGI:1346876]	-0.362387	5.61859	4.06911	0.0627077	0.171982	0.764517
ENSMUSG00000078185	Chml	choroideremia-like [Source:MGI Symbol;Acc:MGI:101913]	-0.362342	0.783661	2.51817	0.134244	0.285979	0.543666
ENSMUSG00000028399	Ptprd	protein tyrosine phosphatase, receptor type, D [Source:MGI Symbol;Acc:MGI:97812]	-0.36225	7.01719	3.81006	0.0706647	0.186345	0.729682
ENSMUSG00000039630	Hnrnpu	heterogeneous nuclear ribonucleoprotein U [Source:MGI Symbol;Acc:MGI:1858195]	-0.362167	7.86096	11.8048	0.00387153	0.0277716	1.5564
ENSMUSG00000030671	Pde3b	phosphodiesterase 3B, cGMP-inhibited [Source:MGI Symbol;Acc:MGI:1333863]	-0.362111	6.02781	10.1943	0.00631623	0.0382448	1.41743
ENSMUSG00000039632	Ccdc151	coiled-coil domain containing 151 [Source:MGI Symbol;Acc:MGI:1924859]	-0.361887	0.527877	0.74301	0.40282	0.582808	0.234475
ENSMUSG00000041459	Tardbp	TAR DNA binding protein [Source:MGI Symbol;Acc:MGI:2387629]	-0.361804	6.40064	7.7886	0.0141307	0.0653205	1.18495
ENSMUSG00000031715	Smarca5	SWI/SNF related, matrix associated, actin dependent regulator of chromatin, subfamily a, member 5 [Source:MGI Symbol;Acc:MGI:1935129]	-0.361756	4.55202	10.0268	0.00666022	0.0396044	1.40226
ENSMUSG00000025968	Ndufs1	NADH:ubiquinone oxidoreductase core subunit S1 [Source:MGI Symbol;Acc:MGI:2443241]	-0.361731	7.23933	11.1535	0.00469912	0.0317006	1.49893
ENSMUSG00000028232	Tmem68	transmembrane protein 68 [Source:MGI Symbol;Acc:MGI:1919348]	-0.361712	2.60265	4.47287	0.052318	0.153139	0.814914
ENSMUSG00000048280	Zfp738	zinc finger protein 738 [Source:MGI Symbol;Acc:MGI:3040706]	-0.361374	2.60183	3.53483	0.0804698	0.203254	0.69196
ENSMUSG00000026864	Hspa5	heat shock protein 5 [Source:MGI Symbol;Acc:MGI:95835]	-0.361272	9.04368	1.991	0.179468	0.344556	0.46274
ENSMUSG00000022858	Tra2b	transformer 2 beta [Source:MGI Symbol;Acc:MGI:106016]	-0.361109	4.47796	6.26259	0.0249377	0.0939877	1.02693
ENSMUSG00000037343	Taf2	TATA-box binding protein associated factor 2 [Source:MGI Symbol;Acc:MGI:2443028]	-0.360757	4.28182	7.48865	0.0157379	0.0698367	1.15592
ENSMUSG00000015337	Endog	endonuclease G [Source:MGI Symbol;Acc:MGI:1261433]	-0.360272	3.92707	7.30573	0.0168215	0.0726685	1.13865
ENSMUSG00000097762	4732463B04Rik	RIKEN cDNA 4732463B04 gene [Source:MGI Symbol;Acc:MGI:3642483]	-0.360073	0.630515	0.540287	0.474112	0.646398	0.1895
ENSMUSG00000110277	Gm45871	predicted gene 45871 [Source:MGI Symbol;Acc:MGI:5804986]	-0.35991	1.66672	1.48106	0.243173	0.419891	0.376863
ENSMUSG00000097412	1810014B01Rik	RIKEN cDNA 1810014B01 gene [Source:MGI Symbol;Acc:MGI:1913513]	-0.359835	2.73317	1.08704	0.31431	0.496111	0.304421
ENSMUSG00000075700	Selenot	selenoprotein T [Source:MGI Symbol;Acc:MGI:1916477]	-0.359712	6.36996	9.40572	0.00813714	0.0450817	1.346
ENSMUSG00000029090	Adgra3	adhesion G protein-coupled receptor A3 [Source:MGI Symbol;Acc:MGI:1917943]	-0.359604	5.22696	6.31088	0.0244736	0.0925508	1.03362
ENSMUSG00000033446	Lpar6	lysophosphatidic acid receptor 6 [Source:MGI Symbol;Acc:MGI:1914418]	-0.359321	3.57394	10.1766	0.0063517	0.0383813	1.41588
ENSMUSG00000025487	Psmd13	proteasome (prosome, macropain) 26S subunit, non-ATPase, 13 [Source:MGI Symbol;Acc:MGI:1345192]	-0.358987	6.16925	13.9249	0.0021353	0.0187365	1.72731
ENSMUSG00000085667	Gm12992	predicted gene 12992 [Source:MGI Symbol;Acc:MGI:3702644]	-0.358976	1.42746	2.58425	0.129623	0.279634	0.55341
ENSMUSG00000109764	Klkb1	kallikrein B, plasma 1 [Source:MGI Symbol;Acc:MGI:102849]	-0.358928	6.76982	10.4249	0.00587579	0.0365375	1.43726
ENSMUSG00000000149	Gna12	guanine nucleotide binding protein, alpha 12 [Source:MGI Symbol;Acc:MGI:95767]	-0.358917	7.19629	6.93955	0.0192611	0.0791012	1.10182
ENSMUSG00000101514	Gm5524	predicted gene 5524 [Source:MGI Symbol;Acc:MGI:3646041]	-0.358823	3.4811	2.88176	0.111079	0.253394	0.596203
ENSMUSG00000024561	Mbd1	methyl-CpG binding domain protein 1 [Source:MGI Symbol;Acc:MGI:1333811]	-0.358758	5.77755	6.70332	0.0210524	0.0839901	1.07577
ENSMUSG00000036216	Leap2	liver-expressed antimicrobial peptide 2 [Source:MGI Symbol;Acc:MGI:2672795]	-0.358748	5.34772	2.60524	0.128197	0.278102	0.555795
ENSMUSG00000056698	Elmod3	ELMO/CED-12 domain containing 3 [Source:MGI Symbol;Acc:MGI:2445168]	-0.358677	5.201	10.194	0.00631684	0.0382448	1.41743
ENSMUSG00000038214	Bend3	BEN domain containing 3 [Source:MGI Symbol;Acc:MGI:2677212]	-0.358648	2.76223	5.28495	0.0369522	0.122226	0.912837
ENSMUSG00000031939	Taf1d	TATA-box binding protein associated factor, RNA polymerase I, D [Source:MGI Symbol;Acc:MGI:1922566]	-0.358626	3.50075	4.99971	0.0416541	0.132969	0.87625
ENSMUSG00000025724	Sec11a	SEC11 homolog A, signal peptidase complex subunit [Source:MGI Symbol;Acc:MGI:1929464]	-0.3584	4.8673	14.4271	0.001868	0.017096	1.76711
ENSMUSG00000005907	Pex1	peroxisomal biogenesis factor 1 [Source:MGI Symbol;Acc:MGI:1918632]	-0.358388	5.58576	9.74671	0.00728434	0.0420561	1.37617
ENSMUSG00000079184	Mphosph8	M-phase phosphoprotein 8 [Source:MGI Symbol;Acc:MGI:1922589]	-0.357935	4.02411	8.20679	0.012196	0.0589001	1.22988
ENSMUSG00000026873	Phf19	PHD finger protein 19 [Source:MGI Symbol;Acc:MGI:1921266]	-0.357837	0.355289	1.04265	0.324049	0.505718	0.296092
ENSMUSG00000020321	Mdh1	malate dehydrogenase 1, NAD (soluble) [Source:MGI Symbol;Acc:MGI:97051]	-0.357394	9.35485	8.59808	0.0106577	0.0536761	1.27022
ENSMUSG00000030291	Med21	mediator complex subunit 21 [Source:MGI Symbol;Acc:MGI:1347064]	-0.357374	3.20729	4.75791	0.0461961	0.14101	0.85075
ENSMUSG00000027367	Stard7	START domain containing 7 [Source:MGI Symbol;Acc:MGI:2139090]	-0.357268	7.19415	10.1283	0.00644922	0.0386891	1.41241
ENSMUSG00000005481	Ddx39	DEAD (Asp-Glu-Ala-Asp) box polypeptide 39 [Source:MGI Symbol;Acc:MGI:1915528]	-0.357082	3.94966	8.96472	0.00941604	0.0494829	1.30555
ENSMUSG00000050973	Gdpgp1	GDP-D-glucose phosphorylase 1 [Source:MGI Symbol;Acc:MGI:2443429]	-0.356987	1.83892	3.882	0.0683406	0.182222	0.739399
ENSMUSG00000049124	Gm8186	predicted gene 8186 [Source:MGI Symbol;Acc:MGI:3643110]	-0.35679	0.604476	3.51608	0.0848939	0.211133	0.675443
ENSMUSG00000032026	Rexo2	RNA exonuclease 2 [Source:MGI Symbol;Acc:MGI:1888981]	-0.356575	5.44349	9.7461	0.00728576	0.0420561	1.37617
ENSMUSG00000028293	Slc35a1	solute carrier family 35 (CMP-sialic acid transporter), member 1 [Source:MGI Symbol;Acc:MGI:1345622]	-0.356554	4.10204	11.3578	0.00441947	0.0302824	1.51881
ENSMUSG00000098024	Gm27003	predicted gene, 27003 [Source:MGI Symbol;Acc:MGI:5504118]	-0.356133	0.456419	2.32757	0.148753	0.304581	0.516297
ENSMUSG00000014633	Cmc2	COX assembly mitochondrial protein 2 [Source:MGI Symbol;Acc:MGI:1913781]	-0.355775	2.74738	9.84911	0.00704863	0.0413104	1.38394
ENSMUSG00000051786	Tubgcp6	tubulin, gamma complex associated protein 6 [Source:MGI Symbol;Acc:MGI:2146071]	-0.355771	4.07207	7.41997	0.016135	0.0708987	1.14936
ENSMUSG00000029196	Tada2b	transcriptional adaptor 2B [Source:MGI Symbol;Acc:MGI:3035274]	-0.355413	4.76844	17.3657	0.000895896	0.0109547	1.9604
ENSMUSG00000018362	Kpna2	karyopherin (importin) alpha 2 [Source:MGI Symbol;Acc:MGI:103561]	-0.35539	4.42401	9.40975	0.00812642	0.0450624	1.34619
ENSMUSG00000044098	Rsbn1	rosbin, round spermatid basic protein 1 [Source:MGI Symbol;Acc:MGI:2444993]	-0.355377	2.7437	4.11927	0.0612924	0.169523	0.77077
ENSMUSG00000030741	Spns1	spinster homolog 1 [Source:MGI Symbol;Acc:MGI:1920908]	-0.355335	4.78458	12.2127	0.00343868	0.0257263	1.58962
ENSMUSG00000068039	Tcp1	t-complex protein 1 [Source:MGI Symbol;Acc:MGI:98535]	-0.355245	6.9048	8.11565	0.0125902	0.0601509	1.22076
ENSMUSG00000048058	Ldlrad3	low density lipoprotein receptor class A domain containing 3 [Source:MGI Symbol;Acc:MGI:2138856]	-0.354972	3.05481	6.91779	0.0194185	0.0794595	1.09985
ENSMUSG00000017679	Ttpal	tocopherol (alpha) transfer protein-like [Source:MGI Symbol;Acc:MGI:1923330]	-0.354864	4.56967	3.62186	0.0772037	0.198383	0.702496
ENSMUSG00000026189	Pecr	peroxisomal trans-2-enoyl-CoA reductase [Source:MGI Symbol;Acc:MGI:2148199]	-0.354751	7.23139	5.84065	0.0294586	0.104604	0.980453
ENSMUSG00000007827	Ankrd26	ankyrin repeat domain 26 [Source:MGI Symbol;Acc:MGI:1917887]	-0.35468	2.7445	3.35857	0.0876055	0.215104	0.667351
ENSMUSG00000000486	Septin1	septin 1 [Source:MGI Symbol;Acc:MGI:1858916]	-0.354606	1.08208	2.06273	0.1723	0.335657	0.474104
ENSMUSG00000075419	Dolk	dolichol kinase [Source:MGI Symbol;Acc:MGI:2677836]	-0.354418	3.79789	7.51307	0.0155994	0.0694918	1.15807
ENSMUSG00000092220	Gm20528	predicted gene 20528 [Source:MGI Symbol;Acc:MGI:5141993]	-0.354344	2.8879	0.462963	0.507032	0.674689	0.170896
ENSMUSG00000052812	Atad2b	ATPase family, AAA domain containing 2B [Source:MGI Symbol;Acc:MGI:2444798]	-0.354139	4.22043	9.03953	0.00918364	0.0488551	1.31109
ENSMUSG00000021395	Spin1	spindlin 1 [Source:MGI Symbol;Acc:MGI:109242]	-0.353621	5.66823	18.4043	0.000703126	0.00930037	2.0315
ENSMUSG00000061136	Prpf40a	pre-mRNA processing factor 40A [Source:MGI Symbol;Acc:MGI:1860512]	-0.353618	5.41963	17.3393	0.000901525	0.0109912	1.95895
ENSMUSG00000025507	Pidd1	p53 induced death domain protein 1 [Source:MGI Symbol;Acc:MGI:1889507]	-0.353533	1.60632	2.04354	0.174182	0.338423	0.47054
ENSMUSG00000031600	Vps37a	vacuolar protein sorting 37A [Source:MGI Symbol;Acc:MGI:1261835]	-0.353438	5.33164	11.2352	0.00458482	0.031214	1.50565
ENSMUSG00000020464	Pnpt1	polyribonucleotide nucleotidyltransferase 1 [Source:MGI Symbol;Acc:MGI:1918951]	-0.353291	4.1953	5.98666	0.0277939	0.100907	0.996079
ENSMUSG00000041057	Wdr43	WD repeat domain 43 [Source:MGI Symbol;Acc:MGI:1919765]	-0.353287	4.58515	9.24405	0.00858127	0.0469371	1.32848
ENSMUSG00000025969	Nrp2	neuropilin 2 [Source:MGI Symbol;Acc:MGI:1100492]	-0.353212	5.35658	4.00757	0.0644972	0.175466	0.755807
ENSMUSG00000028019	Pdgfc	platelet-derived growth factor, C polypeptide [Source:MGI Symbol;Acc:MGI:1859631]	-0.353154	1.634	1.30778	0.271446	0.451444	0.345396
ENSMUSG00000096740	Lbhd1	LBH domain containing 1 [Source:MGI Symbol;Acc:MGI:5516029]	-0.352802	1.15065	4.26615	0.0573597	0.162211	0.78992
ENSMUSG00000089810	Gm16536	predicted gene 16536 [Source:MGI Symbol;Acc:MGI:4414956]	-0.352781	2.95574	6.60362	0.0218659	0.0862999	1.06399
ENSMUSG00000028893	Sesn2	sestrin 2 [Source:MGI Symbol;Acc:MGI:2651874]	-0.352765	3.87161	4.68781	0.0476198	0.144173	0.841115
ENSMUSG00000020459	Mtif2	mitochondrial translational initiation factor 2 [Source:MGI Symbol;Acc:MGI:1924034]	-0.35228	4.67347	7.83406	0.0139041	0.0645845	1.18987
ENSMUSG00000044252	Osbpl1a	oxysterol binding protein-like 1A [Source:MGI Symbol;Acc:MGI:1927551]	-0.35195	6.8741	13.5067	0.00239165	0.0202308	1.69399
ENSMUSG00000057880	Abat	4-aminobutyrate aminotransferase [Source:MGI Symbol;Acc:MGI:2443582]	-0.351401	9.17953	6.56714	0.0221726	0.0870212	1.06037
ENSMUSG00000033953	Ppp3r1	protein phosphatase 3, regulatory subunit B, alpha isoform (calcineurin B, type I) [Source:MGI Symbol;Acc:MGI:107172]	-0.351232	4.1844	4.47884	0.0521803	0.152944	0.815467
ENSMUSG00000056666	Retsat	retinol saturase (all trans retinol 13,14 reductase) [Source:MGI Symbol;Acc:MGI:1914692]	-0.351101	10.8774	1.3105	0.270969	0.451072	0.345754
ENSMUSG00000058748	Zfp958	zinc finger protein 958 [Source:MGI Symbol;Acc:MGI:2385298]	-0.350935	1.89363	2.47541	0.137342	0.289998	0.537606
ENSMUSG00000020873	Slc35b1	solute carrier family 35, member B1 [Source:MGI Symbol;Acc:MGI:1343133]	-0.350754	4.69309	8.21688	0.0121533	0.0587573	1.23094
ENSMUSG00000030929	Eri2	exoribonuclease 2 [Source:MGI Symbol;Acc:MGI:1918401]	-0.350704	2.79255	4.61694	0.0491119	0.14717	0.832179
ENSMUSG00000109473	B930025P03Rik	RIKEN cDNA B930025P03 gene [Source:MGI Symbol;Acc:MGI:2443166]	-0.350287	3.39108	0.573106	0.461232	0.635334	0.196998
ENSMUSG00000051671	Coa6	cytochrome c oxidase assembly factor 6 [Source:MGI Symbol;Acc:MGI:1915142]	-0.349987	4.22641	4.13519	0.060851	0.168564	0.773234
ENSMUSG00000073565	Prr16	proline rich 16 [Source:MGI Symbol;Acc:MGI:1918623]	-0.349973	4.56809	2.75475	0.118572	0.264247	0.57799
ENSMUSG00000025155	Dus1l	dihydrouridine synthase 1-like (S. cerevisiae) [Source:MGI Symbol;Acc:MGI:1915980]	-0.349837	6.24412	10.7094	0.00538007	0.0345189	1.46194
ENSMUSG00000060038	Dhps	deoxyhypusine synthase [Source:MGI Symbol;Acc:MGI:2683592]	-0.349418	3.41482	9.41904	0.00810175	0.0449656	1.34712
ENSMUSG00000024614	Tmx3	thioredoxin-related transmembrane protein 3 [Source:MGI Symbol;Acc:MGI:2442418]	-0.349351	3.52089	5.63016	0.0320671	0.110822	0.955373
ENSMUSG00000017686	Rhot1	ras homolog family member T1 [Source:MGI Symbol;Acc:MGI:1926078]	-0.349224	5.32676	10.2873	0.00613415	0.0375769	1.42508
ENSMUSG00000047230	Cldn2	claudin 2 [Source:MGI Symbol;Acc:MGI:1276110]	-0.349066	5.83435	3.38233	0.0866008	0.213757	0.670079
ENSMUSG00000028484	Psip1	PC4 and SFRS1 interacting protein 1 [Source:MGI Symbol;Acc:MGI:2142116]	-0.349016	3.85282	10.8993	0.00507592	0.0332524	1.47818
ENSMUSG00000103039	Gm37123	predicted gene, 37123 [Source:MGI Symbol;Acc:MGI:5610351]	-0.348884	0.993398	2.37196	0.145208	0.300547	0.522087
ENSMUSG00000041264	Uspl1	ubiquitin specific peptidase like 1 [Source:MGI Symbol;Acc:MGI:2442342]	-0.348875	4.70474	7.1384	0.017889	0.0756097	1.12142
ENSMUSG00000023010	Tmbim6	transmembrane BAX inhibitor motif containing 6 [Source:MGI Symbol;Acc:MGI:99682]	-0.348779	10.0756	13.1231	0.00265811	0.0215766	1.66602
ENSMUSG00000021024	Psma6	proteasome subunit alpha 6 [Source:MGI Symbol;Acc:MGI:1347006]	-0.348731	6.54171	9.10789	0.00897704	0.0482962	1.31609
ENSMUSG00000042814	Mcts2	malignant T cell amplified sequence 2 [Source:MGI Symbol;Acc:MGI:1913655]	-0.348428	2.06833	3.94754	0.0663017	0.178466	0.748445
ENSMUSG00000027601	Mtfr1	mitochondrial fission regulator 1 [Source:MGI Symbol;Acc:MGI:1914722]	-0.348073	6.20078	18.6487	0.000664963	0.00899922	2.0458
ENSMUSG00000019368	Sec14l4	SEC14-like lipid binding 4 [Source:MGI Symbol;Acc:MGI:2144095]	-0.347749	8.2659	6.48647	0.0228687	0.0887124	1.05202
ENSMUSG00000030935	Acsm3	acyl-CoA synthetase medium-chain family member 3 [Source:MGI Symbol;Acc:MGI:99538]	-0.347691	7.29928	10.5151	0.00571319	0.0358441	1.44558
ENSMUSG00000037408	Cnnm4	cyclin M4 [Source:MGI Symbol;Acc:MGI:2151060]	-0.34738	2.40202	4.6954	0.0474632	0.143891	0.841967
ENSMUSG00000029036	Atad3a	ATPase family, AAA domain containing 3A [Source:MGI Symbol;Acc:MGI:1919214]	-0.347165	6.34539	12.4584	0.00320481	0.0245282	1.61033
ENSMUSG00000007617	Homer1	homer scaffolding protein 1 [Source:MGI Symbol;Acc:MGI:1347345]	-0.347089	3.04522	4.86387	0.0441376	0.137087	0.863002
ENSMUSG00000054135	A430110L20Rik	RIKEN cDNA A430110L20 gene [Source:MGI Symbol;Acc:MGI:3036249]	-0.347078	0.349932	1.97729	0.180881	0.34583	0.461138
ENSMUSG00000052031	Tagap1	T cell activation GTPase activating protein 1 [Source:MGI Symbol;Acc:MGI:1919786]	-0.347058	2.66739	4.90053	0.0434507	0.135892	0.866805
ENSMUSG00000027589	Pcmtd2	protein-L-isoaspartate (D-aspartate) O-methyltransferase domain containing 2 [Source:MGI Symbol;Acc:MGI:1923927]	-0.346763	4.72827	6.28453	0.0247256	0.0933861	1.02972
ENSMUSG00000030629	Zfand6	zinc finger, AN1-type domain 6 [Source:MGI Symbol;Acc:MGI:1929510]	-0.346694	6.15053	7.73584	0.0143992	0.0661799	1.17927
ENSMUSG00000063047	Zfp780b	zinc finger protein 780B [Source:MGI Symbol;Acc:MGI:2444764]	-0.346356	2.42874	4.29154	0.0567105	0.160971	0.793253
ENSMUSG00000003546	Klc4	kinesin light chain 4 [Source:MGI Symbol;Acc:MGI:1922014]	-0.346287	5.98014	7.88059	0.0136764	0.0638473	1.19486
ENSMUSG00000090622	A930033H14Rik	RIKEN cDNA A930033H14 gene [Source:MGI Symbol;Acc:MGI:2444562]	-0.346198	2.98756	1.28779	0.274986	0.455326	0.341678
ENSMUSG00000027673	Ndufb5	NADH:ubiquinone oxidoreductase subunit B5 [Source:MGI Symbol;Acc:MGI:1913296]	-0.34605	6.36622	13.3357	0.00250644	0.0207372	1.68325
ENSMUSG00000026960	Arl6ip6	ADP-ribosylation factor-like 6 interacting protein 6 [Source:MGI Symbol;Acc:MGI:1929507]	-0.346038	2.87786	6.53189	0.0224737	0.0876166	1.05741
ENSMUSG00000028145	Them4	thioesterase superfamily member 4 [Source:MGI Symbol;Acc:MGI:1923028]	-0.345962	4.68167	4.67524	0.0478805	0.144698	0.839536
ENSMUSG00000031671	Setd6	SET domain containing 6 [Source:MGI Symbol;Acc:MGI:1913333]	-0.345821	3.6112	8.45555	0.0111906	0.0555295	1.25548
ENSMUSG00000063358	Mapk1	mitogen-activated protein kinase 1 [Source:MGI Symbol;Acc:MGI:1346858]	-0.34582	6.3306	18.2281	0.000732205	0.00956318	2.0194
ENSMUSG00000004814	Ccl24	chemokine (C-C motif) ligand 24 [Source:MGI Symbol;Acc:MGI:1928953]	-0.345698	0.814788	1.48315	0.242856	0.419637	0.377126
ENSMUSG00000030884	Uqcrc2	ubiquinol cytochrome c reductase core protein 2 [Source:MGI Symbol;Acc:MGI:1914253]	-0.3456	8.05512	11.6131	0.00409632	0.0288055	1.54052
ENSMUSG00000024070	Prkd3	protein kinase D3 [Source:MGI Symbol;Acc:MGI:1922542]	-0.345526	7.72137	2.29375	0.151527	0.30845	0.510815
ENSMUSG00000019966	Kitl	kit ligand [Source:MGI Symbol;Acc:MGI:96974]	-0.345471	1.25725	4.4169	0.0536296	0.155078	0.809451
ENSMUSG00000036875	Dna2	DNA replication helicase/nuclease 2 [Source:MGI Symbol;Acc:MGI:2443732]	-0.34541	3.79731	4.0157	0.0642574	0.175005	0.75695
ENSMUSG00000000303	Cdh1	cadherin 1 [Source:MGI Symbol;Acc:MGI:88354]	-0.345285	4.08219	0.965786	0.341953	0.523688	0.280927
ENSMUSG00000025428	Atp5a1	ATP synthase, H+ transporting, mitochondrial F1 complex, alpha subunit 1 [Source:MGI Symbol;Acc:MGI:88115]	-0.345262	10.1028	9.20337	0.00869737	0.0474471	1.32379
ENSMUSG00000005882	Uqcc1	ubiquinol-cytochrome c reductase complex assembly factor 1 [Source:MGI Symbol;Acc:MGI:1929472]	-0.34523	5.26231	17.0953	0.00095556	0.0113131	1.94642
ENSMUSG00000033624	Pdpr	pyruvate dehydrogenase phosphatase regulatory subunit [Source:MGI Symbol;Acc:MGI:2442188]	-0.345193	5.01205	5.57273	0.032825	0.112796	0.947705
ENSMUSG00000031754	Nudt21	nudix (nucleoside diphosphate linked moiety X)-type motif 21 [Source:MGI Symbol;Acc:MGI:1915469]	-0.345025	3.22741	7.55348	0.0153734	0.068726	1.16288
ENSMUSG00000024925	Rnaseh2c	ribonuclease H2, subunit C [Source:MGI Symbol;Acc:MGI:1915459]	-0.344968	3.87288	2.21317	0.158399	0.317511	0.498241
ENSMUSG00000037798	Mat1a	methionine adenosyltransferase I, alpha [Source:MGI Symbol;Acc:MGI:88017]	-0.344904	13.4416	2.32129	0.149264	0.305089	0.515573
ENSMUSG00000021733	Slc4a7	solute carrier family 4, sodium bicarbonate cotransporter, member 7 [Source:MGI Symbol;Acc:MGI:2443878]	-0.344634	3.09829	5.13627	0.0393207	0.127554	0.894305
ENSMUSG00000030869	Ndufab1	NADH:ubiquinone oxidoreductase subunit AB1 [Source:MGI Symbol;Acc:MGI:1917566]	-0.344607	4.79525	7.08487	0.0182469	0.0763272	1.11732
ENSMUSG00000037266	Rsrp1	arginine/serine rich protein 1 [Source:MGI Symbol;Acc:MGI:106498]	-0.344574	8.1633	9.00615	0.00928653	0.0491369	1.30859
ENSMUSG00000026516	Nvl	nuclear VCP-like [Source:MGI Symbol;Acc:MGI:1914709]	-0.344525	4.51051	11.8408	0.00383099	0.027592	1.55922
ENSMUSG00000005779	Psmb4	proteasome (prosome, macropain) subunit, beta type 4 [Source:MGI Symbol;Acc:MGI:1098257]	-0.344503	6.98596	9.76924	0.0072317	0.042001	1.37674
ENSMUSG00000040029	Ipo8	importin 8 [Source:MGI Symbol;Acc:MGI:2444611]	-0.344316	5.6584	9.62843	0.00756794	0.0431169	1.36535
ENSMUSG00000028060	Khdc4	KH domain containing 4, pre-mRNA splicing factor [Source:MGI Symbol;Acc:MGI:1921450]	-0.344236	5.76762	8.68234	0.0103564	0.0525412	1.2795
ENSMUSG00000051147	Nat2	N-acetyltransferase 2 (arylamine N-acetyltransferase) [Source:MGI Symbol;Acc:MGI:109201]	-0.34418	3.62909	3.00495	0.104353	0.242628	0.615059
ENSMUSG00000085028	Slc2a4rg-ps	Slc2a4 regulator, pseudogene [Source:MGI Symbol;Acc:MGI:3651388]	-0.343734	3.29375	4.0222	0.0640664	0.174587	0.757988
ENSMUSG00000072115	Ang	angiogenin, ribonuclease, RNase A family, 5 [Source:MGI Symbol;Acc:MGI:88022]	-0.343598	7.58627	2.25954	0.154398	0.312102	0.505703
ENSMUSG00000021577	Sdha	succinate dehydrogenase complex, subunit A, flavoprotein (Fp) [Source:MGI Symbol;Acc:MGI:1914195]	-0.343532	8.91123	11.6837	0.00401188	0.0285465	1.54445
ENSMUSG00000030087	Klf15	Kruppel-like factor 15 [Source:MGI Symbol;Acc:MGI:1929988]	-0.343454	7.64475	2.67734	0.12344	0.27136	0.566455
ENSMUSG00000027599	Armc1	armadillo repeat containing 1 [Source:MGI Symbol;Acc:MGI:1921502]	-0.343285	5.02312	11.4376	0.00431538	0.0298389	1.52522
ENSMUSG00000028572	Hook1	hook microtubule tethering protein 1 [Source:MGI Symbol;Acc:MGI:1925213]	-0.342974	5.90005	12.9788	0.00276709	0.0221581	1.65447
ENSMUSG00000040661	Rad54l2	RAD54 like 2 (S. cerevisiae) [Source:MGI Symbol;Acc:MGI:1933196]	-0.342804	6.09157	3.07997	0.100499	0.236245	0.626637
ENSMUSG00000044308	Ubr3	ubiquitin protein ligase E3 component n-recognin 3 [Source:MGI Symbol;Acc:MGI:1861100]	-0.342497	6.99165	8.3002	0.0118067	0.0576683	1.23906
ENSMUSG00000045776	Lrtm1	leucine-rich repeats and transmembrane domains 1 [Source:MGI Symbol;Acc:MGI:2442106]	-0.342227	3.81104	0.597654	0.451975	0.627477	0.202402
ENSMUSG00000020664	Dld	dihydrolipoamide dehydrogenase [Source:MGI Symbol;Acc:MGI:107450]	-0.342221	6.87385	11.4889	0.00425008	0.0295844	1.52894
ENSMUSG00000024081	Cebpz	CCAAT/enhancer binding protein zeta [Source:MGI Symbol;Acc:MGI:109386]	-0.342091	5.35986	15.6746	0.00135447	0.0139708	1.85478
ENSMUSG00000074519	Zfp971	zinc finger protein 971 [Source:MGI Symbol;Acc:MGI:1261426]	-0.342017	1.43178	2.10489	0.168256	0.330882	0.480327
ENSMUSG00000045767	B230219D22Rik	RIKEN cDNA B230219D22 gene [Source:MGI Symbol;Acc:MGI:1925771]	-0.341723	5.0513	8.19159	0.0122607	0.0590523	1.22876
ENSMUSG00000050043	Tmx2	thioredoxin-related transmembrane protein 2 [Source:MGI Symbol;Acc:MGI:1914208]	-0.341703	4.402	10.6964	0.00540159	0.0345545	1.4615
ENSMUSG00000030619	Eed	embryonic ectoderm development [Source:MGI Symbol;Acc:MGI:95286]	-0.341352	3.94312	10.4385	0.00585095	0.0364879	1.43785
ENSMUSG00000066637	Ttc32	tetratricopeptide repeat domain 32 [Source:MGI Symbol;Acc:MGI:1922766]	-0.341274	2.46311	7.10931	0.0180825	0.0759635	1.11939
ENSMUSG00000041044	Lrit1	leucine-rich repeat, immunoglobulin-like and transmembrane domains 1 [Source:MGI Symbol;Acc:MGI:2385320]	-0.341113	3.70061	1.3617	0.262199	0.441784	0.35479
ENSMUSG00000037580	Gch1	GTP cyclohydrolase 1 [Source:MGI Symbol;Acc:MGI:95675]	-0.341038	6.85012	4.10152	0.0617888	0.170403	0.768522
ENSMUSG00000028251	Tstd3	thiosulfate sulfurtransferase (rhodanese)-like domain containing 3 [Source:MGI Symbol;Acc:MGI:1924282]	-0.340936	4.30102	6.44462	0.0232399	0.0895665	1.04785
ENSMUSG00000026669	Mcm10	minichromosome maintenance 10 replication initiation factor [Source:MGI Symbol;Acc:MGI:1917274]	-0.340659	4.81542	2.77974	0.11705	0.262164	0.581427
ENSMUSG00000043702	Pde12	phosphodiesterase 12 [Source:MGI Symbol;Acc:MGI:2443226]	-0.340605	3.19379	5.8491	0.0293591	0.104342	0.981543
ENSMUSG00000039461	Tcta	T cell leukemia translocation altered gene [Source:MGI Symbol;Acc:MGI:1918829]	-0.340565	4.49416	4.91162	0.0432454	0.135591	0.86777
ENSMUSG00000052914	Cyp2j6	cytochrome P450, family 2, subfamily j, polypeptide 6 [Source:MGI Symbol;Acc:MGI:1270148]	-0.340476	5.87747	8.98572	0.00935014	0.0493029	1.30713
ENSMUSG00000020180	Snrpd3	small nuclear ribonucleoprotein D3 [Source:MGI Symbol;Acc:MGI:1914582]	-0.340443	4.89609	11.2169	0.00461019	0.0313211	1.50416
ENSMUSG00000035601	Trmt10b	tRNA methyltransferase 10B [Source:MGI Symbol;Acc:MGI:1917184]	-0.340337	1.69859	3.6972	0.0745028	0.193518	0.713279
ENSMUSG00000021868	Ppif	peptidylprolyl isomerase F (cyclophilin F) [Source:MGI Symbol;Acc:MGI:2145814]	-0.340217	5.31366	5.6648	0.03162	0.109929	0.958889
ENSMUSG00000036181	H1f2	H1.2 linker histone, cluster member [Source:MGI Symbol;Acc:MGI:1931526]	-0.340175	5.18562	1.59912	0.226106	0.399558	0.39842
ENSMUSG00000023019	Gpd1	glycerol-3-phosphate dehydrogenase 1 (soluble) [Source:MGI Symbol;Acc:MGI:95679]	-0.34009	9.46881	2.99716	0.104764	0.243492	0.613516
ENSMUSG00000032307	Ube2q2	ubiquitin-conjugating enzyme E2Q family member 2 [Source:MGI Symbol;Acc:MGI:2388672]	-0.340084	3.68793	6.70259	0.0210582	0.0839901	1.07577
ENSMUSG00000110317	Gm45250	predicted gene 45250 [Source:MGI Symbol;Acc:MGI:5791086]	-0.340063	1.8768	2.80446	0.115568	0.260206	0.584683
ENSMUSG00000034724	Cnot6l	CCR4-NOT transcription complex, subunit 6-like [Source:MGI Symbol;Acc:MGI:2443154]	-0.33953	4.98061	14.5369	0.00181478	0.016725	1.77663
ENSMUSG00000019988	Nedd1	neural precursor cell expressed, developmentally down-regulated gene 1 [Source:MGI Symbol;Acc:MGI:97293]	-0.339487	3.993	15.8441	0.00129803	0.0136206	1.8658
ENSMUSG00000019312	Grb7	growth factor receptor bound protein 7 [Source:MGI Symbol;Acc:MGI:102683]	-0.339085	6.59988	9.97538	0.00676998	0.0400731	1.39715
ENSMUSG00000034584	Exph5	exophilin 5 [Source:MGI Symbol;Acc:MGI:2443248]	-0.339069	3.74287	5.07025	0.0404292	0.130066	0.885835
ENSMUSG00000024645	Timm21	translocase of inner mitochondrial membrane 21 [Source:MGI Symbol;Acc:MGI:1920595]	-0.339026	4.20619	10.7212	0.00536048	0.0344642	1.46263
ENSMUSG00000031601	Cnot7	CCR4-NOT transcription complex, subunit 7 [Source:MGI Symbol;Acc:MGI:1298230]	-0.338898	4.1692	10.5102	0.00572177	0.0358798	1.44515
ENSMUSG00000039356	Exosc2	exosome component 2 [Source:MGI Symbol;Acc:MGI:2385133]	-0.338856	3.86699	10.7507	0.00531207	0.034259	1.46523
ENSMUSG00000078578	Ube2d3	ubiquitin-conjugating enzyme E2D 3 [Source:MGI Symbol;Acc:MGI:1913355]	-0.338834	6.89166	6.40305	0.0236155	0.0903164	1.04423
ENSMUSG00000022388	Ttll8	tubulin tyrosine ligase-like family, member 8 [Source:MGI Symbol;Acc:MGI:1922902]	-0.338541	1.05911	0.307276	0.58786	0.735637	0.133336
ENSMUSG00000022025	Cnmd	chondromodulin [Source:MGI Symbol;Acc:MGI:1341171]	-0.338333	0.2755	0.404963	0.534519	0.694629	0.158247
ENSMUSG00000043154	Ppp2r3a	protein phosphatase 2, regulatory subunit B'', alpha [Source:MGI Symbol;Acc:MGI:2442104]	-0.338263	4.24234	4.63154	0.0488	0.146518	0.83411
ENSMUSG00000074336	Apoc4	apolipoprotein C-IV [Source:MGI Symbol;Acc:MGI:87878]	-0.338241	8.8389	7.29246	0.0169034	0.0728834	1.13737
ENSMUSG00000012187	Mogat1	monoacylglycerol O-acyltransferase 1 [Source:MGI Symbol;Acc:MGI:1915643]	-0.338235	1.16491	0.461944	0.507493	0.674786	0.170834
ENSMUSG00000030101	Sumf1	sulfatase modifying factor 1 [Source:MGI Symbol;Acc:MGI:1889844]	-0.338031	4.76178	12.6487	0.00303613	0.0236587	1.62601
ENSMUSG00000042043	Tbca	tubulin cofactor A [Source:MGI Symbol;Acc:MGI:107549]	-0.337962	5.05157	12.0497	0.00360463	0.0265134	1.57653
ENSMUSG00000014907	Naf1	nuclear assembly factor 1 ribonucleoprotein [Source:MGI Symbol;Acc:MGI:2682306]	-0.337923	1.36606	2.27767	0.152869	0.309899	0.50878
ENSMUSG00000035198	Tubg1	tubulin, gamma 1 [Source:MGI Symbol;Acc:MGI:101834]	-0.337826	4.64044	6.87141	0.019759	0.080298	1.0953
ENSMUSG00000110750	Gm48702	predicted gene, 48702 [Source:MGI Symbol;Acc:MGI:6098340]	-0.337423	2.18572	0.52016	0.482316	0.654219	0.184277
ENSMUSG00000097343	9030407P20Rik	RIKEN cDNA 9030407P20 gene [Source:MGI Symbol;Acc:MGI:1918818]	-0.337302	0.961192	1.26874	0.278419	0.459667	0.337557
ENSMUSG00000071180	Smim15	small integral membrane protein 15 [Source:MGI Symbol;Acc:MGI:1922866]	-0.337268	3.55861	6.98277	0.0189528	0.0782219	1.10667
ENSMUSG00000034361	Cpne2	copine II [Source:MGI Symbol;Acc:MGI:2387578]	-0.337234	3.1427	4.95987	0.042365	0.134162	0.872369
ENSMUSG00000021111	Papola	poly (A) polymerase alpha [Source:MGI Symbol;Acc:MGI:109301]	-0.337163	6.32703	9.85295	0.00703997	0.0412985	1.38407
ENSMUSG00000111923	Gm34777	predicted gene, 34777 [Source:MGI Symbol;Acc:MGI:5593936]	-0.337078	1.91798	1.82123	0.197996	0.36679	0.435583
ENSMUSG00000041124	Msantd4	Myb/SANT-like DNA-binding domain containing 4 with coiled-coils [Source:MGI Symbol;Acc:MGI:1925350]	-0.337012	4.17918	8.78018	0.0100189	0.0515847	1.28748
ENSMUSG00000048647	Exd1	exonuclease 3'-5' domain containing 1 [Source:MGI Symbol;Acc:MGI:3045306]	-0.336984	1.90147	2.46815	0.137876	0.290781	0.536433
ENSMUSG00000097750	Gm4673	predicted gene 4673 [Source:MGI Symbol;Acc:MGI:3782854]	-0.33694	3.74548	1.68698	0.214406	0.385721	0.413727
ENSMUSG00000029918	Mrps33	mitochondrial ribosomal protein S33 [Source:MGI Symbol;Acc:MGI:1338046]	-0.336557	2.858	7.46123	0.0158951	0.0702066	1.15362
ENSMUSG00000048234	Rnf149	ring finger protein 149 [Source:MGI Symbol;Acc:MGI:2677438]	-0.335984	6.06911	11.5377	0.00418882	0.029256	1.53379
ENSMUSG00000000409	Lck	lymphocyte protein tyrosine kinase [Source:MGI Symbol;Acc:MGI:96756]	-0.335892	0.314627	1.02444	0.328168	0.509798	0.292602
ENSMUSG00000039108	Lsm14b	LSM family member 14B [Source:MGI Symbol;Acc:MGI:3040677]	-0.335551	4.57673	19.6576	0.000530539	0.00796023	2.09907
ENSMUSG00000055943	Emc7	ER membrane protein complex subunit 7 [Source:MGI Symbol;Acc:MGI:1920274]	-0.335409	6.08755	15.4474	0.00143457	0.0144669	1.83963
ENSMUSG00000027395	Polr1b	polymerase (RNA) I polypeptide B [Source:MGI Symbol;Acc:MGI:108014]	-0.335091	4.3962	7.30619	0.0168187	0.0726685	1.13865
ENSMUSG00000026005	Rpe	ribulose-5-phosphate-3-epimerase [Source:MGI Symbol;Acc:MGI:1913896]	-0.33508	4.06366	3.32853	0.0888961	0.217091	0.663358
ENSMUSG00000025364	Pa2g4	proliferation-associated 2G4 [Source:MGI Symbol;Acc:MGI:894684]	-0.334928	6.3491	11.6339	0.00407123	0.0287625	1.54117
ENSMUSG00000040396	Abhd13	abhydrolase domain containing 13 [Source:MGI Symbol;Acc:MGI:1916154]	-0.334889	4.06247	10.2168	0.00627167	0.038194	1.418
ENSMUSG00000028741	Mrto4	mRNA turnover 4, ribosome maturation factor [Source:MGI Symbol;Acc:MGI:1917152]	-0.334743	4.27912	9.39059	0.00817757	0.0452654	1.34423
ENSMUSG00000083563	Gm13340	predicted gene 13340 [Source:MGI Symbol;Acc:MGI:3650227]	-0.33474	2.89625	3.91103	0.0674283	0.180542	0.743421
ENSMUSG00000018927	Ccl6	chemokine (C-C motif) ligand 6 [Source:MGI Symbol;Acc:MGI:98263]	-0.33472	3.39245	1.3319	0.267256	0.446921	0.349769
ENSMUSG00000014245	Pigl	phosphatidylinositol glycan anchor biosynthesis, class L [Source:MGI Symbol;Acc:MGI:2681271]	-0.334642	2.82575	4.57409	0.0500408	0.149011	0.826783
ENSMUSG00000041408	Wapl	WAPL cohesin release factor [Source:MGI Symbol;Acc:MGI:2675859]	-0.334577	6.14638	13.8921	0.00215422	0.018823	1.72531
ENSMUSG00000033499	Larp4b	La ribonucleoprotein domain family, member 4B [Source:MGI Symbol;Acc:MGI:106330]	-0.334167	6.29878	15.1232	0.00155839	0.0151581	1.81935
ENSMUSG00000025757	Hspa4l	heat shock protein 4 like [Source:MGI Symbol;Acc:MGI:107422]	-0.333926	4.39757	4.85737	0.0442608	0.137289	0.862365
ENSMUSG00000000959	Oxa1l	oxidase assembly 1-like [Source:MGI Symbol;Acc:MGI:1916339]	-0.333502	5.66225	10.9011	0.00507313	0.0332515	1.47819
ENSMUSG00000038917	3930402G23Rik	RIKEN cDNA 3930402G23 gene [Source:MGI Symbol;Acc:MGI:1921277]	-0.33349	1.49224	0.299049	0.592851	0.73995	0.130798
ENSMUSG00000019989	Enpp3	ectonucleotide pyrophosphatase/phosphodiesterase 3 [Source:MGI Symbol;Acc:MGI:2143702]	-0.333266	5.21777	1.02333	0.328421	0.510013	0.292418
ENSMUSG00000037108	Zcwpw1	zinc finger, CW type with PWWP domain 1 [Source:MGI Symbol;Acc:MGI:2685899]	-0.333226	1.5388	1.27767	0.276803	0.457543	0.339568
ENSMUSG00000034022	Cpsf1	cleavage and polyadenylation specific factor 1 [Source:MGI Symbol;Acc:MGI:2679722]	-0.333216	5.61761	21.3615	0.000368047	0.00633067	2.19855
ENSMUSG00000026626	Ppp2r5a	protein phosphatase 2, regulatory subunit B', alpha [Source:MGI Symbol;Acc:MGI:2388479]	-0.332937	7.36515	9.80905	0.00713979	0.0416343	1.38055
ENSMUSG00000008140	Emc10	ER membrane protein complex subunit 10 [Source:MGI Symbol;Acc:MGI:1916933]	-0.332693	5.84011	14.4207	0.00187116	0.0171033	1.76692
ENSMUSG00000024592	C330018D20Rik	RIKEN cDNA C330018D20 gene [Source:MGI Symbol;Acc:MGI:1924672]	-0.332592	3.25715	7.26312	0.0170862	0.0734372	1.13408
ENSMUSG00000050556	Kcnb1	potassium voltage gated channel, Shab-related subfamily, member 1 [Source:MGI Symbol;Acc:MGI:96666]	-0.332546	2.72428	3.6978	0.0744818	0.193504	0.713311
ENSMUSG00000045968	Teddm2	transmembrane epididymal family member 2 [Source:MGI Symbol;Acc:MGI:1923273]	-0.332504	1.41257	1.10275	0.310963	0.492831	0.307302
ENSMUSG00000030806	Stx1b	syntaxin 1B [Source:MGI Symbol;Acc:MGI:1930705]	-0.332451	2.96056	2.7196	0.120753	0.267623	0.572476
ENSMUSG00000022766	Serpind1	serine (or cysteine) peptidase inhibitor, clade D, member 1 [Source:MGI Symbol;Acc:MGI:96051]	-0.332114	8.90986	7.06822	0.0183599	0.076638	1.11556
ENSMUSG00000025958	Creb1	cAMP responsive element binding protein 1 [Source:MGI Symbol;Acc:MGI:88494]	-0.33211	3.86463	8.34819	0.0116123	0.0569707	1.24435
ENSMUSG00000037808	Fam76b	family with sequence similarity 76, member B [Source:MGI Symbol;Acc:MGI:1920076]	-0.332003	2.92939	4.16188	0.0601195	0.16732	0.776453
ENSMUSG00000029169	Dhx15	DEAH (Asp-Glu-Ala-His) box polypeptide 15 [Source:MGI Symbol;Acc:MGI:1099786]	-0.331957	6.00802	12.5754	0.00309988	0.0240202	1.61942
ENSMUSG00000022791	Tnk2	tyrosine kinase, non-receptor, 2 [Source:MGI Symbol;Acc:MGI:1858308]	-0.331808	4.62257	13.2902	0.0025381	0.020902	1.67981
ENSMUSG00000021936	Mapk8	mitogen-activated protein kinase 8 [Source:MGI Symbol;Acc:MGI:1346861]	-0.331513	4.27493	6.99798	0.0188457	0.0779678	1.10808
ENSMUSG00000032601	Prkar2a	protein kinase, cAMP dependent regulatory, type II alpha [Source:MGI Symbol;Acc:MGI:108025]	-0.331483	6.40244	15.223	0.00151902	0.0149376	1.82572
ENSMUSG00000036285	Noa1	nitric oxide associated 1 [Source:MGI Symbol;Acc:MGI:1914306]	-0.331428	3.0146	4.46881	0.0524118	0.153213	0.814703
ENSMUSG00000027708	Dcun1d1	DCN1, defective in cullin neddylation 1, domain containing 1 (S. cerevisiae) [Source:MGI Symbol;Acc:MGI:2150386]	-0.331124	4.07921	7.59646	0.0151371	0.068114	1.16676
ENSMUSG00000028082	Sh3d19	SH3 domain protein D19 [Source:MGI Symbol;Acc:MGI:1350923]	-0.331025	6.32716	2.38028	0.144555	0.299993	0.522889
ENSMUSG00000037366	Pafah2	platelet-activating factor acetylhydrolase 2 [Source:MGI Symbol;Acc:MGI:2140321]	-0.330893	7.22488	9.27933	0.00848203	0.0465712	1.33188
ENSMUSG00000017718	Afmid	arylformamidase [Source:MGI Symbol;Acc:MGI:2448704]	-0.330823	5.3103	3.81355	0.0705498	0.186108	0.730236
ENSMUSG00000040688	Tbl3	transducin (beta)-like 3 [Source:MGI Symbol;Acc:MGI:2384863]	-0.330566	4.3745	6.03446	0.0272729	0.0997144	1.00124
ENSMUSG00000020774	Aspa	aspartoacylase [Source:MGI Symbol;Acc:MGI:87914]	-0.330554	3.52423	4.2708	0.0572403	0.161984	0.790529
ENSMUSG00000055116	Arntl	aryl hydrocarbon receptor nuclear translocator-like [Source:MGI Symbol;Acc:MGI:1096381]	-0.330399	3.38713	0.55583	0.467937	0.641066	0.193097
ENSMUSG00000012076	Brms1l	breast cancer metastasis-suppressor 1-like [Source:MGI Symbol;Acc:MGI:1196337]	-0.330232	1.98529	4.53446	0.0509182	0.150591	0.8222
ENSMUSG00000032415	Ube2cbp	ubiquitin-conjugating enzyme E2C binding protein [Source:MGI Symbol;Acc:MGI:1917598]	-0.329945	1.18591	2.51706	0.134323	0.286066	0.543533
ENSMUSG00000027531	Impa1	inositol (myo)-1(or 4)-monophosphatase 1 [Source:MGI Symbol;Acc:MGI:1933158]	-0.329779	5.2051	10.2288	0.00624811	0.0380878	1.41921
ENSMUSG00000032098	Treh	trehalase (brush-border membrane glycoprotein) [Source:MGI Symbol;Acc:MGI:1926230]	-0.329763	1.52705	0.253996	0.621895	0.76111	0.118552
ENSMUSG00000024085	Man2a1	mannosidase 2, alpha 1 [Source:MGI Symbol;Acc:MGI:104669]	-0.329711	8.11711	3.78706	0.0714272	0.1878	0.726305
ENSMUSG00000030062	Rpn1	ribophorin I [Source:MGI Symbol;Acc:MGI:98084]	-0.329552	6.61602	6.97265	0.0190244	0.0783618	1.1059
ENSMUSG00000037262	Kin	Kin17 DNA and RNA binding protein [Source:MGI Symbol;Acc:MGI:96676]	-0.32955	3.21069	8.2173	0.0121514	0.0587573	1.23094
ENSMUSG00000055612	Cdca7	cell division cycle associated 7 [Source:MGI Symbol;Acc:MGI:1914203]	-0.329324	1.11962	1.39972	0.255929	0.435347	0.361164
ENSMUSG00000029203	Ube2k	ubiquitin-conjugating enzyme E2K [Source:MGI Symbol;Acc:MGI:1858216]	-0.328837	5.18104	12.3495	0.00330615	0.0250575	1.60106
ENSMUSG00000019863	Qrsl1	glutaminyl-tRNA synthase (glutamine-hydrolyzing)-like 1 [Source:MGI Symbol;Acc:MGI:1923813]	-0.328832	2.46659	2.40936	0.142301	0.296733	0.527634
ENSMUSG00000031781	Ciapin1	cytokine induced apoptosis inhibitor 1 [Source:MGI Symbol;Acc:MGI:1922083]	-0.328744	4.81886	5.03437	0.0410468	0.131341	0.881598
ENSMUSG00000068083	Cyp2d40	cytochrome P450, family 2, subfamily d, polypeptide 40 [Source:MGI Symbol;Acc:MGI:1919004]	-0.328727	5.01582	1.1144	0.308512	0.49094	0.308972
ENSMUSG00000034126	Pomt2	protein-O-mannosyltransferase 2 [Source:MGI Symbol;Acc:MGI:2444430]	-0.328677	4.8059	8.92156	0.00955321	0.0498881	1.302
ENSMUSG00000030968	Pdilt	protein disulfide isomerase-like, testis expressed [Source:MGI Symbol;Acc:MGI:1919080]	-0.328659	2.75804	5.06132	0.0405819	0.130322	0.884982
ENSMUSG00000022752	Tomm70a	translocase of outer mitochondrial membrane 70A [Source:MGI Symbol;Acc:MGI:106295]	-0.328559	6.76799	10.5665	0.00562276	0.0354553	1.45032
ENSMUSG00000036898	Zfp157	zinc finger protein 157 [Source:MGI Symbol;Acc:MGI:1919404]	-0.328523	2.16585	3.1401	0.0975328	0.231434	0.635573
ENSMUSG00000032264	Zw10	zw10 kinetochore protein [Source:MGI Symbol;Acc:MGI:1349478]	-0.328468	4.17446	8.3748	0.0115061	0.0565993	1.24719
ENSMUSG00000000753	Serpinf1	serine (or cysteine) peptidase inhibitor, clade F, member 1 [Source:MGI Symbol;Acc:MGI:108080]	-0.328432	9.31214	12.7629	0.00293978	0.0231833	1.63482
ENSMUSG00000022234	Cct5	chaperonin containing Tcp1, subunit 5 (epsilon) [Source:MGI Symbol;Acc:MGI:107185]	-0.328418	7.12689	15.7304	0.00133559	0.013861	1.8582
ENSMUSG00000030924	Rexo5	RNA exonuclease 5 [Source:MGI Symbol;Acc:MGI:1919402]	-0.328267	1.6275	2.03666	0.174864	0.339098	0.469674
ENSMUSG00000034758	Tle6	transducin-like enhancer of split 6 [Source:MGI Symbol;Acc:MGI:2149593]	-0.32813	1.12416	1.6913	0.213853	0.385225	0.414285
ENSMUSG00000074623	Gm826	predicted gene 826 [Source:MGI Symbol;Acc:MGI:2685672]	-0.328078	1.75471	0.729907	0.406898	0.586596	0.231661
ENSMUSG00000016253	Nelfcd	negative elongation factor complex member C/D, Th1l [Source:MGI Symbol;Acc:MGI:1926424]	-0.328007	4.99041	7.36466	0.0164633	0.0717039	1.14446
ENSMUSG00000062929	Cfl2	cofilin 2, muscle [Source:MGI Symbol;Acc:MGI:101763]	-0.327869	5.15969	8.0196	0.0130215	0.0614577	1.21142
ENSMUSG00000005625	Psmd4	proteasome (prosome, macropain) 26S subunit, non-ATPase, 4 [Source:MGI Symbol;Acc:MGI:1201670]	-0.3267	6.89257	6.19509	0.0256035	0.0954865	1.02006
ENSMUSG00000041840	Haus1	HAUS augmin-like complex, subunit 1 [Source:MGI Symbol;Acc:MGI:2385076]	-0.32656	2.6236	3.84516	0.0695191	0.184653	0.733643
ENSMUSG00000036202	Rif1	replication timing regulatory factor 1 [Source:MGI Symbol;Acc:MGI:1098622]	-0.326433	3.89105	7.37546	0.0163986	0.0716138	1.145
ENSMUSG00000019179	Mdh2	malate dehydrogenase 2, NAD (mitochondrial) [Source:MGI Symbol;Acc:MGI:97050]	-0.326343	7.85785	5.09327	0.0400385	0.129177	0.888816
ENSMUSG00000021484	Lman2	lectin, mannose-binding 2 [Source:MGI Symbol;Acc:MGI:1914140]	-0.3262	7.75174	11.9622	0.0036975	0.0269578	1.56932
ENSMUSG00000046785	Epm2aip1	EPM2A (laforin) interacting protein 1 [Source:MGI Symbol;Acc:MGI:1925031]	-0.326006	4.79163	7.37466	0.0164034	0.0716138	1.145
ENSMUSG00000039653	Baat	bile acid-Coenzyme A: amino acid N-acyltransferase [Source:MGI Symbol;Acc:MGI:106642]	-0.325978	7.89456	5.18259	0.0385642	0.125669	0.900773
ENSMUSG00000082674	Gm11914	predicted gene 11914 [Source:MGI Symbol;Acc:MGI:3649889]	-0.325953	0.784147	2.53727	0.132888	0.284205	0.546368
ENSMUSG00000021497	Txndc15	thioredoxin domain containing 15 [Source:MGI Symbol;Acc:MGI:1916922]	-0.325774	5.99154	9.10108	0.00899739	0.0483222	1.31585
ENSMUSG00000050122	Vwa3b	von Willebrand factor A domain containing 3B [Source:MGI Symbol;Acc:MGI:1918103]	-0.325715	1.48943	2.14355	0.164651	0.326161	0.486568
ENSMUSG00000015671	Psma2	proteasome subunit alpha 2 [Source:MGI Symbol;Acc:MGI:104885]	-0.325643	6.20194	9.12585	0.00892366	0.0481183	1.31769
ENSMUSG00000017868	Sgk2	serum/glucocorticoid regulated kinase 2 [Source:MGI Symbol;Acc:MGI:1351318]	-0.325583	6.18908	1.99567	0.17899	0.344058	0.463369
ENSMUSG00000026753	Ppp6c	protein phosphatase 6, catalytic subunit [Source:MGI Symbol;Acc:MGI:1915107]	-0.325559	4.85818	7.23366	0.017272	0.0738788	1.13148
ENSMUSG00000003949	Hlf	hepatic leukemia factor [Source:MGI Symbol;Acc:MGI:96108]	-0.325518	5.85658	9.39465	0.0081667	0.0452254	1.34462
ENSMUSG00000078622	Ccdc47	coiled-coil domain containing 47 [Source:MGI Symbol;Acc:MGI:1914413]	-0.325305	6.25006	11.7893	0.00388923	0.0278665	1.55492
ENSMUSG00000033126	Ybey	ybeY metallopeptidase [Source:MGI Symbol;Acc:MGI:2656825]	-0.325127	2.14507	3.23335	0.0931383	0.22415	0.649461
ENSMUSG00000048218	Amigo2	adhesion molecule with Ig like domain 2 [Source:MGI Symbol;Acc:MGI:2145995]	-0.325125	4.06255	3.15538	0.0967959	0.230191	0.637911
ENSMUSG00000029782	Tmem209	transmembrane protein 209 [Source:MGI Symbol;Acc:MGI:1919899]	-0.32497	3.31132	7.94605	0.0133634	0.0627788	1.20219
ENSMUSG00000031862	Atp13a1	ATPase type 13A1 [Source:MGI Symbol;Acc:MGI:2180801]	-0.324761	5.72036	12.4721	0.0031923	0.0244625	1.6115
ENSMUSG00000015749	Anp32e	acidic (leucine-rich) nuclear phosphoprotein 32 family, member E [Source:MGI Symbol;Acc:MGI:1913721]	-0.324756	4.27348	4.43638	0.0531688	0.154641	0.810675
ENSMUSG00000029385	Ccng2	cyclin G2 [Source:MGI Symbol;Acc:MGI:1095734]	-0.324525	4.09182	4.77916	0.0457743	0.140134	0.853455
ENSMUSG00000026933	Camsap1	calmodulin regulated spectrin-associated protein 1 [Source:MGI Symbol;Acc:MGI:3036242]	-0.324499	3.76058	8.92283	0.00954913	0.0498877	1.30201
ENSMUSG00000034453	Polr3b	polymerase (RNA) III (DNA directed) polypeptide B [Source:MGI Symbol;Acc:MGI:1917678]	-0.324183	4.1739	4.72367	0.0468851	0.142485	0.846231
ENSMUSG00000032103	Pus3	pseudouridine synthase 3 [Source:MGI Symbol;Acc:MGI:1914299]	-0.323593	2.1954	1.78635	0.2021	0.37173	0.429773
ENSMUSG00000025925	Terf1	telomeric repeat binding factor 1 [Source:MGI Symbol;Acc:MGI:109634]	-0.32354	3.00194	6.49682	0.0227781	0.0884157	1.05347
ENSMUSG00000030752	Kdm8	lysine (K)-specific demethylase 8 [Source:MGI Symbol;Acc:MGI:1924285]	-0.323502	1.69046	3.69419	0.0746085	0.193752	0.712754
ENSMUSG00000027282	Mtch2	mitochondrial carrier 2 [Source:MGI Symbol;Acc:MGI:1929260]	-0.323483	7.21347	9.14389	0.00887041	0.048007	1.3187
ENSMUSG00000078784	Rbis	ribosomal biogenesis factor [Source:MGI Symbol;Acc:MGI:1916376]	-0.323352	2.77735	3.81325	0.0705596	0.186108	0.730236
ENSMUSG00000026784	Pdss1	prenyl (solanesyl) diphosphate synthase, subunit 1 [Source:MGI Symbol;Acc:MGI:1889278]	-0.323262	1.68933	2.77383	0.117408	0.26264	0.58064
ENSMUSG00000020456	Ogdh	oxoglutarate (alpha-ketoglutarate) dehydrogenase (lipoamide) [Source:MGI Symbol;Acc:MGI:1098267]	-0.32326	8.10405	5.24849	0.0375171	0.123406	0.908662
ENSMUSG00000037531	Mrpl47	mitochondrial ribosomal protein L47 [Source:MGI Symbol;Acc:MGI:1921850]	-0.323258	3.80436	6.68214	0.0212222	0.0844569	1.07336
ENSMUSG00000048047	Zbtb33	zinc finger and BTB domain containing 33 [Source:MGI Symbol;Acc:MGI:1927290]	-0.323169	3.63224	2.78623	0.116659	0.26172	0.582163
ENSMUSG00000008822	Acyp1	acylphosphatase 1, erythrocyte (common) type [Source:MGI Symbol;Acc:MGI:1913454]	-0.323042	2.42226	4.23459	0.058179	0.163822	0.785629
ENSMUSG00000061474	Mrps36	mitochondrial ribosomal protein S36 [Source:MGI Symbol;Acc:MGI:1913378]	-0.323024	1.91081	3.47215	0.0829247	0.208021	0.681892
ENSMUSG00000052407	Ccdc171	coiled-coil domain containing 171 [Source:MGI Symbol;Acc:MGI:1922152]	-0.32299	2.78621	2.12503	0.166366	0.328513	0.483448
ENSMUSG00000064370	mt-Cytb	mitochondrially encoded cytochrome b [Source:MGI Symbol;Acc:MGI:102501]	-0.322814	12.8365	3.47755	0.0827097	0.207607	0.682757
ENSMUSG00000029554	Mad1l1	MAD1 mitotic arrest deficient 1-like 1 [Source:MGI Symbol;Acc:MGI:1341857]	-0.322392	2.91405	7.05627	0.0184415	0.0768755	1.11421
ENSMUSG00000031095	Cul4b	cullin 4B [Source:MGI Symbol;Acc:MGI:1919834]	-0.32231	4.37542	4.96693	0.0422381	0.13399	0.872927
ENSMUSG00000028187	Rpf1	ribosome production factor 1 homolog [Source:MGI Symbol;Acc:MGI:1917535]	-0.322284	4.01957	9.80722	0.00714399	0.0416343	1.38055
ENSMUSG00000031256	Cstf2	cleavage stimulation factor, 3' pre-RNA subunit 2 [Source:MGI Symbol;Acc:MGI:1343054]	-0.322243	3.72923	7.76829	0.0142334	0.0657076	1.18238
ENSMUSG00000021716	Srek1ip1	splicing regulatory glutamine/lysine-rich protein 1interacting protein 1 [Source:MGI Symbol;Acc:MGI:1914538]	-0.322009	3.09011	6.14537	0.0261072	0.0966466	1.01481
ENSMUSG00000040250	Ints13	integrator complex subunit 13 [Source:MGI Symbol;Acc:MGI:1918427]	-0.322006	4.07847	7.89993	0.0135831	0.0634591	1.19751
ENSMUSG00000021646	Mccc2	methylcrotonoyl-Coenzyme A carboxylase 2 (beta) [Source:MGI Symbol;Acc:MGI:1925288]	-0.32197	6.23308	13.696	0.00227147	0.0194525	1.71102
ENSMUSG00000022403	St13	suppression of tumorigenicity 13 [Source:MGI Symbol;Acc:MGI:1917606]	-0.321898	6.92702	11.6558	0.00404497	0.0286689	1.54259
ENSMUSG00000061904	Slc25a3	solute carrier family 25 (mitochondrial carrier, phosphate carrier), member 3 [Source:MGI Symbol;Acc:MGI:1353498]	-0.321744	8.13355	9.28105	0.00847721	0.0465712	1.33188
ENSMUSG00000037583	Nr0b2	nuclear receptor subfamily 0, group B, member 2 [Source:MGI Symbol;Acc:MGI:1346344]	-0.321656	4.51153	2.20647	0.158987	0.318536	0.496841
ENSMUSG00000038215	Cep44	centrosomal protein 44 [Source:MGI Symbol;Acc:MGI:3525111]	-0.321589	3.16601	6.06901	0.0269034	0.0988257	1.00513
ENSMUSG00000033554	Dph5	diphthamide biosynthesis 5 [Source:MGI Symbol;Acc:MGI:1916990]	-0.321498	2.90005	4.75443	0.0462656	0.141119	0.850416
ENSMUSG00000022052	Ppp2r2a	protein phosphatase 2, regulatory subunit B, alpha [Source:MGI Symbol;Acc:MGI:1919228]	-0.321409	4.12584	13.0256	0.00273118	0.021941	1.65874
ENSMUSG00000022142	Nup155	nucleoporin 155 [Source:MGI Symbol;Acc:MGI:2181182]	-0.32135	4.08455	9.8232	0.00710744	0.0415184	1.38176
ENSMUSG00000027099	Mtx2	metaxin 2 [Source:MGI Symbol;Acc:MGI:1859652]	-0.321313	5.37761	7.24623	0.0171924	0.0737411	1.13229
ENSMUSG00000000563	Atp5pb	ATP synthase peripheral stalk-membrane subunit b [Source:MGI Symbol;Acc:MGI:1100495]	-0.321278	7.93954	7.43282	0.0160598	0.0706587	1.15083
ENSMUSG00000021178	Psmc1	protease (prosome, macropain) 26S subunit, ATPase 1 [Source:MGI Symbol;Acc:MGI:106054]	-0.321218	7.17147	9.61885	0.00759147	0.0432005	1.36451
ENSMUSG00000108621	Gm37494	predicted gene, 37494 [Source:MGI Symbol;Acc:MGI:5610722]	-0.321122	5.30533	6.2478	0.0250818	0.0942796	1.02558
ENSMUSG00000066839	Ecsit	ECSIT signalling integrator [Source:MGI Symbol;Acc:MGI:1349469]	-0.321068	5.34491	12.636	0.00304705	0.0237174	1.62493
ENSMUSG00000058192	Zfp846	zinc finger protein 846 [Source:MGI Symbol;Acc:MGI:1924012]	-0.321021	1.87514	4.3183	0.0560357	0.159729	0.796616
ENSMUSG00000039660	Spout1	SPOUT domain containing methyltransferase 1 [Source:MGI Symbol;Acc:MGI:106544]	-0.32096	3.75317	7.92668	0.0134552	0.0630506	1.20031
ENSMUSG00000022557	Bop1	block of proliferation 1 [Source:MGI Symbol;Acc:MGI:1334460]	-0.320876	4.76595	10.4245	0.00587649	0.0365375	1.43726
ENSMUSG00000028224	Nbn	nibrin [Source:MGI Symbol;Acc:MGI:1351625]	-0.320796	4.1365	7.56946	0.015285	0.0684985	1.16432
ENSMUSG00000027959	Sass6	SAS-6 centriolar assembly protein [Source:MGI Symbol;Acc:MGI:1920026]	-0.320634	0.467059	2.51202	0.134684	0.28662	0.542693
ENSMUSG00000034674	Tdg	thymine DNA glycosylase [Source:MGI Symbol;Acc:MGI:108247]	-0.320461	2.9068	4.52696	0.0510861	0.150873	0.821389
ENSMUSG00000032423	Syncrip	synaptotagmin binding, cytoplasmic RNA interacting protein [Source:MGI Symbol;Acc:MGI:1891690]	-0.320066	4.74246	5.26774	0.0372177	0.122778	0.910879
ENSMUSG00000027132	Katnbl1	katanin p80 subunit B like 1 [Source:MGI Symbol;Acc:MGI:1919675]	-0.320027	1.17622	1.94247	0.184531	0.349708	0.456294
ENSMUSG00000018733	Pex12	peroxisomal biogenesis factor 12 [Source:MGI Symbol;Acc:MGI:2144177]	-0.319944	3.74948	6.53506	0.0224465	0.0875816	1.05759
ENSMUSG00000025869	Nop16	NOP16 nucleolar protein [Source:MGI Symbol;Acc:MGI:107862]	-0.31992	4.36782	9.76433	0.00724315	0.042001	1.37674
ENSMUSG00000058761	Rnf169	ring finger protein 169 [Source:MGI Symbol;Acc:MGI:1920257]	-0.319854	6.07919	6.31602	0.0244248	0.0924423	1.03413
ENSMUSG00000032612	Usp4	ubiquitin specific peptidase 4 (proto-oncogene) [Source:MGI Symbol;Acc:MGI:98905]	-0.319588	6.42327	21.3831	0.000366389	0.00633067	2.19855
ENSMUSG00000019818	Cd164	CD164 antigen [Source:MGI Symbol;Acc:MGI:1859568]	-0.319579	7.42924	7.74674	0.0143433	0.0660447	1.18016
ENSMUSG00000069135	Fgfr1op	Fgfr1 oncogene partner [Source:MGI Symbol;Acc:MGI:1922546]	-0.3194	3.65204	6.45448	0.0231518	0.0894319	1.04851
ENSMUSG00000097616	1110019D14Rik	RIKEN cDNA 1110019D14 gene [Source:MGI Symbol;Acc:MGI:1923561]	-0.319307	0.925374	1.59662	0.226451	0.399997	0.397944
ENSMUSG00000067942	Zfp160	zinc finger protein 160 [Source:MGI Symbol;Acc:MGI:108187]	-0.319081	2.90715	4.28428	0.0568954	0.16131	0.792338
ENSMUSG00000058297	Spock2	sparc/osteonectin, cwcv and kazal-like domains proteoglycan 2 [Source:MGI Symbol;Acc:MGI:1891351]	-0.318982	0.331244	1.09499	0.312611	0.494557	0.305783
ENSMUSG00000018574	Acadvl	acyl-Coenzyme A dehydrogenase, very long chain [Source:MGI Symbol;Acc:MGI:895149]	-0.318925	9.48247	5.65718	0.0317176	0.110084	0.958276
ENSMUSG00000030965	Abraxas2	BRISC complex subunit [Source:MGI Symbol;Acc:MGI:1926116]	-0.318839	4.71718	11.472	0.00427143	0.0296832	1.52749
ENSMUSG00000038683	Pak1ip1	PAK1 interacting protein 1 [Source:MGI Symbol;Acc:MGI:1915333]	-0.31879	5.01543	13.1343	0.00264992	0.0215241	1.66707
ENSMUSG00000028743	Akr7a5	aldo-keto reductase family 7, member A5 (aflatoxin aldehyde reductase) [Source:MGI Symbol;Acc:MGI:107796]	-0.318772	6.69186	7.56667	0.0153004	0.0685027	1.16429
ENSMUSG00000025086	Trub1	TruB pseudouridine (psi) synthase family member 1 [Source:MGI Symbol;Acc:MGI:1919383]	-0.318768	3.96941	9.52645	0.0078227	0.0438268	1.35826
ENSMUSG00000030611	Mrps11	mitochondrial ribosomal protein S11 [Source:MGI Symbol;Acc:MGI:1915244]	-0.318622	3.5245	5.38185	0.0354983	0.118871	0.924926
ENSMUSG00000025047	Pdcd11	programmed cell death 11 [Source:MGI Symbol;Acc:MGI:1341788]	-0.318534	5.24566	5.71432	0.030993	0.108206	0.965748
ENSMUSG00000020659	Cbll1	Casitas B-lineage lymphoma-like 1 [Source:MGI Symbol;Acc:MGI:2144842]	-0.31834	2.83259	4.51929	0.0512588	0.151311	0.820129
ENSMUSG00000031960	Aars	alanyl-tRNA synthetase [Source:MGI Symbol;Acc:MGI:2384560]	-0.318194	7.6366	7.82684	0.0139398	0.064665	1.18933
ENSMUSG00000019864	Rtn4ip1	reticulon 4 interacting protein 1 [Source:MGI Symbol;Acc:MGI:2178759]	-0.318162	4.57124	6.34217	0.0241783	0.0918481	1.03693
ENSMUSG00000059060	Rad51b	RAD51 paralog B [Source:MGI Symbol;Acc:MGI:1099436]	-0.318138	4.05682	0.601607	0.450513	0.626424	0.203131
ENSMUSG00000044813	Shb	src homology 2 domain-containing transforming protein B [Source:MGI Symbol;Acc:MGI:98294]	-0.317959	5.15318	2.27892	0.152763	0.309853	0.508844
ENSMUSG00000012483	Rpa3	replication protein A3 [Source:MGI Symbol;Acc:MGI:1915490]	-0.317795	1.42668	3.17611	0.0958067	0.228469	0.641173
ENSMUSG00000028811	Yars	tyrosyl-tRNA synthetase [Source:MGI Symbol;Acc:MGI:2147627]	-0.317788	4.76368	9.60162	0.00763399	0.0433346	1.36317
ENSMUSG00000002475	Abhd3	abhydrolase domain containing 3 [Source:MGI Symbol;Acc:MGI:2147183]	-0.317592	5.81059	6.46274	0.0230783	0.0893032	1.04913
ENSMUSG00000025745	Hadha	hydroxyacyl-CoA dehydrogenase trifunctional multienzyme complex subunit alpha [Source:MGI Symbol;Acc:MGI:2135593]	-0.317574	9.27024	3.24877	0.0924349	0.223032	0.651632
ENSMUSG00000025279	Dnase1l3	deoxyribonuclease 1-like 3 [Source:MGI Symbol;Acc:MGI:1314633]	-0.31754	5.78846	4.55051	0.0505605	0.149925	0.824126
ENSMUSG00000026032	Ndufb3	NADH:ubiquinone oxidoreductase subunit B3 [Source:MGI Symbol;Acc:MGI:1913745]	-0.317501	5.393	11.9798	0.00367861	0.0268854	1.57048
ENSMUSG00000029759	Pon3	paraoxonase 3 [Source:MGI Symbol;Acc:MGI:106686]	-0.316955	6.16498	8.61916	0.0105814	0.0534271	1.27224
ENSMUSG00000014769	Psmb1	proteasome (prosome, macropain) subunit, beta type 1 [Source:MGI Symbol;Acc:MGI:104884]	-0.31694	6.96614	11.5565	0.00416556	0.0291262	1.53572
ENSMUSG00000031173	Otc	ornithine transcarbamylase [Source:MGI Symbol;Acc:MGI:97448]	-0.316815	8.37879	5.66283	0.0316452	0.109986	0.958664
ENSMUSG00000031168	Ebp	phenylalkylamine Ca2+ antagonist (emopamil) binding protein [Source:MGI Symbol;Acc:MGI:107822]	-0.316762	7.16178	6.39759	0.0236653	0.0903442	1.0441
ENSMUSG00000023990	Tfeb	transcription factor EB [Source:MGI Symbol;Acc:MGI:103270]	-0.316735	3.19308	5.49062	0.033945	0.115651	0.936849
ENSMUSG00000031545	Gpat4	glycerol-3-phosphate acyltransferase 4 [Source:MGI Symbol;Acc:MGI:2142716]	-0.316538	8.03089	2.47889	0.137086	0.289824	0.537866
ENSMUSG00000030670	Cyp2r1	cytochrome P450, family 2, subfamily r, polypeptide 1 [Source:MGI Symbol;Acc:MGI:2449771]	-0.316525	2.19268	1.04687	0.323105	0.504758	0.296917
ENSMUSG00000114003	Gm9616	predicted gene 9616 [Source:MGI Symbol;Acc:MGI:3780024]	-0.316365	0.556009	1.63675	0.220996	0.393092	0.405506
ENSMUSG00000075517	Cyp2d37-ps	cytochrome P450, family 2, subfamily d, polypeptide 37, pseudogene [Source:MGI Symbol;Acc:MGI:3721937]	-0.31632	7.17133	3.33938	0.0884273	0.216379	0.664784
ENSMUSG00000002221	Paxip1	PAX interacting (with transcription-activation domain) protein 1 [Source:MGI Symbol;Acc:MGI:1890430]	-0.316233	4.59405	10.7877	0.00525211	0.0340161	1.46832
ENSMUSG00000047044	D030056L22Rik	RIKEN cDNA D030056L22 gene [Source:MGI Symbol;Acc:MGI:3583960]	-0.316195	1.8831	3.98879	0.0650554	0.176484	0.753295
ENSMUSG00000048109	Rbm15	RNA binding motif protein 15 [Source:MGI Symbol;Acc:MGI:2443205]	-0.316176	3.68068	3.76811	0.0720632	0.188993	0.723554
ENSMUSG00000086370	Ftx	Ftx transcript, Xist regulator (non-protein coding) [Source:MGI Symbol;Acc:MGI:1926128]	-0.31585	2.33515	3.53521	0.0804552	0.203254	0.69196
ENSMUSG00000074030	Exoc8	exocyst complex component 8 [Source:MGI Symbol;Acc:MGI:2142527]	-0.315797	3.32866	8.53571	0.0108872	0.0543924	1.26446
ENSMUSG00000017376	Nlk	nemo like kinase [Source:MGI Symbol;Acc:MGI:1201387]	-0.315728	3.32158	9.23696	0.00860136	0.0469851	1.32804
ENSMUSG00000051396	Gm45902	predicted gene 45902 [Source:MGI Symbol;Acc:MGI:5805017]	-0.31569	0.631206	1.82295	0.197796	0.366529	0.435892
ENSMUSG00000063334	Krr1	KRR1, small subunit (SSU) processome component, homolog (yeast) [Source:MGI Symbol;Acc:MGI:1289274]	-0.315675	4.18671	12.2275	0.00342404	0.02567	1.59057
ENSMUSG00000039756	Dnttip2	deoxynucleotidyltransferase, terminal, interacting protein 2 [Source:MGI Symbol;Acc:MGI:1923173]	-0.315669	4.62594	11.9956	0.00366179	0.0268135	1.57165
ENSMUSG00000045996	Polr2k	polymerase (RNA) II (DNA directed) polypeptide K [Source:MGI Symbol;Acc:MGI:102725]	-0.315658	2.001	3.5193	0.0810702	0.204255	0.689827
ENSMUSG00000041278	Ttc1	tetratricopeptide repeat domain 1 [Source:MGI Symbol;Acc:MGI:1914077]	-0.315498	4.10804	11.9149	0.00374884	0.0271257	1.56662
ENSMUSG00000034723	Tmx4	thioredoxin-related transmembrane protein 4 [Source:MGI Symbol;Acc:MGI:106558]	-0.315386	3.91723	6.76707	0.0205507	0.0825737	1.08316
ENSMUSG00000023018	Smarcd1	SWI/SNF related, matrix associated, actin dependent regulator of chromatin, subfamily d, member 1 [Source:MGI Symbol;Acc:MGI:1933623]	-0.315242	3.21512	2.02967	0.175559	0.339985	0.468541
ENSMUSG00000061286	Exosc5	exosome component 5 [Source:MGI Symbol;Acc:MGI:107889]	-0.315138	4.59421	7.12956	0.0179476	0.0756989	1.12091
ENSMUSG00000033022	Cdo1	cysteine dioxygenase 1, cytosolic [Source:MGI Symbol;Acc:MGI:105925]	-0.315019	10.9158	5.80422	0.0298918	0.10554	0.976582
ENSMUSG00000057037	Cfhr1	complement factor H-related 1 [Source:MGI Symbol;Acc:MGI:2138169]	-0.314894	6.52981	10.7289	0.00534793	0.034419	1.4632
ENSMUSG00000025395	Prim1	DNA primase, p49 subunit [Source:MGI Symbol;Acc:MGI:97757]	-0.314702	0.952575	2.06867	0.171724	0.335006	0.474948
ENSMUSG00000020656	Grhl1	grainyhead like transcription factor 1 [Source:MGI Symbol;Acc:MGI:2182540]	-0.31468	1.52018	0.565331	0.464229	0.63795	0.195213
ENSMUSG00000021890	Eaf1	ELL associated factor 1 [Source:MGI Symbol;Acc:MGI:1921677]	-0.314577	5.61448	12.6735	0.00301494	0.0235377	1.62824
ENSMUSG00000062797	Hikeshi	heat shock protein nuclear import factor [Source:MGI Symbol;Acc:MGI:96738]	-0.314495	3.26938	6.02734	0.0273498	0.0998695	1.00057
ENSMUSG00000039701	Usp53	ubiquitin specific peptidase 53 [Source:MGI Symbol;Acc:MGI:2139607]	-0.314419	2.87777	4.42949	0.0533312	0.154824	0.81016
ENSMUSG00000092558	Med20	mediator complex subunit 20 [Source:MGI Symbol;Acc:MGI:1929648]	-0.314362	4.29151	8.67977	0.0103655	0.0525443	1.27947
ENSMUSG00000026455	Klhl12	kelch-like 12 [Source:MGI Symbol;Acc:MGI:2385619]	-0.314351	4.02323	9.10499	0.0089857	0.0483219	1.31586
ENSMUSG00000040102	Klhl42	kelch-like 42 [Source:MGI Symbol;Acc:MGI:2444786]	-0.314205	3.70375	6.86273	0.0198235	0.0804561	1.09444
ENSMUSG00000054766	Set	SET nuclear oncogene [Source:MGI Symbol;Acc:MGI:1860267]	-0.314094	5.247	12.4754	0.00318928	0.0244625	1.6115
ENSMUSG00000024099	Ndufv2	NADH:ubiquinone oxidoreductase core subunit V2 [Source:MGI Symbol;Acc:MGI:1920150]	-0.313955	6.64264	6.50545	0.0227027	0.0883211	1.05394
ENSMUSG00000026469	Xpr1	xenotropic and polytropic retrovirus receptor 1 [Source:MGI Symbol;Acc:MGI:97932]	-0.313785	4.99044	5.95007	0.0282006	0.101849	0.992042
ENSMUSG00000057421	Las1l	LAS1-like (S. cerevisiae) [Source:MGI Symbol;Acc:MGI:1923380]	-0.313768	5.50309	18.2114	0.000735027	0.00958712	2.01831
ENSMUSG00000095362	Gm14325	predicted gene 14325 [Source:MGI Symbol;Acc:MGI:3702875]	-0.313707	1.71975	2.66963	0.123939	0.27212	0.56524
ENSMUSG00000017801	Mlx	MAX-like protein X [Source:MGI Symbol;Acc:MGI:108398]	-0.313648	5.02622	6.0774	0.0268146	0.098703	1.00567
ENSMUSG00000032002	Dcun1d5	DCN1, defective in cullin neddylation 1, domain containing 5 (S. cerevisiae) [Source:MGI Symbol;Acc:MGI:1924113]	-0.313611	4.02907	7.14217	0.0178641	0.07553	1.12188
ENSMUSG00000041075	Fzd7	frizzled class receptor 7 [Source:MGI Symbol;Acc:MGI:108570]	-0.31348	3.98773	3.84643	0.0694779	0.184591	0.733789
ENSMUSG00000027312	Atrn	attractin [Source:MGI Symbol;Acc:MGI:1341628]	-0.313164	6.62186	8.42103	0.0113242	0.0559033	1.25256
ENSMUSG00000030161	Gabarapl1	gamma-aminobutyric acid (GABA) A receptor-associated protein-like 1 [Source:MGI Symbol;Acc:MGI:1914980]	-0.313096	8.26563	3.10744	0.0991303	0.234257	0.630308
ENSMUSG00000025195	Dnmbp	dynamin binding protein [Source:MGI Symbol;Acc:MGI:1917352]	-0.31292	6.24684	2.87162	0.111655	0.254059	0.595065
ENSMUSG00000025340	Rabgef1	RAB guanine nucleotide exchange factor (GEF) 1 [Source:MGI Symbol;Acc:MGI:1929459]	-0.312863	4.71195	4.94437	0.0426456	0.134637	0.870836
ENSMUSG00000037400	Atp11b	ATPase, class VI, type 11B [Source:MGI Symbol;Acc:MGI:1923545]	-0.312759	5.08459	7.85401	0.013806	0.0642595	1.19206
ENSMUSG00000069520	Tmem19	transmembrane protein 19 [Source:MGI Symbol;Acc:MGI:1914476]	-0.312297	5.85447	6.51587	0.0226121	0.0880734	1.05516
ENSMUSG00000037243	Zfp692	zinc finger protein 692 [Source:MGI Symbol;Acc:MGI:2144276]	-0.312204	2.632	2.64833	0.125328	0.274011	0.562233
ENSMUSG00000044005	Gls2	glutaminase 2 (liver, mitochondrial) [Source:MGI Symbol;Acc:MGI:2143539]	-0.311754	8.55806	5.32063	0.0364089	0.121007	0.91719
ENSMUSG00000021243	Fcf1	FCF1 rRNA processing protein [Source:MGI Symbol;Acc:MGI:1920986]	-0.311687	4.12797	4.92676	0.0429668	0.135296	0.868715
ENSMUSG00000004568	Arhgef18	rho/rac guanine nucleotide exchange factor (GEF) 18 [Source:MGI Symbol;Acc:MGI:2142567]	-0.311434	4.99618	13.0872	0.0026848	0.0216662	1.66422
ENSMUSG00000029571	Tmem106b	transmembrane protein 106B [Source:MGI Symbol;Acc:MGI:1919150]	-0.311239	7.70838	6.99917	0.0188373	0.0779678	1.10808
ENSMUSG00000044068	Zrsr1	zinc finger (CCCH type), RNA binding motif and serine/arginine rich 1 [Source:MGI Symbol;Acc:MGI:98885]	-0.31113	4.73644	6.96837	0.0190549	0.0784613	1.10534
ENSMUSG00000041949	Tango6	transport and golgi organization 6 [Source:MGI Symbol;Acc:MGI:2142786]	-0.311037	3.02694	7.72344	0.0144631	0.0663758	1.17799
ENSMUSG00000034659	Tmem109	transmembrane protein 109 [Source:MGI Symbol;Acc:MGI:1915789]	-0.311036	4.2817	11.9525	0.003708	0.0270074	1.56852
ENSMUSG00000046679	C87436	expressed sequence C87436 [Source:MGI Symbol;Acc:MGI:2141787]	-0.310973	3.46237	5.96147	0.0280732	0.101507	0.993506
ENSMUSG00000022710	Usp7	ubiquitin specific peptidase 7 [Source:MGI Symbol;Acc:MGI:2182061]	-0.310817	6.30815	13.6968	0.00227097	0.0194525	1.71102
ENSMUSG00000000876	Pxmp4	peroxisomal membrane protein 4 [Source:MGI Symbol;Acc:MGI:1891701]	-0.310426	7.1765	4.31101	0.0562188	0.160034	0.795787
ENSMUSG00000023110	Prmt5	protein arginine N-methyltransferase 5 [Source:MGI Symbol;Acc:MGI:1351645]	-0.31041	4.0642	6.9488	0.0191946	0.0788803	1.10303
ENSMUSG00000024767	Otub1	OTU domain, ubiquitin aldehyde binding 1 [Source:MGI Symbol;Acc:MGI:2147616]	-0.309947	4.99127	16.8436	0.00101519	0.0116691	1.93296
ENSMUSG00000025059	Gk	glycerol kinase [Source:MGI Symbol;Acc:MGI:106594]	-0.309848	7.45089	1.63971	0.2206	0.3925	0.40616
ENSMUSG00000017999	Ddx27	DEAD (Asp-Glu-Ala-Asp) box polypeptide 27 [Source:MGI Symbol;Acc:MGI:2385884]	-0.309668	4.787	10.1605	0.00638394	0.0385138	1.41438
ENSMUSG00000001056	Nhp2	NHP2 ribonucleoprotein [Source:MGI Symbol;Acc:MGI:1098547]	-0.309592	4.14523	5.56296	0.0329559	0.11309	0.946575
ENSMUSG00000053286	Trmt1l	tRNA methyltransferase 1 like [Source:MGI Symbol;Acc:MGI:1916185]	-0.309577	4.40924	7.63785	0.0149135	0.067785	1.16887
ENSMUSG00000021911	Parg	poly (ADP-ribose) glycohydrolase [Source:MGI Symbol;Acc:MGI:1347094]	-0.309351	3.98674	8.69213	0.0103221	0.0524309	1.28041
ENSMUSG00000042699	Dhx9	DEAH (Asp-Glu-Ala-His) box polypeptide 9 [Source:MGI Symbol;Acc:MGI:108177]	-0.309014	6.19969	6.68467	0.0212019	0.084455	1.07337
ENSMUSG00000109783	Gm45338	predicted gene 45338 [Source:MGI Symbol;Acc:MGI:5791174]	-0.308915	1.89619	2.2044	0.15917	0.3188	0.496481
ENSMUSG00000047454	Gphn	gephyrin [Source:MGI Symbol;Acc:MGI:109602]	-0.308768	5.97182	3.90898	0.0674924	0.180656	0.743147
ENSMUSG00000038250	Usp38	ubiquitin specific peptidase 38 [Source:MGI Symbol;Acc:MGI:1922091]	-0.308662	4.62231	8.51489	0.0109651	0.0546936	1.26206
ENSMUSG00000085334	Gm12940	predicted gene 12940 [Source:MGI Symbol;Acc:MGI:3702626]	-0.308553	2.36349	2.71612	0.120971	0.267965	0.571922
ENSMUSG00000004931	Apba3	amyloid beta (A4) precursor protein-binding, family A, member 3 [Source:MGI Symbol;Acc:MGI:1888527]	-0.308473	5.10886	7.40182	0.0162419	0.0712344	1.14731
ENSMUSG00000000346	Dazap2	DAZ associated protein 2 [Source:MGI Symbol;Acc:MGI:1344344]	-0.308412	6.76982	10.3671	0.00598276	0.0370145	1.43163
ENSMUSG00000085795	Zfp703	zinc finger protein 703 [Source:MGI Symbol;Acc:MGI:2662729]	-0.308208	2.78382	2.57236	0.13044	0.280802	0.551599
ENSMUSG00000028452	Vcp	valosin containing protein [Source:MGI Symbol;Acc:MGI:99919]	-0.308187	7.76662	6.97669	0.0189958	0.0782879	1.10631
ENSMUSG00000020358	Hnrnpab	heterogeneous nuclear ribonucleoprotein A/B [Source:MGI Symbol;Acc:MGI:1330294]	-0.308137	6.7693	10.6895	0.00541304	0.0346057	1.46085
ENSMUSG00000002083	Bbc3	BCL2 binding component 3 [Source:MGI Symbol;Acc:MGI:2181667]	-0.308075	2.25325	3.21472	0.093997	0.225622	0.646619
ENSMUSG00000013539	Tango2	transport and golgi organization 2 [Source:MGI Symbol;Acc:MGI:101825]	-0.307981	5.77943	4.36189	0.0549568	0.15767	0.802251
ENSMUSG00000110185	Igip	IgA inducing protein [Source:MGI Symbol;Acc:MGI:1924271]	-0.307931	3.21753	6.27735	0.0247947	0.0935622	1.0289
ENSMUSG00000018848	Rars	arginyl-tRNA synthetase [Source:MGI Symbol;Acc:MGI:1914297]	-0.307913	5.10587	10.6401	0.0054962	0.0348666	1.45759
ENSMUSG00000020513	Tubd1	tubulin, delta 1 [Source:MGI Symbol;Acc:MGI:1891826]	-0.3076	1.51235	2.04802	0.173741	0.337725	0.471437
ENSMUSG00000033703	Fcsk	fucose kinase [Source:MGI Symbol;Acc:MGI:1916071]	-0.307516	3.47566	4.18915	0.0593828	0.165936	0.780059
ENSMUSG00000092118	Fancf	Fanconi anemia, complementation group F [Source:MGI Symbol;Acc:MGI:3689889]	-0.307348	0.87475	1.39486	0.256719	0.436063	0.360451
ENSMUSG00000039680	Mrps6	mitochondrial ribosomal protein S6 [Source:MGI Symbol;Acc:MGI:2153111]	-0.307238	1.93774	4.73349	0.0466862	0.142061	0.847524
ENSMUSG00000056260	Lrif1	ligand dependent nuclear receptor interacting factor 1 [Source:MGI Symbol;Acc:MGI:2445214]	-0.307165	2.7133	3.25466	0.0921676	0.222603	0.652469
ENSMUSG00000050234	Gja4	gap junction protein, alpha 4 [Source:MGI Symbol;Acc:MGI:95715]	-0.307075	2.67713	1.07077	0.317833	0.499773	0.301227
ENSMUSG00000034109	Golim4	golgi integral membrane protein 4 [Source:MGI Symbol;Acc:MGI:1920374]	-0.30701	6.25489	10.9528	0.00499378	0.0329568	1.48205
ENSMUSG00000026775	Yme1l1	YME1-like 1 (S. cerevisiae) [Source:MGI Symbol;Acc:MGI:1351651]	-0.306872	6.05874	8.74571	0.0101363	0.0519617	1.28432
ENSMUSG00000045538	Ddx28	DEAD (Asp-Glu-Ala-Asp) box polypeptide 28 [Source:MGI Symbol;Acc:MGI:1919236]	-0.30686	3.87366	6.66892	0.021329	0.0846908	1.07216
ENSMUSG00000010608	Rbm25	RNA binding motif protein 25 [Source:MGI Symbol;Acc:MGI:1914289]	-0.306777	6.04632	9.07311	0.00908149	0.0485437	1.31387
ENSMUSG00000070871	Ccnyl1	cyclin Y-like 1 [Source:MGI Symbol;Acc:MGI:2138614]	-0.306619	1.51454	2.35675	0.146411	0.302185	0.519727
ENSMUSG00000032180	Tmed1	transmembrane p24 trafficking protein 1 [Source:MGI Symbol;Acc:MGI:106201]	-0.306551	3.73748	5.49006	0.0339528	0.115651	0.936849
ENSMUSG00000043923	Ccdc84	coiled-coil domain containing 84 [Source:MGI Symbol;Acc:MGI:2685960]	-0.306494	4.12315	11.5887	0.00412606	0.0289334	1.5386
ENSMUSG00000030218	Mgp	matrix Gla protein [Source:MGI Symbol;Acc:MGI:96976]	-0.306475	1.20271	0.565602	0.464124	0.637877	0.195263
ENSMUSG00000073478	D730003I15Rik	RIKEN cDNA D730003I15 gene [Source:MGI Symbol;Acc:MGI:1925971]	-0.306455	0.533597	1.05351	0.321628	0.50358	0.297932
ENSMUSG00000034456	Uroc1	urocanase domain containing 1 [Source:MGI Symbol;Acc:MGI:2385332]	-0.306223	9.00723	7.56176	0.0153275	0.0685749	1.16383
ENSMUSG00000003814	Calr	calreticulin [Source:MGI Symbol;Acc:MGI:88252]	-0.306185	8.85642	2.43962	0.140002	0.293623	0.532211
ENSMUSG00000046865	Fbl	fibrillarin [Source:MGI Symbol;Acc:MGI:95486]	-0.306011	3.88302	8.73044	0.0101889	0.0521155	1.28303
ENSMUSG00000025372	Baiap2	brain-specific angiogenesis inhibitor 1-associated protein 2 [Source:MGI Symbol;Acc:MGI:2137336]	-0.305921	5.73213	2.51465	0.134496	0.286317	0.543152
ENSMUSG00000031730	Dhodh	dihydroorotate dehydrogenase [Source:MGI Symbol;Acc:MGI:1928378]	-0.305658	3.09407	7.38793	0.0163242	0.0713934	1.14634
ENSMUSG00000029594	Rbm19	RNA binding motif protein 19 [Source:MGI Symbol;Acc:MGI:1921361]	-0.305537	3.88069	7.27576	0.0170072	0.0731731	1.13565
ENSMUSG00000027088	Phospho2	phosphatase, orphan 2 [Source:MGI Symbol;Acc:MGI:1920623]	-0.305472	4.05575	6.92808	0.0193439	0.0792584	1.10095
ENSMUSG00000028292	Rars2	arginyl-tRNA synthetase 2, mitochondrial [Source:MGI Symbol;Acc:MGI:1923596]	-0.305447	3.57932	6.0621	0.0269769	0.0989218	1.00471
ENSMUSG00000041548	Hspb8	heat shock protein 8 [Source:MGI Symbol;Acc:MGI:2135756]	-0.305332	7.58005	2.94849	0.107373	0.247707	0.606062
ENSMUSG00000059534	Uqcr10	ubiquinol-cytochrome c reductase, complex III subunit X [Source:MGI Symbol;Acc:MGI:1913402]	-0.304953	6.67637	5.99025	0.0277544	0.100793	0.996571
ENSMUSG00000079614	Seh1l	SEH1-like (S. cerevisiae [Source:MGI Symbol;Acc:MGI:1919374]	-0.304942	5.08211	9.5308	0.00781164	0.0438025	1.3585
ENSMUSG00000026750	Psmb7	proteasome (prosome, macropain) subunit, beta type 7 [Source:MGI Symbol;Acc:MGI:107637]	-0.304615	6.95389	10.1595	0.006386	0.0385138	1.41438
ENSMUSG00000071528	Atp5md	ATP synthase membrane subunit DAPIT [Source:MGI Symbol;Acc:MGI:1891435]	-0.304401	5.76424	4.08975	0.0621205	0.17094	0.767155
ENSMUSG00000035310	Lin54	lin-54 homolog (C. elegans) [Source:MGI Symbol;Acc:MGI:2140902]	-0.304389	2.73341	4.93687	0.042782	0.134885	0.870038
ENSMUSG00000004364	Cul3	cullin 3 [Source:MGI Symbol;Acc:MGI:1347360]	-0.304367	5.7278	10.7034	0.00538996	0.0345468	1.46159
ENSMUSG00000035234	Abraxas1	BRCA1 A complex subunit [Source:MGI Symbol;Acc:MGI:1917931]	-0.304151	2.3222	4.81423	0.0450881	0.138853	0.857445
ENSMUSG00000030515	Tarsl2	threonyl-tRNA synthetase-like 2 [Source:MGI Symbol;Acc:MGI:2444486]	-0.304151	3.56877	7.33911	0.0166175	0.0721443	1.1418
ENSMUSG00000024068	Spast	spastin [Source:MGI Symbol;Acc:MGI:1858896]	-0.304054	4.65623	9.98157	0.00675665	0.0400323	1.39759
ENSMUSG00000026003	Acadl	acyl-Coenzyme A dehydrogenase, long-chain [Source:MGI Symbol;Acc:MGI:87866]	-0.304011	8.59184	3.08744	0.100124	0.235698	0.627644
ENSMUSG00000039041	Adrm1	adhesion regulating molecule 1 [Source:MGI Symbol;Acc:MGI:1929289]	-0.303916	5.85575	11.6036	0.00410786	0.0288523	1.53982
ENSMUSG00000039067	Psmd7	proteasome (prosome, macropain) 26S subunit, non-ATPase, 7 [Source:MGI Symbol;Acc:MGI:1351511]	-0.303858	6.20805	14.5751	0.0017967	0.0166304	1.7791
ENSMUSG00000027566	Psma7	proteasome subunit alpha 7 [Source:MGI Symbol;Acc:MGI:1347070]	-0.303811	6.76143	6.15432	0.0260158	0.0964264	1.0158
ENSMUSG00000073424	Cyp4f15	cytochrome P450, family 4, subfamily f, polypeptide 15 [Source:MGI Symbol;Acc:MGI:2146921]	-0.303783	7.45505	5.47852	0.0341138	0.116104	0.935151
ENSMUSG00000071178	Serpina1b	serine (or cysteine) preptidase inhibitor, clade A, member 1B [Source:MGI Symbol;Acc:MGI:891970]	-0.30371	11.9267	8.13192	0.0125187	0.0599705	1.22206
ENSMUSG00000041966	Dcaf17	DDB1 and CUL4 associated factor 17 [Source:MGI Symbol;Acc:MGI:1923013]	-0.303683	3.70376	8.5741	0.0107453	0.0539826	1.26775
ENSMUSG00000022555	Dgat1	diacylglycerol O-acyltransferase 1 [Source:MGI Symbol;Acc:MGI:1333825]	-0.303651	4.74757	5.76742	0.030337	0.106629	0.972125
ENSMUSG00000048379	Socs4	suppressor of cytokine signaling 4 [Source:MGI Symbol;Acc:MGI:1914546]	-0.303639	3.83598	6.45982	0.0231043	0.0893757	1.04878
ENSMUSG00000052428	Tmco1	transmembrane and coiled-coil domains 1 [Source:MGI Symbol;Acc:MGI:1921173]	-0.303355	5.7556	8.11367	0.0125989	0.0601529	1.22074
ENSMUSG00000037236	Matr3	matrin 3 [Source:MGI Symbol;Acc:MGI:1298379]	-0.303214	4.0267	7.00042	0.0188285	0.0779678	1.10808
ENSMUSG00000021400	Wrnip1	Werner helicase interacting protein 1 [Source:MGI Symbol;Acc:MGI:1926153]	-0.303148	5.55364	6.44562	0.0232309	0.0895665	1.04785
ENSMUSG00000056216	Cebpg	CCAAT/enhancer binding protein (C/EBP), gamma [Source:MGI Symbol;Acc:MGI:104982]	-0.302806	5.67056	11.3859	0.00438246	0.0301521	1.52068
ENSMUSG00000022855	Senp2	SUMO/sentrin specific peptidase 2 [Source:MGI Symbol;Acc:MGI:1923076]	-0.302627	4.8398	17.1472	0.000943765	0.0112529	1.94873
ENSMUSG00000028282	Casp8ap2	caspase 8 associated protein 2 [Source:MGI Symbol;Acc:MGI:1349399]	-0.302624	2.86707	4.40164	0.053994	0.155877	0.807218
ENSMUSG00000079104	Prps1l3	phosphoribosyl pyrophosphate synthetase 1-like 3 [Source:MGI Symbol;Acc:MGI:3779453]	-0.302535	4.29794	11.6407	0.00406313	0.0287488	1.54138
ENSMUSG00000051000	Fam160a1	family with sequence similarity 160, member A1 [Source:MGI Symbol;Acc:MGI:2444746]	-0.302294	2.25146	0.999383	0.333958	0.515756	0.287556
ENSMUSG00000024831	Ighmbp2	immunoglobulin mu binding protein 2 [Source:MGI Symbol;Acc:MGI:99954]	-0.30203	2.65287	5.08377	0.0401992	0.129561	0.887527
ENSMUSG00000062203	Gspt1	G1 to S phase transition 1 [Source:MGI Symbol;Acc:MGI:1316728]	-0.301948	6.22773	8.54842	0.01084	0.0542652	1.26548
ENSMUSG00000117465	Gm49980	predicted gene, 49980 [Source:MGI Symbol;Acc:MGI:6275257]	-0.301838	1.57895	0.754338	0.399346	0.578722	0.23753
ENSMUSG00000021635	Rad17	RAD17 checkpoint clamp loader component [Source:MGI Symbol;Acc:MGI:1333807]	-0.30174	3.59872	5.40921	0.0350999	0.118106	0.927729
ENSMUSG00000043085	Tmem82	transmembrane protein 82 [Source:MGI Symbol;Acc:MGI:2384869]	-0.301692	5.42259	3.21732	0.0938764	0.225469	0.646914
ENSMUSG00000038615	Nfe2l1	nuclear factor, erythroid derived 2,-like 1 [Source:MGI Symbol;Acc:MGI:99421]	-0.301461	7.47557	6.0892	0.0266903	0.0982744	1.00756
ENSMUSG00000004462	Tbccd1	TBCC domain containing 1 [Source:MGI Symbol;Acc:MGI:1917823]	-0.30131	4.60558	7.64493	0.0148756	0.0677203	1.16928
ENSMUSG00000051502	Ufsp1	UFM1-specific peptidase 1 [Source:MGI Symbol;Acc:MGI:1917490]	-0.301217	1.4328	1.38179	0.258861	0.438188	0.35834
ENSMUSG00000063200	Nol7	nucleolar protein 7 [Source:MGI Symbol;Acc:MGI:1917328]	-0.301139	4.79732	10.0876	0.00653282	0.0390028	1.4089
ENSMUSG00000026656	Fcgr2b	Fc receptor, IgG, low affinity IIb [Source:MGI Symbol;Acc:MGI:95499]	-0.300821	5.81718	5.27966	0.0370335	0.122462	0.911998
ENSMUSG00000020794	Ube2g1	ubiquitin-conjugating enzyme E2G 1 [Source:MGI Symbol;Acc:MGI:1914378]	-0.300413	5.06435	6.87348	0.0197437	0.080298	1.0953
ENSMUSG00000030521	Mphosph10	M-phase phosphoprotein 10 (U3 small nucleolar ribonucleoprotein) [Source:MGI Symbol;Acc:MGI:1915223]	-0.300393	3.55307	8.05056	0.0128806	0.0611401	1.21367
ENSMUSG00000028630	Dyrk2	dual-specificity tyrosine-(Y)-phosphorylation regulated kinase 2 [Source:MGI Symbol;Acc:MGI:1330301]	-0.300215	5.73156	6.43561	0.0233207	0.0896934	1.04724
ENSMUSG00000071226	Cecr2	CECR2, histone acetyl-lysine reader [Source:MGI Symbol;Acc:MGI:1923799]	-0.300209	4.22655	4.58133	0.0498824	0.148728	0.827607
ENSMUSG00000041268	Dmxl2	Dmx-like 2 [Source:MGI Symbol;Acc:MGI:2444630]	-0.300181	5.58194	8.34786	0.0116136	0.0569707	1.24435
ENSMUSG00000097119	B230354K17Rik	RIKEN cDNA B230354K17 gene [Source:MGI Symbol;Acc:MGI:2443272]	-0.299988	2.89103	2.64207	0.12574	0.274621	0.561266
ENSMUSG00000086494	2210417A02Rik	RIKEN cDNA 2210417A02 gene [Source:MGI Symbol;Acc:MGI:1917388]	-0.299951	0.919929	0.84504	0.373097	0.554794	0.255869
ENSMUSG00000022914	Brwd1	bromodomain and WD repeat domain containing 1 [Source:MGI Symbol;Acc:MGI:1890651]	-0.299928	5.29221	11.1558	0.00469587	0.0316959	1.499
ENSMUSG00000097177	9330159M07Rik	RIKEN cDNA 9330159M07 gene [Source:MGI Symbol;Acc:MGI:2442519]	-0.299845	0.785793	1.7032	0.212334	0.383654	0.41606
ENSMUSG00000019132	BC005537	cDNA sequence BC005537 [Source:MGI Symbol;Acc:MGI:2441726]	-0.299808	7.26524	6.19273	0.0256272	0.0955459	1.01979
ENSMUSG00000001707	Eef1e1	eukaryotic translation elongation factor 1 epsilon 1 [Source:MGI Symbol;Acc:MGI:1913393]	-0.2998	2.8653	3.14835	0.097134	0.230751	0.636856
ENSMUSG00000021189	Atxn3	ataxin 3 [Source:MGI Symbol;Acc:MGI:1099442]	-0.299728	4.05741	5.10002	0.0399248	0.128916	0.889692
ENSMUSG00000030922	Lyrm1	LYR motif containing 1 [Source:MGI Symbol;Acc:MGI:1921169]	-0.29946	1.42961	2.29232	0.151646	0.308592	0.510615
ENSMUSG00000018604	Tbx3	T-box 3 [Source:MGI Symbol;Acc:MGI:98495]	-0.299391	5.16758	2.88041	0.111155	0.253499	0.596024
ENSMUSG00000028860	Sytl1	synaptotagmin-like 1 [Source:MGI Symbol;Acc:MGI:1933365]	-0.299376	2.43189	1.76774	0.204334	0.37433	0.426745
ENSMUSG00000071533	Pcnp	PEST proteolytic signal containing nuclear protein [Source:MGI Symbol;Acc:MGI:1923552]	-0.299207	4.15954	6.32813	0.0243103	0.092183	1.03535
ENSMUSG00000027358	Bmp2	bone morphogenetic protein 2 [Source:MGI Symbol;Acc:MGI:88177]	-0.299173	4.16933	6.6723	0.0213017	0.0846632	1.07231
ENSMUSG00000001134	Uxt	ubiquitously expressed prefoldin like chaperone [Source:MGI Symbol;Acc:MGI:1277988]	-0.299048	3.79782	4.45888	0.0526422	0.153648	0.813474
ENSMUSG00000023150	Ivns1abp	influenza virus NS1A binding protein [Source:MGI Symbol;Acc:MGI:2152389]	-0.299028	7.06855	2.10131	0.168595	0.331206	0.479901
ENSMUSG00000074284	Gm10658	predicted gene 10658 [Source:MGI Symbol;Acc:MGI:3642856]	-0.299014	3.35046	2.68354	0.123042	0.270818	0.567322
ENSMUSG00000031889	D230025D16Rik	RIKEN cDNA D230025D16 gene [Source:MGI Symbol;Acc:MGI:2443049]	-0.298984	5.89348	8.09502	0.0126814	0.0604478	1.21862
ENSMUSG00000053898	Ech1	enoyl coenzyme A hydratase 1, peroxisomal [Source:MGI Symbol;Acc:MGI:1858208]	-0.298915	9.23745	2.84254	0.11333	0.25637	0.591132
ENSMUSG00000004789	Dlst	dihydrolipoamide S-succinyltransferase (E2 component of 2-oxo-glutarate complex) [Source:MGI Symbol;Acc:MGI:1926170]	-0.298841	8.24391	4.44304	0.0530124	0.154414	0.811314
ENSMUSG00000049184	Purg	purine-rich element binding protein G [Source:MGI Symbol;Acc:MGI:1922279]	-0.298718	0.704547	1.20557	0.290226	0.473203	0.324953
ENSMUSG00000036880	Acaa2	acetyl-Coenzyme A acyltransferase 2 (mitochondrial 3-oxoacyl-Coenzyme A thiolase) [Source:MGI Symbol;Acc:MGI:1098623]	-0.298562	10.0572	7.48737	0.0157452	0.0698367	1.15592
ENSMUSG00000041180	Hectd2	HECT domain E3 ubiquitin protein ligase 2 [Source:MGI Symbol;Acc:MGI:2442663]	-0.298522	1.17294	2.28882	0.151937	0.308881	0.510209
ENSMUSG00000058542	Gm15590	predicted gene 15590 [Source:MGI Symbol;Acc:MGI:3831433]	-0.298516	1.09705	0.879114	0.3639	0.545631	0.263101
ENSMUSG00000031586	Rbpms	RNA binding protein gene with multiple splicing [Source:MGI Symbol;Acc:MGI:1334446]	-0.298393	5.06558	3.35423	0.0877909	0.215301	0.666955
ENSMUSG00000087241	Gm11844	predicted gene 11844 [Source:MGI Symbol;Acc:MGI:3651040]	-0.298221	2.86663	4.4684	0.0524214	0.153213	0.814703
ENSMUSG00000092416	Zfp141	zinc finger protein 141 [Source:MGI Symbol;Acc:MGI:3584269]	-0.297873	2.52675	3.89036	0.0680763	0.18179	0.740431
ENSMUSG00000062014	Gmfb	glia maturation factor, beta [Source:MGI Symbol;Acc:MGI:1927133]	-0.297866	4.9164	7.14473	0.0178472	0.0755097	1.122
ENSMUSG00000024758	Rtn3	reticulon 3 [Source:MGI Symbol;Acc:MGI:1339970]	-0.297841	6.11619	11.1892	0.00464874	0.031463	1.5022
ENSMUSG00000036959	Bcorl1	BCL6 co-repressor-like 1 [Source:MGI Symbol;Acc:MGI:2443910]	-0.297812	3.47582	1.98177	0.180417	0.345554	0.461484
ENSMUSG00000028578	Caap1	caspase activity and apoptosis inhibitor 1 [Source:MGI Symbol;Acc:MGI:1915020]	-0.297808	1.37632	2.35571	0.146494	0.302254	0.519628
ENSMUSG00000074925	Ptar1	protein prenyltransferase alpha subunit repeat containing 1 [Source:MGI Symbol;Acc:MGI:1921875]	-0.297569	3.87636	6.31959	0.024391	0.0923745	1.03445
ENSMUSG00000026134	Prim2	DNA primase, p58 subunit [Source:MGI Symbol;Acc:MGI:97758]	-0.29745	0.926439	2.32978	0.148575	0.30438	0.516584
ENSMUSG00000052962	Mrpl35	mitochondrial ribosomal protein L35 [Source:MGI Symbol;Acc:MGI:1913473]	-0.297385	4.13956	7.72211	0.01447	0.0663828	1.17794
ENSMUSG00000001017	Chtop	chromatin target of PRMT1 [Source:MGI Symbol;Acc:MGI:1913761]	-0.297296	5.48713	14.7482	0.00171719	0.016197	1.79057
ENSMUSG00000030512	Snrpa1	small nuclear ribonucleoprotein polypeptide A' [Source:MGI Symbol;Acc:MGI:1916231]	-0.297247	3.17135	4.4352	0.0531966	0.15465	0.81065
ENSMUSG00000005514	Por	P450 (cytochrome) oxidoreductase [Source:MGI Symbol;Acc:MGI:97744]	-0.296682	9.74487	0.782333	0.390954	0.57082	0.243501
ENSMUSG00000001844	Zdhhc4	zinc finger, DHHC domain containing 4 [Source:MGI Symbol;Acc:MGI:1920131]	-0.296524	3.9367	6.57074	0.0221421	0.0869748	1.06061
ENSMUSG00000028318	Polr1e	polymerase (RNA) I polypeptide E [Source:MGI Symbol;Acc:MGI:1929022]	-0.296417	2.2324	3.87456	0.0685765	0.182695	0.738274
ENSMUSG00000113529	Gm47484	predicted gene, 47484 [Source:MGI Symbol;Acc:MGI:6096460]	-0.296241	0.527956	0.626625	0.441437	0.61718	0.209588
ENSMUSG00000045414	Dipk2a	divergent protein kinase domain 2A [Source:MGI Symbol;Acc:MGI:1916111]	-0.295914	4.27526	7.48487	0.0157594	0.0698551	1.1558
ENSMUSG00000015536	Mocs2	molybdenum cofactor synthesis 2 [Source:MGI Symbol;Acc:MGI:1336894]	-0.295829	6.67888	8.34831	0.0116118	0.0569707	1.24435
ENSMUSG00000050103	Agmo	alkylglycerol monooxygenase [Source:MGI Symbol;Acc:MGI:2442495]	-0.295775	6.07178	8.27347	0.0119166	0.0579552	1.23691
ENSMUSG00000024095	Hnrnpll	heterogeneous nuclear ribonucleoprotein L-like [Source:MGI Symbol;Acc:MGI:1919942]	-0.295635	4.29162	9.91782	0.00689541	0.040661	1.39082
ENSMUSG00000112880	Gm20337	predicted gene, 20337 [Source:MGI Symbol;Acc:MGI:5012522]	-0.295509	0.743057	1.615	0.223932	0.396728	0.401507
ENSMUSG00000039704	Lmbrd2	LMBR1 domain containing 2 [Source:MGI Symbol;Acc:MGI:2444173]	-0.29525	5.37625	4.51071	0.0514528	0.151593	0.81932
ENSMUSG00000027602	Map1lc3a	microtubule-associated protein 1 light chain 3 alpha [Source:MGI Symbol;Acc:MGI:1915661]	-0.295123	5.22938	4.85006	0.0443998	0.137617	0.861327
ENSMUSG00000048106	4632415L05Rik	RIKEN cDNA 4632415L05 gene [Source:MGI Symbol;Acc:MGI:1918058]	-0.295091	3.27677	3.79264	0.0712415	0.18747	0.727069
ENSMUSG00000021952	Xpo4	exportin 4 [Source:MGI Symbol;Acc:MGI:1888526]	-0.294994	3.45254	7.58772	0.0151848	0.0682302	1.16602
ENSMUSG00000024065	Ehd3	EH-domain containing 3 [Source:MGI Symbol;Acc:MGI:1928900]	-0.294874	6.60514	3.53941	0.0802941	0.203222	0.692028
ENSMUSG00000025068	Gsto1	glutathione S-transferase omega 1 [Source:MGI Symbol;Acc:MGI:1342273]	-0.294825	7.04208	7.67796	0.0147004	0.0672915	1.17204
ENSMUSG00000021135	Slc10a1	solute carrier family 10 (sodium/bile acid cotransporter family), member 1 [Source:MGI Symbol;Acc:MGI:97379]	-0.294784	9.42544	4.82531	0.0448741	0.138605	0.858222
ENSMUSG00000018286	Psmb6	proteasome (prosome, macropain) subunit, beta type 6 [Source:MGI Symbol;Acc:MGI:104880]	-0.294683	6.84459	9.56447	0.00772659	0.0436812	1.35971
ENSMUSG00000032244	Fem1b	fem 1 homolog b [Source:MGI Symbol;Acc:MGI:1335087]	-0.294591	4.11921	10.9211	0.00504224	0.033171	1.47924
ENSMUSG00000022797	Tfrc	transferrin receptor [Source:MGI Symbol;Acc:MGI:98822]	-0.294579	4.53607	0.650417	0.433078	0.610134	0.214575
ENSMUSG00000081272	Ap2m1-ps	adaptor-related protein complex 2, mu 1 subunit, pseudogene [Source:MGI Symbol;Acc:MGI:3649640]	-0.294538	3.05869	4.44819	0.0528916	0.154159	0.812032
ENSMUSG00000025792	Slc25a10	solute carrier family 25 (mitochondrial carrier, dicarboxylate transporter), member 10 [Source:MGI Symbol;Acc:MGI:1353497]	-0.294523	8.06035	4.74519	0.0464505	0.141544	0.849109
ENSMUSG00000021650	Ptcd2	pentatricopeptide repeat domain 2 [Source:MGI Symbol;Acc:MGI:1916177]	-0.294427	4.30003	5.25259	0.0374532	0.123294	0.909059
ENSMUSG00000066232	Ipo7	importin 7 [Source:MGI Symbol;Acc:MGI:2152414]	-0.294326	6.29492	8.29265	0.0118376	0.0577346	1.23856
ENSMUSG00000025939	Ube2w	ubiquitin-conjugating enzyme E2W (putative) [Source:MGI Symbol;Acc:MGI:1914049]	-0.29416	3.78732	3.81434	0.0705237	0.186092	0.730273
ENSMUSG00000087339	Gm11586	predicted gene 11586 [Source:MGI Symbol;Acc:MGI:3652099]	-0.294101	1.13648	2.80227	0.115699	0.260264	0.584585
ENSMUSG00000034940	Synrg	synergin, gamma [Source:MGI Symbol;Acc:MGI:1354742]	-0.294047	4.55373	8.84142	0.00981401	0.0507621	1.29446
ENSMUSG00000035597	Prpf39	pre-mRNA processing factor 39 [Source:MGI Symbol;Acc:MGI:104602]	-0.294003	4.3161	4.73337	0.0466887	0.142061	0.847524
ENSMUSG00000058407	Txndc9	thioredoxin domain containing 9 [Source:MGI Symbol;Acc:MGI:2138153]	-0.293995	4.88945	11.5769	0.00414045	0.0289883	1.53778
ENSMUSG00000035811	Ugt2b35	UDP glucuronosyltransferase 2 family, polypeptide B35 [Source:MGI Symbol;Acc:MGI:3576100]	-0.29382	6.70026	1.95011	0.183722	0.34896	0.457225
ENSMUSG00000062949	Atp11c	ATPase, class VI, type 11C [Source:MGI Symbol;Acc:MGI:1859661]	-0.293633	7.13123	2.43464	0.140377	0.293917	0.531775
ENSMUSG00000022035	Ccdc25	coiled-coil domain containing 25 [Source:MGI Symbol;Acc:MGI:1914429]	-0.293517	5.00103	6.83967	0.019996	0.0809192	1.09195
ENSMUSG00000037640	Zfp60	zinc finger protein 60 [Source:MGI Symbol;Acc:MGI:99207]	-0.293514	2.91084	4.81749	0.0450251	0.138796	0.857624
ENSMUSG00000026037	Orc2	origin recognition complex, subunit 2 [Source:MGI Symbol;Acc:MGI:1328306]	-0.293429	2.4346	2.0089	0.177644	0.342586	0.46523
ENSMUSG00000041773	Enc1	ectodermal-neural cortex 1 [Source:MGI Symbol;Acc:MGI:109610]	-0.293408	4.63016	1.01275	0.330852	0.512611	0.290212
ENSMUSG00000015672	Mrpl32	mitochondrial ribosomal protein L32 [Source:MGI Symbol;Acc:MGI:2137226]	-0.293337	3.94213	5.85866	0.0292471	0.10412	0.982467
ENSMUSG00000061544	Zfp229	zinc finger protein 229 [Source:MGI Symbol;Acc:MGI:2679295]	-0.293135	2.34124	2.12654	0.166225	0.328287	0.483746
ENSMUSG00000029762	Akr1b8	aldo-keto reductase family 1, member B8 [Source:MGI Symbol;Acc:MGI:107673]	-0.292942	1.95714	2.3949	0.143417	0.298326	0.52531
ENSMUSG00000078566	Bnip3	BCL2/adenovirus E1B interacting protein 3 [Source:MGI Symbol;Acc:MGI:109326]	-0.292843	7.42373	3.03702	0.102684	0.239961	0.619859
ENSMUSG00000038429	Usp5	ubiquitin specific peptidase 5 (isopeptidase T) [Source:MGI Symbol;Acc:MGI:1347343]	-0.292516	6.13342	13.3207	0.00251685	0.0207827	1.6823
ENSMUSG00000054604	Cggbp1	CGG triplet repeat binding protein 1 [Source:MGI Symbol;Acc:MGI:2146370]	-0.292318	4.98418	5.89947	0.0287744	0.103082	0.986817
ENSMUSG00000042742	Bmt2	base methyltransferase of 25S rRNA 2 [Source:MGI Symbol;Acc:MGI:2141466]	-0.292291	2.55306	1.77732	0.203181	0.373177	0.428086
ENSMUSG00000038845	Phb	prohibitin [Source:MGI Symbol;Acc:MGI:97572]	-0.292281	5.81818	5.8698	0.0291171	0.103854	0.983578
ENSMUSG00000024829	Mrpl21	mitochondrial ribosomal protein L21 [Source:MGI Symbol;Acc:MGI:2660674]	-0.292181	4.03075	4.98485	0.0419176	0.133545	0.874373
ENSMUSG00000073415	Gm10501	predicted gene 10501 [Source:MGI Symbol;Acc:MGI:3704476]	-0.292129	0.989589	1.09011	0.313652	0.495512	0.304946
ENSMUSG00000041679	Lrrc29	leucine rich repeat containing 29 [Source:MGI Symbol;Acc:MGI:2443262]	-0.292098	2.68009	1.65351	0.218768	0.390481	0.4084
ENSMUSG00000032097	Ddx6	DEAD (Asp-Glu-Ala-Asp) box polypeptide 6 [Source:MGI Symbol;Acc:MGI:104976]	-0.292061	6.64208	8.98667	0.00934717	0.0493029	1.30713
ENSMUSG00000029238	Clock	circadian locomotor output cycles kaput [Source:MGI Symbol;Acc:MGI:99698]	-0.291909	5.74696	4.14271	0.0606439	0.168128	0.774359
ENSMUSG00000037270	4932438A13Rik	RIKEN cDNA 4932438A13 gene [Source:MGI Symbol;Acc:MGI:2444631]	-0.291853	6.48518	8.05221	0.0128732	0.0611281	1.21376
ENSMUSG00000086914	Gm16124	predicted gene 16124 [Source:MGI Symbol;Acc:MGI:3802001]	-0.291738	1.69459	1.76078	0.205178	0.375187	0.425752
ENSMUSG00000005836	Gata6	GATA binding protein 6 [Source:MGI Symbol;Acc:MGI:107516]	-0.291662	2.92016	1.89925	0.189194	0.355667	0.448957
ENSMUSG00000052302	Tbc1d30	TBC1 domain family, member 30 [Source:MGI Symbol;Acc:MGI:1921944]	-0.291607	3.482	1.37123	0.260607	0.440353	0.356199
ENSMUSG00000020415	Pttg1	pituitary tumor-transforming gene 1 [Source:MGI Symbol;Acc:MGI:1353578]	-0.291365	4.38893	1.26618	0.278885	0.460192	0.337061
ENSMUSG00000032220	Myo1e	myosin IE [Source:MGI Symbol;Acc:MGI:106621]	-0.291221	5.52306	2.30857	0.150304	0.306763	0.513197
ENSMUSG00000029729	Zkscan1	zinc finger with KRAB and SCAN domains 1 [Source:MGI Symbol;Acc:MGI:1921820]	-0.291144	5.26161	9.25582	0.008548	0.0468168	1.3296
ENSMUSG00000068882	Ssb	Sjogren syndrome antigen B [Source:MGI Symbol;Acc:MGI:98423]	-0.29102	5.50249	7.01197	0.0187477	0.0777876	1.10909
ENSMUSG00000071711	Mpst	mercaptopyruvate sulfurtransferase [Source:MGI Symbol;Acc:MGI:2179733]	-0.290988	6.24515	6.15409	0.0260181	0.0964264	1.0158
ENSMUSG00000093661	Eif4e3	eukaryotic translation initiation factor 4E member 3 [Source:MGI Symbol;Acc:MGI:1914142]	-0.290921	2.32052	1.72327	0.209803	0.380682	0.419437
ENSMUSG00000047547	Cltb	clathrin, light polypeptide (Lcb) [Source:MGI Symbol;Acc:MGI:1921575]	-0.290901	5.70838	10.368	0.00598102	0.0370145	1.43163
ENSMUSG00000034528	Hsd17b13	hydroxysteroid (17-beta) dehydrogenase 13 [Source:MGI Symbol;Acc:MGI:2140804]	-0.290887	8.88569	2.06714	0.171872	0.335138	0.474777
ENSMUSG00000033365	Ipo13	importin 13 [Source:MGI Symbol;Acc:MGI:2385205]	-0.290751	3.92029	8.29577	0.0118248	0.0577341	1.23857
ENSMUSG00000022554	Hgh1	HGH1 homolog [Source:MGI Symbol;Acc:MGI:1930628]	-0.290706	2.14454	4.17719	0.0597047	0.1665	0.778586
ENSMUSG00000000568	Hnrnpd	heterogeneous nuclear ribonucleoprotein D [Source:MGI Symbol;Acc:MGI:101947]	-0.290648	5.26086	5.96389	0.0280462	0.101477	0.993631
ENSMUSG00000109179	Gm35339	predicted gene, 35339 [Source:MGI Symbol;Acc:MGI:5594498]	-0.290621	1.73765	1.56079	0.23147	0.406213	0.391246
ENSMUSG00000028383	Hsdl2	hydroxysteroid dehydrogenase like 2 [Source:MGI Symbol;Acc:MGI:1919729]	-0.290599	7.41836	2.42734	0.14093	0.29465	0.530693
ENSMUSG00000022210	Dhrs4	dehydrogenase/reductase (SDR family) member 4 [Source:MGI Symbol;Acc:MGI:90169]	-0.290535	7.41884	6.56998	0.0221486	0.0869748	1.06061
ENSMUSG00000019761	Krt10	keratin 10 [Source:MGI Symbol;Acc:MGI:96685]	-0.290496	0.499	0.881832	0.363181	0.545146	0.263487
ENSMUSG00000074182	Znhit6	zinc finger, HIT type 6 [Source:MGI Symbol;Acc:MGI:1916996]	-0.290299	2.97999	4.74963	0.0463614	0.141307	0.849836
ENSMUSG00000025531	Chm	choroidermia (RAB escort protein 1) [Source:MGI Symbol;Acc:MGI:892979]	-0.290201	3.56219	4.44203	0.0530361	0.154424	0.811285
ENSMUSG00000027185	Nat10	N-acetyltransferase 10 [Source:MGI Symbol;Acc:MGI:2138939]	-0.290113	4.58979	7.92171	0.0134789	0.0631143	1.19987
ENSMUSG00000023176	Cpn2	carboxypeptidase N, polypeptide 2 [Source:MGI Symbol;Acc:MGI:1919006]	-0.290104	8.33926	3.57686	0.0788722	0.201218	0.696334
ENSMUSG00000020329	Polrmt	polymerase (RNA) mitochondrial (DNA directed) [Source:MGI Symbol;Acc:MGI:1915843]	-0.28995	4.69333	11.1058	0.00476722	0.0320335	1.4944
ENSMUSG00000065954	Tacc1	transforming, acidic coiled-coil containing protein 1 [Source:MGI Symbol;Acc:MGI:2443510]	-0.289841	5.21125	7.14363	0.0178545	0.0755148	1.12197
ENSMUSG00000018509	Cenpv	centromere protein V [Source:MGI Symbol;Acc:MGI:1920389]	-0.289814	3.67873	5.29897	0.0367376	0.121645	0.914905
ENSMUSG00000026917	Wdr5	WD repeat domain 5 [Source:MGI Symbol;Acc:MGI:2155884]	-0.289748	4.93849	11.975	0.00368374	0.0268895	1.57042
ENSMUSG00000038895	Zfp653	zinc finger protein 653 [Source:MGI Symbol;Acc:MGI:2442362]	-0.289411	2.82928	4.44854	0.0528835	0.154159	0.812032
ENSMUSG00000040681	Hmgn1	high mobility group nucleosomal binding domain 1 [Source:MGI Symbol;Acc:MGI:96120]	-0.289354	5.23407	4.21399	0.0587212	0.164685	0.783347
ENSMUSG00000029022	Miip	migration and invasion inhibitory protein [Source:MGI Symbol;Acc:MGI:106506]	-0.289088	4.2495	7.08812	0.018225	0.0763048	1.11745
ENSMUSG00000028345	Tex10	testis expressed gene 10 [Source:MGI Symbol;Acc:MGI:1344413]	-0.289078	2.69716	4.99732	0.0416963	0.132969	0.87625
ENSMUSG00000034563	Ccpg1	cell cycle progression 1 [Source:MGI Symbol;Acc:MGI:1196419]	-0.289076	1.78333	3.46251	0.0833103	0.208569	0.680751
ENSMUSG00000006057	Atp5g1	ATP synthase, H+ transporting, mitochondrial F0 complex, subunit C1 (subunit 9) [Source:MGI Symbol;Acc:MGI:107653]	-0.289007	6.59228	4.89115	0.0436253	0.136251	0.86566
ENSMUSG00000059439	Bcas3	breast carcinoma amplified sequence 3 [Source:MGI Symbol;Acc:MGI:2385848]	-0.288754	4.6724	10.0413	0.0066296	0.0395049	1.40335
ENSMUSG00000038279	Nop2	NOP2 nucleolar protein [Source:MGI Symbol;Acc:MGI:107891]	-0.288678	4.51724	5.66564	0.0316092	0.109922	0.958916
ENSMUSG00000021835	Bmp4	bone morphogenetic protein 4 [Source:MGI Symbol;Acc:MGI:88180]	-0.28864	1.25997	1.6826	0.214971	0.386336	0.413035
ENSMUSG00000028992	Nmnat1	nicotinamide nucleotide adenylyltransferase 1 [Source:MGI Symbol;Acc:MGI:1913704]	-0.28852	3.93978	5.51661	0.0335857	0.114777	0.940144
ENSMUSG00000002274	Metrn	meteorin, glial cell differentiation regulator [Source:MGI Symbol;Acc:MGI:1917333]	-0.288291	1.0649	0.699308	0.416673	0.594975	0.225502
ENSMUSG00000076432	Ywhaq	tyrosine 3-monooxygenase/tryptophan 5-monooxygenase activation protein theta [Source:MGI Symbol;Acc:MGI:891963]	-0.287955	4.025	9.08367	0.00904963	0.0484774	1.31446
ENSMUSG00000061244	Exoc5	exocyst complex component 5 [Source:MGI Symbol;Acc:MGI:2145645]	-0.2879	4.02866	3.77823	0.0717228	0.188378	0.72497
ENSMUSG00000020609	Apob	apolipoprotein B [Source:MGI Symbol;Acc:MGI:88052]	-0.287815	12.6592	2.91698	0.109104	0.250356	0.601441
ENSMUSG00000048174	Tmem81	transmembrane protein 81 [Source:MGI Symbol;Acc:MGI:1921876]	-0.287726	1.33555	2.40242	0.142835	0.297509	0.5265
ENSMUSG00000020290	Xpo1	exportin 1 [Source:MGI Symbol;Acc:MGI:2144013]	-0.287611	4.29732	2.19142	0.160319	0.320279	0.494472
ENSMUSG00000017493	Igfbp4	insulin-like growth factor binding protein 4 [Source:MGI Symbol;Acc:MGI:96439]	-0.287343	10.5199	5.39523	0.0353028	0.118468	0.926398
ENSMUSG00000022962	Gart	phosphoribosylglycinamide formyltransferase [Source:MGI Symbol;Acc:MGI:95654]	-0.287227	5.19654	12.245	0.00340684	0.0256181	1.59145
ENSMUSG00000044749	Abca6	ATP-binding cassette, sub-family A (ABC1), member 6 [Source:MGI Symbol;Acc:MGI:1923434]	-0.28712	8.34358	4.62927	0.0488483	0.146592	0.83389
ENSMUSG00000037316	Bag4	BCL2-associated athanogene 4 [Source:MGI Symbol;Acc:MGI:1914634]	-0.287106	5.25331	6.27017	0.0248641	0.0937673	1.02795
ENSMUSG00000034708	Grn	granulin [Source:MGI Symbol;Acc:MGI:95832]	-0.287007	8.56096	1.32525	0.268403	0.448105	0.34862
ENSMUSG00000019822	Smpd2	sphingomyelin phosphodiesterase 2, neutral [Source:MGI Symbol;Acc:MGI:1278330]	-0.287004	4.98129	5.4556	0.0344363	0.116755	0.932723
ENSMUSG00000026097	Ormdl1	ORM1-like 1 (S. cerevisiae) [Source:MGI Symbol;Acc:MGI:2181669]	-0.286984	2.69887	1.40985	0.254293	0.433625	0.362886
ENSMUSG00000005069	Pex5	peroxisomal biogenesis factor 5 [Source:MGI Symbol;Acc:MGI:1098808]	-0.286944	7.2113	10.0916	0.0065246	0.0390028	1.4089
ENSMUSG00000056076	Eif3b	eukaryotic translation initiation factor 3, subunit B [Source:MGI Symbol;Acc:MGI:106478]	-0.286877	6.69919	9.5917	0.00765859	0.0434143	1.36237
ENSMUSG00000042564	Fam227a	family with sequence similarity 227, member A [Source:MGI Symbol;Acc:MGI:1922979]	-0.286713	0.258592	1.14559	0.302081	0.484667	0.314556
ENSMUSG00000001924	Uba1	ubiquitin-like modifier activating enzyme 1 [Source:MGI Symbol;Acc:MGI:98890]	-0.28662	7.44457	6.76764	0.0205463	0.0825737	1.08316
ENSMUSG00000015932	Dstn	destrin [Source:MGI Symbol;Acc:MGI:1929270]	-0.286526	6.64932	6.76851	0.0205395	0.0825737	1.08316
ENSMUSG00000006932	Ctnnb1	catenin (cadherin associated protein), beta 1 [Source:MGI Symbol;Acc:MGI:88276]	-0.28636	7.47053	8.17183	0.0123455	0.0593419	1.22664
ENSMUSG00000066798	Zbtb6	zinc finger and BTB domain containing 6 [Source:MGI Symbol;Acc:MGI:2442998]	-0.286253	2.27192	3.41786	0.0851237	0.211415	0.674865
ENSMUSG00000025509	Pnpla2	patatin-like phospholipase domain containing 2 [Source:MGI Symbol;Acc:MGI:1914103]	-0.286226	7.12056	2.00632	0.177906	0.343037	0.464659
ENSMUSG00000040651	Tasor	transcription activation suppressor [Source:MGI Symbol;Acc:MGI:1921694]	-0.286179	4.61641	5.12187	0.0395594	0.128095	0.892467
ENSMUSG00000021518	Ptdss1	phosphatidylserine synthase 1 [Source:MGI Symbol;Acc:MGI:1276575]	-0.286027	5.77712	8.94562	0.00947647	0.0496747	1.30386
ENSMUSG00000020152	Actr2	ARP2 actin-related protein 2 [Source:MGI Symbol;Acc:MGI:1913963]	-0.285999	6.31307	12.8836	0.00284176	0.0225674	1.64652
ENSMUSG00000053536	Cstf2t	cleavage stimulation factor, 3' pre-RNA subunit 2, tau [Source:MGI Symbol;Acc:MGI:1932622]	-0.285868	4.44617	7.84278	0.0138611	0.0644895	1.19051
ENSMUSG00000033543	Gtf2a2	general transcription factor II A, 2 [Source:MGI Symbol;Acc:MGI:1933289]	-0.285686	4.34517	3.36036	0.0875296	0.215104	0.667351
ENSMUSG00000021774	Ube2e1	ubiquitin-conjugating enzyme E2E 1 [Source:MGI Symbol;Acc:MGI:107411]	-0.285571	4.36281	7.30505	0.0168257	0.0726685	1.13865
ENSMUSG00000020361	Hspa4	heat shock protein 4 [Source:MGI Symbol;Acc:MGI:1342292]	-0.285437	6.95411	7.11907	0.0180173	0.0757918	1.12038
ENSMUSG00000042460	C1galt1	core 1 synthase, glycoprotein-N-acetylgalactosamine 3-beta-galactosyltransferase, 1 [Source:MGI Symbol;Acc:MGI:2151071]	-0.285412	4.98297	3.5202	0.0810351	0.204234	0.689872
ENSMUSG00000023938	Aars2	alanyl-tRNA synthetase 2, mitochondrial [Source:MGI Symbol;Acc:MGI:2681839]	-0.28539	4.29403	2.89922	0.110095	0.25198	0.598634
ENSMUSG00000022300	Dcaf13	DDB1 and CUL4 associated factor 13 [Source:MGI Symbol;Acc:MGI:2684929]	-0.285042	4.62028	7.62695	0.014972	0.0678487	1.16846
ENSMUSG00000037242	Clic4	chloride intracellular channel 4 (mitochondrial) [Source:MGI Symbol;Acc:MGI:1352754]	-0.284964	6.09363	10.7584	0.00529965	0.0341966	1.46602
ENSMUSG00000028167	Bdh2	3-hydroxybutyrate dehydrogenase, type 2 [Source:MGI Symbol;Acc:MGI:1917022]	-0.284675	2.44738	1.09046	0.313577	0.495456	0.304995
ENSMUSG00000036932	Aifm1	apoptosis-inducing factor, mitochondrion-associated 1 [Source:MGI Symbol;Acc:MGI:1349419]	-0.284662	6.7482	8.70134	0.0102899	0.0523298	1.28125
[truncated: 10,461 more rows]

## Sheet: DEGs (>1.5FC, FDR<0.05)
Ensembl ID	Gene name	Gene description	logFC	logCPM	F	PValue	FDR	FC
ENSMUSG00000073834	Mup11	major urinary protein 11 [Source:MGI Symbol;Acc:MGI:3709617]	-8.83073	3.92302	37.6255	2.28428e-05	0.00139145	-455.317
ENSMUSG00000073842	Mup7	major urinary protein 7 [Source:MGI Symbol;Acc:MGI:3709615]	-8.21279	4.6727	23.9177	0.000219818	0.0046993	-296.685
ENSMUSG00000096688	Mup17	major urinary protein 17 [Source:MGI Symbol;Acc:MGI:3705217]	-6.91119	4.78383	59.7368	1.70206e-06	0.000347667	-120.358
ENSMUSG00000096674	Mup15	major urinary protein 15 [Source:MGI Symbol;Acc:MGI:3780235]	-6.69737	3.52552	68.0636	7.82625e-07	0.000223536	-103.779
ENSMUSG00000078674	Mup18	major urinary protein 18 [Source:MGI Symbol;Acc:MGI:3705220]	-6.51481	4.05544	68.5258	7.51368e-07	0.000223536	-91.4433
ENSMUSG00000041698	Slco1a1	solute carrier organic anion transporter family, member 1a1 [Source:MGI Symbol;Acc:MGI:1351891]	-6.22532	4.57792	31.6995	5.5748e-05	0.00233879	-74.8184
ENSMUSG00000026691	Fmo3	flavin containing monooxygenase 3 [Source:MGI Symbol;Acc:MGI:1100496]	-6.1906	7.88841	80.9504	2.71719e-07	0.000122203	-73.0391
ENSMUSG00000069668	Sult3a1	sulfotransferase family 3A, member 1 [Source:MGI Symbol;Acc:MGI:1931469]	-6.10757	5.65532	40.797	1.47798e-05	0.00113693	-68.9545
ENSMUSG00000073830	Mup14	major urinary protein 14 [Source:MGI Symbol;Acc:MGI:3702005]	-5.49193	1.82778	70.7968	6.17025e-07	0.000197132	-45.0023
ENSMUSG00000078675	Mup16	major urinary protein 16 [Source:MGI Symbol;Acc:MGI:3780250]	-5.41686	3.1376	48.2685	5.82084e-06	0.000684223	-42.7205
ENSMUSG00000000739	Sult5a1	sulfotransferase family 5A, member 1 [Source:MGI Symbol;Acc:MGI:1931463]	-4.50318	2.80543	68.0067	7.86577e-07	0.000223536	-22.6774
ENSMUSG00000095061	E030018B13Rik	RIKEN cDNA E030018B13 gene [Source:MGI Symbol;Acc:MGI:2686543]	-4.50052	2.41874	25.2764	0.000169591	0.0041191	-22.6356
ENSMUSG00000072849	Serpina1e	serine (or cysteine) peptidase inhibitor, clade A, member 1E [Source:MGI Symbol;Acc:MGI:891967]	-4.34341	8.10665	24.5136	0.00019595	0.004459	-20.3001
ENSMUSG00000054417	Cyp3a44	cytochrome P450, family 3, subfamily a, polypeptide 44 [Source:MGI Symbol;Acc:MGI:2449818]	-4.1979	4.32648	47.6333	6.27213e-06	0.000709392	-18.3524
ENSMUSG00000110439	Mup22	major urinary protein 22 [Source:MGI Symbol;Acc:MGI:5434675]	-4.13809	4.62528	21.808	0.000335435	0.00600664	-17.6071
ENSMUSG00000066154	Mup3	major urinary protein 3 [Source:MGI Symbol;Acc:MGI:97235]	-3.9292	10.0217	46.5841	7.10779e-06	0.000763475	-15.2337
ENSMUSG00000046532	Ar	androgen receptor [Source:MGI Symbol;Acc:MGI:88064]	-3.70331	3.5577	67.5646	8.18054e-07	0.00022651	-13.0258
ENSMUSG00000038754	Elovl3	elongation of very long chain fatty acids (FEN1/Elo2, SUR4/Elo3, yeast)-like 3 [Source:MGI Symbol;Acc:MGI:1195976]	-2.95279	2.97141	30.821	6.4272e-05	0.00247819	-7.74246
ENSMUSG00000057425	Ugt2b37	UDP glucuronosyltransferase 2 family, polypeptide B37 [Source:MGI Symbol;Acc:MGI:2148239]	-2.89964	0.526966	45.6681	7.94226e-06	0.000830161	-7.4624
ENSMUSG00000074398	Gm15441	predicted gene 15441 [Source:MGI Symbol;Acc:MGI:3641753]	-2.81349	3.37259	22.7522	0.000276761	0.00537043	-7.02981
ENSMUSG00000022347	A1bg	alpha-1-B glycoprotein [Source:MGI Symbol;Acc:MGI:2152878]	-2.735	4.9744	8.92541	0.00954086	0.0498864	-6.65759
ENSMUSG00000068877	Selenbp2	selenium binding protein 2 [Source:MGI Symbol;Acc:MGI:104859]	-2.57974	1.07187	21.6905	0.000343689	0.0060829	-5.97831
ENSMUSG00000056035	Cyp3a11	cytochrome P450, family 3, subfamily a, polypeptide 11 [Source:MGI Symbol;Acc:MGI:88609]	-2.55386	10.9585	81.4292	2.61991e-07	0.000122203	-5.87205
ENSMUSG00000028715	Cyp4a14	cytochrome P450, family 4, subfamily a, polypeptide 14 [Source:MGI Symbol;Acc:MGI:1096550]	-2.53385	12.477	18.3527	0.000711509	0.00935169	-5.79114
ENSMUSG00000023800	Tiam2	T cell lymphoma invasion and metastasis 2 [Source:MGI Symbol;Acc:MGI:1344338]	-2.45559	1.59261	13.8597	0.0021731	0.0189041	-5.48539
ENSMUSG00000117780	Gm3734	predicted gene 3734 [Source:MGI Symbol;Acc:MGI:3781909]	-2.44287	4.1635	12.5465	0.00312539	0.0241388	-5.43721
ENSMUSG00000115919	Gm31583	predicted gene, 31583 [Source:MGI Symbol;Acc:MGI:5590742]	-2.42938	3.40428	29.4492	8.07333e-05	0.00272047	-5.38663
ENSMUSG00000054793	Cadm4	cell adhesion molecule 4 [Source:MGI Symbol;Acc:MGI:2449088]	-2.36564	1.81045	83.8944	2.17778e-07	0.000113063	-5.15382
ENSMUSG00000116718	Gm49668	predicted gene, 49668 [Source:MGI Symbol;Acc:MGI:6215110]	-2.33914	1.60463	32.1562	5.18302e-05	0.00222691	-5.06001
ENSMUSG00000069922	Ces3a	carboxylesterase 3A [Source:MGI Symbol;Acc:MGI:102773]	-2.29265	8.6863	20.8947	0.00040607	0.0067015	-4.89956
ENSMUSG00000039519	Cyp7b1	cytochrome P450, family 7, subfamily b, polypeptide 1 [Source:MGI Symbol;Acc:MGI:104978]	-2.28273	3.28956	25.6843	0.000157166	0.0039722	-4.86599
ENSMUSG00000060317	Acnat2	acyl-coenzyme A amino acid N-acyltransferase 2 [Source:MGI Symbol;Acc:MGI:2444345]	-2.27496	6.6704	66.7601	8.79073e-07	0.000238114	-4.83985
ENSMUSG00000092008	Cyp2c69	cytochrome P450, family 2, subfamily c, polypeptide 69 [Source:MGI Symbol;Acc:MGI:3721049]	-2.25969	6.99245	26.5512	0.000134062	0.00363298	-4.7889
ENSMUSG00000090090	Mup-ps16	major urinary protein, pseudogene 16 [Source:MGI Symbol;Acc:MGI:3645603]	-2.18227	1.86295	18.7984	0.000642748	0.00883385	-4.53866
ENSMUSG00000075025	Gm10804	predicted gene 10804 [Source:MGI Symbol;Acc:MGI:3641755]	-2.15096	0.96555	9.34839	0.00829155	0.0457648	-4.44123
ENSMUSG00000038576	Susd4	sushi domain containing 4 [Source:MGI Symbol;Acc:MGI:2138351]	-2.14719	2.71564	13.6672	0.0022893	0.0195508	-4.42965
ENSMUSG00000110755	BC049987	cDNA sequence BC049987 [Source:MGI Symbol;Acc:MGI:3039606]	-2.08959	1.09576	10.1462	0.00641299	0.0385702	-4.25628
ENSMUSG00000068086	Cyp2d9	cytochrome P450, family 2, subfamily d, polypeptide 9 [Source:MGI Symbol;Acc:MGI:88606]	-2.05911	6.81826	8.98012	0.00936764	0.0493534	-4.16729
ENSMUSG00000090264	Eif4ebp3	eukaryotic translation initiation factor 4E binding protein 3 [Source:MGI Symbol;Acc:MGI:1270847]	-2.03355	1.84182	14.554	0.00180665	0.0166747	-4.09411
ENSMUSG00000078964	Ces1b	carboxylesterase 1B [Source:MGI Symbol;Acc:MGI:3779470]	-1.96725	6.81726	127.002	1.55249e-08	1.9344e-05	-3.91021
ENSMUSG00000106069	Gm6135	prediticted gene 6135 [Source:MGI Symbol;Acc:MGI:3643755]	-1.91279	1.36929	26.4474	0.000136614	0.00368443	-3.76536
ENSMUSG00000102095	C730036E19Rik	RIKEN cDNA C730036E19 gene [Source:MGI Symbol;Acc:MGI:3028040]	-1.88847	3.23916	8.92285	0.00954907	0.0498877	-3.70242
ENSMUSG00000021268	Meg3	maternally expressed 3 [Source:MGI Symbol;Acc:MGI:1202886]	-1.84662	1.45584	9.80329	0.00715299	0.0416405	-3.59656
ENSMUSG00000066477	Gm16551	predicted gene 16551 [Source:MGI Symbol;Acc:MGI:4414971]	-1.72916	1.02925	31.3367	5.9102e-05	0.0024175	-3.31534
ENSMUSG00000067225	Cyp2c54	cytochrome P450, family 2, subfamily c, polypeptide 54 [Source:MGI Symbol;Acc:MGI:3642960]	-1.7142	7.3801	10.9982	0.00492533	0.0327305	-3.28116
ENSMUSG00000062181	Ces3b	carboxylesterase 3B [Source:MGI Symbol;Acc:MGI:3644960]	-1.69782	6.90274	19.7564	0.000519143	0.0078554	-3.2441
ENSMUSG00000001095	Slc13a2	solute carrier family 13 (sodium-dependent dicarboxylate transporter), member 2 [Source:MGI Symbol;Acc:MGI:1276558]	-1.69778	0.797741	12.6099	0.00306971	0.0238457	-3.24401
ENSMUSG00000097426	Gm8941	predicted gene 8941 [Source:MGI Symbol;Acc:MGI:3779824]	-1.69696	2.92165	9.55971	0.00773854	0.0437149	-3.24218
ENSMUSG00000058207	Serpina3k	serine (or cysteine) peptidase inhibitor, clade A, member 3K [Source:MGI Symbol;Acc:MGI:98377]	-1.69677	12.4485	27.5937	0.000111239	0.00323516	-3.24174
ENSMUSG00000020623	Map2k6	mitogen-activated protein kinase kinase 6 [Source:MGI Symbol;Acc:MGI:1346870]	-1.69558	2.31859	31.3289	5.91765e-05	0.0024175	-3.23906
ENSMUSG00000035836	Ugt2b1	UDP glucuronosyltransferase 2 family, polypeptide B1 [Source:MGI Symbol;Acc:MGI:1919023]	-1.66681	7.15993	25.2537	0.000170315	0.00412062	-3.17512
ENSMUSG00000081207	Gm13775	predicted gene 13775 [Source:MGI Symbol;Acc:MGI:3712466]	-1.65213	2.99398	11.4762	0.00426612	0.0296629	-3.14298
ENSMUSG00000039648	Kyat1	kynurenine aminotransferase 1 [Source:MGI Symbol;Acc:MGI:1917516]	-1.62112	5.70541	59.994	1.65955e-06	0.000344633	-3.07613
ENSMUSG00000104213	Ighd	immunoglobulin heavy constant delta [Source:MGI Symbol;Acc:MGI:96447]	-1.59402	0.700566	21.5794	0.000351696	0.00619821	-3.0189
ENSMUSG00000041782	Lad1	ladinin [Source:MGI Symbol;Acc:MGI:109343]	-1.59097	2.22964	25.4239	0.000164974	0.00404441	-3.01253
ENSMUSG00000053168	9030619P08Rik	RIKEN cDNA 9030619P08 gene [Source:MGI Symbol;Acc:MGI:3612405]	-1.57693	4.18156	18.1893	0.000738796	0.00960939	-2.98334
ENSMUSG00000046840	Hnf4aos	hepatic nuclear factor 4 alpha, opposite strand [Source:MGI Symbol;Acc:MGI:1915564]	-1.57457	2.15759	12.1571	0.00349432	0.0259781	-2.97847
ENSMUSG00000030378	Sult2a8	sulfotransferase family 2A, dehydroepiandrosterone (DHEA)-preferring, member 8 [Source:MGI Symbol;Acc:MGI:1924221]	-1.51914	7.92162	10.6735	0.00543979	0.0347161	-2.8662
ENSMUSG00000019935	Slc17a8	solute carrier family 17 (sodium-dependent inorganic phosphate cotransporter), member 8 [Source:MGI Symbol;Acc:MGI:3039629]	-1.50632	3.56829	46.8983	6.84493e-06	0.000754759	-2.84085
ENSMUSG00000097691	9030616G12Rik	RIKEN cDNA 9030616G12 gene [Source:MGI Symbol;Acc:MGI:1924949]	-1.50587	3.32866	47.5695	6.31963e-06	0.000709392	-2.83996
ENSMUSG00000020053	Igf1	insulin-like growth factor 1 [Source:MGI Symbol;Acc:MGI:96432]	-1.5021	8.07849	57.3376	2.16461e-06	0.000390391	-2.83254
ENSMUSG00000039485	Tspyl4	TSPY-like 4 [Source:MGI Symbol;Acc:MGI:106393]	-1.48704	1.29289	16.6026	0.00107635	0.0121824	-2.80314
ENSMUSG00000020017	Hal	histidine ammonia lyase [Source:MGI Symbol;Acc:MGI:96010]	-1.44233	8.70057	57.8797	2.04872e-06	0.000376315	-2.7176
ENSMUSG00000043681	Fam25c	family with sequence similarity 25, member C [Source:MGI Symbol;Acc:MGI:1916384]	-1.40627	3.24634	18.772	0.000646612	0.00883518	-2.65051
ENSMUSG00000071633	Gm4952	predicted gene 4952 [Source:MGI Symbol;Acc:MGI:3643569]	-1.40585	7.14072	14.5282	0.00181892	0.0167507	-2.64973
ENSMUSG00000056973	Ces1d	carboxylesterase 1D [Source:MGI Symbol;Acc:MGI:2148202]	-1.39768	9.94331	27.3869	0.00011539	0.00332046	-2.63478
ENSMUSG00000026249	Serpine2	serine (or cysteine) peptidase inhibitor, clade E, member 2 [Source:MGI Symbol;Acc:MGI:101780]	-1.3915	0.912388	9.61822	0.00759302	0.0432005	-2.62351
ENSMUSG00000019232	Etnppl	ethanolamine phosphate phospholyase [Source:MGI Symbol;Acc:MGI:1919010]	-1.38865	7.14285	36.9047	2.53151e-05	0.00145358	-2.61833
ENSMUSG00000008845	Cd163	CD163 antigen [Source:MGI Symbol;Acc:MGI:2135946]	-1.35469	4.6882	28.7339	9.11972e-05	0.00290521	-2.55742
ENSMUSG00000027193	Api5	apoptosis inhibitor 5 [Source:MGI Symbol;Acc:MGI:1888993]	-1.33234	5.27451	166.86	2.5683e-09	5.99082e-06	-2.51811
ENSMUSG00000028445	Enho	energy homeostasis associated [Source:MGI Symbol;Acc:MGI:1916888]	-1.31021	3.34761	10.9823	0.00494908	0.0327659	-2.47977
ENSMUSG00000029657	Hsph1	heat shock 105kDa/110kDa protein 1 [Source:MGI Symbol;Acc:MGI:105053]	-1.29919	5.93606	12.5522	0.00312033	0.0241337	-2.4609
ENSMUSG00000078817	Nlrp12	NLR family, pyrin domain containing 12 [Source:MGI Symbol;Acc:MGI:2676630]	-1.29003	6.27501	9.50131	0.00788702	0.0440683	-2.44532
ENSMUSG00000050445	Cyp8b1	cytochrome P450, family 8, subfamily b, polypeptide 1 [Source:MGI Symbol;Acc:MGI:1338044]	-1.28953	8.64728	13.732	0.00224941	0.0193695	-2.44448
ENSMUSG00000040998	Npnt	nephronectin [Source:MGI Symbol;Acc:MGI:2148811]	-1.27992	1.07969	10.1051	0.00649683	0.0389185	-2.42826
ENSMUSG00000005677	Nr1i3	nuclear receptor subfamily 1, group I, member 3 [Source:MGI Symbol;Acc:MGI:1346307]	-1.26537	9.42755	54.317	2.96479e-06	0.000462926	-2.40389
ENSMUSG00000054827	Cyp2c50	cytochrome P450, family 2, subfamily c, polypeptide 50 [Source:MGI Symbol;Acc:MGI:2147497]	-1.25698	8.74641	19.0376	0.000608996	0.00860327	-2.38995
ENSMUSG00000045875	Adra1a	adrenergic receptor, alpha 1a [Source:MGI Symbol;Acc:MGI:104773]	-1.25677	3.00272	41.9435	1.27071e-05	0.00107708	-2.38961
ENSMUSG00000024118	Tedc2	tubulin epsilon and delta complex 2 [Source:MGI Symbol;Acc:MGI:1919266]	-1.23962	6.85912	46.4178	7.25156e-06	0.00077226	-2.36136
ENSMUSG00000115852	AC169509.1	BMP2 inducible kinase (Bmp2k) pseudogene	-1.22444	1.25477	13.0632	0.00270279	0.0217831	-2.33665
ENSMUSG00000030257	Srgap3	SLIT-ROBO Rho GTPase activating protein 3 [Source:MGI Symbol;Acc:MGI:2152938]	-1.22359	2.7616	16.1872	0.00119186	0.0129813	-2.33527
ENSMUSG00000045087	S1pr5	sphingosine-1-phosphate receptor 5 [Source:MGI Symbol;Acc:MGI:2150641]	-1.2176	1.75243	23.2536	0.000250422	0.00514045	-2.3256
ENSMUSG00000059908	Mug1	murinoglobulin 1 [Source:MGI Symbol;Acc:MGI:99837]	-1.21241	11.1092	20.2324	0.000467966	0.0073715	-2.31724
ENSMUSG00000025991	Cps1	carbamoyl-phosphate synthetase 1 [Source:MGI Symbol;Acc:MGI:891996]	-1.20529	12.3101	24.4472	0.000198456	0.0044773	-2.30584
ENSMUSG00000025630	Hprt	hypoxanthine guanine phosphoribosyl transferase [Source:MGI Symbol;Acc:MGI:96217]	-1.19092	5.0975	42.3417	1.20663e-05	0.00103982	-2.28298
ENSMUSG00000025004	Cyp2c40	cytochrome P450, family 2, subfamily c, polypeptide 40 [Source:MGI Symbol;Acc:MGI:1306815]	-1.18227	6.26806	30.8149	6.43369e-05	0.00247819	-2.26934
ENSMUSG00000001665	Gstt3	glutathione S-transferase, theta 3 [Source:MGI Symbol;Acc:MGI:2143526]	-1.15698	5.67467	13.969	0.00211014	0.0185943	-2.2299
ENSMUSG00000025396	Hsd17b6	hydroxysteroid (17-beta) dehydrogenase 6 [Source:MGI Symbol;Acc:MGI:1351670]	-1.15159	7.0806	16.0732	0.001226	0.0132547	-2.22158
ENSMUSG00000031286	Glt28d2	glycosyltransferase 28 domain containing 2 [Source:MGI Symbol;Acc:MGI:2443773]	-1.14378	1.29977	13.3253	0.00251364	0.0207827	-2.20959
ENSMUSG00000028011	Tdo2	tryptophan 2,3-dioxygenase [Source:MGI Symbol;Acc:MGI:1928486]	-1.1349	10.6747	44.7019	8.94576e-06	0.000870814	-2.19603
ENSMUSG00000112249	Gm30262	predicted gene, 30262 [Source:MGI Symbol;Acc:MGI:5589421]	-1.13488	3.08295	30.1249	7.20907e-05	0.00259463	-2.196
ENSMUSG00000030446	Zfp273	zinc finger protein 273 [Source:MGI Symbol;Acc:MGI:3036278]	-1.12511	0.809066	20.7035	0.000422925	0.00687717	-2.18119
ENSMUSG00000110344	Gm45716	predicted gene 45716 [Source:MGI Symbol;Acc:MGI:5804831]	-1.11479	3.15591	16.3748	0.00113802	0.0126491	-2.16564
ENSMUSG00000101335	Gm28229	predicted gene 28229 [Source:MGI Symbol;Acc:MGI:5578935]	-1.11257	0.0443158	14.301	0.00193129	0.0175548	-2.16231
ENSMUSG00000117084	Gm22146	predicted gene, 22146 [Source:MGI Symbol;Acc:MGI:5451923]	-1.10936	2.81413	14.6662	0.00175432	0.0163982	-2.1575
ENSMUSG00000025260	Hsd17b10	hydroxysteroid (17-beta) dehydrogenase 10 [Source:MGI Symbol;Acc:MGI:1333871]	-1.10727	8.01164	18.8587	0.000634047	0.00882843	-2.15437
ENSMUSG00000040127	Sdr9c7	4short chain dehydrogenase/reductase family 9C, member 7 [Source:MGI Symbol;Acc:MGI:1917311]	-1.10146	4.29237	11.9188	0.00374461	0.0271257	-2.14571
ENSMUSG00000002265	Peg3	paternally expressed 3 [Source:MGI Symbol;Acc:MGI:104748]	-1.09681	4.42134	13.8617	0.00217192	0.0189041	-2.13882
ENSMUSG00000015224	Cyp2j9	cytochrome P450, family 2, subfamily j, polypeptide 9 [Source:MGI Symbol;Acc:MGI:1921769]	-1.095	3.79458	23.6934	0.000229648	0.00485809	-2.13613
ENSMUSG00000044548	Dact1	dishevelled-binding antagonist of beta-catenin 1 [Source:MGI Symbol;Acc:MGI:1891740]	-1.09332	1.49156	35.8474	2.95136e-05	0.00156732	-2.13364
ENSMUSG00000072572	Slc39a2	solute carrier family 39 (zinc transporter), member 2 [Source:MGI Symbol;Acc:MGI:2684326]	-1.09267	0.910906	14.1346	0.00201867	0.0180271	-2.13269
ENSMUSG00000027765	P2ry1	purinergic receptor P2Y, G-protein coupled 1 [Source:MGI Symbol;Acc:MGI:105049]	-1.08805	3.22299	33.8003	4.0111e-05	0.00193714	-2.12587
ENSMUSG00000029311	Hsd17b11	hydroxysteroid (17-beta) dehydrogenase 11 [Source:MGI Symbol;Acc:MGI:2149821]	-1.08765	7.99025	40.6436	1.50852e-05	0.00115314	-2.12528
ENSMUSG00000107451	Gm44421	predicted gene, 44421 [Source:MGI Symbol;Acc:MGI:5690813]	-1.07858	1.55631	16.7409	0.00104076	0.0119081	-2.11196
ENSMUSG00000038526	Car14	carbonic anhydrase 14 [Source:MGI Symbol;Acc:MGI:1344341]	-1.07618	5.43162	40.7959	1.47819e-05	0.00113693	-2.10844
ENSMUSG00000067787	Blcap	bladder cancer associated protein [Source:MGI Symbol;Acc:MGI:1858907]	-1.07574	4.41091	49.0131	5.3382e-06	0.000665139	-2.1078
ENSMUSG00000074218	Cox7a1	cytochrome c oxidase subunit 7A1 [Source:MGI Symbol;Acc:MGI:1316714]	-1.07456	0.144584	9.5369	0.00779615	0.0437962	-2.10608
ENSMUSG00000025197	Cyp2c23	cytochrome P450, family 2, subfamily c, polypeptide 23 [Source:MGI Symbol;Acc:MGI:1888897]	-1.07393	7.15158	16.0162	0.00124349	0.0133453	-2.10515
ENSMUSG00000060470	Adgrg3	adhesion G protein-coupled receptor G3 [Source:MGI Symbol;Acc:MGI:1859670]	-1.07338	2.56586	60.4995	1.57946e-06	0.000344633	-2.10436
ENSMUSG00000016239	Lonrf3	LON peptidase N-terminal domain and ring finger 3 [Source:MGI Symbol;Acc:MGI:1921615]	-1.07098	1.34222	19.1857	0.000589118	0.00842757	-2.10086
ENSMUSG00000031808	Slc27a1	solute carrier family 27 (fatty acid transporter), member 1 [Source:MGI Symbol;Acc:MGI:1347098]	-1.06803	5.3861	10.4417	0.00584502	0.0364692	-2.09657
ENSMUSG00000025574	Tk1	thymidine kinase 1 [Source:MGI Symbol;Acc:MGI:98763]	-1.06714	4.17822	12.9542	0.0027862	0.0222968	-2.09528
ENSMUSG00000107997	Gm44243	predicted gene, 44243 [Source:MGI Symbol;Acc:MGI:5690635]	-1.05777	0.251488	13.5369	0.00237198	0.020078	-2.08171
ENSMUSG00000046687	Gm5424	predicted gene 5424 [Source:MGI Symbol;Acc:MGI:3643173]	-1.0385	6.2782	29.8064	7.60259e-05	0.00264604	-2.05409
ENSMUSG00000117819	Gm50253	predicted gene, 50253 [Source:MGI Symbol;Acc:MGI:6303071]	-1.03607	0.264162	15.1471	0.00154886	0.0151188	-2.05064
ENSMUSG00000027762	Sucnr1	succinate receptor 1 [Source:MGI Symbol;Acc:MGI:1934135]	-1.03367	3.54989	13.6812	0.00228059	0.0194898	-2.04723
ENSMUSG00000076441	Ass1	argininosuccinate synthetase 1 [Source:MGI Symbol;Acc:MGI:88090]	-1.03253	10.817	29.6518	7.80248e-05	0.00269304	-2.0456
ENSMUSG00000086429	Gt(ROSA)26Sor	gene trap ROSA 26, Philippe Soriano [Source:MGI Symbol;Acc:MGI:104735]	-1.03148	1.36464	12.4924	0.0031739	0.0244178	-2.04412
ENSMUSG00000021270	Hsp90aa1	heat shock protein 90, alpha (cytosolic), class A member 1 [Source:MGI Symbol;Acc:MGI:96250]	-1.02637	6.78055	21.0479	0.000393117	0.00658366	-2.03689
ENSMUSG00000110156	Gm42067	predicted gene, 42067 [Source:MGI Symbol;Acc:MGI:5624952]	-1.02481	1.03292	11.066	0.00482508	0.0322882	-2.03468
ENSMUSG00000039323	Igfbp2	insulin-like growth factor binding protein 2 [Source:MGI Symbol;Acc:MGI:96437]	-1.02327	9.10836	14.1913	0.00198839	0.0179188	-2.03252
ENSMUSG00000030701	Plekhb1	pleckstrin homology domain containing, family B (evectins) member 1 [Source:MGI Symbol;Acc:MGI:1351469]	-1.01094	4.08476	15.3266	0.00147933	0.0147447	-2.01522
ENSMUSG00000039018	Mtg1	mitochondrial ribosome-associated GTPase 1 [Source:MGI Symbol;Acc:MGI:2685015]	-1.0109	4.10173	68.4402	7.57046e-07	0.000223536	-2.01517
ENSMUSG00000043067	Dpy19l1	dpy-19-like 1 (C. elegans) [Source:MGI Symbol;Acc:MGI:1915685]	-1.00934	5.2362	53.8224	3.12568e-06	0.000469229	-2.01299
ENSMUSG00000115100	Gm34934	predicted gene, 34934 [Source:MGI Symbol;Acc:MGI:5594093]	-0.99547	2.29423	25.0647	0.000176475	0.00420435	-1.99373
ENSMUSG00000001763	Tspan33	tetraspanin 33 [Source:MGI Symbol;Acc:MGI:1919012]	-0.992077	2.64759	19.1896	0.00058861	0.00842757	-1.98905
ENSMUSG00000030157	Clec2d	C-type lectin domain family 2, member d [Source:MGI Symbol;Acc:MGI:2135589]	-0.986091	5.99979	31.4965	5.75974e-05	0.00238426	-1.98081
ENSMUSG00000030237	Slco1a4	solute carrier organic anion transporter family, member 1a4 [Source:MGI Symbol;Acc:MGI:1351896]	-0.983545	7.77144	10.0181	0.00667861	0.0396642	-1.97732
ENSMUSG00000041471	Shld2	shieldin complex subunit 2 [Source:MGI Symbol;Acc:MGI:1922948]	-0.981636	5.45735	19.3535	0.000567477	0.0083325	-1.9747
ENSMUSG00000072664	Ugt3a1	UDP glycosyltransferases 3 family, polypeptide A1 [Source:MGI Symbol;Acc:MGI:2146055]	-0.977867	5.6036	22.7222	0.000278435	0.00537043	-1.96955
ENSMUSG00000028179	Cth	cystathionase (cystathionine gamma-lyase) [Source:MGI Symbol;Acc:MGI:1339968]	-0.963707	9.24048	32.5551	4.86637e-05	0.00215783	-1.95031
ENSMUSG00000108822	Gm44787	predicted gene 44787 [Source:MGI Symbol;Acc:MGI:5753363]	-0.957861	0.94719	8.96126	0.00942695	0.0494984	-1.94243
ENSMUSG00000038393	Txnip	thioredoxin interacting protein [Source:MGI Symbol;Acc:MGI:1889549]	-0.957176	7.98632	9.65055	0.00751396	0.0429074	-1.94151
ENSMUSG00000103715	4933431K14Rik	RIKEN cDNA 4933431K14 gene [Source:MGI Symbol;Acc:MGI:1918545]	-0.955942	0.692229	9.56718	0.00771978	0.0436743	-1.93985
ENSMUSG00000062762	Ei24	etoposide induced 2.4 mRNA [Source:MGI Symbol;Acc:MGI:108090]	-0.954922	8.00676	32.5178	4.89507e-05	0.00216286	-1.93847
ENSMUSG00000021210	Akr1c6	aldo-keto reductase family 1, member C6 [Source:MGI Symbol;Acc:MGI:1933427]	-0.95305	8.72855	9.54041	0.00778726	0.043766	-1.93596
ENSMUSG00000034538	Zfp418	zinc finger protein 418 [Source:MGI Symbol;Acc:MGI:2444763]	-0.949605	0.734064	17.5819	0.000851232	0.0105746	-1.93134
ENSMUSG00000070997	1700055D18Rik	RIKEN cDNA 1700055D18 gene [Source:MGI Symbol;Acc:MGI:1920655]	-0.947236	0.41303	10.7597	0.00529754	0.0341966	-1.92818
ENSMUSG00000054191	Klf1	Kruppel-like factor 1 (erythroid) [Source:MGI Symbol;Acc:MGI:1342771]	-0.945566	1.88468	10.0338	0.00664534	0.039542	-1.92594
ENSMUSG00000023243	Kcnk5	potassium channel, subfamily K, member 5 [Source:MGI Symbol;Acc:MGI:1336175]	-0.932793	5.12177	17.2485	0.000921204	0.0110883	-1.90897
ENSMUSG00000016758	Bik	BCL2-interacting killer [Source:MGI Symbol;Acc:MGI:1206591]	-0.932099	2.20355	16.8894	0.00100402	0.0115942	-1.90805
ENSMUSG00000038375	Trp53inp2	transformation related protein 53 inducible nuclear protein 2 [Source:MGI Symbol;Acc:MGI:1915978]	-0.931665	7.75935	60.1097	1.64082e-06	0.000344633	-1.90748
ENSMUSG00000034687	Fras1	Fraser extracellular matrix complex subunit 1 [Source:MGI Symbol;Acc:MGI:2385368]	-0.926098	1.01937	13.4678	0.00241724	0.0203904	-1.90013
ENSMUSG00000047420	Fam180a	family with sequence similarity 180, member A [Source:MGI Symbol;Acc:MGI:3039626]	-0.922155	0.445554	18.0967	0.00075478	0.0097153	-1.89494
ENSMUSG00000005672	Kit	KIT proto-oncogene receptor tyrosine kinase [Source:MGI Symbol;Acc:MGI:96677]	-0.921978	2.56251	15.8801	0.00128642	0.0135815	-1.89471
ENSMUSG00000079317	Trappc2	trafficking protein particle complex 2 [Source:MGI Symbol;Acc:MGI:1913476]	-0.921029	1.09969	12.0222	0.00363349	0.0266784	-1.89347
ENSMUSG00000035112	Wnk4	WNK lysine deficient protein kinase 4 [Source:MGI Symbol;Acc:MGI:1917097]	-0.919904	0.569399	13.7163	0.00225897	0.0194273	-1.89199
ENSMUSG00000107516	Gm30784	predicted gene, 30784 [Source:MGI Symbol;Acc:MGI:5589943]	-0.915279	1.87878	25.9071	0.000150824	0.00392044	-1.88593
ENSMUSG00000067813	Xkr9	X-linked Kx blood group related 9 [Source:MGI Symbol;Acc:MGI:2686466]	-0.912916	2.67699	21.5033	0.000357311	0.0062454	-1.88285
ENSMUSG00000029695	Aass	aminoadipate-semialdehyde synthase [Source:MGI Symbol;Acc:MGI:1353573]	-0.912794	9.16294	12.1477	0.0035038	0.0259841	-1.88269
ENSMUSG00000106943	Dancr	differentiation antagonizing non-protein coding RNA [Source:MGI Symbol;Acc:MGI:1917286]	-0.905406	1.07803	13.5488	0.0023643	0.0200403	-1.87307
ENSMUSG00000073680	Tmem88b	transmembrane protein 88B [Source:MGI Symbol;Acc:MGI:2444329]	-0.901744	1.81463	18.6091	0.000670981	0.00904808	-1.86832
ENSMUSG00000115124	Gm49201	predicted gene, 49201 [Source:MGI Symbol;Acc:MGI:6118649]	-0.896772	1.18118	11.9905	0.00366714	0.0268306	-1.8619
ENSMUSG00000035150	Eif2s3x	eukaryotic translation initiation factor 2, subunit 3, structural gene X-linked [Source:MGI Symbol;Acc:MGI:1349431]	-0.895971	4.43188	80.9828	2.71049e-07	0.000122203	-1.86086
ENSMUSG00000027796	Smad9	SMAD family member 9 [Source:MGI Symbol;Acc:MGI:1859993]	-0.885313	3.56214	11.4427	0.00430886	0.0298103	-1.84716
ENSMUSG00000046179	E2f8	E2F transcription factor 8 [Source:MGI Symbol;Acc:MGI:1922038]	-0.885134	2.47894	9.88127	0.00697644	0.0410418	-1.84694
ENSMUSG00000041132	N4bp2l1	NEDD4 binding protein 2-like 1 [Source:MGI Symbol;Acc:MGI:2140872]	-0.878096	5.70896	31.2689	5.97533e-05	0.00242872	-1.83795
ENSMUSG00000030545	Pex11a	peroxisomal biogenesis factor 11 alpha [Source:MGI Symbol;Acc:MGI:1338788]	-0.869466	7.87282	13.1603	0.00263086	0.0214532	-1.82699
ENSMUSG00000021591	Glrx	glutaredoxin [Source:MGI Symbol;Acc:MGI:2135625]	-0.869335	5.72922	18.246	0.000729185	0.00953374	-1.82682
ENSMUSG00000116506	5730414N17Rik	RIKEN cDNA 5730414N17 gene [Source:MGI Symbol;Acc:MGI:1917774]	-0.867494	2.3197	10.9243	0.00503723	0.033171	-1.82449
ENSMUSG00000099146	0610031O16Rik	RIKEN cDNA 0610031O16 gene [Source:MGI Symbol;Acc:MGI:1915619]	-0.866046	3.83268	16.4442	0.00111882	0.0125027	-1.82266
ENSMUSG00000040321	Zfp770	zinc finger protein 770 [Source:MGI Symbol;Acc:MGI:2445100]	-0.864455	2.51716	19.7379	0.000521251	0.00787248	-1.82065
ENSMUSG00000039958	Etfbkmt	electron transfer flavoprotein beta subunit lysine methyltransferase [Source:MGI Symbol;Acc:MGI:2443575]	-0.861511	5.24211	17.1119	0.00095177	0.0113051	-1.81694
ENSMUSG00000054733	Msra	methionine sulfoxide reductase A [Source:MGI Symbol;Acc:MGI:106916]	-0.857521	6.88468	77.9684	3.42437e-07	0.000142226	-1.81192
ENSMUSG00000057228	Aadat	aminoadipate aminotransferase [Source:MGI Symbol;Acc:MGI:1345167]	-0.855849	6.85236	36.5199	2.67589e-05	0.0015035	-1.80982
ENSMUSG00000101225	1700008J07Rik	RIKEN cDNA 1700008J07 gene [Source:MGI Symbol;Acc:MGI:1916610]	-0.854496	0.63489	14.1829	0.00199285	0.0179285	-1.80813
ENSMUSG00000003721	Insig2	insulin induced gene 2 [Source:MGI Symbol;Acc:MGI:1920249]	-0.853847	8.50641	9.69938	0.00739633	0.0424301	-1.80731
ENSMUSG00000072082	Ccnf	cyclin F [Source:MGI Symbol;Acc:MGI:102551]	-0.852692	4.16712	9.74115	0.00729739	0.0420932	-1.80587
ENSMUSG00000022676	Snai2	snail family zinc finger 2 [Source:MGI Symbol;Acc:MGI:1096393]	-0.850961	1.9374	10.0619	0.00658631	0.0392845	-1.8037
ENSMUSG00000058927	Gm10053	predicted gene 10053 [Source:MGI Symbol;Acc:MGI:3704493]	-0.840309	1.8849	13.6298	0.00231265	0.0196963	-1.79043
ENSMUSG00000025037	Maoa	monoamine oxidase A [Source:MGI Symbol;Acc:MGI:96915]	-0.839548	3.41013	45.328	8.28008e-06	0.000833635	-1.78949
ENSMUSG00000090659	Zfp493	zinc finger protein 493 [Source:MGI Symbol;Acc:MGI:1920208]	-0.837796	0.473964	15.5409	0.00140098	0.0142849	-1.78732
ENSMUSG00000028008	Asic5	acid-sensing (proton-gated) ion channel family member 5 [Source:MGI Symbol;Acc:MGI:1929259]	-0.835346	2.70132	10.6846	0.00542133	0.0346409	-1.78428
ENSMUSG00000008153	Clstn3	calsyntenin 3 [Source:MGI Symbol;Acc:MGI:2178323]	-0.833937	3.96349	9.47932	0.00794377	0.0443059	-1.78254
ENSMUSG00000114828	AI463229	expressed sequence AI463229 [Source:MGI Symbol;Acc:MGI:2145255]	-0.829623	2.24041	10.5264	0.00569302	0.0357536	-1.77722
ENSMUSG00000029186	Pi4k2b	phosphatidylinositol 4-kinase type 2 beta [Source:MGI Symbol;Acc:MGI:1914323]	-0.828125	4.45149	35.9657	2.90061e-05	0.00156457	-1.77538
ENSMUSG00000052520	Cyp2j5	cytochrome P450, family 2, subfamily j, polypeptide 5 [Source:MGI Symbol;Acc:MGI:1270149]	-0.824974	8.59946	31.5713	5.69077e-05	0.00236481	-1.7715
ENSMUSG00000029369	Afm	afamin [Source:MGI Symbol;Acc:MGI:2429409]	-0.818918	7.33284	33.1092	4.46243e-05	0.00205933	-1.76408
ENSMUSG00000018906	P4ha2	procollagen-proline, 2-oxoglutarate 4-dioxygenase (proline 4-hydroxylase), alpha II polypeptide [Source:MGI Symbol;Acc:MGI:894286]	-0.818372	2.72963	17.7188	0.000824277	0.0103533	-1.76342
ENSMUSG00000024725	Ostf1	osteoclast stimulating factor 1 [Source:MGI Symbol;Acc:MGI:700012]	-0.81016	4.79672	58.4823	1.9281e-06	0.000375378	-1.75341
ENSMUSG00000046070	Igfals	insulin-like growth factor binding protein, acid labile subunit [Source:MGI Symbol;Acc:MGI:107973]	-0.809183	6.11105	17.9315	0.000784311	0.00998076	-1.75222
ENSMUSG00000052974	Cyp2f2	cytochrome P450, family 2, subfamily f, polypeptide 2 [Source:MGI Symbol;Acc:MGI:88608]	-0.805729	8.95571	11.4602	0.00428646	0.0297379	-1.74803
ENSMUSG00000026879	Gsn	gelsolin [Source:MGI Symbol;Acc:MGI:95851]	-0.804086	4.8766	10.8244	0.00519348	0.0337562	-1.74604
ENSMUSG00000038594	Cep85l	centrosomal protein 85-like [Source:MGI Symbol;Acc:MGI:3642684]	-0.803372	4.90556	18.4857	0.00069015	0.00916767	-1.74518
ENSMUSG00000060121	Gemin2	gem nuclear organelle associated protein 2 [Source:MGI Symbol;Acc:MGI:1913853]	-0.801332	4.09111	41.3441	1.37461e-05	0.00109093	-1.74271
ENSMUSG00000022905	Kpna1	karyopherin (importin) alpha 1 [Source:MGI Symbol;Acc:MGI:103560]	-0.800745	5.20276	50.0531	4.73843e-06	0.000621482	-1.742
ENSMUSG00000118550	AC135859.1	novel transcript	-0.79118	2.12644	11.7488	0.00393577	0.0281733	-1.73049
ENSMUSG00000032380	Dapk2	death-associated protein kinase 2 [Source:MGI Symbol;Acc:MGI:1341297]	-0.790023	3.10322	9.8319	0.00708763	0.0414556	-1.7291
ENSMUSG00000026117	Zap70	zeta-chain (TCR) associated protein kinase [Source:MGI Symbol;Acc:MGI:99613]	-0.785814	3.77451	15.4241	0.00144308	0.0144773	-1.72406
ENSMUSG00000020777	Acox1	acyl-Coenzyme A oxidase 1, palmitoyl [Source:MGI Symbol;Acc:MGI:1330812]	-0.785809	11.345	25.538	0.0001615	0.00403035	-1.72406
ENSMUSG00000096935	1700113A16Rik	RIKEN cDNA 1700113A16 gene [Source:MGI Symbol;Acc:MGI:1923892]	-0.784821	1.50046	9.17729	0.00877276	0.0476721	-1.72288
ENSMUSG00000030772	Dkk3	dickkopf WNT signaling pathway inhibitor 3 [Source:MGI Symbol;Acc:MGI:1354952]	-0.783577	1.59036	15.5705	0.00139051	0.0142247	-1.72139
ENSMUSG00000067928	Zfp760	zinc finger protein 760 [Source:MGI Symbol;Acc:MGI:2679257]	-0.779756	1.97566	9.67328	0.00745894	0.0427303	-1.71684
ENSMUSG00000052137	Rbm12b2	RNA binding motif protein 12 B2 [Source:MGI Symbol;Acc:MGI:1924854]	-0.779579	1.99445	13.1173	0.00266242	0.0215768	-1.71663
ENSMUSG00000064341	mt-Nd1	mitochondrially encoded NADH dehydrogenase 1 [Source:MGI Symbol;Acc:MGI:101787]	-0.778029	11.587	13.3867	0.00247154	0.0205714	-1.71479
ENSMUSG00000099881	2810013P06Rik	RIKEN cDNA 2810013P06 gene [Source:MGI Symbol;Acc:MGI:1914456]	-0.771828	3.20793	15.086	0.00157339	0.0152802	-1.70743
ENSMUSG00000026866	Kynu	kynureninase [Source:MGI Symbol;Acc:MGI:1918039]	-0.771404	7.19074	35.439	3.13437e-05	0.00162051	-1.70693
ENSMUSG00000071266	Zfp946	zinc finger protein 946 [Source:MGI Symbol;Acc:MGI:1921399]	-0.769597	2.9318	14.1039	0.00203526	0.0180751	-1.70479
ENSMUSG00000026434	Nucks1	nuclear casein kinase and cyclin-dependent kinase substrate 1 [Source:MGI Symbol;Acc:MGI:1934811]	-0.769578	5.92197	28.3046	9.82164e-05	0.00301423	-1.70477
ENSMUSG00000036769	Wdr44	WD repeat domain 44 [Source:MGI Symbol;Acc:MGI:1919654]	-0.764982	1.74665	15.9036	0.00127889	0.0135501	-1.69935
ENSMUSG00000072704	Smim10l1	small integral membrane protein 10 like 1 [Source:MGI Symbol;Acc:MGI:1914379]	-0.762708	5.22216	65.443	9.90529e-07	0.000257125	-1.69667
ENSMUSG00000055027	Smyd1	SET and MYND domain containing 1 [Source:MGI Symbol;Acc:MGI:104790]	-0.762207	2.59826	13.6122	0.00232376	0.0197504	-1.69608
ENSMUSG00000033863	Klf9	Kruppel-like factor 9 [Source:MGI Symbol;Acc:MGI:1333856]	-0.761449	6.85232	22.8757	0.000269989	0.00531448	-1.69519
ENSMUSG00000032548	Slco2a1	solute carrier organic anion transporter family, member 2a1 [Source:MGI Symbol;Acc:MGI:1346021]	-0.760581	6.1852	31.2478	5.99578e-05	0.00242872	-1.69417
ENSMUSG00000094152	Slc6a16	solute carrier family 6, member 16 [Source:MGI Symbol;Acc:MGI:2685930]	-0.760219	2.02475	13.4731	0.0024137	0.0203896	-1.69375
ENSMUSG00000026664	Phyh	phytanoyl-CoA hydroxylase [Source:MGI Symbol;Acc:MGI:891978]	-0.75992	10.4274	38.8519	1.92425e-05	0.00126044	-1.6934
ENSMUSG00000036854	Hspb6	heat shock protein, alpha-crystallin-related, B6 [Source:MGI Symbol;Acc:MGI:2685325]	-0.756823	3.78773	20.8473	0.000410171	0.00672726	-1.68977
ENSMUSG00000078941	Ak6	adenylate kinase 6 [Source:MGI Symbol;Acc:MGI:5510732]	-0.756697	2.39894	21.7715	0.000337971	0.00603312	-1.68962
ENSMUSG00000041779	Tram2	translocating chain-associating membrane protein 2 [Source:MGI Symbol;Acc:MGI:1924817]	-0.756264	4.59244	30.8025	6.44678e-05	0.00247819	-1.68911
ENSMUSG00000049532	Sall2	spalt like transcription factor 2 [Source:MGI Symbol;Acc:MGI:1354373]	-0.756025	1.84828	12.5867	0.00308989	0.0239726	-1.68883
ENSMUSG00000042289	Hsd3b7	hydroxy-delta-5-steroid dehydrogenase, 3 beta- and steroid delta-isomerase 7 [Source:MGI Symbol;Acc:MGI:2141879]	-0.752024	3.3967	39.498	1.76088e-05	0.00120926	-1.68415
ENSMUSG00000057110	Cntrl	centriolin [Source:MGI Symbol;Acc:MGI:1889576]	-0.738468	5.50067	12.5579	0.00311527	0.0241245	-1.6684
ENSMUSG00000048538	Gm9826	predicted gene 9826 [Source:MGI Symbol;Acc:MGI:3642725]	-0.737968	1.85083	11.7013	0.0039911	0.0284654	-1.66783
ENSMUSG00000026655	Fam107b	family with sequence similarity 107, member B [Source:MGI Symbol;Acc:MGI:1913790]	-0.73297	6.22664	25.6985	0.000156755	0.00396985	-1.66206
ENSMUSG00000098702	1500015A07Rik	RIKEN cDNA 1500015A07 gene [Source:MGI Symbol;Acc:MGI:1916232]	-0.732914	0.78125	9.03744	0.00919004	0.0488551	-1.66199
ENSMUSG00000070583	Fv1	Friend virus susceptibility 1 [Source:MGI Symbol;Acc:MGI:95595]	-0.732756	1.18823	11.282	0.00452093	0.0308324	-1.66181
ENSMUSG00000033964	Zbtb41	zinc finger and BTB domain containing 41 [Source:MGI Symbol;Acc:MGI:2444487]	-0.731173	3.60255	22.5737	0.000286894	0.00549108	-1.65999
ENSMUSG00000026576	Atp1b1	ATPase, Na+/K+ transporting, beta 1 polypeptide [Source:MGI Symbol;Acc:MGI:88108]	-0.729323	5.98581	11.1039	0.00476994	0.0320335	-1.65786
ENSMUSG00000027597	Ahcy	S-adenosylhomocysteine hydrolase [Source:MGI Symbol;Acc:MGI:87968]	-0.726262	10.1947	18.3733	0.000708158	0.00933719	-1.65435
ENSMUSG00000105909	Gm43189	predicted gene 43189 [Source:MGI Symbol;Acc:MGI:5663326]	-0.724664	2.63417	9.22645	0.00863126	0.0471278	-1.65252
ENSMUSG00000040843	Tiprl	TIP41, TOR signalling pathway regulator-like (S. cerevisiae) [Source:MGI Symbol;Acc:MGI:1915087]	-0.722874	3.79911	29.9231	7.4556e-05	0.00263491	-1.65047
ENSMUSG00000022040	Ephx2	epoxide hydrolase 2, cytoplasmic [Source:MGI Symbol;Acc:MGI:99500]	-0.722287	10.2204	23.5023	0.000238424	0.00494303	-1.6498
ENSMUSG00000024966	Stip1	stress-induced phosphoprotein 1 [Source:MGI Symbol;Acc:MGI:109130]	-0.721378	6.02658	21.5127	0.000356614	0.0062454	-1.64876
ENSMUSG00000039100	Marchf6	membrane associated ring-CH-type finger 6 [Source:MGI Symbol;Acc:MGI:2442773]	-0.720933	7.07659	40.2311	1.59432e-05	0.00117546	-1.64825
ENSMUSG00000063354	Slc39a4	solute carrier family 39 (zinc transporter), member 4 [Source:MGI Symbol;Acc:MGI:1919277]	-0.716192	5.2358	10.407	0.00590866	0.0366461	-1.64284
ENSMUSG00000100235	Gm28557	predicted gene 28557 [Source:MGI Symbol;Acc:MGI:5579263]	-0.71417	1.32917	13.4673	0.00241756	0.0203904	-1.64054
ENSMUSG00000023262	Acy1	aminoacylase 1 [Source:MGI Symbol;Acc:MGI:87913]	-0.713395	4.95654	11.7291	0.00395859	0.0283146	-1.63966
ENSMUSG00000099843	Gm7160	predicted gene 7160 [Source:MGI Symbol;Acc:MGI:3646078]	-0.712442	1.42136	12.3593	0.00329687	0.0250177	-1.63858
ENSMUSG00000108436	Gm44851	predicted gene 44851 [Source:MGI Symbol;Acc:MGI:5753427]	-0.709822	1.24425	10.4502	0.00582959	0.0364093	-1.6356
ENSMUSG00000041272	Tox	thymocyte selection-associated high mobility group box [Source:MGI Symbol;Acc:MGI:2181659]	-0.709809	3.96155	9.31191	0.00839154	0.0462649	-1.63559
ENSMUSG00000005268	Prlr	prolactin receptor [Source:MGI Symbol;Acc:MGI:97763]	-0.70868	7.05209	12.4141	0.00324554	0.0247791	-1.63431
ENSMUSG00000042248	Cyp2c37	cytochrome P450, family 2. subfamily c, polypeptide 37 [Source:MGI Symbol;Acc:MGI:1306806]	-0.707036	8.88059	13.7825	0.00221889	0.0191463	-1.63245
ENSMUSG00000022020	Naa16	N(alpha)-acetyltransferase 16, NatA auxiliary subunit [Source:MGI Symbol;Acc:MGI:1914147]	-0.706574	3.08967	23.1352	0.000256374	0.00521963	-1.63192
ENSMUSG00000027242	Wdr76	WD repeat domain 76 [Source:MGI Symbol;Acc:MGI:1926186]	-0.70515	1.10382	12.6783	0.00301078	0.02352	-1.63031
ENSMUSG00000085995	Gm2788	predicted gene 2788 [Source:MGI Symbol;Acc:MGI:3780956]	-0.704421	4.33254	11.3546	0.00442363	0.0302848	-1.62949
ENSMUSG00000090210	Itga10	integrin, alpha 10 [Source:MGI Symbol;Acc:MGI:2153482]	-0.704332	0.883386	12.7507	0.00294991	0.0232485	-1.62939
ENSMUSG00000037348	Paqr7	progestin and adipoQ receptor family member VII [Source:MGI Symbol;Acc:MGI:1919154]	-0.701447	5.52018	23.2068	0.000252753	0.00517977	-1.62614
ENSMUSG00000042271	Nxt2	nuclear transport factor 2-like export factor 2 [Source:MGI Symbol;Acc:MGI:2147914]	-0.700985	3.77623	12.7724	0.00293197	0.0231657	-1.62561
ENSMUSG00000019987	Arg1	arginase, liver [Source:MGI Symbol;Acc:MGI:88070]	-0.70037	11.1289	10.9159	0.0050502	0.033171	-1.62492
ENSMUSG00000020072	Pbld2	phenazine biosynthesis-like protein domain containing 2 [Source:MGI Symbol;Acc:MGI:1914557]	-0.697406	7.40844	23.5299	0.000237132	0.00493265	-1.62159
ENSMUSG00000045140	Pigw	phosphatidylinositol glycan anchor biosynthesis, class W [Source:MGI Symbol;Acc:MGI:1917575]	-0.695593	1.87824	14.3046	0.00192946	0.0175548	-1.61955
ENSMUSG00000085826	Gm15638	predicted gene 15638 [Source:MGI Symbol;Acc:MGI:3783082]	-0.69545	2.37062	15.8793	0.00128668	0.0135815	-1.61939
ENSMUSG00000027086	Fastkd1	FAST kinase domains 1 [Source:MGI Symbol;Acc:MGI:2444596]	-0.693513	4.71271	20.2198	0.000469249	0.00737939	-1.61722
ENSMUSG00000042595	Fam199x	family with sequence similarity 199, X-linked [Source:MGI Symbol;Acc:MGI:2384304]	-0.691158	2.57439	11.139	0.00471973	0.031788	-1.61458
ENSMUSG00000042348	Arl15	ADP-ribosylation factor-like 15 [Source:MGI Symbol;Acc:MGI:2442308]	-0.689322	3.13125	10.7857	0.0052553	0.0340161	-1.61253
ENSMUSG00000031438	Rnf128	ring finger protein 128 [Source:MGI Symbol;Acc:MGI:1914139]	-0.687197	5.92575	29.2569	8.34049e-05	0.00277868	-1.61015
ENSMUSG00000027805	Pfn2	profilin 2 [Source:MGI Symbol;Acc:MGI:97550]	-0.686473	0.513566	9.77984	0.00720711	0.0419041	-1.60934
ENSMUSG00000047879	Usp14	ubiquitin specific peptidase 14 [Source:MGI Symbol;Acc:MGI:1928898]	-0.684054	4.86083	24.4184	0.000199555	0.00448009	-1.60665
ENSMUSG00000001774	Chordc1	cysteine and histidine-rich domain (CHORD)-containing, zinc-binding protein 1 [Source:MGI Symbol;Acc:MGI:1914167]	-0.683559	4.79917	9.18308	0.00875594	0.0476516	-1.6061
ENSMUSG00000028261	Ndufaf4	NADH:ubiquinone oxidoreductase complex assembly factor 4 [Source:MGI Symbol;Acc:MGI:1915743]	-0.683493	4.41681	11.3926	0.00437367	0.0301082	-1.60602
ENSMUSG00000020063	Sirt1	sirtuin 1 [Source:MGI Symbol;Acc:MGI:2135607]	-0.682534	3.22274	32.3996	4.98711e-05	0.00218033	-1.60496
ENSMUSG00000106838	1810017P11Rik	RIKEN cDNA 1810017P11 gene [Source:MGI Symbol;Acc:MGI:1916294]	-0.680422	2.026	9.74608	0.00728581	0.0420561	-1.60261
ENSMUSG00000057074	Ces1g	carboxylesterase 1G [Source:MGI Symbol;Acc:MGI:88378]	-0.67559	7.97027	17.5611	0.000855425	0.0106161	-1.59725
ENSMUSG00000022682	Rrn3	RRN3 RNA polymerase I transcription factor homolog (yeast) [Source:MGI Symbol;Acc:MGI:1925255]	-0.674822	3.77716	28.7454	9.10166e-05	0.00290521	-1.5964
ENSMUSG00000018401	Mtmr4	myotubularin related protein 4 [Source:MGI Symbol;Acc:MGI:2180699]	-0.673819	6.14564	29.4455	8.07844e-05	0.00272047	-1.59529
ENSMUSG00000061959	Ces1e	carboxylesterase 1E [Source:MGI Symbol;Acc:MGI:95432]	-0.672466	7.21848	30.2865	7.01839e-05	0.00259463	-1.59379
ENSMUSG00000047728	Ly6g2	lymphocyte antigen 6 complex, locus G2 [Source:MGI Symbol;Acc:MGI:2385015]	-0.670642	6.45461	39.0811	1.86438e-05	0.00123565	-1.59178
ENSMUSG00000054477	Kcnn2	potassium intermediate/small conductance calcium-activated channel, subfamily N, member 2 [Source:MGI Symbol;Acc:MGI:2153182]	-0.669984	4.68372	40.0999	1.62274e-05	0.00118242	-1.59106
ENSMUSG00000034157	Cipc	CLOCK interacting protein, circadian [Source:MGI Symbol;Acc:MGI:1919185]	-0.669717	5.25628	27.4138	0.000114839	0.00331227	-1.59076
ENSMUSG00000079555	Haus3	HAUS augmin-like complex, subunit 3 [Source:MGI Symbol;Acc:MGI:2387633]	-0.667671	0.983325	13.2575	0.00256104	0.0210353	-1.58851
ENSMUSG00000105135	Gm43667	predicted gene 43667 [Source:MGI Symbol;Acc:MGI:5663804]	-0.667331	1.22057	10.0045	0.00670747	0.0397976	-1.58813
ENSMUSG00000049940	Pgrmc2	progesterone receptor membrane component 2 [Source:MGI Symbol;Acc:MGI:1918054]	-0.664113	5.5019	64.2545	1.10509e-06	0.000281009	-1.58459
ENSMUSG00000024800	Rpp30	ribonuclease P/MRP 30 subunit [Source:MGI Symbol;Acc:MGI:1859683]	-0.662589	1.48844	9.36076	0.00825793	0.0456494	-1.58292
ENSMUSG00000026202	Tuba4a	tubulin, alpha 4A [Source:MGI Symbol;Acc:MGI:1095410]	-0.662237	6.75712	25.8481	0.000152475	0.00392529	-1.58253
ENSMUSG00000008348	Ubc	ubiquitin C [Source:MGI Symbol;Acc:MGI:98889]	-0.659908	5.88928	11.8228	0.00385115	0.0276732	-1.57998
ENSMUSG00000074882	Cyp2c68	cytochrome P450, family 2, subfamily c, polypeptide 68 [Source:MGI Symbol;Acc:MGI:3612287]	-0.659272	7.6522	39.9848	1.64817e-05	0.00119005	-1.57929
ENSMUSG00000074476	Spc24	SPC24, NDC80 kinetochore complex component, homolog (S. cerevisiae) [Source:MGI Symbol;Acc:MGI:1914879]	-0.658309	2.80949	8.9953	0.00932025	0.0492286	-1.57823
ENSMUSG00000000171	Sdhd	succinate dehydrogenase complex, subunit D, integral membrane protein [Source:MGI Symbol;Acc:MGI:1914175]	-0.657508	7.83266	26.7798	0.000128633	0.00359572	-1.57736
ENSMUSG00000031841	Cdh13	cadherin 13 [Source:MGI Symbol;Acc:MGI:99551]	-0.657321	2.07195	13.1405	0.00264532	0.0215008	-1.57715
ENSMUSG00000034858	Fam214a	family with sequence similarity 214, member A [Source:MGI Symbol;Acc:MGI:2387648]	-0.655836	6.8709	9.66875	0.00746988	0.0427732	-1.57553
ENSMUSG00000036282	Naa30	N(alpha)-acetyltransferase 30, NatC catalytic subunit [Source:MGI Symbol;Acc:MGI:1922259]	-0.652044	3.48905	14.5028	0.00183112	0.0168375	-1.57139
ENSMUSG00000091586	Cyp4f17	cytochrome P450, family 4, subfamily f, polypeptide 17 [Source:MGI Symbol;Acc:MGI:3646233]	-0.651016	4.23653	28.9255	8.82497e-05	0.00286931	-1.57027
ENSMUSG00000063856	Gpx1	glutathione peroxidase 1 [Source:MGI Symbol;Acc:MGI:104887]	-0.650711	10.1713	15.5218	0.00140775	0.0143146	-1.56994
ENSMUSG00000031775	Pllp	plasma membrane proteolipid [Source:MGI Symbol;Acc:MGI:1915051]	-0.649839	4.1633	18.4142	0.000701537	0.00929392	-1.56899
ENSMUSG00000027698	Nceh1	neutral cholesterol ester hydrolase 1 [Source:MGI Symbol;Acc:MGI:2443191]	-0.649335	5.64348	13.4796	0.0024094	0.0203671	-1.56845
ENSMUSG00000004071	Cdip1	cell death inducing Trp53 target 1 [Source:MGI Symbol;Acc:MGI:1913876]	-0.643067	7.64748	10.294	0.00612136	0.0375355	-1.56165
ENSMUSG00000060002	Chpt1	choline phosphotransferase 1 [Source:MGI Symbol;Acc:MGI:2384841]	-0.642075	7.06001	11.4096	0.00435155	0.0300113	-1.56057
ENSMUSG00000053347	Zfp943	zinc finger prtoein 943 [Source:MGI Symbol;Acc:MGI:1921920]	-0.640868	2.52337	9.75159	0.00727289	0.0420511	-1.55927
ENSMUSG00000104394	Gm37254	predicted gene, 37254 [Source:MGI Symbol;Acc:MGI:5610482]	-0.640807	1.69127	12.2323	0.00341936	0.0256658	-1.5592
ENSMUSG00000022546	Gpt	glutamic pyruvic transaminase, soluble [Source:MGI Symbol;Acc:MGI:95802]	-0.63999	8.39979	17.1856	0.000935135	0.0112005	-1.55832
ENSMUSG00000045316	Fahd1	fumarylacetoacetate hydrolase domain containing 1 [Source:MGI Symbol;Acc:MGI:1915886]	-0.639519	4.93067	22.9084	0.00026823	0.00530605	-1.55781
ENSMUSG00000022332	Khdrbs3	KH domain containing, RNA binding, signal transduction associated 3 [Source:MGI Symbol;Acc:MGI:1313312]	-0.637957	4.65057	19.2893	0.000575645	0.00835611	-1.55612
ENSMUSG00000019838	Slc16a10	solute carrier family 16 (monocarboxylic acid transporters), member 10 [Source:MGI Symbol;Acc:MGI:1919722]	-0.637266	7.12464	9.53258	0.00780712	0.0438025	-1.55538
ENSMUSG00000091264	Smim13	small integral membrane protein 13 [Source:MGI Symbol;Acc:MGI:2652854]	-0.636719	4.68503	19.5881	0.000538736	0.00802948	-1.55479
ENSMUSG00000024990	Rbp4	retinol binding protein 4, plasma [Source:MGI Symbol;Acc:MGI:97879]	-0.635683	11.7902	15.6296	0.0013699	0.014095	-1.55367
ENSMUSG00000021079	Timm9	translocase of inner mitochondrial membrane 9 [Source:MGI Symbol;Acc:MGI:1353436]	-0.635646	4.73238	28.9202	8.83303e-05	0.00286931	-1.55363
ENSMUSG00000097571	Jpx	Jpx transcript, Xist activator (non-protein coding) [Source:MGI Symbol;Acc:MGI:2180008]	-0.633775	2.45042	16.6972	0.00105185	0.0120018	-1.55162
ENSMUSG00000025277	Abhd6	abhydrolase domain containing 6 [Source:MGI Symbol;Acc:MGI:1913332]	-0.632981	6.12866	13.1137	0.00266506	0.0215768	-1.55077
ENSMUSG00000001420	Tmem79	transmembrane protein 79 [Source:MGI Symbol;Acc:MGI:1919163]	-0.629773	1.88031	15.4167	0.00144581	0.0144813	-1.54732
ENSMUSG00000107838	Gm45769	predicted gene 45769 [Source:MGI Symbol;Acc:MGI:5804884]	-0.629308	2.65579	16.9734	0.000983921	0.0114765	-1.54682
ENSMUSG00000074639	Rdh16f2	RDH16 family member 2 [Source:MGI Symbol;Acc:MGI:3583955]	-0.627968	7.45442	19.2914	0.000575386	0.00835611	-1.54539
ENSMUSG00000063694	Cycs	cytochrome c, somatic [Source:MGI Symbol;Acc:MGI:88578]	-0.626325	6.05976	14.8636	0.00166643	0.0158487	-1.54363
ENSMUSG00000044627	Swi5	SWI5 recombination repair homolog (yeast) [Source:MGI Symbol;Acc:MGI:1920181]	-0.624428	6.33375	39.639	1.72734e-05	0.00120926	-1.5416
ENSMUSG00000085148	Mir22hg	Mir22 host gene (non-protein coding) [Source:MGI Symbol;Acc:MGI:1914348]	-0.624197	5.26126	12.4915	0.0031747	0.0244178	-1.54135
ENSMUSG00000049791	Fzd4	frizzled class receptor 4 [Source:MGI Symbol;Acc:MGI:108520]	-0.619088	5.51937	16.9263	0.000995152	0.0115573	-1.5359
ENSMUSG00000094806	Cyp2d10	cytochrome P450, family 2, subfamily d, polypeptide 10 [Source:MGI Symbol;Acc:MGI:88602]	-0.618942	8.79186	20.8556	0.000409453	0.00672726	-1.53575
ENSMUSG00000025577	Cbx2	chromobox 2 [Source:MGI Symbol;Acc:MGI:88289]	-0.617726	3.35473	9.87065	0.00700018	0.0411426	-1.53445
ENSMUSG00000057134	Ado	2-aminoethanethiol (cysteamine) dioxygenase [Source:MGI Symbol;Acc:MGI:2685083]	-0.617592	3.49756	25.4779	0.000163319	0.00404366	-1.53431
ENSMUSG00000021240	Abcd4	ATP-binding cassette, sub-family D (ALD), member 4 [Source:MGI Symbol;Acc:MGI:1349217]	-0.616807	4.59196	32.8348	4.65751e-05	0.0020875	-1.53348
ENSMUSG00000037260	Hgsnat	heparan-alpha-glucosaminide N-acetyltransferase [Source:MGI Symbol;Acc:MGI:1196297]	-0.616335	5.7625	35.8874	2.93409e-05	0.00156732	-1.53298
ENSMUSG00000029445	Hpd	4-hydroxyphenylpyruvic acid dioxygenase [Source:MGI Symbol;Acc:MGI:96213]	-0.615968	11.5369	15.0507	0.00158775	0.0153241	-1.53259
ENSMUSG00000025759	Mfsd8	major facilitator superfamily domain containing 8 [Source:MGI Symbol;Acc:MGI:1919425]	-0.615749	3.17673	29.0283	8.67144e-05	0.00286378	-1.53235
ENSMUSG00000118366	9130016M20Rik	RIKEN cDNA 9130016M20 gene [Source:MGI Symbol;Acc:MGI:1918870]	-0.614972	5.57439	14.7146	0.00173231	0.016278	-1.53153
ENSMUSG00000097333	Zfp87	zinc finger protein 87 [Source:MGI Symbol;Acc:MGI:107768]	-0.614475	1.77501	14.8039	0.00169247	0.0160044	-1.531
ENSMUSG00000026473	Glul	glutamate-ammonia ligase (glutamine synthetase) [Source:MGI Symbol;Acc:MGI:95739]	-0.61371	9.79489	17.9277	0.000785004	0.00998076	-1.53019
ENSMUSG00000042988	Notum	notum palmitoleoyl-protein carboxylesterase [Source:MGI Symbol;Acc:MGI:1924833]	-0.613691	5.53365	15.221	0.00151979	0.0149376	-1.53017
ENSMUSG00000058056	Palld	palladin, cytoskeletal associated protein [Source:MGI Symbol;Acc:MGI:1919583]	-0.612033	5.67208	12.7245	0.00297183	0.0233622	-1.52841
ENSMUSG00000037826	Ppm1k	protein phosphatase 1K (PP2C domain containing) [Source:MGI Symbol;Acc:MGI:2442111]	-0.610608	6.15328	9.70825	0.0073752	0.0423525	-1.5269
ENSMUSG00000056643	Chst13	carbohydrate sulfotransferase 13 [Source:MGI Symbol;Acc:MGI:1919047]	-0.608558	2.23381	18.1514	0.000745285	0.00964304	-1.52473
ENSMUSG00000079508	Apoo	apolipoprotein O [Source:MGI Symbol;Acc:MGI:1915566]	-0.607844	2.09148	9.24697	0.00857299	0.0469124	-1.52398
ENSMUSG00000037942	Crp	C-reactive protein, pentraxin-related [Source:MGI Symbol;Acc:MGI:88512]	-0.603851	8.01862	19.8658	0.000506833	0.00779282	-1.51977
ENSMUSG00000020288	Ahsa2	AHA1, activator of heat shock protein ATPase 2 [Source:MGI Symbol;Acc:MGI:1916133]	-0.60346	4.78742	17.5908	0.000849451	0.010563	-1.51936
ENSMUSG00000022514	Il1rap	interleukin 1 receptor accessory protein [Source:MGI Symbol;Acc:MGI:104975]	-0.602443	6.61342	18.7964	0.000643042	0.00883385	-1.51829
ENSMUSG00000103502	9330121J05Rik	RIKEN cDNA 9330121J05 gene [Source:MGI Symbol;Acc:MGI:3704218]	-0.60211	2.21081	9.03054	0.00921124	0.0489433	-1.51793
ENSMUSG00000022248	Rad1	RAD1 checkpoint DNA exonuclease [Source:MGI Symbol;Acc:MGI:1316678]	-0.601104	2.06681	15.4846	0.00142108	0.0144074	-1.51688
ENSMUSG00000040738	Ints8	integrator complex subunit 8 [Source:MGI Symbol;Acc:MGI:1919906]	-0.600328	3.66874	15.5451	0.00139947	0.0142849	-1.51606
ENSMUSG00000052155	Acvr2a	activin receptor IIA [Source:MGI Symbol;Acc:MGI:102806]	-0.598835	4.30377	25.5054	0.000162485	0.00404104	-1.51449
ENSMUSG00000058022	Adtrp	androgen dependent TFPI regulating protein [Source:MGI Symbol;Acc:MGI:1924596]	-0.593302	7.01461	33.2998	4.33244e-05	0.00202181	-1.5087
ENSMUSG00000003948	Mmd	monocyte to macrophage differentiation-associated [Source:MGI Symbol;Acc:MGI:1914718]	-0.591684	6.50719	14.1618	0.00200409	0.0179728	-1.507
ENSMUSG00000025813	Homer2	homer scaffolding protein 2 [Source:MGI Symbol;Acc:MGI:1347354]	-0.591245	4.75595	14.1067	0.00203378	0.0180748	-1.50655
ENSMUSG00000026384	Ptpn4	protein tyrosine phosphatase, non-receptor type 4 [Source:MGI Symbol;Acc:MGI:1099792]	-0.590546	2.76509	15.0686	0.00158045	0.0153129	-1.50582
ENSMUSG00000042719	Naa25	N(alpha)-acetyltransferase 25, NatB auxiliary subunit [Source:MGI Symbol;Acc:MGI:2442563]	-0.589212	4.748	39.0922	1.86155e-05	0.00123565	-1.50442
ENSMUSG00000060538	Tmem219	transmembrane protein 219 [Source:MGI Symbol;Acc:MGI:1915992]	-0.588762	5.32316	24.5848	0.000193302	0.00443562	-1.50396
ENSMUSG00000032667	Pon2	paraoxonase 2 [Source:MGI Symbol;Acc:MGI:106687]	-0.587567	5.42051	47.8365	6.12353e-06	0.000706473	-1.50271
ENSMUSG00000020766	Galk1	galactokinase 1 [Source:MGI Symbol;Acc:MGI:95730]	0.58516	6.29405	18.2692	0.000725298	0.00949287	1.50021
ENSMUSG00000058952	Cfi	complement component factor i [Source:MGI Symbol;Acc:MGI:105937]	0.585214	9.47391	17.1307	0.000947478	0.0112769	1.50026
ENSMUSG00000032000	Birc3	baculoviral IAP repeat-containing 3 [Source:MGI Symbol;Acc:MGI:1197007]	0.587093	4.04092	19.4514	0.000555279	0.00823663	1.50222
ENSMUSG00000018920	Cxcl16	chemokine (C-X-C motif) ligand 16 [Source:MGI Symbol;Acc:MGI:1932682]	0.587901	3.41736	20.9973	0.000397343	0.00661001	1.50306
ENSMUSG00000040234	Tm7sf3	transmembrane 7 superfamily member 3 [Source:MGI Symbol;Acc:MGI:1914873]	0.588787	6.48585	54.1769	3.00939e-06	0.000462926	1.50398
ENSMUSG00000024696	Lpxn	leupaxin [Source:MGI Symbol;Acc:MGI:2147677]	0.588942	1.43674	9.49451	0.0079045	0.0441462	1.50414
ENSMUSG00000039959	Hip1	huntingtin interacting protein 1 [Source:MGI Symbol;Acc:MGI:1099804]	0.589003	3.81656	31.8066	5.47998e-05	0.00231459	1.50421
ENSMUSG00000070462	Tlnrd1	talin rod domain containing 1 [Source:MGI Symbol;Acc:MGI:1891420]	0.589893	2.45506	18.8133	0.000640596	0.00883385	1.50514
ENSMUSG00000028556	Dock7	dedicator of cytokinesis 7 [Source:MGI Symbol;Acc:MGI:1914549]	0.591307	4.56427	28.8063	9.00704e-05	0.00289586	1.50661
ENSMUSG00000050666	Vstm4	V-set and transmembrane domain containing 4 [Source:MGI Symbol;Acc:MGI:2444633]	0.591821	1.50744	10.2079	0.00628934	0.0382083	1.50715
ENSMUSG00000027314	Dll4	delta like canonical Notch ligand 4 [Source:MGI Symbol;Acc:MGI:1859388]	0.591958	2.52832	14.1522	0.00200924	0.0179728	1.50729
ENSMUSG00000039206	Daglb	diacylglycerol lipase, beta [Source:MGI Symbol;Acc:MGI:2442032]	0.593743	4.63151	18.5406	0.000681538	0.00912931	1.50916
ENSMUSG00000040913	Fbxw4	F-box and WD-40 domain protein 4 [Source:MGI Symbol;Acc:MGI:1354698]	0.593885	3.6394	22.1084	0.000315349	0.00577831	1.50931
ENSMUSG00000034684	Sema3f	sema domain, immunoglobulin domain (Ig), short basic domain, secreted, (semaphorin) 3F [Source:MGI Symbol;Acc:MGI:1096347]	0.594008	3.42625	10.2305	0.0062447	0.0380856	1.50943
ENSMUSG00000025572	Tmc6	transmembrane channel-like gene family 6 [Source:MGI Symbol;Acc:MGI:1098686]	0.595425	3.79818	12.679	0.00301023	0.02352	1.51092
ENSMUSG00000004665	Cnn2	calponin 2 [Source:MGI Symbol;Acc:MGI:105093]	0.596452	2.93635	18.0923	0.000755548	0.0097153	1.51199
ENSMUSG00000051934	Spats2	spermatogenesis associated, serine-rich 2 [Source:MGI Symbol;Acc:MGI:1919822]	0.596783	2.69354	21.8988	0.000329218	0.00594374	1.51234
ENSMUSG00000018537	Pcgf2	polycomb group ring finger 2 [Source:MGI Symbol;Acc:MGI:99161]	0.597666	2.56397	12.7072	0.0029863	0.0234463	1.51327
ENSMUSG00000007041	Clic1	chloride intracellular channel 1 [Source:MGI Symbol;Acc:MGI:2148924]	0.598075	4.31232	22.0515	0.00031905	0.00581929	1.5137
ENSMUSG00000038936	Sccpdh	saccharopine dehydrogenase (putative) [Source:MGI Symbol;Acc:MGI:1924486]	0.598396	1.76448	12.0518	0.00360241	0.0265127	1.51403
ENSMUSG00000039646	Vasn	vasorin [Source:MGI Symbol;Acc:MGI:2177651]	0.599263	3.10962	9.04197	0.00917619	0.0488551	1.51494
ENSMUSG00000032841	Prr5l	proline rich 5 like [Source:MGI Symbol;Acc:MGI:1919696]	0.599538	1.26629	15.4698	0.00142643	0.0144354	1.51523
ENSMUSG00000039063	Echdc3	enoyl Coenzyme A hydratase domain containing 3 [Source:MGI Symbol;Acc:MGI:1915106]	0.5998	6.4563	19.8047	0.000513659	0.00783377	1.51551
ENSMUSG00000020173	Cobl	cordon-bleu WH2 repeat [Source:MGI Symbol;Acc:MGI:105056]	0.600023	4.4244	24.7397	0.000187677	0.0043628	1.51574
ENSMUSG00000031207	Msn	moesin [Source:MGI Symbol;Acc:MGI:97167]	0.602593	5.05847	10.67	0.00544566	0.0347161	1.51844
ENSMUSG00000030921	Trim30a	tripartite motif-containing 30A [Source:MGI Symbol;Acc:MGI:98178]	0.602606	2.79744	12.7851	0.00292149	0.0230976	1.51846
ENSMUSG00000038074	Fkbp14	FK506 binding protein 14 [Source:MGI Symbol;Acc:MGI:2387639]	0.60295	3.46	9.51121	0.0078616	0.0440049	1.51882
ENSMUSG00000070873	Lilra5	leukocyte immunoglobulin-like receptor, subfamily A (with TM domain), member 5 [Source:MGI Symbol;Acc:MGI:3647196]	0.603227	2.56941	9.6424	0.00753379	0.0430009	1.51911
ENSMUSG00000023915	Tnfrsf21	tumor necrosis factor receptor superfamily, member 21 [Source:MGI Symbol;Acc:MGI:2151075]	0.606627	3.05012	9.77436	0.0072198	0.0419584	1.52269
ENSMUSG00000056671	Prelid2	PRELI domain containing 2 [Source:MGI Symbol;Acc:MGI:1924869]	0.607894	1.59028	9.73759	0.00730577	0.042103	1.52403
ENSMUSG00000032577	Mapkapk3	mitogen-activated protein kinase-activated protein kinase 3 [Source:MGI Symbol;Acc:MGI:2143163]	0.607989	2.19395	15.2912	0.00149278	0.0147972	1.52413
ENSMUSG00000028603	Scp2	sterol carrier protein 2, liver [Source:MGI Symbol;Acc:MGI:98254]	0.60849	11.0365	26.6583	0.000131486	0.00360939	1.52466
ENSMUSG00000034947	Tmem106a	transmembrane protein 106A [Source:MGI Symbol;Acc:MGI:1922056]	0.609869	3.74072	26.3409	0.000139291	0.00372438	1.52612
ENSMUSG00000052605	Isoc2b	isochorismatase domain containing 2b [Source:MGI Symbol;Acc:MGI:1914691]	0.609871	4.15355	13.9321	0.00213118	0.0187267	1.52612
ENSMUSG00000019066	Rab3d	RAB3D, member RAS oncogene family [Source:MGI Symbol;Acc:MGI:97844]	0.610013	3.88545	26.9644	0.00012443	0.00351564	1.52627
ENSMUSG00000078453	Abracl	ABRA C-terminal like [Source:MGI Symbol;Acc:MGI:1920362]	0.610231	2.95527	16.4952	0.00110493	0.0124031	1.5265
ENSMUSG00000030123	Plxnd1	plexin D1 [Source:MGI Symbol;Acc:MGI:2154244]	0.610774	5.27096	22.1616	0.000311937	0.00577434	1.52708
ENSMUSG00000027546	Atp9a	ATPase, class II, type 9A [Source:MGI Symbol;Acc:MGI:1330826]	0.610978	6.77808	13.3826	0.00247434	0.0205809	1.52729
ENSMUSG00000052397	Ezr	ezrin [Source:MGI Symbol;Acc:MGI:98931]	0.611083	2.88762	10.9173	0.00504807	0.033171	1.5274
ENSMUSG00000038079	Tmem237	transmembrane protein 237 [Source:MGI Symbol;Acc:MGI:2138365]	0.611217	1.53456	10.4173	0.00588965	0.0365828	1.52755
ENSMUSG00000034854	Mfsd12	major facilitator superfamily domain containing 12 [Source:MGI Symbol;Acc:MGI:3604804]	0.611378	3.52878	15.8319	0.00130201	0.0136328	1.52772
ENSMUSG00000075225	Ccdc162	coiled-coil domain containing 162 [Source:MGI Symbol;Acc:MGI:1923223]	0.611795	3.16593	18.8401	0.000636711	0.00882843	1.52816
ENSMUSG00000017713	Tha1	threonine aldolase 1 [Source:MGI Symbol;Acc:MGI:1919026]	0.612321	3.60471	11.1819	0.00465903	0.0314642	1.52872
ENSMUSG00000055493	Epm2a	epilepsy, progressive myoclonic epilepsy, type 2 gene alpha [Source:MGI Symbol;Acc:MGI:1341085]	0.612764	2.91471	16.0664	0.00122808	0.0132598	1.52919
ENSMUSG00000024197	Plin3	perilipin 3 [Source:MGI Symbol;Acc:MGI:1914155]	0.613009	5.42373	19.1075	0.000599527	0.00849842	1.52945
ENSMUSG00000026042	Col5a2	collagen, type V, alpha 2 [Source:MGI Symbol;Acc:MGI:88458]	0.614097	2.62699	9.31012	0.00839648	0.0462716	1.5306
ENSMUSG00000020121	Srgap1	SLIT-ROBO Rho GTPase activating protein 1 [Source:MGI Symbol;Acc:MGI:2152936]	0.615573	0.672379	9.21765	0.0086564	0.0472443	1.53217
ENSMUSG00000024339	Tap2	transporter 2, ATP-binding cassette, sub-family B (MDR/TAP) [Source:MGI Symbol;Acc:MGI:98484]	0.616533	4.54483	15.0023	0.00160768	0.0154566	1.53319
ENSMUSG00000031565	Fgfr1	fibroblast growth factor receptor 1 [Source:MGI Symbol;Acc:MGI:95522]	0.616611	3.17616	16.6101	0.00107436	0.0121806	1.53327
ENSMUSG00000026239	Pde6d	phosphodiesterase 6D, cGMP-specific, rod, delta [Source:MGI Symbol;Acc:MGI:1270843]	0.617265	2.31735	13.7159	0.00225925	0.0194273	1.53396
ENSMUSG00000026657	Frmd4a	FERM domain containing 4A [Source:MGI Symbol;Acc:MGI:1919850]	0.617268	3.30408	17.0219	0.000972532	0.0114098	1.53397
ENSMUSG00000024970	Spindoc	spindlin interactor and repressor of chromatin binding [Source:MGI Symbol;Acc:MGI:2147611]	0.619024	1.89511	9.18587	0.00874788	0.0476397	1.53584
ENSMUSG00000042831	Alkbh6	alkB homolog 6 [Source:MGI Symbol;Acc:MGI:2142037]	0.62079	2.75765	23.0452	0.000261003	0.00525379	1.53772
ENSMUSG00000048581	E130311K13Rik	RIKEN cDNA E130311K13 gene [Source:MGI Symbol;Acc:MGI:3607716]	0.621199	2.58407	11.9369	0.00372488	0.0270309	1.53815
ENSMUSG00000029810	Tmem176b	transmembrane protein 176B [Source:MGI Symbol;Acc:MGI:1916348]	0.621824	7.72469	16.918	0.000997142	0.0115589	1.53882
ENSMUSG00000093803	Ppp2r3d	protein phosphatase 2 (formerly 2A), regulatory subunit B'', delta [Source:MGI Symbol;Acc:MGI:1335093]	0.622942	3.07172	20.6923	0.000423931	0.00687785	1.54001
ENSMUSG00000001029	Icam2	intercellular adhesion molecule 2 [Source:MGI Symbol;Acc:MGI:96394]	0.624174	2.00709	16.7192	0.00104625	0.0119599	1.54133
ENSMUSG00000038569	Rad9b	RAD9 checkpoint clamp component B [Source:MGI Symbol;Acc:MGI:2385231]	0.624518	2.0495	13.4247	0.00244595	0.020471	1.5417
ENSMUSG00000070436	Serpinh1	serine (or cysteine) peptidase inhibitor, clade H, member 1 [Source:MGI Symbol;Acc:MGI:88283]	0.625199	3.16631	18.1891	0.000738828	0.00960939	1.54242
ENSMUSG00000030020	Prickle2	prickle planar cell polarity protein 2 [Source:MGI Symbol;Acc:MGI:1925144]	0.625242	1.60397	12.2116	0.00343981	0.0257263	1.54247
ENSMUSG00000021223	Papln	papilin, proteoglycan-like sulfated glycoprotein [Source:MGI Symbol;Acc:MGI:2386139]	0.625258	2.89729	11.5755	0.00414215	0.0289883	1.54249
ENSMUSG00000028538	St3gal3	ST3 beta-galactoside alpha-2,3-sialyltransferase 3 [Source:MGI Symbol;Acc:MGI:1316659]	0.625277	6.31829	39.8993	1.66736e-05	0.00119005	1.54251
ENSMUSG00000036908	Unc93b1	unc-93 homolog B1, TLR signaling regulator [Source:MGI Symbol;Acc:MGI:1859307]	0.62552	5.45044	21.4755	0.000359386	0.0062454	1.54277
ENSMUSG00000048668	Rhno1	RAD9-HUS1-RAD1 interacting nuclear orphan 1 [Source:MGI Symbol;Acc:MGI:1915315]	0.626057	2.6202	26.6208	0.000132383	0.00360939	1.54334
ENSMUSG00000022969	Il10rb	interleukin 10 receptor, beta [Source:MGI Symbol;Acc:MGI:109380]	0.626681	2.89525	17.8968	0.000790674	0.0100222	1.54401
ENSMUSG00000020902	Ntn1	netrin 1 [Source:MGI Symbol;Acc:MGI:105088]	0.629327	4.30551	26.0907	0.000145813	0.00384922	1.54684
ENSMUSG00000012519	Mlkl	mixed lineage kinase domain-like [Source:MGI Symbol;Acc:MGI:1921818]	0.630201	2.3554	12.5319	0.00313839	0.0242132	1.54778
ENSMUSG00000048779	P2ry6	pyrimidinergic receptor P2Y, G-protein coupled, 6 [Source:MGI Symbol;Acc:MGI:2673874]	0.630625	0.845995	8.99862	0.00930991	0.0492233	1.54824
ENSMUSG00000032640	Chsy1	chondroitin sulfate synthase 1 [Source:MGI Symbol;Acc:MGI:2681120]	0.630915	2.57229	13.8447	0.00218191	0.0189351	1.54855
ENSMUSG00000025492	Ifitm3	interferon induced transmembrane protein 3 [Source:MGI Symbol;Acc:MGI:1913391]	0.630939	7.22818	9.27577	0.00849196	0.0465712	1.54857
ENSMUSG00000007216	Zfp775	zinc finger protein 775 [Source:MGI Symbol;Acc:MGI:2683557]	0.631097	1.91156	13.7094	0.00226321	0.0194418	1.54874
ENSMUSG00000072941	Sod3	superoxide dismutase 3, extracellular [Source:MGI Symbol;Acc:MGI:103181]	0.631287	5.11883	15.007	0.00160572	0.0154497	1.54895
ENSMUSG00000014303	Glis2	GLIS family zinc finger 2 [Source:MGI Symbol;Acc:MGI:1932535]	0.631927	1.47718	9.59034	0.00766196	0.0434143	1.54963
ENSMUSG00000020099	Unc5b	unc-5 netrin receptor B [Source:MGI Symbol;Acc:MGI:894703]	0.6338	3.07471	10.6805	0.00542809	0.0346663	1.55165
ENSMUSG00000002844	Adprh	ADP-ribosylarginine hydrolase [Source:MGI Symbol;Acc:MGI:1098234]	0.633822	2.59094	24.9465	0.00018046	0.00428013	1.55167
ENSMUSG00000017057	Il13ra1	interleukin 13 receptor, alpha 1 [Source:MGI Symbol;Acc:MGI:105052]	0.633997	4.58728	16.2952	0.00116051	0.0128009	1.55186
ENSMUSG00000039178	Tbc1d19	TBC1 domain family, member 19 [Source:MGI Symbol;Acc:MGI:1914499]	0.634299	1.36247	11.9373	0.0037244	0.0270309	1.55218
ENSMUSG00000084983	Gm11789	predicted gene 11789 [Source:MGI Symbol;Acc:MGI:3650495]	0.634337	5.06342	30.9409	6.30259e-05	0.00245999	1.55222
ENSMUSG00000021190	Lgmn	legumain [Source:MGI Symbol;Acc:MGI:1330838]	0.636377	6.44806	13.3138	0.0025216	0.0208074	1.55442
ENSMUSG00000028763	Hspg2	perlecan (heparan sulfate proteoglycan 2) [Source:MGI Symbol;Acc:MGI:96257]	0.637519	5.3825	19.3181	0.000571968	0.00835489	1.55565
ENSMUSG00000026520	Pycr2	pyrroline-5-carboxylate reductase family, member 2 [Source:MGI Symbol;Acc:MGI:1277956]	0.63776	2.34203	20.5554	0.000436524	0.00700011	1.55591
ENSMUSG00000050721	Plekho2	pleckstrin homology domain containing, family O member 2 [Source:MGI Symbol;Acc:MGI:2143132]	0.637811	3.65872	19.1439	0.00059466	0.00845829	1.55597
ENSMUSG00000036565	Ttyh3	tweety family member 3 [Source:MGI Symbol;Acc:MGI:1925589]	0.63969	3.86842	33.151	4.43359e-05	0.00205362	1.55799
ENSMUSG00000037949	Ano10	anoctamin 10 [Source:MGI Symbol;Acc:MGI:2143103]	0.641186	3.8387	22.151	0.00031262	0.00577434	1.55961
ENSMUSG00000040268	Plekha1	pleckstrin homology domain containing, family A (phosphoinositide binding specific) member 1 [Source:MGI Symbol;Acc:MGI:2442213]	0.641756	3.70611	25.3799	0.000166333	0.00406375	1.56023
ENSMUSG00000013236	Ptprs	protein tyrosine phosphatase, receptor type, S [Source:MGI Symbol;Acc:MGI:97815]	0.642642	3.22424	14.658	0.00175809	0.016413	1.56119
ENSMUSG00000049775	Tmsb4x	thymosin, beta 4, X chromosome [Source:MGI Symbol;Acc:MGI:99510]	0.64269	6.34888	14.5825	0.00179321	0.0166122	1.56124
ENSMUSG00000053113	Socs3	suppressor of cytokine signaling 3 [Source:MGI Symbol;Acc:MGI:1201791]	0.644957	3.09307	11.0323	0.00487451	0.0325141	1.56369
ENSMUSG00000022265	Ank	progressive ankylosis [Source:MGI Symbol;Acc:MGI:3045421]	0.64572	5.07515	27.9777	0.000103975	0.00311797	1.56452
ENSMUSG00000028917	Plekhm2	pleckstrin homology domain containing, family M (with RUN domain) member 2 [Source:MGI Symbol;Acc:MGI:1916832]	0.646248	4.17874	21.2785	0.000374499	0.00636182	1.56509
ENSMUSG00000046658	Zfp316	zinc finger protein 316 [Source:MGI Symbol;Acc:MGI:1860402]	0.647595	2.54607	14.1758	0.00199664	0.0179307	1.56655
ENSMUSG00000031591	Asah1	N-acylsphingosine amidohydrolase 1 [Source:MGI Symbol;Acc:MGI:1277124]	0.648041	5.30323	36.9619	2.51082e-05	0.00144837	1.56704
ENSMUSG00000025366	Esyt1	extended synaptotagmin-like protein 1 [Source:MGI Symbol;Acc:MGI:1344426]	0.648255	4.3419	23.7605	0.000226657	0.00481937	1.56727
ENSMUSG00000048232	Fbxo10	F-box protein 10 [Source:MGI Symbol;Acc:MGI:2686937]	0.648302	0.914808	15.0104	0.00160434	0.0154483	1.56732
ENSMUSG00000037772	Mrpl23	mitochondrial ribosomal protein L23 [Source:MGI Symbol;Acc:MGI:1196612]	0.648461	2.42404	25.1986	0.000172083	0.00413928	1.56749
ENSMUSG00000035105	Egln3	egl-9 family hypoxia-inducible factor 3 [Source:MGI Symbol;Acc:MGI:1932288]	0.648741	4.5277	31.0557	6.18582e-05	0.00245187	1.5678
ENSMUSG00000029998	Pcyox1	prenylcysteine oxidase 1 [Source:MGI Symbol;Acc:MGI:1914131]	0.648955	7.75603	23.4782	0.000239558	0.00495461	1.56803
ENSMUSG00000051790	Nlgn2	neuroligin 2 [Source:MGI Symbol;Acc:MGI:2681835]	0.650256	1.95948	11.1997	0.00463413	0.0313982	1.56945
ENSMUSG00000062210	Tnfaip8	tumor necrosis factor, alpha-induced protein 8 [Source:MGI Symbol;Acc:MGI:2147191]	0.650761	1.45541	13.7403	0.00224434	0.0193392	1.57
ENSMUSG00000058070	Eml1	echinoderm microtubule associated protein like 1 [Source:MGI Symbol;Acc:MGI:1915769]	0.650834	2.44387	11.6188	0.00408947	0.0287977	1.57008
ENSMUSG00000024030	Abcg1	ATP binding cassette subfamily G member 1 [Source:MGI Symbol;Acc:MGI:107704]	0.651356	3.25583	16.838	0.00101658	0.0116742	1.57064
ENSMUSG00000039765	Cc2d2a	coiled-coil and C2 domain containing 2A [Source:MGI Symbol;Acc:MGI:1924487]	0.652754	2.80448	10.7476	0.00531716	0.0342741	1.57217
ENSMUSG00000005774	Rfx5	regulatory factor X, 5 (influences HLA class II expression) [Source:MGI Symbol;Acc:MGI:1858421]	0.653158	3.74715	21.5806	0.000351611	0.00619821	1.57261
ENSMUSG00000031539	Ap3m2	adaptor-related protein complex 3, mu 2 subunit [Source:MGI Symbol;Acc:MGI:1929214]	0.653773	1.50196	15.8783	0.001287	0.0135815	1.57328
ENSMUSG00000026600	Soat1	sterol O-acyltransferase 1 [Source:MGI Symbol;Acc:MGI:104665]	0.653963	2.74077	12.1057	0.00354665	0.0262419	1.57348
ENSMUSG00000026986	Hnmt	histamine N-methyltransferase [Source:MGI Symbol;Acc:MGI:2153181]	0.654919	3.90899	18.9722	0.000618026	0.00868163	1.57453
ENSMUSG00000040613	Apobec1	apolipoprotein B mRNA editing enzyme, catalytic polypeptide 1 [Source:MGI Symbol;Acc:MGI:103298]	0.654951	4.28941	38.395	2.05025e-05	0.00132363	1.57456
ENSMUSG00000031255	Sytl4	synaptotagmin-like 4 [Source:MGI Symbol;Acc:MGI:1351606]	0.655066	1.72607	9.73626	0.00730889	0.042103	1.57469
ENSMUSG00000022575	Gsdmd	gasdermin D [Source:MGI Symbol;Acc:MGI:1916396]	0.655181	4.97624	24.4978	0.000196541	0.00446066	1.57481
ENSMUSG00000018169	Mfng	MFNG O-fucosylpeptide 3-beta-N-acetylglucosaminyltransferase [Source:MGI Symbol;Acc:MGI:1095404]	0.656387	1.46091	9.8585	0.00702747	0.0412575	1.57613
ENSMUSG00000030403	Vasp	vasodilator-stimulated phosphoprotein [Source:MGI Symbol;Acc:MGI:109268]	0.657364	4.41133	26.4871	0.000135631	0.00366586	1.5772
ENSMUSG00000018381	Abi3	ABI gene family, member 3 [Source:MGI Symbol;Acc:MGI:1913860]	0.659537	3.04199	14.5697	0.00179922	0.0166308	1.57958
ENSMUSG00000059866	Tnip2	TNFAIP3 interacting protein 2 [Source:MGI Symbol;Acc:MGI:2386643]	0.659884	2.93466	17.8894	0.000792039	0.0100293	1.57996
ENSMUSG00000051344	Plekhm3	pleckstrin homology domain containing, family M, member 3 [Source:MGI Symbol;Acc:MGI:2443627]	0.660498	1.92903	9.5825	0.00768149	0.0435052	1.58063
ENSMUSG00000038178	Slc43a2	solute carrier family 43, member 2 [Source:MGI Symbol;Acc:MGI:2442746]	0.661116	4.63498	15.7504	0.0013289	0.0138214	1.58131
ENSMUSG00000052713	Zfp608	zinc finger protein 608 [Source:MGI Symbol;Acc:MGI:2442338]	0.661352	2.53516	12.9448	0.00279352	0.0223372	1.58156
ENSMUSG00000036492	Rnf39	ring finger protein 39 [Source:MGI Symbol;Acc:MGI:2156378]	0.661554	2.82057	20.3752	0.000453763	0.0072208	1.58179
ENSMUSG00000004891	Nes	nestin [Source:MGI Symbol;Acc:MGI:101784]	0.661827	2.00295	10.3437	0.00602681	0.0371753	1.58208
ENSMUSG00000078350	Smim1	small integral membrane protein 1 [Source:MGI Symbol;Acc:MGI:1916109]	0.662152	2.65906	9.17539	0.00877826	0.0476721	1.58244
ENSMUSG00000006494	Pdk1	pyruvate dehydrogenase kinase, isoenzyme 1 [Source:MGI Symbol;Acc:MGI:1926119]	0.662189	6.85857	17.0486	0.000966301	0.0113479	1.58248
ENSMUSG00000019952	Poc1b	POC1 centriolar protein B [Source:MGI Symbol;Acc:MGI:1918511]	0.662383	2.66913	16.7108	0.00104837	0.0119732	1.58269
ENSMUSG00000014444	Piezo1	piezo-type mechanosensitive ion channel component 1 [Source:MGI Symbol;Acc:MGI:3603204]	0.6627	3.66929	25.8797	0.000151587	0.00392188	1.58304
ENSMUSG00000002900	Lamb1	laminin B1 [Source:MGI Symbol;Acc:MGI:96743]	0.663173	4.03295	20.3218	0.000459016	0.00726727	1.58356
ENSMUSG00000048163	Selplg	selectin, platelet (p-selectin) ligand [Source:MGI Symbol;Acc:MGI:106689]	0.664098	1.94994	11.7046	0.00398728	0.0284654	1.58458
ENSMUSG00000040209	Zfp704	zinc finger protein 704 [Source:MGI Symbol;Acc:MGI:2180715]	0.664842	4.21834	19.3406	0.000569107	0.00833702	1.58539
ENSMUSG00000032883	Acsl3	acyl-CoA synthetase long-chain family member 3 [Source:MGI Symbol;Acc:MGI:1921455]	0.665236	3.96898	11.3833	0.00438583	0.0301586	1.58583
ENSMUSG00000028041	Adam15	a disintegrin and metallopeptidase domain 15 (metargidin) [Source:MGI Symbol;Acc:MGI:1333882]	0.665354	2.65241	18.6877	0.000659087	0.00895553	1.58596
ENSMUSG00000059555	Tor4a	torsin family 4, member A [Source:MGI Symbol;Acc:MGI:2442720]	0.665586	3.22978	25.546	0.000161259	0.00403035	1.58621
ENSMUSG00000043909	Trp53bp1	transformation related protein 53 binding protein 1 [Source:MGI Symbol;Acc:MGI:1351320]	0.66575	3.68348	21.2991	0.000372885	0.00636182	1.58639
ENSMUSG00000041199	Rpusd1	RNA pseudouridylate synthase domain containing 1 [Source:MGI Symbol;Acc:MGI:1919186]	0.66585	1.09446	9.03874	0.00918608	0.0488551	1.5865
ENSMUSG00000040312	Cchcr1	coiled-coil alpha-helical rod protein 1 [Source:MGI Symbol;Acc:MGI:2385321]	0.667232	1.71129	9.44175	0.0080418	0.0447325	1.58802
ENSMUSG00000047180	Neurl3	neuralized E3 ubiquitin protein ligase 3 [Source:MGI Symbol;Acc:MGI:2429944]	0.667325	3.26491	26.7764	0.000128712	0.00359572	1.58813
ENSMUSG00000075706	Gpx4	glutathione peroxidase 4 [Source:MGI Symbol;Acc:MGI:104767]	0.668342	7.67323	39.5693	1.74383e-05	0.00120926	1.58925
ENSMUSG00000054021	Sirt5	sirtuin 5 [Source:MGI Symbol;Acc:MGI:1915596]	0.669004	3.66464	31.8709	5.42391e-05	0.00229871	1.58997
ENSMUSG00000031875	Cmtm3	CKLF-like MARVEL transmembrane domain containing 3 [Source:MGI Symbol;Acc:MGI:2447162]	0.669437	3.56206	23.5571	0.000235869	0.0049268	1.59045
ENSMUSG00000069631	Strada	STE20-related kinase adaptor alpha [Source:MGI Symbol;Acc:MGI:1919399]	0.669813	2.11882	23.1806	0.000254073	0.00519828	1.59087
ENSMUSG00000024781	Lipa	lysosomal acid lipase A [Source:MGI Symbol;Acc:MGI:96789]	0.670075	8.44567	50.2115	4.65402e-06	0.000620931	1.59116
ENSMUSG00000062753	AI413582	expressed sequence AI413582 [Source:MGI Symbol;Acc:MGI:2146839]	0.670959	1.62996	10.1077	0.00649151	0.0389053	1.59213
ENSMUSG00000000440	Pparg	peroxisome proliferator activated receptor gamma [Source:MGI Symbol;Acc:MGI:97747]	0.671421	3.7954	16.5854	0.00108085	0.0122097	1.59264
ENSMUSG00000038034	Igsf8	immunoglobulin superfamily, member 8 [Source:MGI Symbol;Acc:MGI:2154090]	0.671589	3.06867	13.8198	0.00219659	0.0190331	1.59283
ENSMUSG00000021336	Slc17a4	solute carrier family 17 (sodium phosphate), member 4 [Source:MGI Symbol;Acc:MGI:2442850]	0.671937	5.34112	11.8681	0.00380048	0.0274198	1.59321
ENSMUSG00000028629	Exo5	exonuclease 5 [Source:MGI Symbol;Acc:MGI:1920422]	0.673297	1.7095	11.182	0.00465892	0.0314642	1.59471
ENSMUSG00000017830	Dhx58	DEXH (Asp-Glu-X-His) box polypeptide 58 [Source:MGI Symbol;Acc:MGI:1931560]	0.673391	3.47799	13.8594	0.00217325	0.0189041	1.59482
ENSMUSG00000029381	Shroom3	shroom family member 3 [Source:MGI Symbol;Acc:MGI:1351655]	0.673443	3.22365	13.9188	0.00213879	0.0187407	1.59487
ENSMUSG00000020176	Grb10	growth factor receptor bound protein 10 [Source:MGI Symbol;Acc:MGI:103232]	0.673494	2.28313	17.1303	0.000947586	0.0112769	1.59493
ENSMUSG00000070031	Sp140	Sp140 nuclear body protein [Source:MGI Symbol;Acc:MGI:3702467]	0.673948	1.85669	17.1522	0.000942626	0.0112501	1.59543
ENSMUSG00000048376	F2r	coagulation factor II (thrombin) receptor [Source:MGI Symbol;Acc:MGI:101802]	0.675481	4.04529	29.592	7.88136e-05	0.00270528	1.59713
ENSMUSG00000026956	Uap1l1	UDP-N-acteylglucosamine pyrophosphorylase 1-like 1 [Source:MGI Symbol;Acc:MGI:2443318]	0.676111	2.55213	12.1	0.00355243	0.0262491	1.59783
ENSMUSG00000038451	Spsb2	splA/ryanodine receptor domain and SOCS box containing 2 [Source:MGI Symbol;Acc:MGI:1315199]	0.676363	3.79988	33.7091	4.06762e-05	0.00194933	1.59811
ENSMUSG00000038642	Ctss	cathepsin S [Source:MGI Symbol;Acc:MGI:107341]	0.676534	5.46192	10.1312	0.00644335	0.0386725	1.5983
ENSMUSG00000030323	Ift122	intraflagellar transport 122 [Source:MGI Symbol;Acc:MGI:1932386]	0.677041	1.76249	12.5449	0.0031268	0.0241388	1.59886
ENSMUSG00000019261	Map1s	microtubule-associated protein 1S [Source:MGI Symbol;Acc:MGI:2443304]	0.677684	2.50524	15.5192	0.00140868	0.0143146	1.59957
ENSMUSG00000027799	Nbea	neurobeachin [Source:MGI Symbol;Acc:MGI:1347075]	0.677711	1.25134	14.6456	0.00176381	0.016413	1.5996
ENSMUSG00000043372	Hexim2	hexamethylene bis-acetamide inducible 2 [Source:MGI Symbol;Acc:MGI:1918309]	0.677844	1.29177	15.8219	0.00130529	0.0136556	1.59975
ENSMUSG00000005338	Cadm3	cell adhesion molecule 3 [Source:MGI Symbol;Acc:MGI:2137858]	0.677927	2.96619	14.8198	0.00168549	0.0159789	1.59984
ENSMUSG00000026181	Ppm1f	protein phosphatase 1F (PP2C domain containing) [Source:MGI Symbol;Acc:MGI:1918464]	0.67986	5.31795	30.1114	7.22533e-05	0.00259463	1.60198
ENSMUSG00000023191	P3h3	prolyl 3-hydroxylase 3 [Source:MGI Symbol;Acc:MGI:1315208]	0.680475	2.14493	22.6278	0.000283777	0.00545883	1.60267
ENSMUSG00000048537	Phldb1	pleckstrin homology like domain, family B, member 1 [Source:MGI Symbol;Acc:MGI:2143230]	0.681568	3.15483	15.0807	0.00157555	0.0152878	1.60388
ENSMUSG00000005397	Nid1	nidogen 1 [Source:MGI Symbol;Acc:MGI:97342]	0.682037	4.72222	11.3281	0.00445888	0.0304759	1.6044
ENSMUSG00000037111	Setd7	SET domain containing (lysine methyltransferase) 7 [Source:MGI Symbol;Acc:MGI:1920501]	0.682467	3.78129	12.5153	0.0031533	0.0242981	1.60488
ENSMUSG00000053886	Sh2d4a	SH2 domain containing 4A [Source:MGI Symbol;Acc:MGI:1919531]	0.682968	3.63144	10.307	0.00609636	0.037419	1.60544
ENSMUSG00000028551	Cdkn2c	cyclin dependent kinase inhibitor 2C [Source:MGI Symbol;Acc:MGI:105388]	0.68483	2.9303	23.0765	0.000259381	0.00525379	1.60751
ENSMUSG00000035910	Dcdc2a	doublecortin domain containing 2a [Source:MGI Symbol;Acc:MGI:2652818]	0.686087	2.36008	11.584	0.00413185	0.0289555	1.60891
ENSMUSG00000078945	Naip2	NLR family, apoptosis inhibitory protein 2 [Source:MGI Symbol;Acc:MGI:1298226]	0.686247	3.19733	19.3999	0.000561655	0.00830157	1.60909
ENSMUSG00000022822	Abcc5	ATP-binding cassette, sub-family C (CFTR/MRP), member 5 [Source:MGI Symbol;Acc:MGI:1351644]	0.686358	3.52083	13.3562	0.00249233	0.0206479	1.60922
ENSMUSG00000026425	Srgap2	SLIT-ROBO Rho GTPase activating protein 2 [Source:MGI Symbol;Acc:MGI:109605]	0.68648	5.05601	22.137	0.000313516	0.00577434	1.60935
ENSMUSG00000056515	Rab31	RAB31, member RAS oncogene family [Source:MGI Symbol;Acc:MGI:1914603]	0.68682	3.09231	37.1913	2.4297e-05	0.00141468	1.60973
ENSMUSG00000023885	Thbs2	thrombospondin 2 [Source:MGI Symbol;Acc:MGI:98738]	0.687934	2.83282	11.3438	0.00443793	0.0303661	1.61098
ENSMUSG00000002428	Hltf	helicase-like transcription factor [Source:MGI Symbol;Acc:MGI:1196437]	0.68923	3.17082	33.4644	4.22363e-05	0.00199342	1.61242
ENSMUSG00000074793	Hspa12b	heat shock protein 12B [Source:MGI Symbol;Acc:MGI:1919880]	0.689631	1.18502	10.8417	0.00516597	0.0336477	1.61287
ENSMUSG00000039377	Hlx	H2.0-like homeobox [Source:MGI Symbol;Acc:MGI:96109]	0.689954	2.34547	14.5166	0.00182447	0.0167894	1.61323
ENSMUSG00000101537	Gm29571	predicted gene 29571 [Source:MGI Symbol;Acc:MGI:5580277]	0.69001	1.08803	12.9868	0.00276091	0.0221228	1.61329
ENSMUSG00000027175	Tcp11l1	t-complex 11 like 1 [Source:MGI Symbol;Acc:MGI:2444263]	0.690513	2.03407	22.7503	0.000276865	0.00537043	1.61386
ENSMUSG00000091337	Eid1	EP300 interacting inhibitor of differentiation 1 [Source:MGI Symbol;Acc:MGI:1889651]	0.690672	2.7726	24.7688	0.000186642	0.00434685	1.61404
ENSMUSG00000050382	Kif7	kinesin family member 7 [Source:MGI Symbol;Acc:MGI:1098239]	0.690773	0.400549	11.6249	0.00408212	0.0287977	1.61415
ENSMUSG00000045680	Tcf21	transcription factor 21 [Source:MGI Symbol;Acc:MGI:1202715]	0.690984	2.53324	25.2988	0.000168879	0.00410982	1.61438
ENSMUSG00000047250	Ptgs1	prostaglandin-endoperoxide synthase 1 [Source:MGI Symbol;Acc:MGI:97797]	0.691277	4.30776	16.8494	0.00101378	0.0116636	1.61471
ENSMUSG00000030782	Tgfb1i1	transforming growth factor beta 1 induced transcript 1 [Source:MGI Symbol;Acc:MGI:102784]	0.691604	1.63737	13.1007	0.0026747	0.021614	1.61508
ENSMUSG00000072596	Ear2	eosinophil-associated, ribonuclease A family, member 2 [Source:MGI Symbol;Acc:MGI:108020]	0.691878	1.97637	9.70832	0.00737502	0.0423525	1.61539
ENSMUSG00000041797	Abca9	ATP-binding cassette, sub-family A (ABC1), member 9 [Source:MGI Symbol;Acc:MGI:2386796]	0.692113	2.73313	12.3799	0.00327745	0.0249395	1.61565
ENSMUSG00000068115	Ninl	ninein-like [Source:MGI Symbol;Acc:MGI:1925427]	0.692898	0.972095	10.1631	0.00637872	0.0385072	1.61653
ENSMUSG00000073633	Fbxo36	F-box protein 36 [Source:MGI Symbol;Acc:MGI:1289192]	0.693151	2.9485	11.4544	0.0042939	0.0297608	1.61681
ENSMUSG00000073758	Sh3d21	SH3 domain containing 21 [Source:MGI Symbol;Acc:MGI:1914188]	0.693653	1.45463	11.6107	0.00409927	0.0288082	1.61737
ENSMUSG00000056116	H2-T22	histocompatibility 2, T region locus 22 [Source:MGI Symbol;Acc:MGI:95956]	0.693715	6.21318	19.4383	0.000556888	0.00825069	1.61744
ENSMUSG00000024851	Pitpnm1	phosphatidylinositol transfer protein, membrane-associated 1 [Source:MGI Symbol;Acc:MGI:1197524]	0.694412	3.24823	17.3265	0.000904267	0.0109951	1.61822
ENSMUSG00000006850	Tmco6	transmembrane and coiled-coil domains 6 [Source:MGI Symbol;Acc:MGI:1919233]	0.695445	2.63942	26.318	0.000139872	0.00373193	1.61938
ENSMUSG00000042759	Apobr	apolipoprotein B receptor [Source:MGI Symbol;Acc:MGI:2176230]	0.696031	2.28686	24.0201	0.00021549	0.00465619	1.62004
ENSMUSG00000031659	Adcy7	adenylate cyclase 7 [Source:MGI Symbol;Acc:MGI:102891]	0.696069	3.02832	16.6212	0.00107146	0.0121588	1.62008
ENSMUSG00000021948	Prkcd	protein kinase C, delta [Source:MGI Symbol;Acc:MGI:97598]	0.696241	4.05536	18.9862	0.000616077	0.00867381	1.62028
ENSMUSG00000033488	Cryzl2	crystallin zeta like 2 [Source:MGI Symbol;Acc:MGI:2448516]	0.696469	4.65386	41.4373	1.35784e-05	0.00108968	1.62053
ENSMUSG00000079557	Marchf2	membrane associated ring-CH-type finger 2 [Source:MGI Symbol;Acc:MGI:1925915]	0.696887	6.23078	60.0635	1.64826e-06	0.000344633	1.621
ENSMUSG00000040253	Gbp7	guanylate binding protein 7 [Source:MGI Symbol;Acc:MGI:2444421]	0.696991	3.10702	10.9853	0.00494468	0.0327542	1.62112
ENSMUSG00000027378	Nphp1	nephronophthisis 1 (juvenile) homolog (human) [Source:MGI Symbol;Acc:MGI:1858233]	0.698273	2.52223	24.362	0.00020173	0.00449652	1.62256
ENSMUSG00000031897	Psmb10	proteasome (prosome, macropain) subunit, beta type 10 [Source:MGI Symbol;Acc:MGI:1096380]	0.700887	4.24492	8.98282	0.00935921	0.0493299	1.6255
ENSMUSG00000029298	Gbp9	guanylate-binding protein 9 [Source:MGI Symbol;Acc:MGI:3605620]	0.7012	2.86692	18.0198	0.000768366	0.00984963	1.62586
ENSMUSG00000019194	Scn1b	sodium channel, voltage-gated, type I, beta [Source:MGI Symbol;Acc:MGI:98247]	0.702328	2.0825	10.9234	0.00503869	0.033171	1.62713
ENSMUSG00000027803	Wwtr1	WW domain containing transcription regulator 1 [Source:MGI Symbol;Acc:MGI:1917649]	0.702416	4.32077	48.5907	5.60614e-06	0.000669407	1.62723
ENSMUSG00000001270	Ckb	creatine kinase, brain [Source:MGI Symbol;Acc:MGI:88407]	0.703277	2.62022	22.4648	0.000293279	0.0055705	1.6282
ENSMUSG00000000594	Gm2a	GM2 ganglioside activator protein [Source:MGI Symbol;Acc:MGI:95762]	0.704694	6.35464	19.6251	0.00053436	0.00798336	1.6298
ENSMUSG00000002105	Slc39a13	solute carrier family 39 (metal ion transporter), member 13 [Source:MGI Symbol;Acc:MGI:1915677]	0.705905	4.03645	18.5423	0.000681281	0.00912931	1.63117
ENSMUSG00000029581	Fscn1	fascin actin-bundling protein 1 [Source:MGI Symbol;Acc:MGI:1352745]	0.706456	1.92866	12.9163	0.00281583	0.0224187	1.63179
ENSMUSG00000014599	Csf1	colony stimulating factor 1 (macrophage) [Source:MGI Symbol;Acc:MGI:1339753]	0.706531	3.81073	21.7417	0.000340062	0.00603964	1.63188
ENSMUSG00000031075	Ano1	anoctamin 1, calcium activated chloride channel [Source:MGI Symbol;Acc:MGI:2142149]	0.706787	2.3507	20.4223	0.000449184	0.00718463	1.63217
ENSMUSG00000027848	Olfml3	olfactomedin-like 3 [Source:MGI Symbol;Acc:MGI:1914877]	0.70693	2.4109	19.8283	0.000511009	0.00780291	1.63233
ENSMUSG00000029171	Pgm2	phosphoglucomutase 2 [Source:MGI Symbol;Acc:MGI:97564]	0.707437	2.81454	14.1559	0.00200727	0.0179728	1.6329
ENSMUSG00000002748	Baz1b	bromodomain adjacent to zinc finger domain, 1B [Source:MGI Symbol;Acc:MGI:1353499]	0.707465	6.93604	15.1412	0.00155122	0.0151188	1.63293
ENSMUSG00000039246	Lyplal1	lysophospholipase-like 1 [Source:MGI Symbol;Acc:MGI:2385115]	0.708402	4.01272	32.4262	4.96622e-05	0.00218033	1.63399
ENSMUSG00000009828	Cilk1	ciliogenesis associated kinase 1 [Source:MGI Symbol;Acc:MGI:1934157]	0.708975	4.36404	25.7629	0.000154895	0.0039549	1.63464
ENSMUSG00000028459	Cd72	CD72 antigen [Source:MGI Symbol;Acc:MGI:88345]	0.709907	1.89729	12.1844	0.00346687	0.0258357	1.6357
ENSMUSG00000018774	Cd68	CD68 antigen [Source:MGI Symbol;Acc:MGI:88342]	0.710403	3.6888	23.3268	0.000246818	0.00508322	1.63626
ENSMUSG00000021013	Ttc8	tetratricopeptide repeat domain 8 [Source:MGI Symbol;Acc:MGI:1923510]	0.710672	2.19951	21.3101	0.000372026	0.00636182	1.63657
ENSMUSG00000060224	Pyroxd2	pyridine nucleotide-disulphide oxidoreductase domain 2 [Source:MGI Symbol;Acc:MGI:1921830]	0.710815	4.83738	25.7248	0.000155991	0.00395964	1.63673
ENSMUSG00000043263	Ifi209	interferon activated gene 209 [Source:MGI Symbol;Acc:MGI:2138243]	0.710942	0.998875	10.7129	0.00537428	0.0345173	1.63687
ENSMUSG00000013419	Zfp651	zinc finger protein 651 [Source:MGI Symbol;Acc:MGI:2670992]	0.712189	1.08078	13.3577	0.00249134	0.0206479	1.63829
ENSMUSG00000047875	Gpr157	G protein-coupled receptor 157 [Source:MGI Symbol;Acc:MGI:2442046]	0.712357	2.22194	11.1178	0.00475007	0.0319406	1.63848
ENSMUSG00000024855	Pacs1	phosphofurin acidic cluster sorting protein 1 [Source:MGI Symbol;Acc:MGI:1277113]	0.712461	2.45918	20.1738	0.000473952	0.00742794	1.6386
ENSMUSG00000025232	Hexa	hexosaminidase A [Source:MGI Symbol;Acc:MGI:96073]	0.713455	6.08825	37.7591	2.24156e-05	0.00137768	1.63973
ENSMUSG00000023367	Tmem176a	transmembrane protein 176A [Source:MGI Symbol;Acc:MGI:1913308]	0.714616	7.17031	20.5408	0.000437897	0.0070131	1.64105
ENSMUSG00000110841	Gpx4-ps2	glutathione peroxidase 4, pseudogene 2 [Source:MGI Symbol;Acc:MGI:3779731]	0.715358	3.8072	26.049	0.000146935	0.00386248	1.64189
ENSMUSG00000021822	Plau	plasminogen activator, urokinase [Source:MGI Symbol;Acc:MGI:97611]	0.716603	0.977778	10.0339	0.00664512	0.039542	1.64331
ENSMUSG00000028443	Nudt2	nudix (nucleoside diphosphate linked moiety X)-type motif 2 [Source:MGI Symbol;Acc:MGI:1913651]	0.716696	2.77703	9.66293	0.00748393	0.0427948	1.64341
ENSMUSG00000027322	Siglec1	sialic acid binding Ig-like lectin 1, sialoadhesin [Source:MGI Symbol;Acc:MGI:99668]	0.71671	4.33948	9.2873	0.00845979	0.0465176	1.64343
ENSMUSG00000028532	Cachd1	cache domain containing 1 [Source:MGI Symbol;Acc:MGI:2444177]	0.716988	1.46354	14.2373	0.00196423	0.0177608	1.64375
ENSMUSG00000064326	Siva1	SIVA1, apoptosis-inducing factor [Source:MGI Symbol;Acc:MGI:1353606]	0.717071	2.00272	16.8966	0.0010023	0.0115891	1.64384
ENSMUSG00000038168	P3h2	prolyl 3-hydroxylase 2 [Source:MGI Symbol;Acc:MGI:2146663]	0.717126	1.2188	18.9121	0.000626444	0.00874075	1.6439
ENSMUSG00000000385	Tmprss2	transmembrane protease, serine 2 [Source:MGI Symbol;Acc:MGI:1354381]	0.717218	3.96963	10.2378	0.00623045	0.0380173	1.64401
ENSMUSG00000031502	Col4a1	collagen, type IV, alpha 1 [Source:MGI Symbol;Acc:MGI:88454]	0.717398	5.62694	11.6333	0.004072	0.0287625	1.64421
ENSMUSG00000039809	Gabbr2	gamma-aminobutyric acid (GABA) B receptor, 2 [Source:MGI Symbol;Acc:MGI:2386030]	0.717913	4.70708	11.4539	0.00429454	0.0297608	1.6448
ENSMUSG00000051855	Mest	mesoderm specific transcript [Source:MGI Symbol;Acc:MGI:96968]	0.718493	1.11378	14.84	0.00167666	0.015911	1.64546
ENSMUSG00000032436	Cmtm7	CKLF-like MARVEL transmembrane domain containing 7 [Source:MGI Symbol;Acc:MGI:2447166]	0.722601	1.83063	17.7547	0.000817367	0.0102769	1.65015
ENSMUSG00000030263	Lrmp	lymphoid-restricted membrane protein [Source:MGI Symbol;Acc:MGI:108424]	0.723825	2.3892	16.4065	0.0011292	0.012596	1.65156
ENSMUSG00000058173	Smco4	single-pass membrane protein with coiled-coil domains 4 [Source:MGI Symbol;Acc:MGI:3039636]	0.724198	3.13764	24.1508	0.000210108	0.00460906	1.65198
ENSMUSG00000047228	A2ml1	alpha-2-macroglobulin like 1 [Source:MGI Symbol;Acc:MGI:3039594]	0.72533	3.0774	11.2034	0.00462895	0.0313801	1.65328
ENSMUSG00000004451	Ralb	v-ral simian leukemia viral oncogene B [Source:MGI Symbol;Acc:MGI:1927244]	0.726326	3.8494	73.3463	4.9771e-07	0.000177185	1.65442
ENSMUSG00000043760	Pkhd1	polycystic kidney and hepatic disease 1 [Source:MGI Symbol;Acc:MGI:2155808]	0.726774	3.35095	10.9912	0.00493577	0.0327507	1.65493
ENSMUSG00000014542	Clec4f	C-type lectin domain family 4, member f [Source:MGI Symbol;Acc:MGI:1859834]	0.727755	7.15268	19.4838	0.000551311	0.00818753	1.65606
ENSMUSG00000053158	Fes	feline sarcoma oncogene [Source:MGI Symbol;Acc:MGI:95514]	0.727776	3.39867	13.95	0.00212092	0.0186629	1.65608
ENSMUSG00000004098	Col5a3	collagen, type V, alpha 3 [Source:MGI Symbol;Acc:MGI:1858212]	0.729519	4.88813	12.7263	0.00297026	0.0233622	1.65809
ENSMUSG00000049288	Lix1l	Lix1-like [Source:MGI Symbol;Acc:MGI:3036267]	0.730106	2.67942	24.096	0.000212345	0.00464179	1.65876
ENSMUSG00000026821	Ralgds	ral guanine nucleotide dissociation stimulator [Source:MGI Symbol;Acc:MGI:107485]	0.730629	2.0664	14.2699	0.00194732	0.0176334	1.65936
ENSMUSG00000057135	Scimp	SLP adaptor and CSK interacting membrane protein [Source:MGI Symbol;Acc:MGI:3610314]	0.732326	0.388228	9.4302	0.00807222	0.0448617	1.66132
ENSMUSG00000066684	Pilrb1	paired immunoglobin-like type 2 receptor beta 1 [Source:MGI Symbol;Acc:MGI:2450532]	0.73417	1.05568	9.85753	0.00702966	0.0412575	1.66344
ENSMUSG00000037321	Tap1	transporter 1, ATP-binding cassette, sub-family B (MDR/TAP) [Source:MGI Symbol;Acc:MGI:98483]	0.737269	4.5794	22.9147	0.000267894	0.00530605	1.66702
ENSMUSG00000074802	Gas2l3	growth arrest-specific 2 like 3 [Source:MGI Symbol;Acc:MGI:1918780]	0.73757	1.17914	14.9855	0.00161468	0.0155118	1.66737
ENSMUSG00000009585	Apobec3	apolipoprotein B mRNA editing enzyme, catalytic polypeptide 3 [Source:MGI Symbol;Acc:MGI:1933111]	0.738243	2.3143	11.6584	0.0040419	0.0286637	1.66814
ENSMUSG00000036622	Atp13a2	ATPase type 13A2 [Source:MGI Symbol;Acc:MGI:1922022]	0.738396	4.66905	25.0175	0.000178053	0.00423387	1.66832
ENSMUSG00000063727	Tnfrsf11b	tumor necrosis factor receptor superfamily, member 11b (osteoprotegerin) [Source:MGI Symbol;Acc:MGI:109587]	0.738815	2.49242	30.1342	7.198e-05	0.00259463	1.6688
ENSMUSG00000020277	Pfkl	phosphofructokinase, liver, B-type [Source:MGI Symbol;Acc:MGI:97547]	0.738914	5.42141	24.7784	0.000186301	0.00434685	1.66892
ENSMUSG00000023832	Acat2	acetyl-Coenzyme A acetyltransferase 2 [Source:MGI Symbol;Acc:MGI:87871]	0.739973	4.91256	15.69	0.00134923	0.0139398	1.67014
ENSMUSG00000034993	Vat1	vesicle amine transport 1 [Source:MGI Symbol;Acc:MGI:1349450]	0.740273	4.98395	36.4251	2.71286e-05	0.00150756	1.67049
ENSMUSG00000034438	Gbp8	guanylate-binding protein 8 [Source:MGI Symbol;Acc:MGI:1923324]	0.741096	1.73056	10.427	0.00587194	0.0365375	1.67144
ENSMUSG00000025500	Lmntd2	lamin tail domain containing 2 [Source:MGI Symbol;Acc:MGI:1919250]	0.742619	0.492399	9.06299	0.00911214	0.0486449	1.67321
ENSMUSG00000016495	Plgrkt	plasminogen receptor, C-terminal lysine transmembrane protein [Source:MGI Symbol;Acc:MGI:1915009]	0.744955	3.16763	21.0231	0.000395184	0.00660052	1.67592
ENSMUSG00000035735	Dagla	diacylglycerol lipase, alpha [Source:MGI Symbol;Acc:MGI:2677061]	0.74628	0.950603	12.2326	0.00341901	0.0256658	1.67746
ENSMUSG00000034926	Dhcr24	24-dehydrocholesterol reductase [Source:MGI Symbol;Acc:MGI:1922004]	0.746525	9.82222	13.0294	0.00272832	0.0219322	1.67775
ENSMUSG00000030793	Pycard	PYD and CARD domain containing [Source:MGI Symbol;Acc:MGI:1931465]	0.748133	0.577595	11.9429	0.00371835	0.0270309	1.67962
ENSMUSG00000031478	Nek3	NIMA (never in mitosis gene a)-related expressed kinase 3 [Source:MGI Symbol;Acc:MGI:1344371]	0.748275	1.0624	10.1531	0.00639899	0.0385193	1.67978
ENSMUSG00000023947	Nfkbie	nuclear factor of kappa light polypeptide gene enhancer in B cells inhibitor, epsilon [Source:MGI Symbol;Acc:MGI:1194908]	0.748584	1.91793	18.7715	0.000646684	0.00883518	1.68014
ENSMUSG00000032875	Arhgef17	Rho guanine nucleotide exchange factor (GEF) 17 [Source:MGI Symbol;Acc:MGI:2673002]	0.748921	3.01996	20.2465	0.00046655	0.00735849	1.68054
ENSMUSG00000073599	Ecscr	endothelial cell surface expressed chemotaxis and apoptosis regulator [Source:MGI Symbol;Acc:MGI:1915795]	0.748981	1.96244	21.7318	0.00034076	0.00603964	1.68061
ENSMUSG00000031504	Rab20	RAB20, member RAS oncogene family [Source:MGI Symbol;Acc:MGI:102789]	0.750213	3.07066	16.2938	0.00116092	0.0128009	1.68204
ENSMUSG00000042647	Acad12	acyl-Coenzyme A dehydrogenase family, member 12 [Source:MGI Symbol;Acc:MGI:2443320]	0.750214	4.06422	9.04614	0.00916344	0.0488551	1.68204
ENSMUSG00000010362	Rdm1	RAD52 motif 1 [Source:MGI Symbol;Acc:MGI:1913849]	0.751908	2.66823	11.5278	0.00420116	0.0293093	1.68402
ENSMUSG00000033467	Crlf2	cytokine receptor-like factor 2 [Source:MGI Symbol;Acc:MGI:1889506]	0.752314	1.98774	10.8524	0.00514912	0.0335554	1.68449
ENSMUSG00000049625	Tifab	TRAF-interacting protein with forkhead-associated domain, family member B [Source:MGI Symbol;Acc:MGI:2385852]	0.754465	1.90718	13.6625	0.00229218	0.019562	1.68701
ENSMUSG00000035900	Gramd4	GRAM domain containing 4 [Source:MGI Symbol;Acc:MGI:2676308]	0.755514	3.70994	21.3065	0.000372308	0.00636182	1.68823
ENSMUSG00000029032	Arhgef16	Rho guanine nucleotide exchange factor (GEF) 16 [Source:MGI Symbol;Acc:MGI:2446219]	0.756583	2.10851	11.7991	0.003878	0.027802	1.68948
ENSMUSG00000031400	G6pdx	glucose-6-phosphate dehydrogenase X-linked [Source:MGI Symbol;Acc:MGI:105979]	0.756839	2.80309	15.241	0.00151203	0.0149286	1.68978
ENSMUSG00000061758	Akr1b10	aldo-keto reductase family 1, member B10 (aldose reductase) [Source:MGI Symbol;Acc:MGI:1915111]	0.757546	1.72586	18.4954	0.000688615	0.00915704	1.69061
ENSMUSG00000020400	Tnip1	TNFAIP3 interacting protein 1 [Source:MGI Symbol;Acc:MGI:1926194]	0.757702	3.74544	34.8511	3.42099e-05	0.00174695	1.6908
ENSMUSG00000037405	Icam1	intercellular adhesion molecule 1 [Source:MGI Symbol;Acc:MGI:96392]	0.760249	4.29016	29.8121	7.59537e-05	0.00264604	1.69378
ENSMUSG00000026395	Ptprc	protein tyrosine phosphatase, receptor type, C [Source:MGI Symbol;Acc:MGI:97810]	0.760296	3.76693	14.1888	0.00198973	0.0179188	1.69384
ENSMUSG00000053291	Rab4b	RAB4B, member RAS oncogene family [Source:MGI Symbol;Acc:MGI:105071]	0.7606	0.231805	10.1327	0.0064404	0.0386725	1.69419
ENSMUSG00000027078	Ube2l6	ubiquitin-conjugating enzyme E2L 6 [Source:MGI Symbol;Acc:MGI:1914500]	0.761966	5.07715	20.8724	0.000407995	0.00672437	1.6958
ENSMUSG00000023886	Smoc2	SPARC related modular calcium binding 2 [Source:MGI Symbol;Acc:MGI:1929881]	0.762222	3.25125	9.78931	0.0071852	0.0417963	1.6961
ENSMUSG00000020520	Galnt10	polypeptide N-acetylgalactosaminyltransferase 10 [Source:MGI Symbol;Acc:MGI:1890480]	0.762585	3.45437	32.1327	5.20241e-05	0.00222756	1.69653
ENSMUSG00000027864	Ptgfrn	prostaglandin F2 receptor negative regulator [Source:MGI Symbol;Acc:MGI:1277114]	0.762702	2.74177	16.2431	0.00117552	0.0128709	1.69667
ENSMUSG00000022440	C1qtnf6	C1q and tumor necrosis factor related protein 6 [Source:MGI Symbol;Acc:MGI:1919959]	0.762842	0.986299	11.6788	0.00401767	0.0285465	1.69683
ENSMUSG00000038070	Cntln	centlein, centrosomal protein [Source:MGI Symbol;Acc:MGI:2443104]	0.763022	1.22577	9.48377	0.00793223	0.0442812	1.69704
ENSMUSG00000002059	Rab34	RAB34, member RAS oncogene family [Source:MGI Symbol;Acc:MGI:104606]	0.765658	2.6294	15.1394	0.00155192	0.0151188	1.70015
ENSMUSG00000032089	Il10ra	interleukin 10 receptor, alpha [Source:MGI Symbol;Acc:MGI:96538]	0.765807	2.90084	18.9126	0.000626374	0.00874075	1.70032
ENSMUSG00000028182	Lrriq3	leucine-rich repeats and IQ motif containing 3 [Source:MGI Symbol;Acc:MGI:1921685]	0.76884	1.24616	16.4773	0.00110977	0.0124433	1.7039
ENSMUSG00000029163	Emilin1	elastin microfibril interfacer 1 [Source:MGI Symbol;Acc:MGI:1926189]	0.768902	4.84404	29.5018	8.00198e-05	0.0027197	1.70397
ENSMUSG00000031103	Elf4	E74-like factor 4 (ets domain transcription factor) [Source:MGI Symbol;Acc:MGI:1928377]	0.770983	2.54501	10.9077	0.00506289	0.0332194	1.70643
ENSMUSG00000041420	Meis3	Meis homeobox 3 [Source:MGI Symbol;Acc:MGI:108519]	0.773373	1.10316	16.5292	0.00109578	0.0123337	1.70926
ENSMUSG00000076617	Ighm	immunoglobulin heavy constant mu [Source:MGI Symbol;Acc:MGI:96448]	0.774071	3.13817	15.8736	0.00128851	0.0135815	1.71009
ENSMUSG00000045917	Tmem268	transmembrane protein 268 [Source:MGI Symbol;Acc:MGI:1913920]	0.775108	3.5669	9.15477	0.00883846	0.0479231	1.71132
ENSMUSG00000078963	Hsbp1l1	heat shock factor binding protein 1-like 1 [Source:MGI Symbol;Acc:MGI:1913505]	0.775514	0.262468	9.82603	0.00710098	0.0415001	1.7118
ENSMUSG00000031668	Eif2ak3	eukaryotic translation initiation factor 2 alpha kinase 3 [Source:MGI Symbol;Acc:MGI:1341830]	0.77588	4.22981	22.8781	0.00026986	0.00531448	1.71223
ENSMUSG00000040111	Gramd1b	GRAM domain containing 1B [Source:MGI Symbol;Acc:MGI:1925037]	0.776156	2.49473	30.5686	6.69901e-05	0.00251331	1.71256
ENSMUSG00000032596	Uba7	ubiquitin-like modifier activating enzyme 7 [Source:MGI Symbol;Acc:MGI:1349462]	0.776506	3.82021	27.6128	0.000110864	0.00323505	1.71298
ENSMUSG00000047712	Ust	uronyl-2-sulfotransferase [Source:MGI Symbol;Acc:MGI:2442406]	0.776689	0.490795	10.9613	0.00498082	0.0329062	1.71319
ENSMUSG00000037921	Ddx60	DEAD (Asp-Glu-Ala-Asp) box polypeptide 60 [Source:MGI Symbol;Acc:MGI:2384570]	0.776785	2.2087	13.9217	0.00213713	0.0187393	1.71331
ENSMUSG00000035863	Palm	paralemmin [Source:MGI Symbol;Acc:MGI:1261814]	0.776978	1.78069	11.147	0.00470833	0.0317284	1.71354
ENSMUSG00000037541	Shank2	SH3 and multiple ankyrin repeat domains 2 [Source:MGI Symbol;Acc:MGI:2671987]	0.777022	3.86024	9.26262	0.00852886	0.0467324	1.71359
ENSMUSG00000026121	Sema4c	sema domain, immunoglobulin domain (Ig), transmembrane domain (TM) and short cytoplasmic domain, (semaphorin) 4C [Source:MGI Symbol;Acc:MGI:109252]	0.77719	2.96504	14.6564	0.00175885	0.016413	1.71379
ENSMUSG00000010663	Fads1	fatty acid desaturase 1 [Source:MGI Symbol;Acc:MGI:1923517]	0.777522	9.00573	55.0329	2.74834e-06	0.000449868	1.71418
[truncated: 752 more rows]

## Sheet: DAVID-down
Category	GO term	Term	Count	%	PValue	Genes	List Total	Pop Hits	Pop Total	Fold Enrichment	Bonferroni	Benjamini	FDR
[truncated: 139 more rows]

## Sheet: REVIGO-down
	Biological process
[truncated: 7 more rows]

[truncated: 5 more sheets: Genes down, DAVID-up, REVIGO-up, Genes up, 32 common genes]
